# Supplementary material for: Global biogeography of microbes driving ocean ecological status under climate change
Source: Nat Commun. 2024 May 31;15:4657. doi: 10.1038/s41467-024-49124-0 (PMC11143227; doi:10.1038/s41467-024-49124-0)
Supplement: Supplementary file 4 — Supplementary Data 1 [file 41467_2024_49124_MOESM4_ESM.xlsx]

## Sheet: all sample info
SRA	BioProject	BioSample	Study_accession	Experiment_accession	Sample_accession	Study_title	Study_abstract	Experiment_title	Cruise	Identifiers	Sample_title	Size-fractionation	Library_strategy	Library_source	Library_selection	Platform	Layout	Labolatory	Organization	collection_date	latitude	longitude	geo_loc_name	Longhurst province code	Longhurst province description
SRR12480291	PRJNA656268	SAMN15782518	SRP278138	SRX8974071	SRS7229664	Bio-GO-SHIP: Global marine 'omics studies of repeat hydrography transects	The Global Ocean Shipboard Hydrographic Investigations Program (GO-SHIP) is a ship-based global survey of ocean hydrographic sections, which are repeatedly measured on a decadal time scale. The program covers a suite of physical (light, heat, currents, water column structure, etc.) and chemical (nutrients, oxygen, dissolved organic and inorganic carbon, pH, etc.) state variables over the full oce…	Metagenome of whole ocean water: Bio-GO-SHIP	BVAL46	BV023	B462011_023_meta	0.22 μm	WGS	METAGENOMIC	RANDOM	Illumina NovaSeq 6000	150 bp pair end	Earth System Science	Biological Global Ocean Ship-based Hydrographic Investigations Program	2011-09-29T01:04:00Z	33.664	-64.17	Atlantic Ocean	NASW	Westerlies - N. Atlantic Subtropical Gyral Province (West) (STGW)
SRR12480290	PRJNA656268	SAMN15782519	SRP278138	SRX8974072	SRS7229665	Bio-GO-SHIP: Global marine 'omics studies of repeat hydrography transects	The Global Ocean Shipboard Hydrographic Investigations Program (GO-SHIP) is a ship-based global survey of ocean hydrographic sections, which are repeatedly measured on a decadal time scale. The program covers a suite of physical (light, heat, currents, water column structure, etc.) and chemical (nutrients, oxygen, dissolved organic and inorganic carbon, pH, etc.) state variables over the full oce…	Metagenome of whole ocean water: Bio-GO-SHIP	BVAL46	BV061	B462011_061_meta	0.22 μm	WGS	METAGENOMIC	RANDOM	Illumina NovaSeq 6000	150 bp pair end	Earth System Science	Biological Global Ocean Ship-based Hydrographic Investigations Program	2011-09-29T19:09:00Z	35.665	-64.168	Atlantic Ocean	NASW	Westerlies - N. Atlantic Subtropical Gyral Province (West) (STGW)
SRR12480289	PRJNA656268	SAMN15782520	SRP278138	SRX8974073	SRS7229666	Bio-GO-SHIP: Global marine 'omics studies of repeat hydrography transects	The Global Ocean Shipboard Hydrographic Investigations Program (GO-SHIP) is a ship-based global survey of ocean hydrographic sections, which are repeatedly measured on a decadal time scale. The program covers a suite of physical (light, heat, currents, water column structure, etc.) and chemical (nutrients, oxygen, dissolved organic and inorganic carbon, pH, etc.) state variables over the full oce…	Metagenome of whole ocean water: Bio-GO-SHIP	BVAL46	BV099	B462011_099_meta	0.22 μm	WGS	METAGENOMIC	RANDOM	Illumina NovaSeq 6000	150 bp pair end	Earth System Science	Biological Global Ocean Ship-based Hydrographic Investigations Program	2011-09-30T11:44:00Z	37.664	-64.161	Atlantic Ocean	GFST	Westerlies - Gulf Stream Province
SRR12480288	PRJNA656268	SAMN15782521	SRP278138	SRX8974074	SRS7229667	Bio-GO-SHIP: Global marine 'omics studies of repeat hydrography transects	The Global Ocean Shipboard Hydrographic Investigations Program (GO-SHIP) is a ship-based global survey of ocean hydrographic sections, which are repeatedly measured on a decadal time scale. The program covers a suite of physical (light, heat, currents, water column structure, etc.) and chemical (nutrients, oxygen, dissolved organic and inorganic carbon, pH, etc.) state variables over the full oce…	Metagenome of whole ocean water: Bio-GO-SHIP	BVAL46	BV152	B462011_152_meta	0.22 μm	WGS	METAGENOMIC	RANDOM	Illumina NovaSeq 6000	150 bp pair end	Earth System Science	Biological Global Ocean Ship-based Hydrographic Investigations Program	2011-10-01T13:38:00Z	39.453	-64.148	Atlantic Ocean	GFST	Westerlies - Gulf Stream Province
SRR12480285	PRJNA656268	SAMN15782524	SRP278138	SRX8974077	SRS7229670	Bio-GO-SHIP: Global marine 'omics studies of repeat hydrography transects	The Global Ocean Shipboard Hydrographic Investigations Program (GO-SHIP) is a ship-based global survey of ocean hydrographic sections, which are repeatedly measured on a decadal time scale. The program covers a suite of physical (light, heat, currents, water column structure, etc.) and chemical (nutrients, oxygen, dissolved organic and inorganic carbon, pH, etc.) state variables over the full oce…	Metagenome of whole ocean water: Bio-GO-SHIP	BVAL46	BV205	B462011_205_meta	0.22 μm	WGS	METAGENOMIC	RANDOM	Illumina HiSeq 4000	150 bp pair end	Earth System Science	Biological Global Ocean Ship-based Hydrographic Investigations Program	2011-10-05T09:32:00Z	31.665	-64.167	Atlantic Ocean	NASW	Westerlies - N. Atlantic Subtropical Gyral Province (West) (STGW)
SRR12480286	PRJNA656268	SAMN15782523	SRP278138	SRX8974076	SRS7229669	Bio-GO-SHIP: Global marine 'omics studies of repeat hydrography transects	The Global Ocean Shipboard Hydrographic Investigations Program (GO-SHIP) is a ship-based global survey of ocean hydrographic sections, which are repeatedly measured on a decadal time scale. The program covers a suite of physical (light, heat, currents, water column structure, etc.) and chemical (nutrients, oxygen, dissolved organic and inorganic carbon, pH, etc.) state variables over the full oce…	Metagenome of whole ocean water: Bio-GO-SHIP	BVAL46	BV199	B462011_199_meta	0.22 μm	WGS	METAGENOMIC	RANDOM	Illumina HiSeq 4000	150 bp pair end	Earth System Science	Biological Global Ocean Ship-based Hydrographic Investigations Program	2011-10-05T09:32:00Z	31.665	-64.167	Atlantic Ocean	NASW	Westerlies - N. Atlantic Subtropical Gyral Province (West) (STGW)
SRR12480287	PRJNA656268	SAMN15782522	SRP278138	SRX8974075	SRS7229668	Bio-GO-SHIP: Global marine 'omics studies of repeat hydrography transects	The Global Ocean Shipboard Hydrographic Investigations Program (GO-SHIP) is a ship-based global survey of ocean hydrographic sections, which are repeatedly measured on a decadal time scale. The program covers a suite of physical (light, heat, currents, water column structure, etc.) and chemical (nutrients, oxygen, dissolved organic and inorganic carbon, pH, etc.) state variables over the full oce…	Metagenome of whole ocean water: Bio-GO-SHIP	BVAL46	BV195	B462011_195_meta	0.22 μm	WGS	METAGENOMIC	RANDOM	Illumina HiSeq 4000	150 bp pair end	Earth System Science	Biological Global Ocean Ship-based Hydrographic Investigations Program	2011-10-05T09:32:00Z	31.665	-64.167	Atlantic Ocean	NASW	Westerlies - N. Atlantic Subtropical Gyral Province (West) (STGW)
SRR12480284	PRJNA656268	SAMN15782525	SRP278138	SRX8974078	SRS7229671	Bio-GO-SHIP: Global marine 'omics studies of repeat hydrography transects	The Global Ocean Shipboard Hydrographic Investigations Program (GO-SHIP) is a ship-based global survey of ocean hydrographic sections, which are repeatedly measured on a decadal time scale. The program covers a suite of physical (light, heat, currents, water column structure, etc.) and chemical (nutrients, oxygen, dissolved organic and inorganic carbon, pH, etc.) state variables over the full oce…	Metagenome of whole ocean water: Bio-GO-SHIP	BVAL46	BV249	B462011_249_meta	0.22 μm	WGS	METAGENOMIC	RANDOM	Illumina NovaSeq 6000	150 bp pair end	Earth System Science	Biological Global Ocean Ship-based Hydrographic Investigations Program	2011-10-06T10:22:00Z	29.669	-64.465	Atlantic Ocean	NASW	Westerlies - N. Atlantic Subtropical Gyral Province (West) (STGW)
SRR12480283	PRJNA656268	SAMN15782526	SRP278138	SRX8974079	SRS7229672	Bio-GO-SHIP: Global marine 'omics studies of repeat hydrography transects	The Global Ocean Shipboard Hydrographic Investigations Program (GO-SHIP) is a ship-based global survey of ocean hydrographic sections, which are repeatedly measured on a decadal time scale. The program covers a suite of physical (light, heat, currents, water column structure, etc.) and chemical (nutrients, oxygen, dissolved organic and inorganic carbon, pH, etc.) state variables over the full oce…	Metagenome of whole ocean water: Bio-GO-SHIP	BVAL46	BV306	B462011_306_meta	0.22 μm	WGS	METAGENOMIC	RANDOM	Illumina NovaSeq 6000	150 bp pair end	Earth System Science	Biological Global Ocean Ship-based Hydrographic Investigations Program	2011-10-09T14:14:00Z	27.668	-64.768	Atlantic Ocean	NASW	Westerlies - N. Atlantic Subtropical Gyral Province (West) (STGW)
SRR12480281	PRJNA656268	SAMN15782527	SRP278138	SRX8974081	SRS7229674	Bio-GO-SHIP: Global marine 'omics studies of repeat hydrography transects	The Global Ocean Shipboard Hydrographic Investigations Program (GO-SHIP) is a ship-based global survey of ocean hydrographic sections, which are repeatedly measured on a decadal time scale. The program covers a suite of physical (light, heat, currents, water column structure, etc.) and chemical (nutrients, oxygen, dissolved organic and inorganic carbon, pH, etc.) state variables over the full oce…	Metagenome of whole ocean water: Bio-GO-SHIP	BVAL46	BV344	B462011_344_meta	0.22 μm	WGS	METAGENOMIC	RANDOM	Illumina NovaSeq 6000	150 bp pair end	Earth System Science	Biological Global Ocean Ship-based Hydrographic Investigations Program	2011-10-10T14:38:00Z	25.671	-65.069	Atlantic Ocean	NASW	Westerlies - N. Atlantic Subtropical Gyral Province (West) (STGW)
SRR12480278	PRJNA656268	SAMN15782530	SRP278138	SRX8974084	SRS7229677	Bio-GO-SHIP: Global marine 'omics studies of repeat hydrography transects	The Global Ocean Shipboard Hydrographic Investigations Program (GO-SHIP) is a ship-based global survey of ocean hydrographic sections, which are repeatedly measured on a decadal time scale. The program covers a suite of physical (light, heat, currents, water column structure, etc.) and chemical (nutrients, oxygen, dissolved organic and inorganic carbon, pH, etc.) state variables over the full oce…	Metagenome of whole ocean water: Bio-GO-SHIP	BVAL46	BV394	B462011_394_meta	0.22 μm	WGS	METAGENOMIC	RANDOM	Illumina HiSeq 4000	150 bp pair end	Earth System Science	Biological Global Ocean Ship-based Hydrographic Investigations Program	2011-10-11T12:18:00Z	23.67	-65.366	Atlantic Ocean	NATR	Trades - N. Atlantic Tropical Gyral Province (TRPG)
SRR12480279	PRJNA656268	SAMN15782529	SRP278138	SRX8974083	SRS7229676	Bio-GO-SHIP: Global marine 'omics studies of repeat hydrography transects	The Global Ocean Shipboard Hydrographic Investigations Program (GO-SHIP) is a ship-based global survey of ocean hydrographic sections, which are repeatedly measured on a decadal time scale. The program covers a suite of physical (light, heat, currents, water column structure, etc.) and chemical (nutrients, oxygen, dissolved organic and inorganic carbon, pH, etc.) state variables over the full oce…	Metagenome of whole ocean water: Bio-GO-SHIP	BVAL46	BV386	B462011_386_meta	0.22 μm	WGS	METAGENOMIC	RANDOM	Illumina HiSeq 4000	150 bp pair end	Earth System Science	Biological Global Ocean Ship-based Hydrographic Investigations Program	2011-10-11T12:18:00Z	23.67	-65.366	Atlantic Ocean	NATR	Trades - N. Atlantic Tropical Gyral Province (TRPG)
SRR12480280	PRJNA656268	SAMN15782528	SRP278138	SRX8974082	SRS7229675	Bio-GO-SHIP: Global marine 'omics studies of repeat hydrography transects	The Global Ocean Shipboard Hydrographic Investigations Program (GO-SHIP) is a ship-based global survey of ocean hydrographic sections, which are repeatedly measured on a decadal time scale. The program covers a suite of physical (light, heat, currents, water column structure, etc.) and chemical (nutrients, oxygen, dissolved organic and inorganic carbon, pH, etc.) state variables over the full oce…	Metagenome of whole ocean water: Bio-GO-SHIP	BVAL46	BV382	B462011_382_meta	0.22 μm	WGS	METAGENOMIC	RANDOM	Illumina HiSeq 4000	150 bp pair end	Earth System Science	Biological Global Ocean Ship-based Hydrographic Investigations Program	2011-10-11T12:18:00Z	23.67	-65.366	Atlantic Ocean	NATR	Trades - N. Atlantic Tropical Gyral Province (TRPG)
SRR12480277	PRJNA656268	SAMN15782531	SRP278138	SRX8974085	SRS7229678	Bio-GO-SHIP: Global marine 'omics studies of repeat hydrography transects	The Global Ocean Shipboard Hydrographic Investigations Program (GO-SHIP) is a ship-based global survey of ocean hydrographic sections, which are repeatedly measured on a decadal time scale. The program covers a suite of physical (light, heat, currents, water column structure, etc.) and chemical (nutrients, oxygen, dissolved organic and inorganic carbon, pH, etc.) state variables over the full oce…	Metagenome of whole ocean water: Bio-GO-SHIP	BVAL46	BV420	B462011_420_meta	0.22 μm	WGS	METAGENOMIC	RANDOM	Illumina NovaSeq 6000	150 bp pair end	Earth System Science	Biological Global Ocean Ship-based Hydrographic Investigations Program	2011-10-12T12:42:00Z	21.668	-65.665	Atlantic Ocean	NATR	Trades - N. Atlantic Tropical Gyral Province (TRPG)
SRR12480276	PRJNA656268	SAMN15782532	SRP278138	SRX8974086	SRS7229679	Bio-GO-SHIP: Global marine 'omics studies of repeat hydrography transects	The Global Ocean Shipboard Hydrographic Investigations Program (GO-SHIP) is a ship-based global survey of ocean hydrographic sections, which are repeatedly measured on a decadal time scale. The program covers a suite of physical (light, heat, currents, water column structure, etc.) and chemical (nutrients, oxygen, dissolved organic and inorganic carbon, pH, etc.) state variables over the full oce…	Metagenome of whole ocean water: Bio-GO-SHIP	BVAL46	BV474	B462011_474_meta	0.22 μm	WGS	METAGENOMIC	RANDOM	Illumina NovaSeq 6000	150 bp pair end	Earth System Science	Biological Global Ocean Ship-based Hydrographic Investigations Program	2011-10-12T23:22:00Z	20.666	-65.816	Atlantic Ocean	NATR	Trades - N. Atlantic Tropical Gyral Province (TRPG)
SRR12480275	PRJNA656268	SAMN15782533	SRP278138	SRX8974087	SRS7229681	Bio-GO-SHIP: Global marine 'omics studies of repeat hydrography transects	The Global Ocean Shipboard Hydrographic Investigations Program (GO-SHIP) is a ship-based global survey of ocean hydrographic sections, which are repeatedly measured on a decadal time scale. The program covers a suite of physical (light, heat, currents, water column structure, etc.) and chemical (nutrients, oxygen, dissolved organic and inorganic carbon, pH, etc.) state variables over the full oce…	Metagenome of whole ocean water: Bio-GO-SHIP	BVAL46	BV512	B462011_512_meta	0.22 μm	WGS	METAGENOMIC	RANDOM	Illumina NovaSeq 6000	150 bp pair end	Earth System Science	Biological Global Ocean Ship-based Hydrographic Investigations Program	2011-10-13T08:07:00Z	19.667	-65.967	Atlantic Ocean	NATR	Trades - N. Atlantic Tropical Gyral Province (TRPG)
SRR12479797	PRJNA656268	SAMN15782437	SRP278138	SRX8973635	SRS7229228	Bio-GO-SHIP: Global marine 'omics studies of repeat hydrography transects	The Global Ocean Shipboard Hydrographic Investigations Program (GO-SHIP) is a ship-based global survey of ocean hydrographic sections, which are repeatedly measured on a decadal time scale. The program covers a suite of physical (light, heat, currents, water column structure, etc.) and chemical (nutrients, oxygen, dissolved organic and inorganic carbon, pH, etc.) state variables over the full oce…	Metagenome of whole ocean water: Bio-GO-SHIP	AE1319	AE008	A392013_008_meta	0.22 μm	WGS	METAGENOMIC	RANDOM	Illumina HiSeq 4000	150 bp pair end	Earth System Science	Biological Global Ocean Ship-based Hydrographic Investigations Program	2013-08-26T10:45:00Z	55.0038	-48.9981	Atlantic Ocean	ARCT	Polar - Atlantic Arctic Province
SRR12479796	PRJNA656268	SAMN15782438	SRP278138	SRX8973636	SRS7229229	Bio-GO-SHIP: Global marine 'omics studies of repeat hydrography transects	The Global Ocean Shipboard Hydrographic Investigations Program (GO-SHIP) is a ship-based global survey of ocean hydrographic sections, which are repeatedly measured on a decadal time scale. The program covers a suite of physical (light, heat, currents, water column structure, etc.) and chemical (nutrients, oxygen, dissolved organic and inorganic carbon, pH, etc.) state variables over the full oce…	Metagenome of whole ocean water: Bio-GO-SHIP	AE1319	AE041	A392013_041_meta	0.22 μm	WGS	METAGENOMIC	RANDOM	Illumina NovaSeq 6000	150 bp pair end	Earth System Science	Biological Global Ocean Ship-based Hydrographic Investigations Program	2013-08-27T14:07:00Z	52.996	-45.9952	Atlantic Ocean	ARCT	Polar - Atlantic Arctic Province
SRR12480054	PRJNA656268	SAMN15782439	SRP278138	SRX8973843	SRS7229436	Bio-GO-SHIP: Global marine 'omics studies of repeat hydrography transects	The Global Ocean Shipboard Hydrographic Investigations Program (GO-SHIP) is a ship-based global survey of ocean hydrographic sections, which are repeatedly measured on a decadal time scale. The program covers a suite of physical (light, heat, currents, water column structure, etc.) and chemical (nutrients, oxygen, dissolved organic and inorganic carbon, pH, etc.) state variables over the full oce…	Metagenome of whole ocean water: Bio-GO-SHIP	AE1319	AE044	A392013_044_meta	0.22 μm	WGS	METAGENOMIC	RANDOM	Illumina HiSeq 4000	150 bp pair end	Earth System Science	Biological Global Ocean Ship-based Hydrographic Investigations Program	2013-08-27T14:07:00Z	52.996	-45.9952	Atlantic Ocean	ARCT	Polar - Atlantic Arctic Province
SRR12479679	PRJNA656268	SAMN15782441	SRP278138	SRX8973753	SRS7229346	Bio-GO-SHIP: Global marine 'omics studies of repeat hydrography transects	The Global Ocean Shipboard Hydrographic Investigations Program (GO-SHIP) is a ship-based global survey of ocean hydrographic sections, which are repeatedly measured on a decadal time scale. The program covers a suite of physical (light, heat, currents, water column structure, etc.) and chemical (nutrients, oxygen, dissolved organic and inorganic carbon, pH, etc.) state variables over the full oce…	Metagenome of whole ocean water: Bio-GO-SHIP	AE1319	AE084	A392013_084_meta	0.22 μm	WGS	METAGENOMIC	RANDOM	Illumina HiSeq 4000	150 bp pair end	Earth System Science	Biological Global Ocean Ship-based Hydrographic Investigations Program	2013-08-28T08:00:00Z	50.9999	-43.0005	Atlantic Ocean	NADR	Westerlies - N. Atlantic Drift Province (WWDR)
SRR12479841	PRJNA656268	SAMN15782440	SRP278138	SRX8973591	SRS7229184	Bio-GO-SHIP: Global marine 'omics studies of repeat hydrography transects	The Global Ocean Shipboard Hydrographic Investigations Program (GO-SHIP) is a ship-based global survey of ocean hydrographic sections, which are repeatedly measured on a decadal time scale. The program covers a suite of physical (light, heat, currents, water column structure, etc.) and chemical (nutrients, oxygen, dissolved organic and inorganic carbon, pH, etc.) state variables over the full oce…	Metagenome of whole ocean water: Bio-GO-SHIP	AE1319	AE082	A392013_082_meta	0.22 μm	WGS	METAGENOMIC	RANDOM	Illumina NovaSeq 6000	150 bp pair end	Earth System Science	Biological Global Ocean Ship-based Hydrographic Investigations Program	2013-08-28T08:00:00Z	50.9999	-43.0005	Atlantic Ocean	NADR	Westerlies - N. Atlantic Drift Province (WWDR)
SRR12480165	PRJNA656268	SAMN15782442	SRP278138	SRX8974197	SRS7229790	Bio-GO-SHIP: Global marine 'omics studies of repeat hydrography transects	The Global Ocean Shipboard Hydrographic Investigations Program (GO-SHIP) is a ship-based global survey of ocean hydrographic sections, which are repeatedly measured on a decadal time scale. The program covers a suite of physical (light, heat, currents, water column structure, etc.) and chemical (nutrients, oxygen, dissolved organic and inorganic carbon, pH, etc.) state variables over the full oce…	Metagenome of whole ocean water: Bio-GO-SHIP	AE1319	AE105	A392013_105_meta	0.22 μm	WGS	METAGENOMIC	RANDOM	Illumina HiSeq 4000	150 bp pair end	Earth System Science	Biological Global Ocean Ship-based Hydrographic Investigations Program	2013-08-29T15:12:00Z	49.0017	-40.0028	Atlantic Ocean	NADR	Westerlies - N. Atlantic Drift Province (WWDR)
SRR12479907	PRJNA656268	SAMN15782444	SRP278138	SRX8973990	SRS7229583	Bio-GO-SHIP: Global marine 'omics studies of repeat hydrography transects	The Global Ocean Shipboard Hydrographic Investigations Program (GO-SHIP) is a ship-based global survey of ocean hydrographic sections, which are repeatedly measured on a decadal time scale. The program covers a suite of physical (light, heat, currents, water column structure, etc.) and chemical (nutrients, oxygen, dissolved organic and inorganic carbon, pH, etc.) state variables over the full oce…	Metagenome of whole ocean water: Bio-GO-SHIP	AE1319	AE143	A392013_143_meta	0.22 μm	WGS	METAGENOMIC	RANDOM	Illumina HiSeq 4000	150 bp pair end	Earth System Science	Biological Global Ocean Ship-based Hydrographic Investigations Program	2013-08-30T09:20:00Z	47.0008	-42.5022	Atlantic Ocean	NADR	Westerlies - N. Atlantic Drift Province (WWDR)
SRR12480315	PRJNA656268	SAMN15782443	SRP278138	SRX8974047	SRS7229641	Bio-GO-SHIP: Global marine 'omics studies of repeat hydrography transects	The Global Ocean Shipboard Hydrographic Investigations Program (GO-SHIP) is a ship-based global survey of ocean hydrographic sections, which are repeatedly measured on a decadal time scale. The program covers a suite of physical (light, heat, currents, water column structure, etc.) and chemical (nutrients, oxygen, dissolved organic and inorganic carbon, pH, etc.) state variables over the full oce…	Metagenome of whole ocean water: Bio-GO-SHIP	AE1319	AE138	A392013_138_meta	0.22 μm	WGS	METAGENOMIC	RANDOM	Illumina NovaSeq 6000	150 bp pair end	Earth System Science	Biological Global Ocean Ship-based Hydrographic Investigations Program	2013-08-30T09:20:00Z	47.0008	-42.5022	Atlantic Ocean	NADR	Westerlies - N. Atlantic Drift Province (WWDR)
SRR12479894	PRJNA656268	SAMN15782445	SRP278138	SRX8973538	SRS7229131	Bio-GO-SHIP: Global marine 'omics studies of repeat hydrography transects	The Global Ocean Shipboard Hydrographic Investigations Program (GO-SHIP) is a ship-based global survey of ocean hydrographic sections, which are repeatedly measured on a decadal time scale. The program covers a suite of physical (light, heat, currents, water column structure, etc.) and chemical (nutrients, oxygen, dissolved organic and inorganic carbon, pH, etc.) state variables over the full oce…	Metagenome of whole ocean water: Bio-GO-SHIP	AE1319	AE192	A392013_192_meta	0.22 μm	WGS	METAGENOMIC	RANDOM	Illumina HiSeq 4000	150 bp pair end	Earth System Science	Biological Global Ocean Ship-based Hydrographic Investigations Program	2013-08-31T14:20:00Z	44.9933	-45.0024	Atlantic Ocean	NWCS	Coastal - NW Atlantic Shelves Province
SRR12480282	PRJNA656268	SAMN15782446	SRP278138	SRX8974080	SRS7229673	Bio-GO-SHIP: Global marine 'omics studies of repeat hydrography transects	The Global Ocean Shipboard Hydrographic Investigations Program (GO-SHIP) is a ship-based global survey of ocean hydrographic sections, which are repeatedly measured on a decadal time scale. The program covers a suite of physical (light, heat, currents, water column structure, etc.) and chemical (nutrients, oxygen, dissolved organic and inorganic carbon, pH, etc.) state variables over the full oce…	Metagenome of whole ocean water: Bio-GO-SHIP	AE1319	AE197	A392013_197_meta	0.22 μm	WGS	METAGENOMIC	RANDOM	Illumina HiSeq 4000	150 bp pair end	Earth System Science	Biological Global Ocean Ship-based Hydrographic Investigations Program	2013-08-31T14:20:00Z	44.9933	-45.0024	Atlantic Ocean	NWCS	Coastal - NW Atlantic Shelves Province
SRR12479784	PRJNA656268	SAMN15782448	SRP278138	SRX8973648	SRS7229241	Bio-GO-SHIP: Global marine 'omics studies of repeat hydrography transects	The Global Ocean Shipboard Hydrographic Investigations Program (GO-SHIP) is a ship-based global survey of ocean hydrographic sections, which are repeatedly measured on a decadal time scale. The program covers a suite of physical (light, heat, currents, water column structure, etc.) and chemical (nutrients, oxygen, dissolved organic and inorganic carbon, pH, etc.) state variables over the full oce…	Metagenome of whole ocean water: Bio-GO-SHIP	AE1319	AE227	A392013_227_meta	0.22 μm	WGS	METAGENOMIC	RANDOM	Illumina HiSeq 4000	150 bp pair end	Earth System Science	Biological Global Ocean Ship-based Hydrographic Investigations Program	2013-09-01T17:47:00Z	43.0017	-47.4985	Atlantic Ocean	GFST	Westerlies - Gulf Stream Province
SRR12479795	PRJNA656268	SAMN15782447	SRP278138	SRX8973637	SRS7229230	Bio-GO-SHIP: Global marine 'omics studies of repeat hydrography transects	The Global Ocean Shipboard Hydrographic Investigations Program (GO-SHIP) is a ship-based global survey of ocean hydrographic sections, which are repeatedly measured on a decadal time scale. The program covers a suite of physical (light, heat, currents, water column structure, etc.) and chemical (nutrients, oxygen, dissolved organic and inorganic carbon, pH, etc.) state variables over the full oce…	Metagenome of whole ocean water: Bio-GO-SHIP	AE1319	AE225	A392013_225_meta	0.22 μm	WGS	METAGENOMIC	RANDOM	Illumina NovaSeq 6000	150 bp pair end	Earth System Science	Biological Global Ocean Ship-based Hydrographic Investigations Program	2013-09-01T17:47:00Z	43.0017	-47.4985	Atlantic Ocean	GFST	Westerlies - Gulf Stream Province
SRR12479773	PRJNA656268	SAMN15782449	SRP278138	SRX8973659	SRS7229252	Bio-GO-SHIP: Global marine 'omics studies of repeat hydrography transects	The Global Ocean Shipboard Hydrographic Investigations Program (GO-SHIP) is a ship-based global survey of ocean hydrographic sections, which are repeatedly measured on a decadal time scale. The program covers a suite of physical (light, heat, currents, water column structure, etc.) and chemical (nutrients, oxygen, dissolved organic and inorganic carbon, pH, etc.) state variables over the full oce…	Metagenome of whole ocean water: Bio-GO-SHIP	AE1319	AE247	A392013_247_meta	0.22 μm	WGS	METAGENOMIC	RANDOM	Illumina NovaSeq 6000	150 bp pair end	Earth System Science	Biological Global Ocean Ship-based Hydrographic Investigations Program	2013-09-02T19:05:00Z	41.0018	-50.0005	Atlantic Ocean	GFST	Westerlies - Gulf Stream Province
SRR12480356	PRJNA656268	SAMN15782450	SRP278138	SRX8974006	SRS7229599	Bio-GO-SHIP: Global marine 'omics studies of repeat hydrography transects	The Global Ocean Shipboard Hydrographic Investigations Program (GO-SHIP) is a ship-based global survey of ocean hydrographic sections, which are repeatedly measured on a decadal time scale. The program covers a suite of physical (light, heat, currents, water column structure, etc.) and chemical (nutrients, oxygen, dissolved organic and inorganic carbon, pH, etc.) state variables over the full oce…	Metagenome of whole ocean water: Bio-GO-SHIP	AE1319	AE269	A392013_269_meta	0.22 μm	WGS	METAGENOMIC	RANDOM	Illumina HiSeq 4000	150 bp pair end	Earth System Science	Biological Global Ocean Ship-based Hydrographic Investigations Program	2013-09-03T20:05:00Z	39.0007	-52.5005	Atlantic Ocean	NASW	Westerlies - N. Atlantic Subtropical Gyral Province (West) (STGW)
SRR12480345	PRJNA656268	SAMN15782451	SRP278138	SRX8974017	SRS7229610	Bio-GO-SHIP: Global marine 'omics studies of repeat hydrography transects	The Global Ocean Shipboard Hydrographic Investigations Program (GO-SHIP) is a ship-based global survey of ocean hydrographic sections, which are repeatedly measured on a decadal time scale. The program covers a suite of physical (light, heat, currents, water column structure, etc.) and chemical (nutrients, oxygen, dissolved organic and inorganic carbon, pH, etc.) state variables over the full oce…	Metagenome of whole ocean water: Bio-GO-SHIP	AE1319	AE303	A392013_303_meta	0.22 μm	WGS	METAGENOMIC	RANDOM	Illumina NovaSeq 6000	150 bp pair end	Earth System Science	Biological Global Ocean Ship-based Hydrographic Investigations Program	2013-09-04T19:21:00Z	37.0045	-55.0018	Atlantic Ocean	NASW	Westerlies - N. Atlantic Subtropical Gyral Province (West) (STGW)
SRR12479887	PRJNA656268	SAMN15782452	SRP278138	SRX8973545	SRS7229138	Bio-GO-SHIP: Global marine 'omics studies of repeat hydrography transects	The Global Ocean Shipboard Hydrographic Investigations Program (GO-SHIP) is a ship-based global survey of ocean hydrographic sections, which are repeatedly measured on a decadal time scale. The program covers a suite of physical (light, heat, currents, water column structure, etc.) and chemical (nutrients, oxygen, dissolved organic and inorganic carbon, pH, etc.) state variables over the full oce…	Metagenome of whole ocean water: Bio-GO-SHIP	AE1319	AE325	A392013_325_meta	0.22 μm	WGS	METAGENOMIC	RANDOM	Illumina HiSeq 4000	150 bp pair end	Earth System Science	Biological Global Ocean Ship-based Hydrographic Investigations Program	2013-09-05T19:37:00Z	35.0006	-57.5049	Atlantic Ocean	NASW	Westerlies - N. Atlantic Subtropical Gyral Province (West) (STGW)
SRR12479876	PRJNA656268	SAMN15782453	SRP278138	SRX8973556	SRS7229149	Bio-GO-SHIP: Global marine 'omics studies of repeat hydrography transects	The Global Ocean Shipboard Hydrographic Investigations Program (GO-SHIP) is a ship-based global survey of ocean hydrographic sections, which are repeatedly measured on a decadal time scale. The program covers a suite of physical (light, heat, currents, water column structure, etc.) and chemical (nutrients, oxygen, dissolved organic and inorganic carbon, pH, etc.) state variables over the full oce…	Metagenome of whole ocean water: Bio-GO-SHIP	AE1319	AE360	A392013_360_meta	0.22 μm	WGS	METAGENOMIC	RANDOM	Illumina NovaSeq 6000	150 bp pair end	Earth System Science	Biological Global Ocean Ship-based Hydrographic Investigations Program	2013-09-06T18:54:00Z	33.0005	-60.0001	Atlantic Ocean	NASW	Westerlies - N. Atlantic Subtropical Gyral Province (West) (STGW)
SRR12480015	PRJNA656268	SAMN15782454	SRP278138	SRX8973882	SRS7229475	Bio-GO-SHIP: Global marine 'omics studies of repeat hydrography transects	The Global Ocean Shipboard Hydrographic Investigations Program (GO-SHIP) is a ship-based global survey of ocean hydrographic sections, which are repeatedly measured on a decadal time scale. The program covers a suite of physical (light, heat, currents, water column structure, etc.) and chemical (nutrients, oxygen, dissolved organic and inorganic carbon, pH, etc.) state variables over the full oce…	Metagenome of whole ocean water: Bio-GO-SHIP	AE1319	AE424	A392013_424_meta	0.22 μm	WGS	METAGENOMIC	RANDOM	Illumina HiSeq 4000	150 bp pair end	Earth System Science	Biological Global Ocean Ship-based Hydrographic Investigations Program	2013-09-09T05:03:00Z	31.668	-64.1715	Atlantic Ocean	NASW	Westerlies - N. Atlantic Subtropical Gyral Province (West) (STGW)
SRR12480140	PRJNA656268	SAMN15783037	SRP278138	SRX8974222	SRS7229815	Bio-GO-SHIP: Global marine 'omics studies of repeat hydrography transects	The Global Ocean Shipboard Hydrographic Investigations Program (GO-SHIP) is a ship-based global survey of ocean hydrographic sections, which are repeatedly measured on a decadal time scale. The program covers a suite of physical (light, heat, currents, water column structure, etc.) and chemical (nutrients, oxygen, dissolved organic and inorganic carbon, pH, etc.) state variables over the full oce…	Metagenome of whole ocean water: Bio-GO-SHIP	NH1418	NH001	N482014_001_meta	0.22 μm	WGS	METAGENOMIC	RANDOM	Illumina NovaSeq 6000	150 bp pair end	Earth System Science	Biological Global Ocean Ship-based Hydrographic Investigations Program	2014-09-20T19:00:00Z	19.001	-158	Pacific Ocean	NPTG	Trades - N. Pacific Tropical Gyre Province
SRR12480139	PRJNA656268	SAMN15783038	SRP278138	SRX8974223	SRS7229816	Bio-GO-SHIP: Global marine 'omics studies of repeat hydrography transects	The Global Ocean Shipboard Hydrographic Investigations Program (GO-SHIP) is a ship-based global survey of ocean hydrographic sections, which are repeatedly measured on a decadal time scale. The program covers a suite of physical (light, heat, currents, water column structure, etc.) and chemical (nutrients, oxygen, dissolved organic and inorganic carbon, pH, etc.) state variables over the full oce…	Metagenome of whole ocean water: Bio-GO-SHIP	NH1418	NH017	N482014_017_meta	0.22 μm	WGS	METAGENOMIC	RANDOM	Illumina HiSeq 4000	150 bp pair end	Earth System Science	Biological Global Ocean Ship-based Hydrographic Investigations Program	2014-09-21T08:13:00Z	18.001	-157.65	Pacific Ocean	NPTG	Trades - N. Pacific Tropical Gyre Province
SRR12480138	PRJNA656268	SAMN15783039	SRP278138	SRX8974224	SRS7229817	Bio-GO-SHIP: Global marine 'omics studies of repeat hydrography transects	The Global Ocean Shipboard Hydrographic Investigations Program (GO-SHIP) is a ship-based global survey of ocean hydrographic sections, which are repeatedly measured on a decadal time scale. The program covers a suite of physical (light, heat, currents, water column structure, etc.) and chemical (nutrients, oxygen, dissolved organic and inorganic carbon, pH, etc.) state variables over the full oce…	Metagenome of whole ocean water: Bio-GO-SHIP	NH1418	NH073	N482014_073_meta	0.22 μm	WGS	METAGENOMIC	RANDOM	Illumina NovaSeq 6000	150 bp pair end	Earth System Science	Biological Global Ocean Ship-based Hydrographic Investigations Program	2014-09-22T21:00:00Z	13.002	-155.57	Pacific Ocean	NPTG	Trades - N. Pacific Tropical Gyre Province
SRR12480135	PRJNA656268	SAMN15783041	SRP278138	SRX8974227	SRS7229821	Bio-GO-SHIP: Global marine 'omics studies of repeat hydrography transects	The Global Ocean Shipboard Hydrographic Investigations Program (GO-SHIP) is a ship-based global survey of ocean hydrographic sections, which are repeatedly measured on a decadal time scale. The program covers a suite of physical (light, heat, currents, water column structure, etc.) and chemical (nutrients, oxygen, dissolved organic and inorganic carbon, pH, etc.) state variables over the full oce…	Metagenome of whole ocean water: Bio-GO-SHIP	NH1418	NH100	N482014_100_meta	0.22 μm	WGS	METAGENOMIC	RANDOM	Illumina HiSeq 4000	150 bp pair end	Earth System Science	Biological Global Ocean Ship-based Hydrographic Investigations Program	2014-09-23T08:47:00Z	11.999	-155.22	Pacific Ocean	NPTG	Trades - N. Pacific Tropical Gyre Province
SRR12480136	PRJNA656268	SAMN15783040	SRP278138	SRX8974226	SRS7229819	Bio-GO-SHIP: Global marine 'omics studies of repeat hydrography transects	The Global Ocean Shipboard Hydrographic Investigations Program (GO-SHIP) is a ship-based global survey of ocean hydrographic sections, which are repeatedly measured on a decadal time scale. The program covers a suite of physical (light, heat, currents, water column structure, etc.) and chemical (nutrients, oxygen, dissolved organic and inorganic carbon, pH, etc.) state variables over the full oce…	Metagenome of whole ocean water: Bio-GO-SHIP	NH1418	NH098	N482014_098_meta	0.22 μm	WGS	METAGENOMIC	RANDOM	Illumina NovaSeq 6000	150 bp pair end	Earth System Science	Biological Global Ocean Ship-based Hydrographic Investigations Program	2014-09-23T08:47:00Z	11.999	-155.22	Pacific Ocean	NPTG	Trades - N. Pacific Tropical Gyre Province
SRR12480134	PRJNA656268	SAMN15783042	SRP278138	SRX8974228	SRS7229820	Bio-GO-SHIP: Global marine 'omics studies of repeat hydrography transects	The Global Ocean Shipboard Hydrographic Investigations Program (GO-SHIP) is a ship-based global survey of ocean hydrographic sections, which are repeatedly measured on a decadal time scale. The program covers a suite of physical (light, heat, currents, water column structure, etc.) and chemical (nutrients, oxygen, dissolved organic and inorganic carbon, pH, etc.) state variables over the full oce…	Metagenome of whole ocean water: Bio-GO-SHIP	NH1418	NH104	N482014_104_meta	0.22 μm	WGS	METAGENOMIC	RANDOM	Illumina HiSeq 4000	150 bp pair end	Earth System Science	Biological Global Ocean Ship-based Hydrographic Investigations Program	2014-09-23T08:47:00Z	12	-155.22	Pacific Ocean	NPTG	Trades - N. Pacific Tropical Gyre Province
SRR12480133	PRJNA656268	SAMN15783043	SRP278138	SRX8974229	SRS7229822	Bio-GO-SHIP: Global marine 'omics studies of repeat hydrography transects	The Global Ocean Shipboard Hydrographic Investigations Program (GO-SHIP) is a ship-based global survey of ocean hydrographic sections, which are repeatedly measured on a decadal time scale. The program covers a suite of physical (light, heat, currents, water column structure, etc.) and chemical (nutrients, oxygen, dissolved organic and inorganic carbon, pH, etc.) state variables over the full oce…	Metagenome of whole ocean water: Bio-GO-SHIP	NH1418	NH114	N482014_114_meta	0.22 μm	WGS	METAGENOMIC	RANDOM	Illumina NovaSeq 6000	150 bp pair end	Earth System Science	Biological Global Ocean Ship-based Hydrographic Investigations Program	2014-09-23T17:30:00Z	11.001	-154.87	Pacific Ocean	NPTG	Trades - N. Pacific Tropical Gyre Province
SRR12480131	PRJNA656268	SAMN15783044	SRP278138	SRX8974231	SRS7229824	Bio-GO-SHIP: Global marine 'omics studies of repeat hydrography transects	The Global Ocean Shipboard Hydrographic Investigations Program (GO-SHIP) is a ship-based global survey of ocean hydrographic sections, which are repeatedly measured on a decadal time scale. The program covers a suite of physical (light, heat, currents, water column structure, etc.) and chemical (nutrients, oxygen, dissolved organic and inorganic carbon, pH, etc.) state variables over the full oce…	Metagenome of whole ocean water: Bio-GO-SHIP	NH1418	NH134	N482014_134_meta	0.22 μm	WGS	METAGENOMIC	RANDOM	Illumina HiSeq 4000	150 bp pair end	Earth System Science	Biological Global Ocean Ship-based Hydrographic Investigations Program	2014-09-24T01:36:00Z	10.002	-154.52	Pacific Ocean	PNEC	Trades - N. Pacific Equatorial Countercurrent Province
SRR12480132	PRJNA656268	SAMN15783045	SRP278138	SRX8974230	SRS7229823	Bio-GO-SHIP: Global marine 'omics studies of repeat hydrography transects	The Global Ocean Shipboard Hydrographic Investigations Program (GO-SHIP) is a ship-based global survey of ocean hydrographic sections, which are repeatedly measured on a decadal time scale. The program covers a suite of physical (light, heat, currents, water column structure, etc.) and chemical (nutrients, oxygen, dissolved organic and inorganic carbon, pH, etc.) state variables over the full oce…	Metagenome of whole ocean water: Bio-GO-SHIP	NH1418	NH130	N482014_130_meta	0.22 μm	WGS	METAGENOMIC	RANDOM	Illumina HiSeq 4000	150 bp pair end	Earth System Science	Biological Global Ocean Ship-based Hydrographic Investigations Program	2014-09-24T01:36:00Z	10.004	-154.52	Pacific Ocean	PNEC	Trades - N. Pacific Equatorial Countercurrent Province
SRR12480130	PRJNA656268	SAMN15783046	SRP278138	SRX8974232	SRS7229825	Bio-GO-SHIP: Global marine 'omics studies of repeat hydrography transects	The Global Ocean Shipboard Hydrographic Investigations Program (GO-SHIP) is a ship-based global survey of ocean hydrographic sections, which are repeatedly measured on a decadal time scale. The program covers a suite of physical (light, heat, currents, water column structure, etc.) and chemical (nutrients, oxygen, dissolved organic and inorganic carbon, pH, etc.) state variables over the full oce…	Metagenome of whole ocean water: Bio-GO-SHIP	NH1418	NH162	N482014_162_meta	0.22 μm	WGS	METAGENOMIC	RANDOM	Illumina NovaSeq 6000	150 bp pair end	Earth System Science	Biological Global Ocean Ship-based Hydrographic Investigations Program	2014-09-25T06:28:00Z	7.0004	-153.13	Pacific Ocean	PNEC	Trades - N. Pacific Equatorial Countercurrent Province
SRR12480129	PRJNA656268	SAMN15783047	SRP278138	SRX8974233	SRS7229826	Bio-GO-SHIP: Global marine 'omics studies of repeat hydrography transects	The Global Ocean Shipboard Hydrographic Investigations Program (GO-SHIP) is a ship-based global survey of ocean hydrographic sections, which are repeatedly measured on a decadal time scale. The program covers a suite of physical (light, heat, currents, water column structure, etc.) and chemical (nutrients, oxygen, dissolved organic and inorganic carbon, pH, etc.) state variables over the full oce…	Metagenome of whole ocean water: Bio-GO-SHIP	NH1418	NH210	N482014_210_meta	0.22 μm	WGS	METAGENOMIC	RANDOM	Illumina NovaSeq 6000	150 bp pair end	Earth System Science	Biological Global Ocean Ship-based Hydrographic Investigations Program	2014-09-26T00:11:00Z	4.999	-152.43	Pacific Ocean	PNEC	Trades - N. Pacific Equatorial Countercurrent Province
SRR12480128	PRJNA656268	SAMN15783048	SRP278138	SRX8974234	SRS7229827	Bio-GO-SHIP: Global marine 'omics studies of repeat hydrography transects	The Global Ocean Shipboard Hydrographic Investigations Program (GO-SHIP) is a ship-based global survey of ocean hydrographic sections, which are repeatedly measured on a decadal time scale. The program covers a suite of physical (light, heat, currents, water column structure, etc.) and chemical (nutrients, oxygen, dissolved organic and inorganic carbon, pH, etc.) state variables over the full oce…	Metagenome of whole ocean water: Bio-GO-SHIP	NH1418	NH226	N482014_226_meta	0.22 μm	WGS	METAGENOMIC	RANDOM	Illumina NovaSeq 6000	150 bp pair end	Earth System Science	Biological Global Ocean Ship-based Hydrographic Investigations Program	2014-09-26T15:05:00Z	3.0008	-151.74	Pacific Ocean	PEQD	Trades - Pacific Equatorial Divergence Province
SRR12480316	PRJNA656268	SAMN15783049	SRP278138	SRX8974046	SRS7229639	Bio-GO-SHIP: Global marine 'omics studies of repeat hydrography transects	The Global Ocean Shipboard Hydrographic Investigations Program (GO-SHIP) is a ship-based global survey of ocean hydrographic sections, which are repeatedly measured on a decadal time scale. The program covers a suite of physical (light, heat, currents, water column structure, etc.) and chemical (nutrients, oxygen, dissolved organic and inorganic carbon, pH, etc.) state variables over the full oce…	Metagenome of whole ocean water: Bio-GO-SHIP	NH1418	NH232	N482014_232_meta	0.22 μm	WGS	METAGENOMIC	RANDOM	Illumina HiSeq 4000	150 bp pair end	Earth System Science	Biological Global Ocean Ship-based Hydrographic Investigations Program	2014-09-26T15:05:00Z	3.001	-151.74	Pacific Ocean	PEQD	Trades - Pacific Equatorial Divergence Province
SRR12480313	PRJNA656268	SAMN15783050	SRP278138	SRX8974049	SRS7229642	Bio-GO-SHIP: Global marine 'omics studies of repeat hydrography transects	The Global Ocean Shipboard Hydrographic Investigations Program (GO-SHIP) is a ship-based global survey of ocean hydrographic sections, which are repeatedly measured on a decadal time scale. The program covers a suite of physical (light, heat, currents, water column structure, etc.) and chemical (nutrients, oxygen, dissolved organic and inorganic carbon, pH, etc.) state variables over the full oce…	Metagenome of whole ocean water: Bio-GO-SHIP	NH1418	NH242	N482014_242_meta	0.22 μm	WGS	METAGENOMIC	RANDOM	Illumina NovaSeq 6000	150 bp pair end	Earth System Science	Biological Global Ocean Ship-based Hydrographic Investigations Program	2014-09-26T23:43:00Z	1.9997	-151.39	Pacific Ocean	PEQD	Trades - Pacific Equatorial Divergence Province
SRR12480311	PRJNA656268	SAMN15783051	SRP278138	SRX8974051	SRS7229644	Bio-GO-SHIP: Global marine 'omics studies of repeat hydrography transects	The Global Ocean Shipboard Hydrographic Investigations Program (GO-SHIP) is a ship-based global survey of ocean hydrographic sections, which are repeatedly measured on a decadal time scale. The program covers a suite of physical (light, heat, currents, water column structure, etc.) and chemical (nutrients, oxygen, dissolved organic and inorganic carbon, pH, etc.) state variables over the full oce…	Metagenome of whole ocean water: Bio-GO-SHIP	NH1418	NH262	N482014_262_meta	0.22 μm	WGS	METAGENOMIC	RANDOM	Illumina HiSeq 4000	150 bp pair end	Earth System Science	Biological Global Ocean Ship-based Hydrographic Investigations Program	2014-09-27T17:14:00Z	-0.0003	-150.7	Pacific Ocean	PEQD	Trades - Pacific Equatorial Divergence Province
SRR12480312	PRJNA656268	SAMN15783052	SRP278138	SRX8974050	SRS7229643	Bio-GO-SHIP: Global marine 'omics studies of repeat hydrography transects	The Global Ocean Shipboard Hydrographic Investigations Program (GO-SHIP) is a ship-based global survey of ocean hydrographic sections, which are repeatedly measured on a decadal time scale. The program covers a suite of physical (light, heat, currents, water column structure, etc.) and chemical (nutrients, oxygen, dissolved organic and inorganic carbon, pH, etc.) state variables over the full oce…	Metagenome of whole ocean water: Bio-GO-SHIP	NH1418	NH258	N482014_258_meta	0.22 μm	WGS	METAGENOMIC	RANDOM	Illumina HiSeq 4000	150 bp pair end	Earth System Science	Biological Global Ocean Ship-based Hydrographic Investigations Program	2014-09-27T17:14:00Z	0.0001	-150.7	Pacific Ocean	PEQD	Trades - Pacific Equatorial Divergence Province
SRR12480310	PRJNA656268	SAMN15783053	SRP278138	SRX8974052	SRS7229646	Bio-GO-SHIP: Global marine 'omics studies of repeat hydrography transects	The Global Ocean Shipboard Hydrographic Investigations Program (GO-SHIP) is a ship-based global survey of ocean hydrographic sections, which are repeatedly measured on a decadal time scale. The program covers a suite of physical (light, heat, currents, water column structure, etc.) and chemical (nutrients, oxygen, dissolved organic and inorganic carbon, pH, etc.) state variables over the full oce…	Metagenome of whole ocean water: Bio-GO-SHIP	NH1418	NH274	N482014_274_meta	0.22 μm	WGS	METAGENOMIC	RANDOM	Illumina NovaSeq 6000	150 bp pair end	Earth System Science	Biological Global Ocean Ship-based Hydrographic Investigations Program	2014-09-28T16:37:00Z	-2.001	-150	Pacific Ocean	PEQD	Trades - Pacific Equatorial Divergence Province
SRR12480308	PRJNA656268	SAMN15783055	SRP278138	SRX8974054	SRS7229647	Bio-GO-SHIP: Global marine 'omics studies of repeat hydrography transects	The Global Ocean Shipboard Hydrographic Investigations Program (GO-SHIP) is a ship-based global survey of ocean hydrographic sections, which are repeatedly measured on a decadal time scale. The program covers a suite of physical (light, heat, currents, water column structure, etc.) and chemical (nutrients, oxygen, dissolved organic and inorganic carbon, pH, etc.) state variables over the full oce…	Metagenome of whole ocean water: Bio-GO-SHIP	NH1418	NH328	N482014_328_meta	0.22 μm	WGS	METAGENOMIC	RANDOM	Illumina HiSeq 4000	150 bp pair end	Earth System Science	Biological Global Ocean Ship-based Hydrographic Investigations Program	2014-09-29T00:45:00Z	-3.0001	-149.67	Pacific Ocean	PEQD	Trades - Pacific Equatorial Divergence Province
SRR12480309	PRJNA656268	SAMN15783054	SRP278138	SRX8974053	SRS7229645	Bio-GO-SHIP: Global marine 'omics studies of repeat hydrography transects	The Global Ocean Shipboard Hydrographic Investigations Program (GO-SHIP) is a ship-based global survey of ocean hydrographic sections, which are repeatedly measured on a decadal time scale. The program covers a suite of physical (light, heat, currents, water column structure, etc.) and chemical (nutrients, oxygen, dissolved organic and inorganic carbon, pH, etc.) state variables over the full oce…	Metagenome of whole ocean water: Bio-GO-SHIP	NH1418	NH322	N482014_322_meta	0.22 μm	WGS	METAGENOMIC	RANDOM	Illumina HiSeq 4000	150 bp pair end	Earth System Science	Biological Global Ocean Ship-based Hydrographic Investigations Program	2014-09-29T00:45:00Z	-3.0001	-149.67	Pacific Ocean	PEQD	Trades - Pacific Equatorial Divergence Province
SRR12480307	PRJNA656268	SAMN15783056	SRP278138	SRX8974055	SRS7229648	Bio-GO-SHIP: Global marine 'omics studies of repeat hydrography transects	The Global Ocean Shipboard Hydrographic Investigations Program (GO-SHIP) is a ship-based global survey of ocean hydrographic sections, which are repeatedly measured on a decadal time scale. The program covers a suite of physical (light, heat, currents, water column structure, etc.) and chemical (nutrients, oxygen, dissolved organic and inorganic carbon, pH, etc.) state variables over the full oce…	Metagenome of whole ocean water: Bio-GO-SHIP	NH1418	NH338	N482014_338_meta	0.22 μm	WGS	METAGENOMIC	RANDOM	Illumina NovaSeq 6000	150 bp pair end	Earth System Science	Biological Global Ocean Ship-based Hydrographic Investigations Program	2014-09-29T18:05:00Z	-0.9993	-150.35	Pacific Ocean	PEQD	Trades - Pacific Equatorial Divergence Province
SRR12480306	PRJNA656268	SAMN15783057	SRP278138	SRX8974056	SRS7229649	Bio-GO-SHIP: Global marine 'omics studies of repeat hydrography transects	The Global Ocean Shipboard Hydrographic Investigations Program (GO-SHIP) is a ship-based global survey of ocean hydrographic sections, which are repeatedly measured on a decadal time scale. The program covers a suite of physical (light, heat, currents, water column structure, etc.) and chemical (nutrients, oxygen, dissolved organic and inorganic carbon, pH, etc.) state variables over the full oce…	Metagenome of whole ocean water: Bio-GO-SHIP	NH1418	NH354	N482014_354_meta	0.22 μm	WGS	METAGENOMIC	RANDOM	Illumina NovaSeq 6000	150 bp pair end	Earth System Science	Biological Global Ocean Ship-based Hydrographic Investigations Program	2014-09-30T09:00:00Z	0.4971	-150.87	Pacific Ocean	PEQD	Trades - Pacific Equatorial Divergence Province
SRR12480305	PRJNA656268	SAMN15783058	SRP278138	SRX8974057	SRS7229650	Bio-GO-SHIP: Global marine 'omics studies of repeat hydrography transects	The Global Ocean Shipboard Hydrographic Investigations Program (GO-SHIP) is a ship-based global survey of ocean hydrographic sections, which are repeatedly measured on a decadal time scale. The program covers a suite of physical (light, heat, currents, water column structure, etc.) and chemical (nutrients, oxygen, dissolved organic and inorganic carbon, pH, etc.) state variables over the full oce…	Metagenome of whole ocean water: Bio-GO-SHIP	NH1418	NH370	N482014_370_meta	0.22 μm	WGS	METAGENOMIC	RANDOM	Illumina NovaSeq 6000	150 bp pair end	Earth System Science	Biological Global Ocean Ship-based Hydrographic Investigations Program	2014-09-30T13:51:00Z	0.9972	-151.04	Pacific Ocean	PEQD	Trades - Pacific Equatorial Divergence Province
SRR12480304	PRJNA656268	SAMN15783059	SRP278138	SRX8974058	SRS7229651	Bio-GO-SHIP: Global marine 'omics studies of repeat hydrography transects	The Global Ocean Shipboard Hydrographic Investigations Program (GO-SHIP) is a ship-based global survey of ocean hydrographic sections, which are repeatedly measured on a decadal time scale. The program covers a suite of physical (light, heat, currents, water column structure, etc.) and chemical (nutrients, oxygen, dissolved organic and inorganic carbon, pH, etc.) state variables over the full oce…	Metagenome of whole ocean water: Bio-GO-SHIP	NH1418	NH386	N482014_386_meta	0.22 μm	WGS	METAGENOMIC	RANDOM	Illumina NovaSeq 6000	150 bp pair end	Earth System Science	Biological Global Ocean Ship-based Hydrographic Investigations Program	2014-09-30T19:28:00Z	1.4993	-151.22	Pacific Ocean	PEQD	Trades - Pacific Equatorial Divergence Province
SRR12480302	PRJNA656268	SAMN15783060	SRP278138	SRX8974060	SRS7229653	Bio-GO-SHIP: Global marine 'omics studies of repeat hydrography transects	The Global Ocean Shipboard Hydrographic Investigations Program (GO-SHIP) is a ship-based global survey of ocean hydrographic sections, which are repeatedly measured on a decadal time scale. The program covers a suite of physical (light, heat, currents, water column structure, etc.) and chemical (nutrients, oxygen, dissolved organic and inorganic carbon, pH, etc.) state variables over the full oce…	Metagenome of whole ocean water: Bio-GO-SHIP	NH1418	NH402	N482014_402_meta	0.22 μm	WGS	METAGENOMIC	RANDOM	Illumina NovaSeq 6000	150 bp pair end	Earth System Science	Biological Global Ocean Ship-based Hydrographic Investigations Program	2014-10-01T15:48:00Z	3.9985	-152.09	Pacific Ocean	PEQD	Trades - Pacific Equatorial Divergence Province
SRR12480301	PRJNA656268	SAMN15783061	SRP278138	SRX8974061	SRS7229654	Bio-GO-SHIP: Global marine 'omics studies of repeat hydrography transects	The Global Ocean Shipboard Hydrographic Investigations Program (GO-SHIP) is a ship-based global survey of ocean hydrographic sections, which are repeatedly measured on a decadal time scale. The program covers a suite of physical (light, heat, currents, water column structure, etc.) and chemical (nutrients, oxygen, dissolved organic and inorganic carbon, pH, etc.) state variables over the full oce…	Metagenome of whole ocean water: Bio-GO-SHIP	NH1418	NH418	N482014_418_meta	0.22 μm	WGS	METAGENOMIC	RANDOM	Illumina NovaSeq 6000	150 bp pair end	Earth System Science	Biological Global Ocean Ship-based Hydrographic Investigations Program	2014-10-03T02:18:00Z	7.9994	-153.48	Pacific Ocean	PNEC	Trades - N. Pacific Equatorial Countercurrent Province
SRR12480300	PRJNA656268	SAMN15783062	SRP278138	SRX8974062	SRS7229655	Bio-GO-SHIP: Global marine 'omics studies of repeat hydrography transects	The Global Ocean Shipboard Hydrographic Investigations Program (GO-SHIP) is a ship-based global survey of ocean hydrographic sections, which are repeatedly measured on a decadal time scale. The program covers a suite of physical (light, heat, currents, water column structure, etc.) and chemical (nutrients, oxygen, dissolved organic and inorganic carbon, pH, etc.) state variables over the full oce…	Metagenome of whole ocean water: Bio-GO-SHIP	NH1418	NH434	N482014_434_meta	0.22 μm	WGS	METAGENOMIC	RANDOM	Illumina NovaSeq 6000	150 bp pair end	Earth System Science	Biological Global Ocean Ship-based Hydrographic Investigations Program	2014-10-03T13:06:00Z	9.0001	-154.17	Pacific Ocean	PNEC	Trades - N. Pacific Equatorial Countercurrent Province
SRR12480299	PRJNA656268	SAMN15783063	SRP278138	SRX8974063	SRS7229656	Bio-GO-SHIP: Global marine 'omics studies of repeat hydrography transects	The Global Ocean Shipboard Hydrographic Investigations Program (GO-SHIP) is a ship-based global survey of ocean hydrographic sections, which are repeatedly measured on a decadal time scale. The program covers a suite of physical (light, heat, currents, water column structure, etc.) and chemical (nutrients, oxygen, dissolved organic and inorganic carbon, pH, etc.) state variables over the full oce…	Metagenome of whole ocean water: Bio-GO-SHIP	NH1418	NH466	N482014_466_meta	0.22 μm	WGS	METAGENOMIC	RANDOM	Illumina NovaSeq 6000	150 bp pair end	Earth System Science	Biological Global Ocean Ship-based Hydrographic Investigations Program	2014-10-05T13:12:00Z	14.999	-156.26	Pacific Ocean	NPTG	Trades - N. Pacific Tropical Gyre Province
SRR12480298	PRJNA656268	SAMN15783064	SRP278138	SRX8974064	SRS7229657	Bio-GO-SHIP: Global marine 'omics studies of repeat hydrography transects	The Global Ocean Shipboard Hydrographic Investigations Program (GO-SHIP) is a ship-based global survey of ocean hydrographic sections, which are repeatedly measured on a decadal time scale. The program covers a suite of physical (light, heat, currents, water column structure, etc.) and chemical (nutrients, oxygen, dissolved organic and inorganic carbon, pH, etc.) state variables over the full oce…	Metagenome of whole ocean water: Bio-GO-SHIP	NH1418	NH482	N482014_482_meta	0.22 μm	WGS	METAGENOMIC	RANDOM	Illumina NovaSeq 6000	150 bp pair end	Earth System Science	Biological Global Ocean Ship-based Hydrographic Investigations Program	2014-10-05T21:36:00Z	16	-156.61	Pacific Ocean	NPTG	Trades - N. Pacific Tropical Gyre Province
SRR12480297	PRJNA656268	SAMN15783065	SRP278138	SRX8974065	SRS7229658	Bio-GO-SHIP: Global marine 'omics studies of repeat hydrography transects	The Global Ocean Shipboard Hydrographic Investigations Program (GO-SHIP) is a ship-based global survey of ocean hydrographic sections, which are repeatedly measured on a decadal time scale. The program covers a suite of physical (light, heat, currents, water column structure, etc.) and chemical (nutrients, oxygen, dissolved organic and inorganic carbon, pH, etc.) state variables over the full oce…	Metagenome of whole ocean water: Bio-GO-SHIP	NH1418	NH498	N482014_498_meta	0.22 μm	WGS	METAGENOMIC	RANDOM	Illumina NovaSeq 6000	150 bp pair end	Earth System Science	Biological Global Ocean Ship-based Hydrographic Investigations Program	2014-10-06T10:17:00Z	17	-157.3	Pacific Ocean	NPTG	Trades - N. Pacific Tropical Gyre Province
SRR12480036	PRJNA656268	SAMN15782792	SRP278138	SRX8973861	SRS7229454	Bio-GO-SHIP: Global marine 'omics studies of repeat hydrography transects	The Global Ocean Shipboard Hydrographic Investigations Program (GO-SHIP) is a ship-based global survey of ocean hydrographic sections, which are repeatedly measured on a decadal time scale. The program covers a suite of physical (light, heat, currents, water column structure, etc.) and chemical (nutrients, oxygen, dissolved organic and inorganic carbon, pH, etc.) state variables over the full oce…	Metagenome of whole ocean water: Bio-GO-SHIP	I09N	IN000	I9N2016_000_meta	0.22 μm	WGS	METAGENOMIC	RANDOM	Illumina NovaSeq 6000	150 bp pair end	Earth System Science	Biological Global Ocean Ship-based Hydrographic Investigations Program	2016-03-21T17:00:00Z	-31.0335	110.455	Indian Ocean	AUSW	Coastal - Australia-Indonesia Coastal Province
SRR12480035	PRJNA656268	SAMN15782793	SRP278138	SRX8973862	SRS7229455	Bio-GO-SHIP: Global marine 'omics studies of repeat hydrography transects	The Global Ocean Shipboard Hydrographic Investigations Program (GO-SHIP) is a ship-based global survey of ocean hydrographic sections, which are repeatedly measured on a decadal time scale. The program covers a suite of physical (light, heat, currents, water column structure, etc.) and chemical (nutrients, oxygen, dissolved organic and inorganic carbon, pH, etc.) state variables over the full oce…	Metagenome of whole ocean water: Bio-GO-SHIP	I09N	IN001	I9N2016_001_meta	0.22 μm	WGS	METAGENOMIC	RANDOM	Illumina NovaSeq 6000	150 bp pair end	Earth System Science	Biological Global Ocean Ship-based Hydrographic Investigations Program	2016-03-22T05:00:00Z	-31.0335	110.455	Indian Ocean	AUSW	Coastal - Australia-Indonesia Coastal Province
SRR12480034	PRJNA656268	SAMN15782794	SRP278138	SRX8973863	SRS7229456	Bio-GO-SHIP: Global marine 'omics studies of repeat hydrography transects	The Global Ocean Shipboard Hydrographic Investigations Program (GO-SHIP) is a ship-based global survey of ocean hydrographic sections, which are repeatedly measured on a decadal time scale. The program covers a suite of physical (light, heat, currents, water column structure, etc.) and chemical (nutrients, oxygen, dissolved organic and inorganic carbon, pH, etc.) state variables over the full oce…	Metagenome of whole ocean water: Bio-GO-SHIP	I09N	IN002	I9N2016_002_meta	0.22 μm	WGS	METAGENOMIC	RANDOM	Illumina NovaSeq 6000	150 bp pair end	Earth System Science	Biological Global Ocean Ship-based Hydrographic Investigations Program	2016-03-22T09:00:00Z	-30.8476	109.388	Indian Ocean	ISSG	Trades - Indian S. Subtropical Gyre Province
SRR12480033	PRJNA656268	SAMN15782795	SRP278138	SRX8973864	SRS7229457	Bio-GO-SHIP: Global marine 'omics studies of repeat hydrography transects	The Global Ocean Shipboard Hydrographic Investigations Program (GO-SHIP) is a ship-based global survey of ocean hydrographic sections, which are repeatedly measured on a decadal time scale. The program covers a suite of physical (light, heat, currents, water column structure, etc.) and chemical (nutrients, oxygen, dissolved organic and inorganic carbon, pH, etc.) state variables over the full oce…	Metagenome of whole ocean water: Bio-GO-SHIP	I09N	IN003	I9N2016_003_meta	0.22 μm	WGS	METAGENOMIC	RANDOM	Illumina NovaSeq 6000	150 bp pair end	Earth System Science	Biological Global Ocean Ship-based Hydrographic Investigations Program	2016-03-22T13:00:00Z	-30.6972	108.524	Indian Ocean	ISSG	Trades - Indian S. Subtropical Gyre Province
SRR12480032	PRJNA656268	SAMN15782796	SRP278138	SRX8973865	SRS7229459	Bio-GO-SHIP: Global marine 'omics studies of repeat hydrography transects	The Global Ocean Shipboard Hydrographic Investigations Program (GO-SHIP) is a ship-based global survey of ocean hydrographic sections, which are repeatedly measured on a decadal time scale. The program covers a suite of physical (light, heat, currents, water column structure, etc.) and chemical (nutrients, oxygen, dissolved organic and inorganic carbon, pH, etc.) state variables over the full oce…	Metagenome of whole ocean water: Bio-GO-SHIP	I09N	IN004	I9N2016_004_meta	0.22 μm	WGS	METAGENOMIC	RANDOM	Illumina NovaSeq 6000	150 bp pair end	Earth System Science	Biological Global Ocean Ship-based Hydrographic Investigations Program	2016-03-22T17:00:00Z	-30.539	107.653	Indian Ocean	ISSG	Trades - Indian S. Subtropical Gyre Province
SRR12480030	PRJNA656268	SAMN15782797	SRP278138	SRX8973867	SRS7229460	Bio-GO-SHIP: Global marine 'omics studies of repeat hydrography transects	The Global Ocean Shipboard Hydrographic Investigations Program (GO-SHIP) is a ship-based global survey of ocean hydrographic sections, which are repeatedly measured on a decadal time scale. The program covers a suite of physical (light, heat, currents, water column structure, etc.) and chemical (nutrients, oxygen, dissolved organic and inorganic carbon, pH, etc.) state variables over the full oce…	Metagenome of whole ocean water: Bio-GO-SHIP	I09N	IN005	I9N2016_005_meta	0.22 μm	WGS	METAGENOMIC	RANDOM	Illumina NovaSeq 6000	150 bp pair end	Earth System Science	Biological Global Ocean Ship-based Hydrographic Investigations Program	2016-03-22T21:30:00Z	-30.3583	106.583	Indian Ocean	ISSG	Trades - Indian S. Subtropical Gyre Province
SRR12480029	PRJNA656268	SAMN15782798	SRP278138	SRX8973868	SRS7229461	Bio-GO-SHIP: Global marine 'omics studies of repeat hydrography transects	The Global Ocean Shipboard Hydrographic Investigations Program (GO-SHIP) is a ship-based global survey of ocean hydrographic sections, which are repeatedly measured on a decadal time scale. The program covers a suite of physical (light, heat, currents, water column structure, etc.) and chemical (nutrients, oxygen, dissolved organic and inorganic carbon, pH, etc.) state variables over the full oce…	Metagenome of whole ocean water: Bio-GO-SHIP	I09N	IN006	I9N2016_006_meta	0.22 μm	WGS	METAGENOMIC	RANDOM	Illumina NovaSeq 6000	150 bp pair end	Earth System Science	Biological Global Ocean Ship-based Hydrographic Investigations Program	2016-03-23T01:00:00Z	-30.2073	105.721	Indian Ocean	ISSG	Trades - Indian S. Subtropical Gyre Province
SRR12480028	PRJNA656268	SAMN15782799	SRP278138	SRX8973869	SRS7229462	Bio-GO-SHIP: Global marine 'omics studies of repeat hydrography transects	The Global Ocean Shipboard Hydrographic Investigations Program (GO-SHIP) is a ship-based global survey of ocean hydrographic sections, which are repeatedly measured on a decadal time scale. The program covers a suite of physical (light, heat, currents, water column structure, etc.) and chemical (nutrients, oxygen, dissolved organic and inorganic carbon, pH, etc.) state variables over the full oce…	Metagenome of whole ocean water: Bio-GO-SHIP	I09N	IN007	I9N2016_007_meta	0.22 μm	WGS	METAGENOMIC	RANDOM	Illumina NovaSeq 6000	150 bp pair end	Earth System Science	Biological Global Ocean Ship-based Hydrographic Investigations Program	2016-03-23T05:30:00Z	-30.0441	104.787	Indian Ocean	ISSG	Trades - Indian S. Subtropical Gyre Province
SRR12480027	PRJNA656268	SAMN15782800	SRP278138	SRX8973870	SRS7229463	Bio-GO-SHIP: Global marine 'omics studies of repeat hydrography transects	The Global Ocean Shipboard Hydrographic Investigations Program (GO-SHIP) is a ship-based global survey of ocean hydrographic sections, which are repeatedly measured on a decadal time scale. The program covers a suite of physical (light, heat, currents, water column structure, etc.) and chemical (nutrients, oxygen, dissolved organic and inorganic carbon, pH, etc.) state variables over the full oce…	Metagenome of whole ocean water: Bio-GO-SHIP	I09N	IN008	I9N2016_008_meta	0.22 μm	WGS	METAGENOMIC	RANDOM	Illumina NovaSeq 6000	150 bp pair end	Earth System Science	Biological Global Ocean Ship-based Hydrographic Investigations Program	2016-03-23T13:30:00Z	-29.8642	103.767	Indian Ocean	ISSG	Trades - Indian S. Subtropical Gyre Province
SRR12480026	PRJNA656268	SAMN15782801	SRP278138	SRX8973871	SRS7229464	Bio-GO-SHIP: Global marine 'omics studies of repeat hydrography transects	The Global Ocean Shipboard Hydrographic Investigations Program (GO-SHIP) is a ship-based global survey of ocean hydrographic sections, which are repeatedly measured on a decadal time scale. The program covers a suite of physical (light, heat, currents, water column structure, etc.) and chemical (nutrients, oxygen, dissolved organic and inorganic carbon, pH, etc.) state variables over the full oce…	Metagenome of whole ocean water: Bio-GO-SHIP	I09N	IN009	I9N2016_009_meta	0.22 μm	WGS	METAGENOMIC	RANDOM	Illumina NovaSeq 6000	150 bp pair end	Earth System Science	Biological Global Ocean Ship-based Hydrographic Investigations Program	2016-03-23T17:00:00Z	-29.7264	103.005	Indian Ocean	ISSG	Trades - Indian S. Subtropical Gyre Province
SRR12480025	PRJNA656268	SAMN15782802	SRP278138	SRX8973872	SRS7229465	Bio-GO-SHIP: Global marine 'omics studies of repeat hydrography transects	The Global Ocean Shipboard Hydrographic Investigations Program (GO-SHIP) is a ship-based global survey of ocean hydrographic sections, which are repeatedly measured on a decadal time scale. The program covers a suite of physical (light, heat, currents, water column structure, etc.) and chemical (nutrients, oxygen, dissolved organic and inorganic carbon, pH, etc.) state variables over the full oce…	Metagenome of whole ocean water: Bio-GO-SHIP	I09N	IN010	I9N2016_010_meta	0.22 μm	WGS	METAGENOMIC	RANDOM	Illumina NovaSeq 6000	150 bp pair end	Earth System Science	Biological Global Ocean Ship-based Hydrographic Investigations Program	2016-03-23T21:30:00Z	-29.5151	101.785	Indian Ocean	ISSG	Trades - Indian S. Subtropical Gyre Province
SRR12480024	PRJNA656268	SAMN15782803	SRP278138	SRX8973873	SRS7229466	Bio-GO-SHIP: Global marine 'omics studies of repeat hydrography transects	The Global Ocean Shipboard Hydrographic Investigations Program (GO-SHIP) is a ship-based global survey of ocean hydrographic sections, which are repeatedly measured on a decadal time scale. The program covers a suite of physical (light, heat, currents, water column structure, etc.) and chemical (nutrients, oxygen, dissolved organic and inorganic carbon, pH, etc.) state variables over the full oce…	Metagenome of whole ocean water: Bio-GO-SHIP	I09N	IN011	I9N2016_011_meta	0.22 μm	WGS	METAGENOMIC	RANDOM	Illumina NovaSeq 6000	150 bp pair end	Earth System Science	Biological Global Ocean Ship-based Hydrographic Investigations Program	2016-03-24T01:30:00Z	-29.3348	100.763	Indian Ocean	ISSG	Trades - Indian S. Subtropical Gyre Province
SRR12480023	PRJNA656268	SAMN15782804	SRP278138	SRX8973874	SRS7229468	Bio-GO-SHIP: Global marine 'omics studies of repeat hydrography transects	The Global Ocean Shipboard Hydrographic Investigations Program (GO-SHIP) is a ship-based global survey of ocean hydrographic sections, which are repeatedly measured on a decadal time scale. The program covers a suite of physical (light, heat, currents, water column structure, etc.) and chemical (nutrients, oxygen, dissolved organic and inorganic carbon, pH, etc.) state variables over the full oce…	Metagenome of whole ocean water: Bio-GO-SHIP	I09N	IN012	I9N2016_012_meta	0.22 μm	WGS	METAGENOMIC	RANDOM	Illumina NovaSeq 6000	150 bp pair end	Earth System Science	Biological Global Ocean Ship-based Hydrographic Investigations Program	2016-03-24T05:30:00Z	-29.1778	99.8777	Indian Ocean	ISSG	Trades - Indian S. Subtropical Gyre Province
SRR12480022	PRJNA656268	SAMN15782805	SRP278138	SRX8973875	SRS7229467	Bio-GO-SHIP: Global marine 'omics studies of repeat hydrography transects	The Global Ocean Shipboard Hydrographic Investigations Program (GO-SHIP) is a ship-based global survey of ocean hydrographic sections, which are repeatedly measured on a decadal time scale. The program covers a suite of physical (light, heat, currents, water column structure, etc.) and chemical (nutrients, oxygen, dissolved organic and inorganic carbon, pH, etc.) state variables over the full oce…	Metagenome of whole ocean water: Bio-GO-SHIP	I09N	IN013	I9N2016_013_meta	0.22 μm	WGS	METAGENOMIC	RANDOM	Illumina NovaSeq 6000	150 bp pair end	Earth System Science	Biological Global Ocean Ship-based Hydrographic Investigations Program	2016-03-24T09:30:00Z	-28.9943	98.8281	Indian Ocean	ISSG	Trades - Indian S. Subtropical Gyre Province
SRR12480021	PRJNA656268	SAMN15782806	SRP278138	SRX8973876	SRS7229469	Bio-GO-SHIP: Global marine 'omics studies of repeat hydrography transects	The Global Ocean Shipboard Hydrographic Investigations Program (GO-SHIP) is a ship-based global survey of ocean hydrographic sections, which are repeatedly measured on a decadal time scale. The program covers a suite of physical (light, heat, currents, water column structure, etc.) and chemical (nutrients, oxygen, dissolved organic and inorganic carbon, pH, etc.) state variables over the full oce…	Metagenome of whole ocean water: Bio-GO-SHIP	I09N	IN014	I9N2016_014_meta	0.22 μm	WGS	METAGENOMIC	RANDOM	Illumina HiSeq 4000	150 bp pair end	Earth System Science	Biological Global Ocean Ship-based Hydrographic Investigations Program	2016-03-24T13:15:00Z	-28.8598	98.0602	Indian Ocean	ISSG	Trades - Indian S. Subtropical Gyre Province
SRR12479722	PRJNA656268	SAMN15782807	SRP278138	SRX8973710	SRS7229303	Bio-GO-SHIP: Global marine 'omics studies of repeat hydrography transects	The Global Ocean Shipboard Hydrographic Investigations Program (GO-SHIP) is a ship-based global survey of ocean hydrographic sections, which are repeatedly measured on a decadal time scale. The program covers a suite of physical (light, heat, currents, water column structure, etc.) and chemical (nutrients, oxygen, dissolved organic and inorganic carbon, pH, etc.) state variables over the full oce…	Metagenome of whole ocean water: Bio-GO-SHIP	I09N	IN015	I9N2016_015_meta	0.22 μm	WGS	METAGENOMIC	RANDOM	Illumina HiSeq 4000	150 bp pair end	Earth System Science	Biological Global Ocean Ship-based Hydrographic Investigations Program	2016-03-24T18:00:00Z	-28.7014	97.1787	Indian Ocean	ISSG	Trades - Indian S. Subtropical Gyre Province
SRR12479721	PRJNA656268	SAMN15782808	SRP278138	SRX8973711	SRS7229304	Bio-GO-SHIP: Global marine 'omics studies of repeat hydrography transects	The Global Ocean Shipboard Hydrographic Investigations Program (GO-SHIP) is a ship-based global survey of ocean hydrographic sections, which are repeatedly measured on a decadal time scale. The program covers a suite of physical (light, heat, currents, water column structure, etc.) and chemical (nutrients, oxygen, dissolved organic and inorganic carbon, pH, etc.) state variables over the full oce…	Metagenome of whole ocean water: Bio-GO-SHIP	I09N	IN016	I9N2016_016_meta	0.22 μm	WGS	METAGENOMIC	RANDOM	Illumina HiSeq 4000	150 bp pair end	Earth System Science	Biological Global Ocean Ship-based Hydrographic Investigations Program	2016-03-24T22:00:00Z	-28.5385	96.2634	Indian Ocean	ISSG	Trades - Indian S. Subtropical Gyre Province
SRR12479720	PRJNA656268	SAMN15782809	SRP278138	SRX8973712	SRS7229305	Bio-GO-SHIP: Global marine 'omics studies of repeat hydrography transects	The Global Ocean Shipboard Hydrographic Investigations Program (GO-SHIP) is a ship-based global survey of ocean hydrographic sections, which are repeatedly measured on a decadal time scale. The program covers a suite of physical (light, heat, currents, water column structure, etc.) and chemical (nutrients, oxygen, dissolved organic and inorganic carbon, pH, etc.) state variables over the full oce…	Metagenome of whole ocean water: Bio-GO-SHIP	I09N	IN017	I9N2016_017_meta	0.22 μm	WGS	METAGENOMIC	RANDOM	Illumina HiSeq 4000	150 bp pair end	Earth System Science	Biological Global Ocean Ship-based Hydrographic Investigations Program	2016-03-25T05:30:00Z	-28.313	94.9998	Indian Ocean	ISSG	Trades - Indian S. Subtropical Gyre Province
SRR12479719	PRJNA656268	SAMN15782810	SRP278138	SRX8973713	SRS7229306	Bio-GO-SHIP: Global marine 'omics studies of repeat hydrography transects	The Global Ocean Shipboard Hydrographic Investigations Program (GO-SHIP) is a ship-based global survey of ocean hydrographic sections, which are repeatedly measured on a decadal time scale. The program covers a suite of physical (light, heat, currents, water column structure, etc.) and chemical (nutrients, oxygen, dissolved organic and inorganic carbon, pH, etc.) state variables over the full oce…	Metagenome of whole ocean water: Bio-GO-SHIP	I09N	IN018	I9N2016_018_meta	0.22 μm	WGS	METAGENOMIC	RANDOM	Illumina HiSeq 4000	150 bp pair end	Earth System Science	Biological Global Ocean Ship-based Hydrographic Investigations Program	2016-03-25T12:00:00Z	-27.7113	95.0004	Indian Ocean	ISSG	Trades - Indian S. Subtropical Gyre Province
SRR12479718	PRJNA656268	SAMN15782811	SRP278138	SRX8973714	SRS7229307	Bio-GO-SHIP: Global marine 'omics studies of repeat hydrography transects	The Global Ocean Shipboard Hydrographic Investigations Program (GO-SHIP) is a ship-based global survey of ocean hydrographic sections, which are repeatedly measured on a decadal time scale. The program covers a suite of physical (light, heat, currents, water column structure, etc.) and chemical (nutrients, oxygen, dissolved organic and inorganic carbon, pH, etc.) state variables over the full oce…	Metagenome of whole ocean water: Bio-GO-SHIP	I09N	IN019	I9N2016_019_meta	0.22 μm	WGS	METAGENOMIC	RANDOM	Illumina NovaSeq 6000	150 bp pair end	Earth System Science	Biological Global Ocean Ship-based Hydrographic Investigations Program	2016-03-25T16:00:00Z	-27.325	94.9999	Indian Ocean	ISSG	Trades - Indian S. Subtropical Gyre Province
SRR12479717	PRJNA656268	SAMN15782812	SRP278138	SRX8973715	SRS7229309	Bio-GO-SHIP: Global marine 'omics studies of repeat hydrography transects	The Global Ocean Shipboard Hydrographic Investigations Program (GO-SHIP) is a ship-based global survey of ocean hydrographic sections, which are repeatedly measured on a decadal time scale. The program covers a suite of physical (light, heat, currents, water column structure, etc.) and chemical (nutrients, oxygen, dissolved organic and inorganic carbon, pH, etc.) state variables over the full oce…	Metagenome of whole ocean water: Bio-GO-SHIP	I09N	IN020	I9N2016_020_meta	0.22 μm	WGS	METAGENOMIC	RANDOM	Illumina HiSeq 4000	150 bp pair end	Earth System Science	Biological Global Ocean Ship-based Hydrographic Investigations Program	2016-03-25T17:45:00Z	-27.1075	94.9995	Indian Ocean	ISSG	Trades - Indian S. Subtropical Gyre Province
SRR12479716	PRJNA656268	SAMN15782813	SRP278138	SRX8973716	SRS7229308	Bio-GO-SHIP: Global marine 'omics studies of repeat hydrography transects	The Global Ocean Shipboard Hydrographic Investigations Program (GO-SHIP) is a ship-based global survey of ocean hydrographic sections, which are repeatedly measured on a decadal time scale. The program covers a suite of physical (light, heat, currents, water column structure, etc.) and chemical (nutrients, oxygen, dissolved organic and inorganic carbon, pH, etc.) state variables over the full oce…	Metagenome of whole ocean water: Bio-GO-SHIP	I09N	IN021	I9N2016_021_meta	0.22 μm	WGS	METAGENOMIC	RANDOM	Illumina HiSeq 4000	150 bp pair end	Earth System Science	Biological Global Ocean Ship-based Hydrographic Investigations Program	2016-03-26T00:25:00Z	-26.5174	94.9995	Indian Ocean	ISSG	Trades - Indian S. Subtropical Gyre Province
SRR12479715	PRJNA656268	SAMN15782814	SRP278138	SRX8973717	SRS7229310	Bio-GO-SHIP: Global marine 'omics studies of repeat hydrography transects	The Global Ocean Shipboard Hydrographic Investigations Program (GO-SHIP) is a ship-based global survey of ocean hydrographic sections, which are repeatedly measured on a decadal time scale. The program covers a suite of physical (light, heat, currents, water column structure, etc.) and chemical (nutrients, oxygen, dissolved organic and inorganic carbon, pH, etc.) state variables over the full oce…	Metagenome of whole ocean water: Bio-GO-SHIP	I09N	IN022	I9N2016_022_meta	0.22 μm	WGS	METAGENOMIC	RANDOM	Illumina HiSeq 4000	150 bp pair end	Earth System Science	Biological Global Ocean Ship-based Hydrographic Investigations Program	2016-03-26T06:00:00Z	-25.99	94.9998	Indian Ocean	ISSG	Trades - Indian S. Subtropical Gyre Province
SRR12479714	PRJNA656268	SAMN15782815	SRP278138	SRX8973718	SRS7229311	Bio-GO-SHIP: Global marine 'omics studies of repeat hydrography transects	The Global Ocean Shipboard Hydrographic Investigations Program (GO-SHIP) is a ship-based global survey of ocean hydrographic sections, which are repeatedly measured on a decadal time scale. The program covers a suite of physical (light, heat, currents, water column structure, etc.) and chemical (nutrients, oxygen, dissolved organic and inorganic carbon, pH, etc.) state variables over the full oce…	Metagenome of whole ocean water: Bio-GO-SHIP	I09N	IN023	I9N2016_023_meta	0.22 μm	WGS	METAGENOMIC	RANDOM	Illumina HiSeq 4000	150 bp pair end	Earth System Science	Biological Global Ocean Ship-based Hydrographic Investigations Program	2016-03-26T10:00:00Z	-25.9047	95.0002	Indian Ocean	ISSG	Trades - Indian S. Subtropical Gyre Province
SRR12479713	PRJNA656268	SAMN15782816	SRP278138	SRX8973719	SRS7229312	Bio-GO-SHIP: Global marine 'omics studies of repeat hydrography transects	The Global Ocean Shipboard Hydrographic Investigations Program (GO-SHIP) is a ship-based global survey of ocean hydrographic sections, which are repeatedly measured on a decadal time scale. The program covers a suite of physical (light, heat, currents, water column structure, etc.) and chemical (nutrients, oxygen, dissolved organic and inorganic carbon, pH, etc.) state variables over the full oce…	Metagenome of whole ocean water: Bio-GO-SHIP	I09N	IN024	I9N2016_024_meta	0.22 μm	WGS	METAGENOMIC	RANDOM	Illumina HiSeq 4000	150 bp pair end	Earth System Science	Biological Global Ocean Ship-based Hydrographic Investigations Program	2016-03-26T12:30:00Z	-25.631	95	Indian Ocean	ISSG	Trades - Indian S. Subtropical Gyre Province
SRR12479711	PRJNA656268	SAMN15782817	SRP278138	SRX8973721	SRS7229314	Bio-GO-SHIP: Global marine 'omics studies of repeat hydrography transects	The Global Ocean Shipboard Hydrographic Investigations Program (GO-SHIP) is a ship-based global survey of ocean hydrographic sections, which are repeatedly measured on a decadal time scale. The program covers a suite of physical (light, heat, currents, water column structure, etc.) and chemical (nutrients, oxygen, dissolved organic and inorganic carbon, pH, etc.) state variables over the full oce…	Metagenome of whole ocean water: Bio-GO-SHIP	I09N	IN025	I9N2016_025_meta	0.22 μm	WGS	METAGENOMIC	RANDOM	Illumina HiSeq 4000	150 bp pair end	Earth System Science	Biological Global Ocean Ship-based Hydrographic Investigations Program	2016-03-26T15:30:00Z	-25.3349	94.9996	Indian Ocean	ISSG	Trades - Indian S. Subtropical Gyre Province
SRR12479710	PRJNA656268	SAMN15782818	SRP278138	SRX8973722	SRS7229315	Bio-GO-SHIP: Global marine 'omics studies of repeat hydrography transects	The Global Ocean Shipboard Hydrographic Investigations Program (GO-SHIP) is a ship-based global survey of ocean hydrographic sections, which are repeatedly measured on a decadal time scale. The program covers a suite of physical (light, heat, currents, water column structure, etc.) and chemical (nutrients, oxygen, dissolved organic and inorganic carbon, pH, etc.) state variables over the full oce…	Metagenome of whole ocean water: Bio-GO-SHIP	I09N	IN026	I9N2016_026_meta	0.22 μm	WGS	METAGENOMIC	RANDOM	Illumina HiSeq 4000	150 bp pair end	Earth System Science	Biological Global Ocean Ship-based Hydrographic Investigations Program	2016-03-26T20:00:00Z	-24.9647	95.0001	Indian Ocean	ISSG	Trades - Indian S. Subtropical Gyre Province
SRR12479709	PRJNA656268	SAMN15782819	SRP278138	SRX8973723	SRS7229316	Bio-GO-SHIP: Global marine 'omics studies of repeat hydrography transects	The Global Ocean Shipboard Hydrographic Investigations Program (GO-SHIP) is a ship-based global survey of ocean hydrographic sections, which are repeatedly measured on a decadal time scale. The program covers a suite of physical (light, heat, currents, water column structure, etc.) and chemical (nutrients, oxygen, dissolved organic and inorganic carbon, pH, etc.) state variables over the full oce…	Metagenome of whole ocean water: Bio-GO-SHIP	I09N	IN027	I9N2016_027_meta	0.22 μm	WGS	METAGENOMIC	RANDOM	Illumina NovaSeq 6000	150 bp pair end	Earth System Science	Biological Global Ocean Ship-based Hydrographic Investigations Program	2016-03-27T00:00:00Z	-24.7324	94.9997	Indian Ocean	ISSG	Trades - Indian S. Subtropical Gyre Province
SRR12479708	PRJNA656268	SAMN15782820	SRP278138	SRX8973724	SRS7229317	Bio-GO-SHIP: Global marine 'omics studies of repeat hydrography transects	The Global Ocean Shipboard Hydrographic Investigations Program (GO-SHIP) is a ship-based global survey of ocean hydrographic sections, which are repeatedly measured on a decadal time scale. The program covers a suite of physical (light, heat, currents, water column structure, etc.) and chemical (nutrients, oxygen, dissolved organic and inorganic carbon, pH, etc.) state variables over the full oce…	Metagenome of whole ocean water: Bio-GO-SHIP	I09N	IN028	I9N2016_028_meta	0.22 μm	WGS	METAGENOMIC	RANDOM	Illumina NovaSeq 6000	150 bp pair end	Earth System Science	Biological Global Ocean Ship-based Hydrographic Investigations Program	2016-03-27T03:15:00Z	-24.4638	95	Indian Ocean	ISSG	Trades - Indian S. Subtropical Gyre Province
SRR12479707	PRJNA656268	SAMN15782821	SRP278138	SRX8973725	SRS7229318	Bio-GO-SHIP: Global marine 'omics studies of repeat hydrography transects	The Global Ocean Shipboard Hydrographic Investigations Program (GO-SHIP) is a ship-based global survey of ocean hydrographic sections, which are repeatedly measured on a decadal time scale. The program covers a suite of physical (light, heat, currents, water column structure, etc.) and chemical (nutrients, oxygen, dissolved organic and inorganic carbon, pH, etc.) state variables over the full oce…	Metagenome of whole ocean water: Bio-GO-SHIP	I09N	IN029	I9N2016_029_meta	0.22 μm	WGS	METAGENOMIC	RANDOM	Illumina NovaSeq 6000	150 bp pair end	Earth System Science	Biological Global Ocean Ship-based Hydrographic Investigations Program	2016-03-27T07:30:00Z	-24.1369	94.9999	Indian Ocean	ISSG	Trades - Indian S. Subtropical Gyre Province
SRR12479706	PRJNA656268	SAMN15782822	SRP278138	SRX8973726	SRS7229319	Bio-GO-SHIP: Global marine 'omics studies of repeat hydrography transects	The Global Ocean Shipboard Hydrographic Investigations Program (GO-SHIP) is a ship-based global survey of ocean hydrographic sections, which are repeatedly measured on a decadal time scale. The program covers a suite of physical (light, heat, currents, water column structure, etc.) and chemical (nutrients, oxygen, dissolved organic and inorganic carbon, pH, etc.) state variables over the full oce…	Metagenome of whole ocean water: Bio-GO-SHIP	I09N	IN030	I9N2016_030_meta	0.22 μm	WGS	METAGENOMIC	RANDOM	Illumina NovaSeq 6000	150 bp pair end	Earth System Science	Biological Global Ocean Ship-based Hydrographic Investigations Program	2016-03-27T10:30:00Z	-23.8797	95	Indian Ocean	ISSG	Trades - Indian S. Subtropical Gyre Province
SRR12479705	PRJNA656268	SAMN15782823	SRP278138	SRX8973727	SRS7229320	Bio-GO-SHIP: Global marine 'omics studies of repeat hydrography transects	The Global Ocean Shipboard Hydrographic Investigations Program (GO-SHIP) is a ship-based global survey of ocean hydrographic sections, which are repeatedly measured on a decadal time scale. The program covers a suite of physical (light, heat, currents, water column structure, etc.) and chemical (nutrients, oxygen, dissolved organic and inorganic carbon, pH, etc.) state variables over the full oce…	Metagenome of whole ocean water: Bio-GO-SHIP	I09N	IN031	I9N2016_031_meta	0.22 μm	WGS	METAGENOMIC	RANDOM	Illumina NovaSeq 6000	150 bp pair end	Earth System Science	Biological Global Ocean Ship-based Hydrographic Investigations Program	2016-03-27T13:30:00Z	-23.5586	95.0001	Indian Ocean	ISSG	Trades - Indian S. Subtropical Gyre Province
SRR12479704	PRJNA656268	SAMN15782824	SRP278138	SRX8973728	SRS7229321	Bio-GO-SHIP: Global marine 'omics studies of repeat hydrography transects	The Global Ocean Shipboard Hydrographic Investigations Program (GO-SHIP) is a ship-based global survey of ocean hydrographic sections, which are repeatedly measured on a decadal time scale. The program covers a suite of physical (light, heat, currents, water column structure, etc.) and chemical (nutrients, oxygen, dissolved organic and inorganic carbon, pH, etc.) state variables over the full oce…	Metagenome of whole ocean water: Bio-GO-SHIP	I09N	IN032	I9N2016_032_meta	0.22 μm	WGS	METAGENOMIC	RANDOM	Illumina NovaSeq 6000	150 bp pair end	Earth System Science	Biological Global Ocean Ship-based Hydrographic Investigations Program	2016-03-27T18:00:00Z	-23.3001	95.0001	Indian Ocean	ISSG	Trades - Indian S. Subtropical Gyre Province
SRR12479703	PRJNA656268	SAMN15782825	SRP278138	SRX8973729	SRS7229322	Bio-GO-SHIP: Global marine 'omics studies of repeat hydrography transects	The Global Ocean Shipboard Hydrographic Investigations Program (GO-SHIP) is a ship-based global survey of ocean hydrographic sections, which are repeatedly measured on a decadal time scale. The program covers a suite of physical (light, heat, currents, water column structure, etc.) and chemical (nutrients, oxygen, dissolved organic and inorganic carbon, pH, etc.) state variables over the full oce…	Metagenome of whole ocean water: Bio-GO-SHIP	I09N	IN033	I9N2016_033_meta	0.22 μm	WGS	METAGENOMIC	RANDOM	Illumina NovaSeq 6000	150 bp pair end	Earth System Science	Biological Global Ocean Ship-based Hydrographic Investigations Program	2016-03-27T21:00:00Z	-23.0157	94.9995	Indian Ocean	ISSG	Trades - Indian S. Subtropical Gyre Province
SRR12479702	PRJNA656268	SAMN15782826	SRP278138	SRX8973730	SRS7229323	Bio-GO-SHIP: Global marine 'omics studies of repeat hydrography transects	The Global Ocean Shipboard Hydrographic Investigations Program (GO-SHIP) is a ship-based global survey of ocean hydrographic sections, which are repeatedly measured on a decadal time scale. The program covers a suite of physical (light, heat, currents, water column structure, etc.) and chemical (nutrients, oxygen, dissolved organic and inorganic carbon, pH, etc.) state variables over the full oce…	Metagenome of whole ocean water: Bio-GO-SHIP	I09N	IN034	I9N2016_034_meta	0.22 μm	WGS	METAGENOMIC	RANDOM	Illumina NovaSeq 6000	150 bp pair end	Earth System Science	Biological Global Ocean Ship-based Hydrographic Investigations Program	2016-03-28T01:00:00Z	-22.699	95.0001	Indian Ocean	ISSG	Trades - Indian S. Subtropical Gyre Province
SRR12479700	PRJNA656268	SAMN15782827	SRP278138	SRX8973732	SRS7229325	Bio-GO-SHIP: Global marine 'omics studies of repeat hydrography transects	The Global Ocean Shipboard Hydrographic Investigations Program (GO-SHIP) is a ship-based global survey of ocean hydrographic sections, which are repeatedly measured on a decadal time scale. The program covers a suite of physical (light, heat, currents, water column structure, etc.) and chemical (nutrients, oxygen, dissolved organic and inorganic carbon, pH, etc.) state variables over the full oce…	Metagenome of whole ocean water: Bio-GO-SHIP	I09N	IN035	I9N2016_035_meta	0.22 μm	WGS	METAGENOMIC	RANDOM	Illumina NovaSeq 6000	150 bp pair end	Earth System Science	Biological Global Ocean Ship-based Hydrographic Investigations Program	2016-03-28T04:30:00Z	-22.4533	94.9999	Indian Ocean	ISSG	Trades - Indian S. Subtropical Gyre Province
SRR12479699	PRJNA656268	SAMN15782828	SRP278138	SRX8973733	SRS7229326	Bio-GO-SHIP: Global marine 'omics studies of repeat hydrography transects	The Global Ocean Shipboard Hydrographic Investigations Program (GO-SHIP) is a ship-based global survey of ocean hydrographic sections, which are repeatedly measured on a decadal time scale. The program covers a suite of physical (light, heat, currents, water column structure, etc.) and chemical (nutrients, oxygen, dissolved organic and inorganic carbon, pH, etc.) state variables over the full oce…	Metagenome of whole ocean water: Bio-GO-SHIP	I09N	IN036	I9N2016_036_meta	0.22 μm	WGS	METAGENOMIC	RANDOM	Illumina NovaSeq 6000	150 bp pair end	Earth System Science	Biological Global Ocean Ship-based Hydrographic Investigations Program	2016-03-28T08:42:00Z	-22.1627	95	Indian Ocean	ISSG	Trades - Indian S. Subtropical Gyre Province
SRR12479698	PRJNA656268	SAMN15782829	SRP278138	SRX8973734	SRS7229327	Bio-GO-SHIP: Global marine 'omics studies of repeat hydrography transects	The Global Ocean Shipboard Hydrographic Investigations Program (GO-SHIP) is a ship-based global survey of ocean hydrographic sections, which are repeatedly measured on a decadal time scale. The program covers a suite of physical (light, heat, currents, water column structure, etc.) and chemical (nutrients, oxygen, dissolved organic and inorganic carbon, pH, etc.) state variables over the full oce…	Metagenome of whole ocean water: Bio-GO-SHIP	I09N	IN037	I9N2016_037_meta	0.22 μm	WGS	METAGENOMIC	RANDOM	Illumina NovaSeq 6000	150 bp pair end	Earth System Science	Biological Global Ocean Ship-based Hydrographic Investigations Program	2016-03-28T12:15:00Z	-21.88	95.0005	Indian Ocean	ISSG	Trades - Indian S. Subtropical Gyre Province
SRR12479697	PRJNA656268	SAMN15782830	SRP278138	SRX8973735	SRS7229328	Bio-GO-SHIP: Global marine 'omics studies of repeat hydrography transects	The Global Ocean Shipboard Hydrographic Investigations Program (GO-SHIP) is a ship-based global survey of ocean hydrographic sections, which are repeatedly measured on a decadal time scale. The program covers a suite of physical (light, heat, currents, water column structure, etc.) and chemical (nutrients, oxygen, dissolved organic and inorganic carbon, pH, etc.) state variables over the full oce…	Metagenome of whole ocean water: Bio-GO-SHIP	I09N	IN038	I9N2016_038_meta	0.22 μm	WGS	METAGENOMIC	RANDOM	Illumina NovaSeq 6000	150 bp pair end	Earth System Science	Biological Global Ocean Ship-based Hydrographic Investigations Program	2016-03-28T17:00:00Z	-21.6097	95	Indian Ocean	ISSG	Trades - Indian S. Subtropical Gyre Province
SRR12479696	PRJNA656268	SAMN15782831	SRP278138	SRX8973736	SRS7229329	Bio-GO-SHIP: Global marine 'omics studies of repeat hydrography transects	The Global Ocean Shipboard Hydrographic Investigations Program (GO-SHIP) is a ship-based global survey of ocean hydrographic sections, which are repeatedly measured on a decadal time scale. The program covers a suite of physical (light, heat, currents, water column structure, etc.) and chemical (nutrients, oxygen, dissolved organic and inorganic carbon, pH, etc.) state variables over the full oce…	Metagenome of whole ocean water: Bio-GO-SHIP	I09N	IN039	I9N2016_039_meta	0.22 μm	WGS	METAGENOMIC	RANDOM	Illumina NovaSeq 6000	150 bp pair end	Earth System Science	Biological Global Ocean Ship-based Hydrographic Investigations Program	2016-03-28T19:40:00Z	-21.3163	95	Indian Ocean	ISSG	Trades - Indian S. Subtropical Gyre Province
SRR12479694	PRJNA656268	SAMN15782833	SRP278138	SRX8973738	SRS7229331	Bio-GO-SHIP: Global marine 'omics studies of repeat hydrography transects	The Global Ocean Shipboard Hydrographic Investigations Program (GO-SHIP) is a ship-based global survey of ocean hydrographic sections, which are repeatedly measured on a decadal time scale. The program covers a suite of physical (light, heat, currents, water column structure, etc.) and chemical (nutrients, oxygen, dissolved organic and inorganic carbon, pH, etc.) state variables over the full oce…	Metagenome of whole ocean water: Bio-GO-SHIP	I09N	R040	I9N2016_040R07M_meta	0.22 μm	WGS	METAGENOMIC	RANDOM	Illumina HiSeq 4000	150 bp pair end	Earth System Science	Biological Global Ocean Ship-based Hydrographic Investigations Program	2016-03-29T02:30:00Z	-20.7632	94.9999	Indian Ocean	ISSG	Trades - Indian S. Subtropical Gyre Province
SRR12479695	PRJNA656268	SAMN15782832	SRP278138	SRX8973737	SRS7229330	Bio-GO-SHIP: Global marine 'omics studies of repeat hydrography transects	The Global Ocean Shipboard Hydrographic Investigations Program (GO-SHIP) is a ship-based global survey of ocean hydrographic sections, which are repeatedly measured on a decadal time scale. The program covers a suite of physical (light, heat, currents, water column structure, etc.) and chemical (nutrients, oxygen, dissolved organic and inorganic carbon, pH, etc.) state variables over the full oce…	Metagenome of whole ocean water: Bio-GO-SHIP	I09N	IN040	I9N2016_040_meta	0.22 μm	WGS	METAGENOMIC	RANDOM	Illumina NovaSeq 6000	150 bp pair end	Earth System Science	Biological Global Ocean Ship-based Hydrographic Investigations Program	2016-03-29T05:20:00Z	-20.7632	94.9999	Indian Ocean	ISSG	Trades - Indian S. Subtropical Gyre Province
SRR12479693	PRJNA656268	SAMN15782834	SRP278138	SRX8973739	SRS7229332	Bio-GO-SHIP: Global marine 'omics studies of repeat hydrography transects	The Global Ocean Shipboard Hydrographic Investigations Program (GO-SHIP) is a ship-based global survey of ocean hydrographic sections, which are repeatedly measured on a decadal time scale. The program covers a suite of physical (light, heat, currents, water column structure, etc.) and chemical (nutrients, oxygen, dissolved organic and inorganic carbon, pH, etc.) state variables over the full oce…	Metagenome of whole ocean water: Bio-GO-SHIP	I09N	IN041	I9N2016_041_meta	0.22 μm	WGS	METAGENOMIC	RANDOM	Illumina NovaSeq 6000	150 bp pair end	Earth System Science	Biological Global Ocean Ship-based Hydrographic Investigations Program	2016-03-29T08:20:00Z	-20.5326	94.9999	Indian Ocean	ISSG	Trades - Indian S. Subtropical Gyre Province
SRR12479692	PRJNA656268	SAMN15782835	SRP278138	SRX8973740	SRS7229333	Bio-GO-SHIP: Global marine 'omics studies of repeat hydrography transects	The Global Ocean Shipboard Hydrographic Investigations Program (GO-SHIP) is a ship-based global survey of ocean hydrographic sections, which are repeatedly measured on a decadal time scale. The program covers a suite of physical (light, heat, currents, water column structure, etc.) and chemical (nutrients, oxygen, dissolved organic and inorganic carbon, pH, etc.) state variables over the full oce…	Metagenome of whole ocean water: Bio-GO-SHIP	I09N	IN042	I9N2016_042_meta	0.22 μm	WGS	METAGENOMIC	RANDOM	Illumina NovaSeq 6000	150 bp pair end	Earth System Science	Biological Global Ocean Ship-based Hydrographic Investigations Program	2016-03-29T11:30:00Z	-20.1999	94.9999	Indian Ocean	ISSG	Trades - Indian S. Subtropical Gyre Province
SRR12479691	PRJNA656268	SAMN15782836	SRP278138	SRX8973741	SRS7229334	Bio-GO-SHIP: Global marine 'omics studies of repeat hydrography transects	The Global Ocean Shipboard Hydrographic Investigations Program (GO-SHIP) is a ship-based global survey of ocean hydrographic sections, which are repeatedly measured on a decadal time scale. The program covers a suite of physical (light, heat, currents, water column structure, etc.) and chemical (nutrients, oxygen, dissolved organic and inorganic carbon, pH, etc.) state variables over the full oce…	Metagenome of whole ocean water: Bio-GO-SHIP	I09N	IN043	I9N2016_043_meta	0.22 μm	WGS	METAGENOMIC	RANDOM	Illumina NovaSeq 6000	150 bp pair end	Earth System Science	Biological Global Ocean Ship-based Hydrographic Investigations Program	2016-03-29T14:00:00Z	-19.8886	94.9999	Indian Ocean	ISSG	Trades - Indian S. Subtropical Gyre Province
SRR12479689	PRJNA656268	SAMN15782837	SRP278138	SRX8973743	SRS7229336	Bio-GO-SHIP: Global marine 'omics studies of repeat hydrography transects	The Global Ocean Shipboard Hydrographic Investigations Program (GO-SHIP) is a ship-based global survey of ocean hydrographic sections, which are repeatedly measured on a decadal time scale. The program covers a suite of physical (light, heat, currents, water column structure, etc.) and chemical (nutrients, oxygen, dissolved organic and inorganic carbon, pH, etc.) state variables over the full oce…	Metagenome of whole ocean water: Bio-GO-SHIP	I09N	IN044	I9N2016_044_meta	0.22 μm	WGS	METAGENOMIC	RANDOM	Illumina NovaSeq 6000	150 bp pair end	Earth System Science	Biological Global Ocean Ship-based Hydrographic Investigations Program	2016-03-29T20:40:00Z	-19.638	95	Indian Ocean	ISSG	Trades - Indian S. Subtropical Gyre Province
SRR12479688	PRJNA656268	SAMN15782838	SRP278138	SRX8973744	SRS7229337	Bio-GO-SHIP: Global marine 'omics studies of repeat hydrography transects	The Global Ocean Shipboard Hydrographic Investigations Program (GO-SHIP) is a ship-based global survey of ocean hydrographic sections, which are repeatedly measured on a decadal time scale. The program covers a suite of physical (light, heat, currents, water column structure, etc.) and chemical (nutrients, oxygen, dissolved organic and inorganic carbon, pH, etc.) state variables over the full oce…	Metagenome of whole ocean water: Bio-GO-SHIP	I09N	IN045	I9N2016_045_meta	0.22 μm	WGS	METAGENOMIC	RANDOM	Illumina NovaSeq 6000	150 bp pair end	Earth System Science	Biological Global Ocean Ship-based Hydrographic Investigations Program	2016-03-29T23:00:00Z	-19.2647	94.9999	Indian Ocean	ISSG	Trades - Indian S. Subtropical Gyre Province
SRR12479687	PRJNA656268	SAMN15782839	SRP278138	SRX8973745	SRS7229338	Bio-GO-SHIP: Global marine 'omics studies of repeat hydrography transects	The Global Ocean Shipboard Hydrographic Investigations Program (GO-SHIP) is a ship-based global survey of ocean hydrographic sections, which are repeatedly measured on a decadal time scale. The program covers a suite of physical (light, heat, currents, water column structure, etc.) and chemical (nutrients, oxygen, dissolved organic and inorganic carbon, pH, etc.) state variables over the full oce…	Metagenome of whole ocean water: Bio-GO-SHIP	I09N	IN046	I9N2016_046_meta	0.22 μm	WGS	METAGENOMIC	RANDOM	Illumina NovaSeq 6000	150 bp pair end	Earth System Science	Biological Global Ocean Ship-based Hydrographic Investigations Program	2016-03-30T01:00:00Z	-19.0832	94.9997	Indian Ocean	ISSG	Trades - Indian S. Subtropical Gyre Province
SRR12479686	PRJNA656268	SAMN15782840	SRP278138	SRX8973746	SRS7229339	Bio-GO-SHIP: Global marine 'omics studies of repeat hydrography transects	The Global Ocean Shipboard Hydrographic Investigations Program (GO-SHIP) is a ship-based global survey of ocean hydrographic sections, which are repeatedly measured on a decadal time scale. The program covers a suite of physical (light, heat, currents, water column structure, etc.) and chemical (nutrients, oxygen, dissolved organic and inorganic carbon, pH, etc.) state variables over the full oce…	Metagenome of whole ocean water: Bio-GO-SHIP	I09N	IN047	I9N2016_047_meta	0.22 μm	WGS	METAGENOMIC	RANDOM	Illumina NovaSeq 6000	150 bp pair end	Earth System Science	Biological Global Ocean Ship-based Hydrographic Investigations Program	2016-03-30T05:30:00Z	-18.7943	95	Indian Ocean	ISSG	Trades - Indian S. Subtropical Gyre Province
SRR12479685	PRJNA656268	SAMN15782841	SRP278138	SRX8973747	SRS7229340	Bio-GO-SHIP: Global marine 'omics studies of repeat hydrography transects	The Global Ocean Shipboard Hydrographic Investigations Program (GO-SHIP) is a ship-based global survey of ocean hydrographic sections, which are repeatedly measured on a decadal time scale. The program covers a suite of physical (light, heat, currents, water column structure, etc.) and chemical (nutrients, oxygen, dissolved organic and inorganic carbon, pH, etc.) state variables over the full oce…	Metagenome of whole ocean water: Bio-GO-SHIP	I09N	IN048	I9N2016_048_meta	0.22 μm	WGS	METAGENOMIC	RANDOM	Illumina NovaSeq 6000	150 bp pair end	Earth System Science	Biological Global Ocean Ship-based Hydrographic Investigations Program	2016-03-30T09:00:00Z	-18.5189	94.9998	Indian Ocean	ISSG	Trades - Indian S. Subtropical Gyre Province
SRR12479684	PRJNA656268	SAMN15782842	SRP278138	SRX8973748	SRS7229341	Bio-GO-SHIP: Global marine 'omics studies of repeat hydrography transects	The Global Ocean Shipboard Hydrographic Investigations Program (GO-SHIP) is a ship-based global survey of ocean hydrographic sections, which are repeatedly measured on a decadal time scale. The program covers a suite of physical (light, heat, currents, water column structure, etc.) and chemical (nutrients, oxygen, dissolved organic and inorganic carbon, pH, etc.) state variables over the full oce…	Metagenome of whole ocean water: Bio-GO-SHIP	I09N	IN049	I9N2016_049_meta	0.22 μm	WGS	METAGENOMIC	RANDOM	Illumina NovaSeq 6000	150 bp pair end	Earth System Science	Biological Global Ocean Ship-based Hydrographic Investigations Program	2016-03-30T13:00:00Z	-18.2333	95	Indian Ocean	ISSG	Trades - Indian S. Subtropical Gyre Province
SRR12479683	PRJNA656268	SAMN15782843	SRP278138	SRX8973749	SRS7229342	Bio-GO-SHIP: Global marine 'omics studies of repeat hydrography transects	The Global Ocean Shipboard Hydrographic Investigations Program (GO-SHIP) is a ship-based global survey of ocean hydrographic sections, which are repeatedly measured on a decadal time scale. The program covers a suite of physical (light, heat, currents, water column structure, etc.) and chemical (nutrients, oxygen, dissolved organic and inorganic carbon, pH, etc.) state variables over the full oce…	Metagenome of whole ocean water: Bio-GO-SHIP	I09N	IN050	I9N2016_050_meta	0.22 μm	WGS	METAGENOMIC	RANDOM	Illumina NovaSeq 6000	150 bp pair end	Earth System Science	Biological Global Ocean Ship-based Hydrographic Investigations Program	2016-03-30T14:30:00Z	-17.9631	94.9997	Indian Ocean	ISSG	Trades - Indian S. Subtropical Gyre Province
SRR12479682	PRJNA656268	SAMN15782844	SRP278138	SRX8973750	SRS7229343	Bio-GO-SHIP: Global marine 'omics studies of repeat hydrography transects	The Global Ocean Shipboard Hydrographic Investigations Program (GO-SHIP) is a ship-based global survey of ocean hydrographic sections, which are repeatedly measured on a decadal time scale. The program covers a suite of physical (light, heat, currents, water column structure, etc.) and chemical (nutrients, oxygen, dissolved organic and inorganic carbon, pH, etc.) state variables over the full oce…	Metagenome of whole ocean water: Bio-GO-SHIP	I09N	IN051	I9N2016_051_meta	0.22 μm	WGS	METAGENOMIC	RANDOM	Illumina NovaSeq 6000	150 bp pair end	Earth System Science	Biological Global Ocean Ship-based Hydrographic Investigations Program	2016-03-30T20:21:00Z	-17.628	94.9999	Indian Ocean	ISSG	Trades - Indian S. Subtropical Gyre Province
SRR12479681	PRJNA656268	SAMN15782845	SRP278138	SRX8973751	SRS7229344	Bio-GO-SHIP: Global marine 'omics studies of repeat hydrography transects	The Global Ocean Shipboard Hydrographic Investigations Program (GO-SHIP) is a ship-based global survey of ocean hydrographic sections, which are repeatedly measured on a decadal time scale. The program covers a suite of physical (light, heat, currents, water column structure, etc.) and chemical (nutrients, oxygen, dissolved organic and inorganic carbon, pH, etc.) state variables over the full oce…	Metagenome of whole ocean water: Bio-GO-SHIP	I09N	IN052	I9N2016_052_meta	0.22 μm	WGS	METAGENOMIC	RANDOM	Illumina NovaSeq 6000	150 bp pair end	Earth System Science	Biological Global Ocean Ship-based Hydrographic Investigations Program	2016-03-30T22:40:00Z	-17.3996	95	Indian Ocean	ISSG	Trades - Indian S. Subtropical Gyre Province
SRR12479680	PRJNA656268	SAMN15782846	SRP278138	SRX8973752	SRS7229345	Bio-GO-SHIP: Global marine 'omics studies of repeat hydrography transects	The Global Ocean Shipboard Hydrographic Investigations Program (GO-SHIP) is a ship-based global survey of ocean hydrographic sections, which are repeatedly measured on a decadal time scale. The program covers a suite of physical (light, heat, currents, water column structure, etc.) and chemical (nutrients, oxygen, dissolved organic and inorganic carbon, pH, etc.) state variables over the full oce…	Metagenome of whole ocean water: Bio-GO-SHIP	I09N	IN053	I9N2016_053_meta	0.22 μm	WGS	METAGENOMIC	RANDOM	Illumina NovaSeq 6000	150 bp pair end	Earth System Science	Biological Global Ocean Ship-based Hydrographic Investigations Program	2016-03-31T03:32:00Z	-17.0953	95	Indian Ocean	ISSG	Trades - Indian S. Subtropical Gyre Province
SRR12479677	PRJNA656268	SAMN15782847	SRP278138	SRX8973755	SRS7229348	Bio-GO-SHIP: Global marine 'omics studies of repeat hydrography transects	The Global Ocean Shipboard Hydrographic Investigations Program (GO-SHIP) is a ship-based global survey of ocean hydrographic sections, which are repeatedly measured on a decadal time scale. The program covers a suite of physical (light, heat, currents, water column structure, etc.) and chemical (nutrients, oxygen, dissolved organic and inorganic carbon, pH, etc.) state variables over the full oce…	Metagenome of whole ocean water: Bio-GO-SHIP	I09N	IN054	I9N2016_054_meta	0.22 μm	WGS	METAGENOMIC	RANDOM	Illumina NovaSeq 6000	150 bp pair end	Earth System Science	Biological Global Ocean Ship-based Hydrographic Investigations Program	2016-03-31T07:25:00Z	-16.8378	94.9998	Indian Ocean	ISSG	Trades - Indian S. Subtropical Gyre Province
SRR12479676	PRJNA656268	SAMN15782848	SRP278138	SRX8973756	SRS7229349	Bio-GO-SHIP: Global marine 'omics studies of repeat hydrography transects	The Global Ocean Shipboard Hydrographic Investigations Program (GO-SHIP) is a ship-based global survey of ocean hydrographic sections, which are repeatedly measured on a decadal time scale. The program covers a suite of physical (light, heat, currents, water column structure, etc.) and chemical (nutrients, oxygen, dissolved organic and inorganic carbon, pH, etc.) state variables over the full oce…	Metagenome of whole ocean water: Bio-GO-SHIP	I09N	IN055	I9N2016_055_meta	0.22 μm	WGS	METAGENOMIC	RANDOM	Illumina NovaSeq 6000	150 bp pair end	Earth System Science	Biological Global Ocean Ship-based Hydrographic Investigations Program	2016-03-31T10:30:00Z	-16.5815	95.0002	Indian Ocean	ISSG	Trades - Indian S. Subtropical Gyre Province
SRR12479675	PRJNA656268	SAMN15782849	SRP278138	SRX8973757	SRS7229350	Bio-GO-SHIP: Global marine 'omics studies of repeat hydrography transects	The Global Ocean Shipboard Hydrographic Investigations Program (GO-SHIP) is a ship-based global survey of ocean hydrographic sections, which are repeatedly measured on a decadal time scale. The program covers a suite of physical (light, heat, currents, water column structure, etc.) and chemical (nutrients, oxygen, dissolved organic and inorganic carbon, pH, etc.) state variables over the full oce…	Metagenome of whole ocean water: Bio-GO-SHIP	I09N	IN056	I9N2016_056_meta	0.22 μm	WGS	METAGENOMIC	RANDOM	Illumina NovaSeq 6000	150 bp pair end	Earth System Science	Biological Global Ocean Ship-based Hydrographic Investigations Program	2016-03-31T14:30:00Z	-16.2776	94.9999	Indian Ocean	ISSG	Trades - Indian S. Subtropical Gyre Province
SRR12479821	PRJNA656268	SAMN15782850	SRP278138	SRX8973611	SRS7229204	Bio-GO-SHIP: Global marine 'omics studies of repeat hydrography transects	The Global Ocean Shipboard Hydrographic Investigations Program (GO-SHIP) is a ship-based global survey of ocean hydrographic sections, which are repeatedly measured on a decadal time scale. The program covers a suite of physical (light, heat, currents, water column structure, etc.) and chemical (nutrients, oxygen, dissolved organic and inorganic carbon, pH, etc.) state variables over the full oce…	Metagenome of whole ocean water: Bio-GO-SHIP	I09N	IN057	I9N2016_057_meta	0.22 μm	WGS	METAGENOMIC	RANDOM	Illumina NovaSeq 6000	150 bp pair end	Earth System Science	Biological Global Ocean Ship-based Hydrographic Investigations Program	2016-03-31T18:08:00Z	-16.0039	95	Indian Ocean	MONS	Trades - Indian Monsoon Gyres Province
SRR12479820	PRJNA656268	SAMN15782851	SRP278138	SRX8973612	SRS7229205	Bio-GO-SHIP: Global marine 'omics studies of repeat hydrography transects	The Global Ocean Shipboard Hydrographic Investigations Program (GO-SHIP) is a ship-based global survey of ocean hydrographic sections, which are repeatedly measured on a decadal time scale. The program covers a suite of physical (light, heat, currents, water column structure, etc.) and chemical (nutrients, oxygen, dissolved organic and inorganic carbon, pH, etc.) state variables over the full oce…	Metagenome of whole ocean water: Bio-GO-SHIP	I09N	IN058	I9N2016_058_meta	0.22 μm	WGS	METAGENOMIC	RANDOM	Illumina NovaSeq 6000	150 bp pair end	Earth System Science	Biological Global Ocean Ship-based Hydrographic Investigations Program	2016-03-31T20:35:00Z	-15.7171	94.99	Indian Ocean	MONS	Trades - Indian Monsoon Gyres Province
SRR12479819	PRJNA656268	SAMN15782852	SRP278138	SRX8973613	SRS7229206	Bio-GO-SHIP: Global marine 'omics studies of repeat hydrography transects	The Global Ocean Shipboard Hydrographic Investigations Program (GO-SHIP) is a ship-based global survey of ocean hydrographic sections, which are repeatedly measured on a decadal time scale. The program covers a suite of physical (light, heat, currents, water column structure, etc.) and chemical (nutrients, oxygen, dissolved organic and inorganic carbon, pH, etc.) state variables over the full oce…	Metagenome of whole ocean water: Bio-GO-SHIP	I09N	IN059	I9N2016_059_meta	0.22 μm	WGS	METAGENOMIC	RANDOM	Illumina NovaSeq 6000	150 bp pair end	Earth System Science	Biological Global Ocean Ship-based Hydrographic Investigations Program	2016-04-01T01:00:00Z	-15.4478	95.0013	Indian Ocean	MONS	Trades - Indian Monsoon Gyres Province
SRR12479818	PRJNA656268	SAMN15782853	SRP278138	SRX8973614	SRS7229207	Bio-GO-SHIP: Global marine 'omics studies of repeat hydrography transects	The Global Ocean Shipboard Hydrographic Investigations Program (GO-SHIP) is a ship-based global survey of ocean hydrographic sections, which are repeatedly measured on a decadal time scale. The program covers a suite of physical (light, heat, currents, water column structure, etc.) and chemical (nutrients, oxygen, dissolved organic and inorganic carbon, pH, etc.) state variables over the full oce…	Metagenome of whole ocean water: Bio-GO-SHIP	I09N	IN060	I9N2016_060_meta	0.22 μm	WGS	METAGENOMIC	RANDOM	Illumina NovaSeq 6000	150 bp pair end	Earth System Science	Biological Global Ocean Ship-based Hydrographic Investigations Program	2016-04-01T03:30:00Z	-15.1682	94.9999	Indian Ocean	MONS	Trades - Indian Monsoon Gyres Province
SRR12479817	PRJNA656268	SAMN15782854	SRP278138	SRX8973615	SRS7229208	Bio-GO-SHIP: Global marine 'omics studies of repeat hydrography transects	The Global Ocean Shipboard Hydrographic Investigations Program (GO-SHIP) is a ship-based global survey of ocean hydrographic sections, which are repeatedly measured on a decadal time scale. The program covers a suite of physical (light, heat, currents, water column structure, etc.) and chemical (nutrients, oxygen, dissolved organic and inorganic carbon, pH, etc.) state variables over the full oce…	Metagenome of whole ocean water: Bio-GO-SHIP	I09N	IN061	I9N2016_061_meta	0.22 μm	WGS	METAGENOMIC	RANDOM	Illumina NovaSeq 6000	150 bp pair end	Earth System Science	Biological Global Ocean Ship-based Hydrographic Investigations Program	2016-04-01T07:15:00Z	-14.9298	95	Indian Ocean	MONS	Trades - Indian Monsoon Gyres Province
SRR12479816	PRJNA656268	SAMN15782855	SRP278138	SRX8973616	SRS7229209	Bio-GO-SHIP: Global marine 'omics studies of repeat hydrography transects	The Global Ocean Shipboard Hydrographic Investigations Program (GO-SHIP) is a ship-based global survey of ocean hydrographic sections, which are repeatedly measured on a decadal time scale. The program covers a suite of physical (light, heat, currents, water column structure, etc.) and chemical (nutrients, oxygen, dissolved organic and inorganic carbon, pH, etc.) state variables over the full oce…	Metagenome of whole ocean water: Bio-GO-SHIP	I09N	IN062	I9N2016_062_meta	0.22 μm	WGS	METAGENOMIC	RANDOM	Illumina NovaSeq 6000	150 bp pair end	Earth System Science	Biological Global Ocean Ship-based Hydrographic Investigations Program	2016-04-01T10:26:00Z	-14.6327	94.9999	Indian Ocean	MONS	Trades - Indian Monsoon Gyres Province
SRR12479815	PRJNA656268	SAMN15782856	SRP278138	SRX8973617	SRS7229210	Bio-GO-SHIP: Global marine 'omics studies of repeat hydrography transects	The Global Ocean Shipboard Hydrographic Investigations Program (GO-SHIP) is a ship-based global survey of ocean hydrographic sections, which are repeatedly measured on a decadal time scale. The program covers a suite of physical (light, heat, currents, water column structure, etc.) and chemical (nutrients, oxygen, dissolved organic and inorganic carbon, pH, etc.) state variables over the full oce…	Metagenome of whole ocean water: Bio-GO-SHIP	I09N	IN063	I9N2016_063_meta	0.22 μm	WGS	METAGENOMIC	RANDOM	Illumina NovaSeq 6000	150 bp pair end	Earth System Science	Biological Global Ocean Ship-based Hydrographic Investigations Program	2016-04-01T14:15:00Z	-14.3465	94.9999	Indian Ocean	MONS	Trades - Indian Monsoon Gyres Province
SRR12479813	PRJNA656268	SAMN15782857	SRP278138	SRX8973619	SRS7229212	Bio-GO-SHIP: Global marine 'omics studies of repeat hydrography transects	The Global Ocean Shipboard Hydrographic Investigations Program (GO-SHIP) is a ship-based global survey of ocean hydrographic sections, which are repeatedly measured on a decadal time scale. The program covers a suite of physical (light, heat, currents, water column structure, etc.) and chemical (nutrients, oxygen, dissolved organic and inorganic carbon, pH, etc.) state variables over the full oce…	Metagenome of whole ocean water: Bio-GO-SHIP	I09N	IN064	I9N2016_064_meta	0.22 μm	WGS	METAGENOMIC	RANDOM	Illumina NovaSeq 6000	150 bp pair end	Earth System Science	Biological Global Ocean Ship-based Hydrographic Investigations Program	2016-04-01T17:30:00Z	-14.0831	94.9998	Indian Ocean	MONS	Trades - Indian Monsoon Gyres Province
SRR12479812	PRJNA656268	SAMN15782858	SRP278138	SRX8973620	SRS7229213	Bio-GO-SHIP: Global marine 'omics studies of repeat hydrography transects	The Global Ocean Shipboard Hydrographic Investigations Program (GO-SHIP) is a ship-based global survey of ocean hydrographic sections, which are repeatedly measured on a decadal time scale. The program covers a suite of physical (light, heat, currents, water column structure, etc.) and chemical (nutrients, oxygen, dissolved organic and inorganic carbon, pH, etc.) state variables over the full oce…	Metagenome of whole ocean water: Bio-GO-SHIP	I09N	IN065	I9N2016_065_meta	0.22 μm	WGS	METAGENOMIC	RANDOM	Illumina NovaSeq 6000	150 bp pair end	Earth System Science	Biological Global Ocean Ship-based Hydrographic Investigations Program	2016-04-01T20:56:00Z	-13.8408	95	Indian Ocean	MONS	Trades - Indian Monsoon Gyres Province
SRR12479811	PRJNA656268	SAMN15782859	SRP278138	SRX8973621	SRS7229214	Bio-GO-SHIP: Global marine 'omics studies of repeat hydrography transects	The Global Ocean Shipboard Hydrographic Investigations Program (GO-SHIP) is a ship-based global survey of ocean hydrographic sections, which are repeatedly measured on a decadal time scale. The program covers a suite of physical (light, heat, currents, water column structure, etc.) and chemical (nutrients, oxygen, dissolved organic and inorganic carbon, pH, etc.) state variables over the full oce…	Metagenome of whole ocean water: Bio-GO-SHIP	I09N	IN066	I9N2016_066_meta	0.22 μm	WGS	METAGENOMIC	RANDOM	Illumina NovaSeq 6000	150 bp pair end	Earth System Science	Biological Global Ocean Ship-based Hydrographic Investigations Program	2016-04-01T23:15:00Z	-13.5665	94.9999	Indian Ocean	MONS	Trades - Indian Monsoon Gyres Province
SRR12479810	PRJNA656268	SAMN15782860	SRP278138	SRX8973622	SRS7229215	Bio-GO-SHIP: Global marine 'omics studies of repeat hydrography transects	The Global Ocean Shipboard Hydrographic Investigations Program (GO-SHIP) is a ship-based global survey of ocean hydrographic sections, which are repeatedly measured on a decadal time scale. The program covers a suite of physical (light, heat, currents, water column structure, etc.) and chemical (nutrients, oxygen, dissolved organic and inorganic carbon, pH, etc.) state variables over the full oce…	Metagenome of whole ocean water: Bio-GO-SHIP	I09N	IN067	I9N2016_067_meta	0.22 μm	WGS	METAGENOMIC	RANDOM	Illumina NovaSeq 6000	150 bp pair end	Earth System Science	Biological Global Ocean Ship-based Hydrographic Investigations Program	2016-04-02T04:15:00Z	-13.2955	95	Indian Ocean	MONS	Trades - Indian Monsoon Gyres Province
SRR12479809	PRJNA656268	SAMN15782861	SRP278138	SRX8973623	SRS7229216	Bio-GO-SHIP: Global marine 'omics studies of repeat hydrography transects	The Global Ocean Shipboard Hydrographic Investigations Program (GO-SHIP) is a ship-based global survey of ocean hydrographic sections, which are repeatedly measured on a decadal time scale. The program covers a suite of physical (light, heat, currents, water column structure, etc.) and chemical (nutrients, oxygen, dissolved organic and inorganic carbon, pH, etc.) state variables over the full oce…	Metagenome of whole ocean water: Bio-GO-SHIP	I09N	IN068	I9N2016_068_meta	0.22 μm	WGS	METAGENOMIC	RANDOM	Illumina NovaSeq 6000	150 bp pair end	Earth System Science	Biological Global Ocean Ship-based Hydrographic Investigations Program	2016-04-02T06:00:00Z	-13.0295	95	Indian Ocean	MONS	Trades - Indian Monsoon Gyres Province
SRR12479808	PRJNA656268	SAMN15782862	SRP278138	SRX8973624	SRS7229217	Bio-GO-SHIP: Global marine 'omics studies of repeat hydrography transects	The Global Ocean Shipboard Hydrographic Investigations Program (GO-SHIP) is a ship-based global survey of ocean hydrographic sections, which are repeatedly measured on a decadal time scale. The program covers a suite of physical (light, heat, currents, water column structure, etc.) and chemical (nutrients, oxygen, dissolved organic and inorganic carbon, pH, etc.) state variables over the full oce…	Metagenome of whole ocean water: Bio-GO-SHIP	I09N	IN069	I9N2016_069_meta	0.22 μm	WGS	METAGENOMIC	RANDOM	Illumina NovaSeq 6000	150 bp pair end	Earth System Science	Biological Global Ocean Ship-based Hydrographic Investigations Program	2016-04-02T10:30:00Z	-12.7619	94.9999	Indian Ocean	MONS	Trades - Indian Monsoon Gyres Province
SRR12479807	PRJNA656268	SAMN15782863	SRP278138	SRX8973625	SRS7229218	Bio-GO-SHIP: Global marine 'omics studies of repeat hydrography transects	The Global Ocean Shipboard Hydrographic Investigations Program (GO-SHIP) is a ship-based global survey of ocean hydrographic sections, which are repeatedly measured on a decadal time scale. The program covers a suite of physical (light, heat, currents, water column structure, etc.) and chemical (nutrients, oxygen, dissolved organic and inorganic carbon, pH, etc.) state variables over the full oce…	Metagenome of whole ocean water: Bio-GO-SHIP	I09N	IN070	I9N2016_070_meta	0.22 μm	WGS	METAGENOMIC	RANDOM	Illumina NovaSeq 6000	150 bp pair end	Earth System Science	Biological Global Ocean Ship-based Hydrographic Investigations Program	2016-04-02T13:15:00Z	-12.4844	95.0001	Indian Ocean	MONS	Trades - Indian Monsoon Gyres Province
SRR12479806	PRJNA656268	SAMN15782864	SRP278138	SRX8973626	SRS7229219	Bio-GO-SHIP: Global marine 'omics studies of repeat hydrography transects	The Global Ocean Shipboard Hydrographic Investigations Program (GO-SHIP) is a ship-based global survey of ocean hydrographic sections, which are repeatedly measured on a decadal time scale. The program covers a suite of physical (light, heat, currents, water column structure, etc.) and chemical (nutrients, oxygen, dissolved organic and inorganic carbon, pH, etc.) state variables over the full oce…	Metagenome of whole ocean water: Bio-GO-SHIP	I09N	IN071	I9N2016_071_meta	0.22 μm	WGS	METAGENOMIC	RANDOM	Illumina NovaSeq 6000	150 bp pair end	Earth System Science	Biological Global Ocean Ship-based Hydrographic Investigations Program	2016-04-02T17:00:00Z	-12.2828	95	Indian Ocean	MONS	Trades - Indian Monsoon Gyres Province
SRR12479805	PRJNA656268	SAMN15782865	SRP278138	SRX8973627	SRS7229220	Bio-GO-SHIP: Global marine 'omics studies of repeat hydrography transects	The Global Ocean Shipboard Hydrographic Investigations Program (GO-SHIP) is a ship-based global survey of ocean hydrographic sections, which are repeatedly measured on a decadal time scale. The program covers a suite of physical (light, heat, currents, water column structure, etc.) and chemical (nutrients, oxygen, dissolved organic and inorganic carbon, pH, etc.) state variables over the full oce…	Metagenome of whole ocean water: Bio-GO-SHIP	I09N	IN072	I9N2016_072_meta	0.22 μm	WGS	METAGENOMIC	RANDOM	Illumina NovaSeq 6000	150 bp pair end	Earth System Science	Biological Global Ocean Ship-based Hydrographic Investigations Program	2016-04-02T20:15:00Z	-11.9479	94.9999	Indian Ocean	MONS	Trades - Indian Monsoon Gyres Province
SRR12479804	PRJNA656268	SAMN15782866	SRP278138	SRX8973628	SRS7229221	Bio-GO-SHIP: Global marine 'omics studies of repeat hydrography transects	The Global Ocean Shipboard Hydrographic Investigations Program (GO-SHIP) is a ship-based global survey of ocean hydrographic sections, which are repeatedly measured on a decadal time scale. The program covers a suite of physical (light, heat, currents, water column structure, etc.) and chemical (nutrients, oxygen, dissolved organic and inorganic carbon, pH, etc.) state variables over the full oce…	Metagenome of whole ocean water: Bio-GO-SHIP	I09N	IN073	I9N2016_073_meta	0.22 μm	WGS	METAGENOMIC	RANDOM	Illumina NovaSeq 6000	150 bp pair end	Earth System Science	Biological Global Ocean Ship-based Hydrographic Investigations Program	2016-04-02T23:36:00Z	-11.6277	95	Indian Ocean	MONS	Trades - Indian Monsoon Gyres Province
SRR12479802	PRJNA656268	SAMN15782867	SRP278138	SRX8973630	SRS7229223	Bio-GO-SHIP: Global marine 'omics studies of repeat hydrography transects	The Global Ocean Shipboard Hydrographic Investigations Program (GO-SHIP) is a ship-based global survey of ocean hydrographic sections, which are repeatedly measured on a decadal time scale. The program covers a suite of physical (light, heat, currents, water column structure, etc.) and chemical (nutrients, oxygen, dissolved organic and inorganic carbon, pH, etc.) state variables over the full oce…	Metagenome of whole ocean water: Bio-GO-SHIP	I09N	IN074	I9N2016_074_meta	0.22 μm	WGS	METAGENOMIC	RANDOM	Illumina NovaSeq 6000	150 bp pair end	Earth System Science	Biological Global Ocean Ship-based Hydrographic Investigations Program	2016-04-03T02:05:00Z	-11.4207	94.9997	Indian Ocean	MONS	Trades - Indian Monsoon Gyres Province
SRR12479801	PRJNA656268	SAMN15782868	SRP278138	SRX8973631	SRS7229224	Bio-GO-SHIP: Global marine 'omics studies of repeat hydrography transects	The Global Ocean Shipboard Hydrographic Investigations Program (GO-SHIP) is a ship-based global survey of ocean hydrographic sections, which are repeatedly measured on a decadal time scale. The program covers a suite of physical (light, heat, currents, water column structure, etc.) and chemical (nutrients, oxygen, dissolved organic and inorganic carbon, pH, etc.) state variables over the full oce…	Metagenome of whole ocean water: Bio-GO-SHIP	I09N	IN075	I9N2016_075_meta	0.22 μm	WGS	METAGENOMIC	RANDOM	Illumina NovaSeq 6000	150 bp pair end	Earth System Science	Biological Global Ocean Ship-based Hydrographic Investigations Program	2016-04-03T06:30:00Z	-11.1045	95	Indian Ocean	MONS	Trades - Indian Monsoon Gyres Province
SRR12479800	PRJNA656268	SAMN15782869	SRP278138	SRX8973632	SRS7229225	Bio-GO-SHIP: Global marine 'omics studies of repeat hydrography transects	The Global Ocean Shipboard Hydrographic Investigations Program (GO-SHIP) is a ship-based global survey of ocean hydrographic sections, which are repeatedly measured on a decadal time scale. The program covers a suite of physical (light, heat, currents, water column structure, etc.) and chemical (nutrients, oxygen, dissolved organic and inorganic carbon, pH, etc.) state variables over the full oce…	Metagenome of whole ocean water: Bio-GO-SHIP	I09N	IN076	I9N2016_076_meta	0.22 μm	WGS	METAGENOMIC	RANDOM	Illumina NovaSeq 6000	150 bp pair end	Earth System Science	Biological Global Ocean Ship-based Hydrographic Investigations Program	2016-04-03T09:45:00Z	-10.8849	94.999	Indian Ocean	MONS	Trades - Indian Monsoon Gyres Province
SRR12479799	PRJNA656268	SAMN15782870	SRP278138	SRX8973633	SRS7229226	Bio-GO-SHIP: Global marine 'omics studies of repeat hydrography transects	The Global Ocean Shipboard Hydrographic Investigations Program (GO-SHIP) is a ship-based global survey of ocean hydrographic sections, which are repeatedly measured on a decadal time scale. The program covers a suite of physical (light, heat, currents, water column structure, etc.) and chemical (nutrients, oxygen, dissolved organic and inorganic carbon, pH, etc.) state variables over the full oce…	Metagenome of whole ocean water: Bio-GO-SHIP	I09N	IN077	I9N2016_077_meta	0.22 μm	WGS	METAGENOMIC	RANDOM	Illumina NovaSeq 6000	150 bp pair end	Earth System Science	Biological Global Ocean Ship-based Hydrographic Investigations Program	2016-04-03T21:15:00Z	-10.6521	95	Indian Ocean	MONS	Trades - Indian Monsoon Gyres Province
SRR12479798	PRJNA656268	SAMN15782871	SRP278138	SRX8973634	SRS7229227	Bio-GO-SHIP: Global marine 'omics studies of repeat hydrography transects	The Global Ocean Shipboard Hydrographic Investigations Program (GO-SHIP) is a ship-based global survey of ocean hydrographic sections, which are repeatedly measured on a decadal time scale. The program covers a suite of physical (light, heat, currents, water column structure, etc.) and chemical (nutrients, oxygen, dissolved organic and inorganic carbon, pH, etc.) state variables over the full oce…	Metagenome of whole ocean water: Bio-GO-SHIP	I09N	IN078	I9N2016_078_meta	0.22 μm	WGS	METAGENOMIC	RANDOM	Illumina NovaSeq 6000	150 bp pair end	Earth System Science	Biological Global Ocean Ship-based Hydrographic Investigations Program	2016-04-04T00:00:00Z	-10.3471	94.9997	Indian Ocean	MONS	Trades - Indian Monsoon Gyres Province
SRR12480247	PRJNA656268	SAMN15782872	SRP278138	SRX8974115	SRS7229708	Bio-GO-SHIP: Global marine 'omics studies of repeat hydrography transects	The Global Ocean Shipboard Hydrographic Investigations Program (GO-SHIP) is a ship-based global survey of ocean hydrographic sections, which are repeatedly measured on a decadal time scale. The program covers a suite of physical (light, heat, currents, water column structure, etc.) and chemical (nutrients, oxygen, dissolved organic and inorganic carbon, pH, etc.) state variables over the full oce…	Metagenome of whole ocean water: Bio-GO-SHIP	I09N	IN079	I9N2016_079_meta	0.22 μm	WGS	METAGENOMIC	RANDOM	Illumina NovaSeq 6000	150 bp pair end	Earth System Science	Biological Global Ocean Ship-based Hydrographic Investigations Program	2016-04-04T04:02:00Z	-10.1308	95	Indian Ocean	MONS	Trades - Indian Monsoon Gyres Province
SRR12480246	PRJNA656268	SAMN15782873	SRP278138	SRX8974116	SRS7229709	Bio-GO-SHIP: Global marine 'omics studies of repeat hydrography transects	The Global Ocean Shipboard Hydrographic Investigations Program (GO-SHIP) is a ship-based global survey of ocean hydrographic sections, which are repeatedly measured on a decadal time scale. The program covers a suite of physical (light, heat, currents, water column structure, etc.) and chemical (nutrients, oxygen, dissolved organic and inorganic carbon, pH, etc.) state variables over the full oce…	Metagenome of whole ocean water: Bio-GO-SHIP	I09N	IN080	I9N2016_080_meta	0.22 μm	WGS	METAGENOMIC	RANDOM	Illumina NovaSeq 6000	150 bp pair end	Earth System Science	Biological Global Ocean Ship-based Hydrographic Investigations Program	2016-04-04T07:15:00Z	-9.81642	94.9999	Indian Ocean	MONS	Trades - Indian Monsoon Gyres Province
SRR12480245	PRJNA656268	SAMN15782874	SRP278138	SRX8974117	SRS7229710	Bio-GO-SHIP: Global marine 'omics studies of repeat hydrography transects	The Global Ocean Shipboard Hydrographic Investigations Program (GO-SHIP) is a ship-based global survey of ocean hydrographic sections, which are repeatedly measured on a decadal time scale. The program covers a suite of physical (light, heat, currents, water column structure, etc.) and chemical (nutrients, oxygen, dissolved organic and inorganic carbon, pH, etc.) state variables over the full oce…	Metagenome of whole ocean water: Bio-GO-SHIP	I09N	IN081	I9N2016_081_meta	0.22 μm	WGS	METAGENOMIC	RANDOM	Illumina NovaSeq 6000	150 bp pair end	Earth System Science	Biological Global Ocean Ship-based Hydrographic Investigations Program	2016-04-04T10:53:00Z	-9.54292	95.0001	Indian Ocean	MONS	Trades - Indian Monsoon Gyres Province
SRR12480244	PRJNA656268	SAMN15782875	SRP278138	SRX8974118	SRS7229711	Bio-GO-SHIP: Global marine 'omics studies of repeat hydrography transects	The Global Ocean Shipboard Hydrographic Investigations Program (GO-SHIP) is a ship-based global survey of ocean hydrographic sections, which are repeatedly measured on a decadal time scale. The program covers a suite of physical (light, heat, currents, water column structure, etc.) and chemical (nutrients, oxygen, dissolved organic and inorganic carbon, pH, etc.) state variables over the full oce…	Metagenome of whole ocean water: Bio-GO-SHIP	I09N	IN082	I9N2016_082_meta	0.22 μm	WGS	METAGENOMIC	RANDOM	Illumina NovaSeq 6000	150 bp pair end	Earth System Science	Biological Global Ocean Ship-based Hydrographic Investigations Program	2016-04-04T13:15:00Z	-9.28283	95.0004	Indian Ocean	MONS	Trades - Indian Monsoon Gyres Province
SRR12480243	PRJNA656268	SAMN15782876	SRP278138	SRX8974119	SRS7229712	Bio-GO-SHIP: Global marine 'omics studies of repeat hydrography transects	The Global Ocean Shipboard Hydrographic Investigations Program (GO-SHIP) is a ship-based global survey of ocean hydrographic sections, which are repeatedly measured on a decadal time scale. The program covers a suite of physical (light, heat, currents, water column structure, etc.) and chemical (nutrients, oxygen, dissolved organic and inorganic carbon, pH, etc.) state variables over the full oce…	Metagenome of whole ocean water: Bio-GO-SHIP	I09N	IN083	I9N2016_083_meta	0.22 μm	WGS	METAGENOMIC	RANDOM	Illumina NovaSeq 6000	150 bp pair end	Earth System Science	Biological Global Ocean Ship-based Hydrographic Investigations Program	2016-04-04T17:57:00Z	-8.99306	95	Indian Ocean	MONS	Trades - Indian Monsoon Gyres Province
SRR12480241	PRJNA656268	SAMN15782877	SRP278138	SRX8974121	SRS7229714	Bio-GO-SHIP: Global marine 'omics studies of repeat hydrography transects	The Global Ocean Shipboard Hydrographic Investigations Program (GO-SHIP) is a ship-based global survey of ocean hydrographic sections, which are repeatedly measured on a decadal time scale. The program covers a suite of physical (light, heat, currents, water column structure, etc.) and chemical (nutrients, oxygen, dissolved organic and inorganic carbon, pH, etc.) state variables over the full oce…	Metagenome of whole ocean water: Bio-GO-SHIP	I09N	IN084	I9N2016_084_meta	0.22 μm	WGS	METAGENOMIC	RANDOM	Illumina NovaSeq 6000	150 bp pair end	Earth System Science	Biological Global Ocean Ship-based Hydrographic Investigations Program	2016-04-04T20:45:00Z	-8.72952	94.9995	Indian Ocean	MONS	Trades - Indian Monsoon Gyres Province
SRR12480240	PRJNA656268	SAMN15782878	SRP278138	SRX8974122	SRS7229715	Bio-GO-SHIP: Global marine 'omics studies of repeat hydrography transects	The Global Ocean Shipboard Hydrographic Investigations Program (GO-SHIP) is a ship-based global survey of ocean hydrographic sections, which are repeatedly measured on a decadal time scale. The program covers a suite of physical (light, heat, currents, water column structure, etc.) and chemical (nutrients, oxygen, dissolved organic and inorganic carbon, pH, etc.) state variables over the full oce…	Metagenome of whole ocean water: Bio-GO-SHIP	I09N	IN085	I9N2016_085_meta	0.22 μm	WGS	METAGENOMIC	RANDOM	Illumina NovaSeq 6000	150 bp pair end	Earth System Science	Biological Global Ocean Ship-based Hydrographic Investigations Program	2016-04-05T00:40:00Z	-8.49171	95	Indian Ocean	MONS	Trades - Indian Monsoon Gyres Province
SRR12480239	PRJNA656268	SAMN15782879	SRP278138	SRX8974123	SRS7229716	Bio-GO-SHIP: Global marine 'omics studies of repeat hydrography transects	The Global Ocean Shipboard Hydrographic Investigations Program (GO-SHIP) is a ship-based global survey of ocean hydrographic sections, which are repeatedly measured on a decadal time scale. The program covers a suite of physical (light, heat, currents, water column structure, etc.) and chemical (nutrients, oxygen, dissolved organic and inorganic carbon, pH, etc.) state variables over the full oce…	Metagenome of whole ocean water: Bio-GO-SHIP	I09N	IN086	I9N2016_086_meta	0.22 μm	WGS	METAGENOMIC	RANDOM	Illumina NovaSeq 6000	150 bp pair end	Earth System Science	Biological Global Ocean Ship-based Hydrographic Investigations Program	2016-04-05T02:28:00Z	-8.21789	95	Indian Ocean	MONS	Trades - Indian Monsoon Gyres Province
SRR12480238	PRJNA656268	SAMN15782880	SRP278138	SRX8974124	SRS7229718	Bio-GO-SHIP: Global marine 'omics studies of repeat hydrography transects	The Global Ocean Shipboard Hydrographic Investigations Program (GO-SHIP) is a ship-based global survey of ocean hydrographic sections, which are repeatedly measured on a decadal time scale. The program covers a suite of physical (light, heat, currents, water column structure, etc.) and chemical (nutrients, oxygen, dissolved organic and inorganic carbon, pH, etc.) state variables over the full oce…	Metagenome of whole ocean water: Bio-GO-SHIP	I09N	IN087	I9N2016_087_meta	0.22 μm	WGS	METAGENOMIC	RANDOM	Illumina NovaSeq 6000	150 bp pair end	Earth System Science	Biological Global Ocean Ship-based Hydrographic Investigations Program	2016-04-05T07:30:00Z	-7.9444	95.0001	Indian Ocean	MONS	Trades - Indian Monsoon Gyres Province
SRR12480237	PRJNA656268	SAMN15782881	SRP278138	SRX8974125	SRS7229717	Bio-GO-SHIP: Global marine 'omics studies of repeat hydrography transects	The Global Ocean Shipboard Hydrographic Investigations Program (GO-SHIP) is a ship-based global survey of ocean hydrographic sections, which are repeatedly measured on a decadal time scale. The program covers a suite of physical (light, heat, currents, water column structure, etc.) and chemical (nutrients, oxygen, dissolved organic and inorganic carbon, pH, etc.) state variables over the full oce…	Metagenome of whole ocean water: Bio-GO-SHIP	I09N	IN088	I9N2016_088_meta	0.22 μm	WGS	METAGENOMIC	RANDOM	Illumina NovaSeq 6000	150 bp pair end	Earth System Science	Biological Global Ocean Ship-based Hydrographic Investigations Program	2016-04-05T10:22:00Z	-7.67331	95.0006	Indian Ocean	MONS	Trades - Indian Monsoon Gyres Province
SRR12480236	PRJNA656268	SAMN15782882	SRP278138	SRX8974126	SRS7229719	Bio-GO-SHIP: Global marine 'omics studies of repeat hydrography transects	The Global Ocean Shipboard Hydrographic Investigations Program (GO-SHIP) is a ship-based global survey of ocean hydrographic sections, which are repeatedly measured on a decadal time scale. The program covers a suite of physical (light, heat, currents, water column structure, etc.) and chemical (nutrients, oxygen, dissolved organic and inorganic carbon, pH, etc.) state variables over the full oce…	Metagenome of whole ocean water: Bio-GO-SHIP	I09N	IN089	I9N2016_089_meta	0.22 μm	WGS	METAGENOMIC	RANDOM	Illumina NovaSeq 6000	150 bp pair end	Earth System Science	Biological Global Ocean Ship-based Hydrographic Investigations Program	2016-04-05T14:35:00Z	-7.37974	95	Indian Ocean	MONS	Trades - Indian Monsoon Gyres Province
SRR12480235	PRJNA656268	SAMN15782883	SRP278138	SRX8974127	SRS7229720	Bio-GO-SHIP: Global marine 'omics studies of repeat hydrography transects	The Global Ocean Shipboard Hydrographic Investigations Program (GO-SHIP) is a ship-based global survey of ocean hydrographic sections, which are repeatedly measured on a decadal time scale. The program covers a suite of physical (light, heat, currents, water column structure, etc.) and chemical (nutrients, oxygen, dissolved organic and inorganic carbon, pH, etc.) state variables over the full oce…	Metagenome of whole ocean water: Bio-GO-SHIP	I09N	IN090	I9N2016_090_meta	0.22 μm	WGS	METAGENOMIC	RANDOM	Illumina NovaSeq 6000	150 bp pair end	Earth System Science	Biological Global Ocean Ship-based Hydrographic Investigations Program	2016-04-05T17:20:00Z	-7.13469	95.0001	Indian Ocean	MONS	Trades - Indian Monsoon Gyres Province
SRR12480234	PRJNA656268	SAMN15782884	SRP278138	SRX8974128	SRS7229721	Bio-GO-SHIP: Global marine 'omics studies of repeat hydrography transects	The Global Ocean Shipboard Hydrographic Investigations Program (GO-SHIP) is a ship-based global survey of ocean hydrographic sections, which are repeatedly measured on a decadal time scale. The program covers a suite of physical (light, heat, currents, water column structure, etc.) and chemical (nutrients, oxygen, dissolved organic and inorganic carbon, pH, etc.) state variables over the full oce…	Metagenome of whole ocean water: Bio-GO-SHIP	I09N	IN091	I9N2016_091_meta	0.22 μm	WGS	METAGENOMIC	RANDOM	Illumina NovaSeq 6000	150 bp pair end	Earth System Science	Biological Global Ocean Ship-based Hydrographic Investigations Program	2016-04-05T21:30:00Z	-6.9996	95	Indian Ocean	MONS	Trades - Indian Monsoon Gyres Province
SRR12480233	PRJNA656268	SAMN15782885	SRP278138	SRX8974129	SRS7229722	Bio-GO-SHIP: Global marine 'omics studies of repeat hydrography transects	The Global Ocean Shipboard Hydrographic Investigations Program (GO-SHIP) is a ship-based global survey of ocean hydrographic sections, which are repeatedly measured on a decadal time scale. The program covers a suite of physical (light, heat, currents, water column structure, etc.) and chemical (nutrients, oxygen, dissolved organic and inorganic carbon, pH, etc.) state variables over the full oce…	Metagenome of whole ocean water: Bio-GO-SHIP	I09N	IN092	I9N2016_092_meta	0.22 μm	WGS	METAGENOMIC	RANDOM	Illumina NovaSeq 6000	150 bp pair end	Earth System Science	Biological Global Ocean Ship-based Hydrographic Investigations Program	2016-04-05T23:55:00Z	-6.59915	95.0003	Indian Ocean	MONS	Trades - Indian Monsoon Gyres Province
SRR12480232	PRJNA656268	SAMN15782886	SRP278138	SRX8974130	SRS7229723	Bio-GO-SHIP: Global marine 'omics studies of repeat hydrography transects	The Global Ocean Shipboard Hydrographic Investigations Program (GO-SHIP) is a ship-based global survey of ocean hydrographic sections, which are repeatedly measured on a decadal time scale. The program covers a suite of physical (light, heat, currents, water column structure, etc.) and chemical (nutrients, oxygen, dissolved organic and inorganic carbon, pH, etc.) state variables over the full oce…	Metagenome of whole ocean water: Bio-GO-SHIP	I09N	IN093	I9N2016_093_meta	0.22 μm	WGS	METAGENOMIC	RANDOM	Illumina NovaSeq 6000	150 bp pair end	Earth System Science	Biological Global Ocean Ship-based Hydrographic Investigations Program	2016-04-06T04:00:00Z	-6.36947	95	Indian Ocean	MONS	Trades - Indian Monsoon Gyres Province
SRR12480230	PRJNA656268	SAMN15782887	SRP278138	SRX8974132	SRS7229725	Bio-GO-SHIP: Global marine 'omics studies of repeat hydrography transects	The Global Ocean Shipboard Hydrographic Investigations Program (GO-SHIP) is a ship-based global survey of ocean hydrographic sections, which are repeatedly measured on a decadal time scale. The program covers a suite of physical (light, heat, currents, water column structure, etc.) and chemical (nutrients, oxygen, dissolved organic and inorganic carbon, pH, etc.) state variables over the full oce…	Metagenome of whole ocean water: Bio-GO-SHIP	I09N	IN094	I9N2016_094_meta	0.22 μm	WGS	METAGENOMIC	RANDOM	Illumina NovaSeq 6000	150 bp pair end	Earth System Science	Biological Global Ocean Ship-based Hydrographic Investigations Program	2016-04-06T06:20:00Z	-6.06826	95	Indian Ocean	MONS	Trades - Indian Monsoon Gyres Province
SRR12480229	PRJNA656268	SAMN15782888	SRP278138	SRX8974133	SRS7229726	Bio-GO-SHIP: Global marine 'omics studies of repeat hydrography transects	The Global Ocean Shipboard Hydrographic Investigations Program (GO-SHIP) is a ship-based global survey of ocean hydrographic sections, which are repeatedly measured on a decadal time scale. The program covers a suite of physical (light, heat, currents, water column structure, etc.) and chemical (nutrients, oxygen, dissolved organic and inorganic carbon, pH, etc.) state variables over the full oce…	Metagenome of whole ocean water: Bio-GO-SHIP	I09N	IN095	I9N2016_095_meta	0.22 μm	WGS	METAGENOMIC	RANDOM	Illumina NovaSeq 6000	150 bp pair end	Earth System Science	Biological Global Ocean Ship-based Hydrographic Investigations Program	2016-04-06T11:00:00Z	-5.77335	95	Indian Ocean	MONS	Trades - Indian Monsoon Gyres Province
SRR12480228	PRJNA656268	SAMN15782889	SRP278138	SRX8974134	SRS7229727	Bio-GO-SHIP: Global marine 'omics studies of repeat hydrography transects	The Global Ocean Shipboard Hydrographic Investigations Program (GO-SHIP) is a ship-based global survey of ocean hydrographic sections, which are repeatedly measured on a decadal time scale. The program covers a suite of physical (light, heat, currents, water column structure, etc.) and chemical (nutrients, oxygen, dissolved organic and inorganic carbon, pH, etc.) state variables over the full oce…	Metagenome of whole ocean water: Bio-GO-SHIP	I09N	IN096	I9N2016_096_meta	0.22 μm	WGS	METAGENOMIC	RANDOM	Illumina NovaSeq 6000	150 bp pair end	Earth System Science	Biological Global Ocean Ship-based Hydrographic Investigations Program	2016-04-06T13:20:00Z	-5.5294	95.0002	Indian Ocean	MONS	Trades - Indian Monsoon Gyres Province
SRR12480227	PRJNA656268	SAMN15782890	SRP278138	SRX8974135	SRS7229728	Bio-GO-SHIP: Global marine 'omics studies of repeat hydrography transects	The Global Ocean Shipboard Hydrographic Investigations Program (GO-SHIP) is a ship-based global survey of ocean hydrographic sections, which are repeatedly measured on a decadal time scale. The program covers a suite of physical (light, heat, currents, water column structure, etc.) and chemical (nutrients, oxygen, dissolved organic and inorganic carbon, pH, etc.) state variables over the full oce…	Metagenome of whole ocean water: Bio-GO-SHIP	I09N	IN097	I9N2016_097_meta	0.22 μm	WGS	METAGENOMIC	RANDOM	Illumina NovaSeq 6000	150 bp pair end	Earth System Science	Biological Global Ocean Ship-based Hydrographic Investigations Program	2016-04-06T17:32:00Z	-5.27656	95	Indian Ocean	MONS	Trades - Indian Monsoon Gyres Province
SRR12480226	PRJNA656268	SAMN15782891	SRP278138	SRX8974136	SRS7229729	Bio-GO-SHIP: Global marine 'omics studies of repeat hydrography transects	The Global Ocean Shipboard Hydrographic Investigations Program (GO-SHIP) is a ship-based global survey of ocean hydrographic sections, which are repeatedly measured on a decadal time scale. The program covers a suite of physical (light, heat, currents, water column structure, etc.) and chemical (nutrients, oxygen, dissolved organic and inorganic carbon, pH, etc.) state variables over the full oce…	Metagenome of whole ocean water: Bio-GO-SHIP	I09N	IN098	I9N2016_098_meta	0.22 μm	WGS	METAGENOMIC	RANDOM	Illumina NovaSeq 6000	150 bp pair end	Earth System Science	Biological Global Ocean Ship-based Hydrographic Investigations Program	2016-04-06T19:55:00Z	-4.97571	95.0001	Indian Ocean	MONS	Trades - Indian Monsoon Gyres Province
SRR12480224	PRJNA656268	SAMN15782893	SRP278138	SRX8974138	SRS7229731	Bio-GO-SHIP: Global marine 'omics studies of repeat hydrography transects	The Global Ocean Shipboard Hydrographic Investigations Program (GO-SHIP) is a ship-based global survey of ocean hydrographic sections, which are repeatedly measured on a decadal time scale. The program covers a suite of physical (light, heat, currents, water column structure, etc.) and chemical (nutrients, oxygen, dissolved organic and inorganic carbon, pH, etc.) state variables over the full oce…	Metagenome of whole ocean water: Bio-GO-SHIP	I09N	R099	I9N2016_099R07M_meta	0.22 μm	WGS	METAGENOMIC	RANDOM	Illumina HiSeq 4000	150 bp pair end	Earth System Science	Biological Global Ocean Ship-based Hydrographic Investigations Program	2016-04-07T04:30:00Z	-4.53348	94.8683	Indian Ocean	MONS	Trades - Indian Monsoon Gyres Province
SRR12480225	PRJNA656268	SAMN15782892	SRP278138	SRX8974137	SRS7229730	Bio-GO-SHIP: Global marine 'omics studies of repeat hydrography transects	The Global Ocean Shipboard Hydrographic Investigations Program (GO-SHIP) is a ship-based global survey of ocean hydrographic sections, which are repeatedly measured on a decadal time scale. The program covers a suite of physical (light, heat, currents, water column structure, etc.) and chemical (nutrients, oxygen, dissolved organic and inorganic carbon, pH, etc.) state variables over the full oce…	Metagenome of whole ocean water: Bio-GO-SHIP	I09N	IN099	I9N2016_099_meta	0.22 μm	WGS	METAGENOMIC	RANDOM	Illumina NovaSeq 6000	150 bp pair end	Earth System Science	Biological Global Ocean Ship-based Hydrographic Investigations Program	2016-04-07T07:00:00Z	-4.53348	94.8683	Indian Ocean	MONS	Trades - Indian Monsoon Gyres Province
SRR12480223	PRJNA656268	SAMN15782894	SRP278138	SRX8974139	SRS7229732	Bio-GO-SHIP: Global marine 'omics studies of repeat hydrography transects	The Global Ocean Shipboard Hydrographic Investigations Program (GO-SHIP) is a ship-based global survey of ocean hydrographic sections, which are repeatedly measured on a decadal time scale. The program covers a suite of physical (light, heat, currents, water column structure, etc.) and chemical (nutrients, oxygen, dissolved organic and inorganic carbon, pH, etc.) state variables over the full oce…	Metagenome of whole ocean water: Bio-GO-SHIP	I09N	IN100	I9N2016_100_meta	0.22 μm	WGS	METAGENOMIC	RANDOM	Illumina NovaSeq 6000	150 bp pair end	Earth System Science	Biological Global Ocean Ship-based Hydrographic Investigations Program	2016-04-07T10:00:00Z	-4.36036	94.8112	Indian Ocean	MONS	Trades - Indian Monsoon Gyres Province
SRR12480222	PRJNA656268	SAMN15782895	SRP278138	SRX8974140	SRS7229735	Bio-GO-SHIP: Global marine 'omics studies of repeat hydrography transects	The Global Ocean Shipboard Hydrographic Investigations Program (GO-SHIP) is a ship-based global survey of ocean hydrographic sections, which are repeatedly measured on a decadal time scale. The program covers a suite of physical (light, heat, currents, water column structure, etc.) and chemical (nutrients, oxygen, dissolved organic and inorganic carbon, pH, etc.) state variables over the full oce…	Metagenome of whole ocean water: Bio-GO-SHIP	I09N	IN101	I9N2016_101_meta	0.22 μm	WGS	METAGENOMIC	RANDOM	Illumina NovaSeq 6000	150 bp pair end	Earth System Science	Biological Global Ocean Ship-based Hydrographic Investigations Program	2016-04-07T13:00:00Z	-4.06908	94.7158	Indian Ocean	MONS	Trades - Indian Monsoon Gyres Province
SRR12480221	PRJNA656268	SAMN15782896	SRP278138	SRX8974141	SRS7229733	Bio-GO-SHIP: Global marine 'omics studies of repeat hydrography transects	The Global Ocean Shipboard Hydrographic Investigations Program (GO-SHIP) is a ship-based global survey of ocean hydrographic sections, which are repeatedly measured on a decadal time scale. The program covers a suite of physical (light, heat, currents, water column structure, etc.) and chemical (nutrients, oxygen, dissolved organic and inorganic carbon, pH, etc.) state variables over the full oce…	Metagenome of whole ocean water: Bio-GO-SHIP	I09N	IN102	I9N2016_102_meta	0.22 μm	WGS	METAGENOMIC	RANDOM	Illumina NovaSeq 6000	150 bp pair end	Earth System Science	Biological Global Ocean Ship-based Hydrographic Investigations Program	2016-04-07T16:35:00Z	-3.8786	94.6522	Indian Ocean	MONS	Trades - Indian Monsoon Gyres Province
SRR12480219	PRJNA656268	SAMN15782897	SRP278138	SRX8974143	SRS7229736	Bio-GO-SHIP: Global marine 'omics studies of repeat hydrography transects	The Global Ocean Shipboard Hydrographic Investigations Program (GO-SHIP) is a ship-based global survey of ocean hydrographic sections, which are repeatedly measured on a decadal time scale. The program covers a suite of physical (light, heat, currents, water column structure, etc.) and chemical (nutrients, oxygen, dissolved organic and inorganic carbon, pH, etc.) state variables over the full oce…	Metagenome of whole ocean water: Bio-GO-SHIP	I09N	IN103	I9N2016_103_meta	0.22 μm	WGS	METAGENOMIC	RANDOM	Illumina HiSeq 4000	150 bp pair end	Earth System Science	Biological Global Ocean Ship-based Hydrographic Investigations Program	2016-04-07T19:15:00Z	-3.61595	94.5687	Indian Ocean	MONS	Trades - Indian Monsoon Gyres Province
SRR12480218	PRJNA656268	SAMN15782898	SRP278138	SRX8974144	SRS7229737	Bio-GO-SHIP: Global marine 'omics studies of repeat hydrography transects	The Global Ocean Shipboard Hydrographic Investigations Program (GO-SHIP) is a ship-based global survey of ocean hydrographic sections, which are repeatedly measured on a decadal time scale. The program covers a suite of physical (light, heat, currents, water column structure, etc.) and chemical (nutrients, oxygen, dissolved organic and inorganic carbon, pH, etc.) state variables over the full oce…	Metagenome of whole ocean water: Bio-GO-SHIP	I09N	IN104	I9N2016_104_meta	0.22 μm	WGS	METAGENOMIC	RANDOM	Illumina HiSeq 4000	150 bp pair end	Earth System Science	Biological Global Ocean Ship-based Hydrographic Investigations Program	2016-04-07T23:29:00Z	-3.36245	94.4936	Indian Ocean	MONS	Trades - Indian Monsoon Gyres Province
SRR12480217	PRJNA656268	SAMN15782899	SRP278138	SRX8974145	SRS7229738	Bio-GO-SHIP: Global marine 'omics studies of repeat hydrography transects	The Global Ocean Shipboard Hydrographic Investigations Program (GO-SHIP) is a ship-based global survey of ocean hydrographic sections, which are repeatedly measured on a decadal time scale. The program covers a suite of physical (light, heat, currents, water column structure, etc.) and chemical (nutrients, oxygen, dissolved organic and inorganic carbon, pH, etc.) state variables over the full oce…	Metagenome of whole ocean water: Bio-GO-SHIP	I09N	IN105	I9N2016_105_meta	0.22 μm	WGS	METAGENOMIC	RANDOM	Illumina HiSeq 4000	150 bp pair end	Earth System Science	Biological Global Ocean Ship-based Hydrographic Investigations Program	2016-04-08T01:50:00Z	-3.12982	94.4253	Indian Ocean	MONS	Trades - Indian Monsoon Gyres Province
SRR12480216	PRJNA656268	SAMN15782900	SRP278138	SRX8974146	SRS7229739	Bio-GO-SHIP: Global marine 'omics studies of repeat hydrography transects	The Global Ocean Shipboard Hydrographic Investigations Program (GO-SHIP) is a ship-based global survey of ocean hydrographic sections, which are repeatedly measured on a decadal time scale. The program covers a suite of physical (light, heat, currents, water column structure, etc.) and chemical (nutrients, oxygen, dissolved organic and inorganic carbon, pH, etc.) state variables over the full oce…	Metagenome of whole ocean water: Bio-GO-SHIP	I09N	IN106	I9N2016_106_meta	0.22 μm	WGS	METAGENOMIC	RANDOM	Illumina HiSeq 4000	150 bp pair end	Earth System Science	Biological Global Ocean Ship-based Hydrographic Investigations Program	2016-04-08T06:00:00Z	-2.91852	94.3591	Indian Ocean	MONS	Trades - Indian Monsoon Gyres Province
SRR12480215	PRJNA656268	SAMN15782901	SRP278138	SRX8974147	SRS7229740	Bio-GO-SHIP: Global marine 'omics studies of repeat hydrography transects	The Global Ocean Shipboard Hydrographic Investigations Program (GO-SHIP) is a ship-based global survey of ocean hydrographic sections, which are repeatedly measured on a decadal time scale. The program covers a suite of physical (light, heat, currents, water column structure, etc.) and chemical (nutrients, oxygen, dissolved organic and inorganic carbon, pH, etc.) state variables over the full oce…	Metagenome of whole ocean water: Bio-GO-SHIP	I09N	IN107	I9N2016_107_meta	0.22 μm	WGS	METAGENOMIC	RANDOM	Illumina NovaSeq 6000	150 bp pair end	Earth System Science	Biological Global Ocean Ship-based Hydrographic Investigations Program	2016-04-08T08:15:00Z	-2.83327	94.3328	Indian Ocean	MONS	Trades - Indian Monsoon Gyres Province
SRR12480214	PRJNA656268	SAMN15782902	SRP278138	SRX8974148	SRS7229741	Bio-GO-SHIP: Global marine 'omics studies of repeat hydrography transects	The Global Ocean Shipboard Hydrographic Investigations Program (GO-SHIP) is a ship-based global survey of ocean hydrographic sections, which are repeatedly measured on a decadal time scale. The program covers a suite of physical (light, heat, currents, water column structure, etc.) and chemical (nutrients, oxygen, dissolved organic and inorganic carbon, pH, etc.) state variables over the full oce…	Metagenome of whole ocean water: Bio-GO-SHIP	I09N	IN108	I9N2016_108_meta	0.22 μm	WGS	METAGENOMIC	RANDOM	Illumina HiSeq 4000	150 bp pair end	Earth System Science	Biological Global Ocean Ship-based Hydrographic Investigations Program	2016-04-08T11:45:00Z	-2.63216	94.2723	Indian Ocean	MONS	Trades - Indian Monsoon Gyres Province
SRR12480213	PRJNA656268	SAMN15782903	SRP278138	SRX8974149	SRS7229742	Bio-GO-SHIP: Global marine 'omics studies of repeat hydrography transects	The Global Ocean Shipboard Hydrographic Investigations Program (GO-SHIP) is a ship-based global survey of ocean hydrographic sections, which are repeatedly measured on a decadal time scale. The program covers a suite of physical (light, heat, currents, water column structure, etc.) and chemical (nutrients, oxygen, dissolved organic and inorganic carbon, pH, etc.) state variables over the full oce…	Metagenome of whole ocean water: Bio-GO-SHIP	I09N	IN109	I9N2016_109_meta	0.22 μm	WGS	METAGENOMIC	RANDOM	Illumina HiSeq 4000	150 bp pair end	Earth System Science	Biological Global Ocean Ship-based Hydrographic Investigations Program	2016-04-08T15:30:00Z	-2.50813	94.2374	Indian Ocean	MONS	Trades - Indian Monsoon Gyres Province
SRR12480212	PRJNA656268	SAMN15782904	SRP278138	SRX8974150	SRS7229743	Bio-GO-SHIP: Global marine 'omics studies of repeat hydrography transects	The Global Ocean Shipboard Hydrographic Investigations Program (GO-SHIP) is a ship-based global survey of ocean hydrographic sections, which are repeatedly measured on a decadal time scale. The program covers a suite of physical (light, heat, currents, water column structure, etc.) and chemical (nutrients, oxygen, dissolved organic and inorganic carbon, pH, etc.) state variables over the full oce…	Metagenome of whole ocean water: Bio-GO-SHIP	I09N	IN110	I9N2016_110_meta	0.22 μm	WGS	METAGENOMIC	RANDOM	Illumina HiSeq 4000	150 bp pair end	Earth System Science	Biological Global Ocean Ship-based Hydrographic Investigations Program	2016-04-08T20:08:00Z	-2.30102	94.166	Indian Ocean	MONS	Trades - Indian Monsoon Gyres Province
SRR12480211	PRJNA656268	SAMN15782905	SRP278138	SRX8974151	SRS7229744	Bio-GO-SHIP: Global marine 'omics studies of repeat hydrography transects	The Global Ocean Shipboard Hydrographic Investigations Program (GO-SHIP) is a ship-based global survey of ocean hydrographic sections, which are repeatedly measured on a decadal time scale. The program covers a suite of physical (light, heat, currents, water column structure, etc.) and chemical (nutrients, oxygen, dissolved organic and inorganic carbon, pH, etc.) state variables over the full oce…	Metagenome of whole ocean water: Bio-GO-SHIP	I09N	IN111	I9N2016_111_meta	0.22 μm	WGS	METAGENOMIC	RANDOM	Illumina NovaSeq 6000	150 bp pair end	Earth System Science	Biological Global Ocean Ship-based Hydrographic Investigations Program	2016-04-08T22:15:00Z	-2.20134	94.1319	Indian Ocean	MONS	Trades - Indian Monsoon Gyres Province
SRR12480210	PRJNA656268	SAMN15782906	SRP278138	SRX8974152	SRS7229746	Bio-GO-SHIP: Global marine 'omics studies of repeat hydrography transects	The Global Ocean Shipboard Hydrographic Investigations Program (GO-SHIP) is a ship-based global survey of ocean hydrographic sections, which are repeatedly measured on a decadal time scale. The program covers a suite of physical (light, heat, currents, water column structure, etc.) and chemical (nutrients, oxygen, dissolved organic and inorganic carbon, pH, etc.) state variables over the full oce…	Metagenome of whole ocean water: Bio-GO-SHIP	I09N	IN112	I9N2016_112_meta	0.22 μm	WGS	METAGENOMIC	RANDOM	Illumina HiSeq 4000	150 bp pair end	Earth System Science	Biological Global Ocean Ship-based Hydrographic Investigations Program	2016-04-09T01:56:00Z	-2.02436	94.0705	Indian Ocean	MONS	Trades - Indian Monsoon Gyres Province
SRR12480208	PRJNA656268	SAMN15782907	SRP278138	SRX8974154	SRS7229747	Bio-GO-SHIP: Global marine 'omics studies of repeat hydrography transects	The Global Ocean Shipboard Hydrographic Investigations Program (GO-SHIP) is a ship-based global survey of ocean hydrographic sections, which are repeatedly measured on a decadal time scale. The program covers a suite of physical (light, heat, currents, water column structure, etc.) and chemical (nutrients, oxygen, dissolved organic and inorganic carbon, pH, etc.) state variables over the full oce…	Metagenome of whole ocean water: Bio-GO-SHIP	I09N	IN113	I9N2016_113_meta	0.22 μm	WGS	METAGENOMIC	RANDOM	Illumina NovaSeq 6000	150 bp pair end	Earth System Science	Biological Global Ocean Ship-based Hydrographic Investigations Program	2016-04-09T04:15:00Z	-1.88501	94.0236	Indian Ocean	MONS	Trades - Indian Monsoon Gyres Province
SRR12480207	PRJNA656268	SAMN15782908	SRP278138	SRX8974155	SRS7229748	Bio-GO-SHIP: Global marine 'omics studies of repeat hydrography transects	The Global Ocean Shipboard Hydrographic Investigations Program (GO-SHIP) is a ship-based global survey of ocean hydrographic sections, which are repeatedly measured on a decadal time scale. The program covers a suite of physical (light, heat, currents, water column structure, etc.) and chemical (nutrients, oxygen, dissolved organic and inorganic carbon, pH, etc.) state variables over the full oce…	Metagenome of whole ocean water: Bio-GO-SHIP	I09N	IN114	I9N2016_114_meta	0.22 μm	WGS	METAGENOMIC	RANDOM	Illumina HiSeq 4000	150 bp pair end	Earth System Science	Biological Global Ocean Ship-based Hydrographic Investigations Program	2016-04-09T07:28:00Z	-1.74576	93.9837	Indian Ocean	MONS	Trades - Indian Monsoon Gyres Province
SRR12480206	PRJNA656268	SAMN15782909	SRP278138	SRX8974156	SRS7229749	Bio-GO-SHIP: Global marine 'omics studies of repeat hydrography transects	The Global Ocean Shipboard Hydrographic Investigations Program (GO-SHIP) is a ship-based global survey of ocean hydrographic sections, which are repeatedly measured on a decadal time scale. The program covers a suite of physical (light, heat, currents, water column structure, etc.) and chemical (nutrients, oxygen, dissolved organic and inorganic carbon, pH, etc.) state variables over the full oce…	Metagenome of whole ocean water: Bio-GO-SHIP	I09N	IN115	I9N2016_115_meta	0.22 μm	WGS	METAGENOMIC	RANDOM	Illumina NovaSeq 6000	150 bp pair end	Earth System Science	Biological Global Ocean Ship-based Hydrographic Investigations Program	2016-04-09T09:30:00Z	-1.56425	93.932	Indian Ocean	MONS	Trades - Indian Monsoon Gyres Province
SRR12480205	PRJNA656268	SAMN15782910	SRP278138	SRX8974157	SRS7229750	Bio-GO-SHIP: Global marine 'omics studies of repeat hydrography transects	The Global Ocean Shipboard Hydrographic Investigations Program (GO-SHIP) is a ship-based global survey of ocean hydrographic sections, which are repeatedly measured on a decadal time scale. The program covers a suite of physical (light, heat, currents, water column structure, etc.) and chemical (nutrients, oxygen, dissolved organic and inorganic carbon, pH, etc.) state variables over the full oce…	Metagenome of whole ocean water: Bio-GO-SHIP	I09N	IN116	I9N2016_116_meta	0.22 μm	WGS	METAGENOMIC	RANDOM	Illumina HiSeq 4000	150 bp pair end	Earth System Science	Biological Global Ocean Ship-based Hydrographic Investigations Program	2016-04-09T13:08:00Z	-1.43246	93.889	Indian Ocean	MONS	Trades - Indian Monsoon Gyres Province
SRR12480204	PRJNA656268	SAMN15782911	SRP278138	SRX8974158	SRS7229751	Bio-GO-SHIP: Global marine 'omics studies of repeat hydrography transects	The Global Ocean Shipboard Hydrographic Investigations Program (GO-SHIP) is a ship-based global survey of ocean hydrographic sections, which are repeatedly measured on a decadal time scale. The program covers a suite of physical (light, heat, currents, water column structure, etc.) and chemical (nutrients, oxygen, dissolved organic and inorganic carbon, pH, etc.) state variables over the full oce…	Metagenome of whole ocean water: Bio-GO-SHIP	I09N	IN117	I9N2016_117_meta	0.22 μm	WGS	METAGENOMIC	RANDOM	Illumina HiSeq 4000	150 bp pair end	Earth System Science	Biological Global Ocean Ship-based Hydrographic Investigations Program	2016-04-09T15:30:00Z	-1.24978	93.8293	Indian Ocean	MONS	Trades - Indian Monsoon Gyres Province
SRR12480203	PRJNA656268	SAMN15782912	SRP278138	SRX8974159	SRS7229752	Bio-GO-SHIP: Global marine 'omics studies of repeat hydrography transects	The Global Ocean Shipboard Hydrographic Investigations Program (GO-SHIP) is a ship-based global survey of ocean hydrographic sections, which are repeatedly measured on a decadal time scale. The program covers a suite of physical (light, heat, currents, water column structure, etc.) and chemical (nutrients, oxygen, dissolved organic and inorganic carbon, pH, etc.) state variables over the full oce…	Metagenome of whole ocean water: Bio-GO-SHIP	I09N	IN118	I9N2016_118_meta	0.22 μm	WGS	METAGENOMIC	RANDOM	Illumina HiSeq 4000	150 bp pair end	Earth System Science	Biological Global Ocean Ship-based Hydrographic Investigations Program	2016-04-09T18:57:00Z	-1.11187	93.7873	Indian Ocean	MONS	Trades - Indian Monsoon Gyres Province
SRR12480202	PRJNA656268	SAMN15782913	SRP278138	SRX8974160	SRS7229753	Bio-GO-SHIP: Global marine 'omics studies of repeat hydrography transects	The Global Ocean Shipboard Hydrographic Investigations Program (GO-SHIP) is a ship-based global survey of ocean hydrographic sections, which are repeatedly measured on a decadal time scale. The program covers a suite of physical (light, heat, currents, water column structure, etc.) and chemical (nutrients, oxygen, dissolved organic and inorganic carbon, pH, etc.) state variables over the full oce…	Metagenome of whole ocean water: Bio-GO-SHIP	I09N	IN119	I9N2016_119_meta	0.22 μm	WGS	METAGENOMIC	RANDOM	Illumina NovaSeq 6000	150 bp pair end	Earth System Science	Biological Global Ocean Ship-based Hydrographic Investigations Program	2016-04-09T21:20:00Z	-0.933003	93.7332	Indian Ocean	MONS	Trades - Indian Monsoon Gyres Province
SRR12480201	PRJNA656268	SAMN15782914	SRP278138	SRX8974161	SRS7229754	Bio-GO-SHIP: Global marine 'omics studies of repeat hydrography transects	The Global Ocean Shipboard Hydrographic Investigations Program (GO-SHIP) is a ship-based global survey of ocean hydrographic sections, which are repeatedly measured on a decadal time scale. The program covers a suite of physical (light, heat, currents, water column structure, etc.) and chemical (nutrients, oxygen, dissolved organic and inorganic carbon, pH, etc.) state variables over the full oce…	Metagenome of whole ocean water: Bio-GO-SHIP	I09N	IN120	I9N2016_120_meta	0.22 μm	WGS	METAGENOMIC	RANDOM	Illumina NovaSeq 6000	150 bp pair end	Earth System Science	Biological Global Ocean Ship-based Hydrographic Investigations Program	2016-04-10T00:20:00Z	-0.812005	93.699	Indian Ocean	MONS	Trades - Indian Monsoon Gyres Province
SRR12480200	PRJNA656268	SAMN15782915	SRP278138	SRX8974162	SRS7229755	Bio-GO-SHIP: Global marine 'omics studies of repeat hydrography transects	The Global Ocean Shipboard Hydrographic Investigations Program (GO-SHIP) is a ship-based global survey of ocean hydrographic sections, which are repeatedly measured on a decadal time scale. The program covers a suite of physical (light, heat, currents, water column structure, etc.) and chemical (nutrients, oxygen, dissolved organic and inorganic carbon, pH, etc.) state variables over the full oce…	Metagenome of whole ocean water: Bio-GO-SHIP	I09N	IN121	I9N2016_121_meta	0.22 μm	WGS	METAGENOMIC	RANDOM	Illumina NovaSeq 6000	150 bp pair end	Earth System Science	Biological Global Ocean Ship-based Hydrographic Investigations Program	2016-04-10T02:25:00Z	-0.629873	93.6481	Indian Ocean	MONS	Trades - Indian Monsoon Gyres Province
SRR12479650	PRJNA656268	SAMN15782916	SRP278138	SRX8973782	SRS7229375	Bio-GO-SHIP: Global marine 'omics studies of repeat hydrography transects	The Global Ocean Shipboard Hydrographic Investigations Program (GO-SHIP) is a ship-based global survey of ocean hydrographic sections, which are repeatedly measured on a decadal time scale. The program covers a suite of physical (light, heat, currents, water column structure, etc.) and chemical (nutrients, oxygen, dissolved organic and inorganic carbon, pH, etc.) state variables over the full oce…	Metagenome of whole ocean water: Bio-GO-SHIP	I09N	IN122	I9N2016_122_meta	0.22 μm	WGS	METAGENOMIC	RANDOM	Illumina NovaSeq 6000	150 bp pair end	Earth System Science	Biological Global Ocean Ship-based Hydrographic Investigations Program	2016-04-10T06:10:00Z	-0.4346	93.5877	Indian Ocean	MONS	Trades - Indian Monsoon Gyres Province
SRR12479648	PRJNA656268	SAMN15782917	SRP278138	SRX8973784	SRS7229377	Bio-GO-SHIP: Global marine 'omics studies of repeat hydrography transects	The Global Ocean Shipboard Hydrographic Investigations Program (GO-SHIP) is a ship-based global survey of ocean hydrographic sections, which are repeatedly measured on a decadal time scale. The program covers a suite of physical (light, heat, currents, water column structure, etc.) and chemical (nutrients, oxygen, dissolved organic and inorganic carbon, pH, etc.) state variables over the full oce…	Metagenome of whole ocean water: Bio-GO-SHIP	I09N	IN123	I9N2016_123_meta	0.22 μm	WGS	METAGENOMIC	RANDOM	Illumina NovaSeq 6000	150 bp pair end	Earth System Science	Biological Global Ocean Ship-based Hydrographic Investigations Program	2016-04-10T09:00:00Z	-0.315935	93.5522	Indian Ocean	MONS	Trades - Indian Monsoon Gyres Province
SRR12479647	PRJNA656268	SAMN15782918	SRP278138	SRX8973785	SRS7229378	Bio-GO-SHIP: Global marine 'omics studies of repeat hydrography transects	The Global Ocean Shipboard Hydrographic Investigations Program (GO-SHIP) is a ship-based global survey of ocean hydrographic sections, which are repeatedly measured on a decadal time scale. The program covers a suite of physical (light, heat, currents, water column structure, etc.) and chemical (nutrients, oxygen, dissolved organic and inorganic carbon, pH, etc.) state variables over the full oce…	Metagenome of whole ocean water: Bio-GO-SHIP	I09N	IN124	I9N2016_124_meta	0.22 μm	WGS	METAGENOMIC	RANDOM	Illumina NovaSeq 6000	150 bp pair end	Earth System Science	Biological Global Ocean Ship-based Hydrographic Investigations Program	2016-04-10T11:56:00Z	-0.119813	93.4831	Indian Ocean	MONS	Trades - Indian Monsoon Gyres Province
SRR12479646	PRJNA656268	SAMN15782919	SRP278138	SRX8973786	SRS7229379	Bio-GO-SHIP: Global marine 'omics studies of repeat hydrography transects	The Global Ocean Shipboard Hydrographic Investigations Program (GO-SHIP) is a ship-based global survey of ocean hydrographic sections, which are repeatedly measured on a decadal time scale. The program covers a suite of physical (light, heat, currents, water column structure, etc.) and chemical (nutrients, oxygen, dissolved organic and inorganic carbon, pH, etc.) state variables over the full oce…	Metagenome of whole ocean water: Bio-GO-SHIP	I09N	IN125	I9N2016_125_meta	0.22 μm	WGS	METAGENOMIC	RANDOM	Illumina NovaSeq 6000	150 bp pair end	Earth System Science	Biological Global Ocean Ship-based Hydrographic Investigations Program	2016-04-10T14:30:00Z	0.000613	93.4417	Indian Ocean	MONS	Trades - Indian Monsoon Gyres Province
SRR12479645	PRJNA656268	SAMN15782920	SRP278138	SRX8973787	SRS7229380	Bio-GO-SHIP: Global marine 'omics studies of repeat hydrography transects	The Global Ocean Shipboard Hydrographic Investigations Program (GO-SHIP) is a ship-based global survey of ocean hydrographic sections, which are repeatedly measured on a decadal time scale. The program covers a suite of physical (light, heat, currents, water column structure, etc.) and chemical (nutrients, oxygen, dissolved organic and inorganic carbon, pH, etc.) state variables over the full oce…	Metagenome of whole ocean water: Bio-GO-SHIP	I09N	IN126	I9N2016_126_meta	0.22 μm	WGS	METAGENOMIC	RANDOM	Illumina NovaSeq 6000	150 bp pair end	Earth System Science	Biological Global Ocean Ship-based Hydrographic Investigations Program	2016-04-10T16:56:00Z	0.147463	93.3755	Indian Ocean	MONS	Trades - Indian Monsoon Gyres Province
SRR12480109	PRJNA656268	SAMN15782921	SRP278138	SRX8973788	SRS7229381	Bio-GO-SHIP: Global marine 'omics studies of repeat hydrography transects	The Global Ocean Shipboard Hydrographic Investigations Program (GO-SHIP) is a ship-based global survey of ocean hydrographic sections, which are repeatedly measured on a decadal time scale. The program covers a suite of physical (light, heat, currents, water column structure, etc.) and chemical (nutrients, oxygen, dissolved organic and inorganic carbon, pH, etc.) state variables over the full oce…	Metagenome of whole ocean water: Bio-GO-SHIP	I09N	IN127	I9N2016_127_meta	0.22 μm	WGS	METAGENOMIC	RANDOM	Illumina NovaSeq 6000	150 bp pair end	Earth System Science	Biological Global Ocean Ship-based Hydrographic Investigations Program	2016-04-10T20:20:00Z	0.316748	93.3003	Indian Ocean	MONS	Trades - Indian Monsoon Gyres Province
SRR12480108	PRJNA656268	SAMN15782922	SRP278138	SRX8973789	SRS7229382	Bio-GO-SHIP: Global marine 'omics studies of repeat hydrography transects	The Global Ocean Shipboard Hydrographic Investigations Program (GO-SHIP) is a ship-based global survey of ocean hydrographic sections, which are repeatedly measured on a decadal time scale. The program covers a suite of physical (light, heat, currents, water column structure, etc.) and chemical (nutrients, oxygen, dissolved organic and inorganic carbon, pH, etc.) state variables over the full oce…	Metagenome of whole ocean water: Bio-GO-SHIP	I09N	IN128	I9N2016_128_meta	0.22 μm	WGS	METAGENOMIC	RANDOM	Illumina NovaSeq 6000	150 bp pair end	Earth System Science	Biological Global Ocean Ship-based Hydrographic Investigations Program	2016-04-10T23:46:00Z	0.392587	93.2095	Indian Ocean	MONS	Trades - Indian Monsoon Gyres Province
SRR12480107	PRJNA656268	SAMN15782923	SRP278138	SRX8973790	SRS7229383	Bio-GO-SHIP: Global marine 'omics studies of repeat hydrography transects	The Global Ocean Shipboard Hydrographic Investigations Program (GO-SHIP) is a ship-based global survey of ocean hydrographic sections, which are repeatedly measured on a decadal time scale. The program covers a suite of physical (light, heat, currents, water column structure, etc.) and chemical (nutrients, oxygen, dissolved organic and inorganic carbon, pH, etc.) state variables over the full oce…	Metagenome of whole ocean water: Bio-GO-SHIP	I09N	IN129	I9N2016_129_meta	0.22 μm	WGS	METAGENOMIC	RANDOM	Illumina NovaSeq 6000	150 bp pair end	Earth System Science	Biological Global Ocean Ship-based Hydrographic Investigations Program	2016-04-11T02:15:00Z	0.548152	93.0246	Indian Ocean	MONS	Trades - Indian Monsoon Gyres Province
SRR12480106	PRJNA656268	SAMN15782924	SRP278138	SRX8973791	SRS7229384	Bio-GO-SHIP: Global marine 'omics studies of repeat hydrography transects	The Global Ocean Shipboard Hydrographic Investigations Program (GO-SHIP) is a ship-based global survey of ocean hydrographic sections, which are repeatedly measured on a decadal time scale. The program covers a suite of physical (light, heat, currents, water column structure, etc.) and chemical (nutrients, oxygen, dissolved organic and inorganic carbon, pH, etc.) state variables over the full oce…	Metagenome of whole ocean water: Bio-GO-SHIP	I09N	IN130	I9N2016_130_meta	0.22 μm	WGS	METAGENOMIC	RANDOM	Illumina NovaSeq 6000	150 bp pair end	Earth System Science	Biological Global Ocean Ship-based Hydrographic Investigations Program	2016-04-11T06:35:00Z	0.718498	92.8394	Indian Ocean	MONS	Trades - Indian Monsoon Gyres Province
SRR12480105	PRJNA656268	SAMN15782925	SRP278138	SRX8973792	SRS7229385	Bio-GO-SHIP: Global marine 'omics studies of repeat hydrography transects	The Global Ocean Shipboard Hydrographic Investigations Program (GO-SHIP) is a ship-based global survey of ocean hydrographic sections, which are repeatedly measured on a decadal time scale. The program covers a suite of physical (light, heat, currents, water column structure, etc.) and chemical (nutrients, oxygen, dissolved organic and inorganic carbon, pH, etc.) state variables over the full oce…	Metagenome of whole ocean water: Bio-GO-SHIP	I09N	IN131	I9N2016_131_meta	0.22 μm	WGS	METAGENOMIC	RANDOM	Illumina NovaSeq 6000	150 bp pair end	Earth System Science	Biological Global Ocean Ship-based Hydrographic Investigations Program	2016-04-11T08:30:00Z	0.818113	92.7336	Indian Ocean	MONS	Trades - Indian Monsoon Gyres Province
SRR12480104	PRJNA656268	SAMN15782926	SRP278138	SRX8973793	SRS7229386	Bio-GO-SHIP: Global marine 'omics studies of repeat hydrography transects	The Global Ocean Shipboard Hydrographic Investigations Program (GO-SHIP) is a ship-based global survey of ocean hydrographic sections, which are repeatedly measured on a decadal time scale. The program covers a suite of physical (light, heat, currents, water column structure, etc.) and chemical (nutrients, oxygen, dissolved organic and inorganic carbon, pH, etc.) state variables over the full oce…	Metagenome of whole ocean water: Bio-GO-SHIP	I09N	IN132	I9N2016_132_meta	0.22 μm	WGS	METAGENOMIC	RANDOM	Illumina NovaSeq 6000	150 bp pair end	Earth System Science	Biological Global Ocean Ship-based Hydrographic Investigations Program	2016-04-11T13:30:00Z	0.926687	92.6333	Indian Ocean	MONS	Trades - Indian Monsoon Gyres Province
SRR12480102	PRJNA656268	SAMN15782927	SRP278138	SRX8973795	SRS7229388	Bio-GO-SHIP: Global marine 'omics studies of repeat hydrography transects	The Global Ocean Shipboard Hydrographic Investigations Program (GO-SHIP) is a ship-based global survey of ocean hydrographic sections, which are repeatedly measured on a decadal time scale. The program covers a suite of physical (light, heat, currents, water column structure, etc.) and chemical (nutrients, oxygen, dissolved organic and inorganic carbon, pH, etc.) state variables over the full oce…	Metagenome of whole ocean water: Bio-GO-SHIP	I09N	IN133	I9N2016_133_meta	0.22 μm	WGS	METAGENOMIC	RANDOM	Illumina NovaSeq 6000	150 bp pair end	Earth System Science	Biological Global Ocean Ship-based Hydrographic Investigations Program	2016-04-11T16:30:00Z	1.09834	92.5045	Indian Ocean	MONS	Trades - Indian Monsoon Gyres Province
SRR12480101	PRJNA656268	SAMN15782928	SRP278138	SRX8973796	SRS7229389	Bio-GO-SHIP: Global marine 'omics studies of repeat hydrography transects	The Global Ocean Shipboard Hydrographic Investigations Program (GO-SHIP) is a ship-based global survey of ocean hydrographic sections, which are repeatedly measured on a decadal time scale. The program covers a suite of physical (light, heat, currents, water column structure, etc.) and chemical (nutrients, oxygen, dissolved organic and inorganic carbon, pH, etc.) state variables over the full oce…	Metagenome of whole ocean water: Bio-GO-SHIP	I09N	IN134	I9N2016_134_meta	0.22 μm	WGS	METAGENOMIC	RANDOM	Illumina NovaSeq 6000	150 bp pair end	Earth System Science	Biological Global Ocean Ship-based Hydrographic Investigations Program	2016-04-11T19:50:00Z	1.14051	92.4776	Indian Ocean	MONS	Trades - Indian Monsoon Gyres Province
SRR12480100	PRJNA656268	SAMN15782929	SRP278138	SRX8973797	SRS7229390	Bio-GO-SHIP: Global marine 'omics studies of repeat hydrography transects	The Global Ocean Shipboard Hydrographic Investigations Program (GO-SHIP) is a ship-based global survey of ocean hydrographic sections, which are repeatedly measured on a decadal time scale. The program covers a suite of physical (light, heat, currents, water column structure, etc.) and chemical (nutrients, oxygen, dissolved organic and inorganic carbon, pH, etc.) state variables over the full oce…	Metagenome of whole ocean water: Bio-GO-SHIP	I09N	IN135	I9N2016_135_meta	0.22 μm	WGS	METAGENOMIC	RANDOM	Illumina NovaSeq 6000	150 bp pair end	Earth System Science	Biological Global Ocean Ship-based Hydrographic Investigations Program	2016-04-11T22:10:00Z	1.45015	92.2993	Indian Ocean	MONS	Trades - Indian Monsoon Gyres Province
SRR12480099	PRJNA656268	SAMN15782930	SRP278138	SRX8973798	SRS7229391	Bio-GO-SHIP: Global marine 'omics studies of repeat hydrography transects	The Global Ocean Shipboard Hydrographic Investigations Program (GO-SHIP) is a ship-based global survey of ocean hydrographic sections, which are repeatedly measured on a decadal time scale. The program covers a suite of physical (light, heat, currents, water column structure, etc.) and chemical (nutrients, oxygen, dissolved organic and inorganic carbon, pH, etc.) state variables over the full oce…	Metagenome of whole ocean water: Bio-GO-SHIP	I09N	IN136	I9N2016_136_meta	0.22 μm	WGS	METAGENOMIC	RANDOM	Illumina NovaSeq 6000	150 bp pair end	Earth System Science	Biological Global Ocean Ship-based Hydrographic Investigations Program	2016-04-12T03:30:00Z	1.67274	92.2109	Indian Ocean	MONS	Trades - Indian Monsoon Gyres Province
SRR12480098	PRJNA656268	SAMN15782931	SRP278138	SRX8973799	SRS7229392	Bio-GO-SHIP: Global marine 'omics studies of repeat hydrography transects	The Global Ocean Shipboard Hydrographic Investigations Program (GO-SHIP) is a ship-based global survey of ocean hydrographic sections, which are repeatedly measured on a decadal time scale. The program covers a suite of physical (light, heat, currents, water column structure, etc.) and chemical (nutrients, oxygen, dissolved organic and inorganic carbon, pH, etc.) state variables over the full oce…	Metagenome of whole ocean water: Bio-GO-SHIP	I09N	IN137	I9N2016_137_meta	0.22 μm	WGS	METAGENOMIC	RANDOM	Illumina NovaSeq 6000	150 bp pair end	Earth System Science	Biological Global Ocean Ship-based Hydrographic Investigations Program	2016-04-12T05:30:00Z	1.79884	92.1612	Indian Ocean	MONS	Trades - Indian Monsoon Gyres Province
SRR12480097	PRJNA656268	SAMN15782932	SRP278138	SRX8973800	SRS7229393	Bio-GO-SHIP: Global marine 'omics studies of repeat hydrography transects	The Global Ocean Shipboard Hydrographic Investigations Program (GO-SHIP) is a ship-based global survey of ocean hydrographic sections, which are repeatedly measured on a decadal time scale. The program covers a suite of physical (light, heat, currents, water column structure, etc.) and chemical (nutrients, oxygen, dissolved organic and inorganic carbon, pH, etc.) state variables over the full oce…	Metagenome of whole ocean water: Bio-GO-SHIP	I09N	IN138	I9N2016_138_meta	0.22 μm	WGS	METAGENOMIC	RANDOM	Illumina NovaSeq 6000	150 bp pair end	Earth System Science	Biological Global Ocean Ship-based Hydrographic Investigations Program	2016-04-12T09:30:00Z	2.01363	92.0857	Indian Ocean	MONS	Trades - Indian Monsoon Gyres Province
SRR12480096	PRJNA656268	SAMN15782933	SRP278138	SRX8973801	SRS7229394	Bio-GO-SHIP: Global marine 'omics studies of repeat hydrography transects	The Global Ocean Shipboard Hydrographic Investigations Program (GO-SHIP) is a ship-based global survey of ocean hydrographic sections, which are repeatedly measured on a decadal time scale. The program covers a suite of physical (light, heat, currents, water column structure, etc.) and chemical (nutrients, oxygen, dissolved organic and inorganic carbon, pH, etc.) state variables over the full oce…	Metagenome of whole ocean water: Bio-GO-SHIP	I09N	IN139	I9N2016_139_meta	0.22 μm	WGS	METAGENOMIC	RANDOM	Illumina NovaSeq 6000	150 bp pair end	Earth System Science	Biological Global Ocean Ship-based Hydrographic Investigations Program	2016-04-12T12:10:00Z	2.20116	92.0201	Indian Ocean	MONS	Trades - Indian Monsoon Gyres Province
SRR12480095	PRJNA656268	SAMN15782934	SRP278138	SRX8973802	SRS7229395	Bio-GO-SHIP: Global marine 'omics studies of repeat hydrography transects	The Global Ocean Shipboard Hydrographic Investigations Program (GO-SHIP) is a ship-based global survey of ocean hydrographic sections, which are repeatedly measured on a decadal time scale. The program covers a suite of physical (light, heat, currents, water column structure, etc.) and chemical (nutrients, oxygen, dissolved organic and inorganic carbon, pH, etc.) state variables over the full oce…	Metagenome of whole ocean water: Bio-GO-SHIP	I09N	IN140	I9N2016_140_meta	0.22 μm	WGS	METAGENOMIC	RANDOM	Illumina NovaSeq 6000	150 bp pair end	Earth System Science	Biological Global Ocean Ship-based Hydrographic Investigations Program	2016-04-12T16:20:00Z	2.43041	91.9447	Indian Ocean	MONS	Trades - Indian Monsoon Gyres Province
SRR12480094	PRJNA656268	SAMN15782935	SRP278138	SRX8973803	SRS7229396	Bio-GO-SHIP: Global marine 'omics studies of repeat hydrography transects	The Global Ocean Shipboard Hydrographic Investigations Program (GO-SHIP) is a ship-based global survey of ocean hydrographic sections, which are repeatedly measured on a decadal time scale. The program covers a suite of physical (light, heat, currents, water column structure, etc.) and chemical (nutrients, oxygen, dissolved organic and inorganic carbon, pH, etc.) state variables over the full oce…	Metagenome of whole ocean water: Bio-GO-SHIP	I09N	IN141	I9N2016_141_meta	0.22 μm	WGS	METAGENOMIC	RANDOM	Illumina NovaSeq 6000	150 bp pair end	Earth System Science	Biological Global Ocean Ship-based Hydrographic Investigations Program	2016-04-12T18:30:00Z	2.59845	91.8899	Indian Ocean	MONS	Trades - Indian Monsoon Gyres Province
SRR12480093	PRJNA656268	SAMN15782936	SRP278138	SRX8973804	SRS7229397	Bio-GO-SHIP: Global marine 'omics studies of repeat hydrography transects	The Global Ocean Shipboard Hydrographic Investigations Program (GO-SHIP) is a ship-based global survey of ocean hydrographic sections, which are repeatedly measured on a decadal time scale. The program covers a suite of physical (light, heat, currents, water column structure, etc.) and chemical (nutrients, oxygen, dissolved organic and inorganic carbon, pH, etc.) state variables over the full oce…	Metagenome of whole ocean water: Bio-GO-SHIP	I09N	IN142	I9N2016_142_meta	0.22 μm	WGS	METAGENOMIC	RANDOM	Illumina NovaSeq 6000	150 bp pair end	Earth System Science	Biological Global Ocean Ship-based Hydrographic Investigations Program	2016-04-12T21:58:00Z	2.76185	91.8367	Indian Ocean	MONS	Trades - Indian Monsoon Gyres Province
SRR12480175	PRJNA656268	SAMN15782937	SRP278138	SRX8974187	SRS7229780	Bio-GO-SHIP: Global marine 'omics studies of repeat hydrography transects	The Global Ocean Shipboard Hydrographic Investigations Program (GO-SHIP) is a ship-based global survey of ocean hydrographic sections, which are repeatedly measured on a decadal time scale. The program covers a suite of physical (light, heat, currents, water column structure, etc.) and chemical (nutrients, oxygen, dissolved organic and inorganic carbon, pH, etc.) state variables over the full oce…	Metagenome of whole ocean water: Bio-GO-SHIP	I09N	IN143	I9N2016_143_meta	0.22 μm	WGS	METAGENOMIC	RANDOM	Illumina NovaSeq 6000	150 bp pair end	Earth System Science	Biological Global Ocean Ship-based Hydrographic Investigations Program	2016-04-13T00:45:00Z	3.00008	91.7599	Indian Ocean	MONS	Trades - Indian Monsoon Gyres Province
SRR12480174	PRJNA656268	SAMN15782938	SRP278138	SRX8974188	SRS7229781	Bio-GO-SHIP: Global marine 'omics studies of repeat hydrography transects	The Global Ocean Shipboard Hydrographic Investigations Program (GO-SHIP) is a ship-based global survey of ocean hydrographic sections, which are repeatedly measured on a decadal time scale. The program covers a suite of physical (light, heat, currents, water column structure, etc.) and chemical (nutrients, oxygen, dissolved organic and inorganic carbon, pH, etc.) state variables over the full oce…	Metagenome of whole ocean water: Bio-GO-SHIP	I09N	IN144	I9N2016_144_meta	0.22 μm	WGS	METAGENOMIC	RANDOM	Illumina NovaSeq 6000	150 bp pair end	Earth System Science	Biological Global Ocean Ship-based Hydrographic Investigations Program	2016-04-13T04:40:00Z	3.20292	91.6562	Indian Ocean	MONS	Trades - Indian Monsoon Gyres Province
SRR12480173	PRJNA656268	SAMN15782939	SRP278138	SRX8974189	SRS7229782	Bio-GO-SHIP: Global marine 'omics studies of repeat hydrography transects	The Global Ocean Shipboard Hydrographic Investigations Program (GO-SHIP) is a ship-based global survey of ocean hydrographic sections, which are repeatedly measured on a decadal time scale. The program covers a suite of physical (light, heat, currents, water column structure, etc.) and chemical (nutrients, oxygen, dissolved organic and inorganic carbon, pH, etc.) state variables over the full oce…	Metagenome of whole ocean water: Bio-GO-SHIP	I09N	IN145	I9N2016_145_meta	0.22 μm	WGS	METAGENOMIC	RANDOM	Illumina NovaSeq 6000	150 bp pair end	Earth System Science	Biological Global Ocean Ship-based Hydrographic Investigations Program	2016-04-13T07:35:00Z	3.43101	91.7154	Indian Ocean	MONS	Trades - Indian Monsoon Gyres Province
SRR12480172	PRJNA656268	SAMN15782940	SRP278138	SRX8974190	SRS7229783	Bio-GO-SHIP: Global marine 'omics studies of repeat hydrography transects	The Global Ocean Shipboard Hydrographic Investigations Program (GO-SHIP) is a ship-based global survey of ocean hydrographic sections, which are repeatedly measured on a decadal time scale. The program covers a suite of physical (light, heat, currents, water column structure, etc.) and chemical (nutrients, oxygen, dissolved organic and inorganic carbon, pH, etc.) state variables over the full oce…	Metagenome of whole ocean water: Bio-GO-SHIP	I09N	IN146	I9N2016_146_meta	0.22 μm	WGS	METAGENOMIC	RANDOM	Illumina NovaSeq 6000	150 bp pair end	Earth System Science	Biological Global Ocean Ship-based Hydrographic Investigations Program	2016-04-13T11:10:00Z	3.71845	91.4072	Indian Ocean	MONS	Trades - Indian Monsoon Gyres Province
SRR12480171	PRJNA656268	SAMN15782941	SRP278138	SRX8974191	SRS7229784	Bio-GO-SHIP: Global marine 'omics studies of repeat hydrography transects	The Global Ocean Shipboard Hydrographic Investigations Program (GO-SHIP) is a ship-based global survey of ocean hydrographic sections, which are repeatedly measured on a decadal time scale. The program covers a suite of physical (light, heat, currents, water column structure, etc.) and chemical (nutrients, oxygen, dissolved organic and inorganic carbon, pH, etc.) state variables over the full oce…	Metagenome of whole ocean water: Bio-GO-SHIP	I09N	IN147	I9N2016_147_meta	0.22 μm	WGS	METAGENOMIC	RANDOM	Illumina NovaSeq 6000	150 bp pair end	Earth System Science	Biological Global Ocean Ship-based Hydrographic Investigations Program	2016-04-13T13:30:00Z	3.90019	91.3263	Indian Ocean	MONS	Trades - Indian Monsoon Gyres Province
SRR12480170	PRJNA656268	SAMN15782942	SRP278138	SRX8974192	SRS7229785	Bio-GO-SHIP: Global marine 'omics studies of repeat hydrography transects	The Global Ocean Shipboard Hydrographic Investigations Program (GO-SHIP) is a ship-based global survey of ocean hydrographic sections, which are repeatedly measured on a decadal time scale. The program covers a suite of physical (light, heat, currents, water column structure, etc.) and chemical (nutrients, oxygen, dissolved organic and inorganic carbon, pH, etc.) state variables over the full oce…	Metagenome of whole ocean water: Bio-GO-SHIP	I09N	IN148	I9N2016_148_meta	0.22 μm	WGS	METAGENOMIC	RANDOM	Illumina NovaSeq 6000	150 bp pair end	Earth System Science	Biological Global Ocean Ship-based Hydrographic Investigations Program	2016-04-13T16:25:00Z	4.06534	91.2065	Indian Ocean	MONS	Trades - Indian Monsoon Gyres Province
SRR12480169	PRJNA656268	SAMN15782943	SRP278138	SRX8974193	SRS7229786	Bio-GO-SHIP: Global marine 'omics studies of repeat hydrography transects	The Global Ocean Shipboard Hydrographic Investigations Program (GO-SHIP) is a ship-based global survey of ocean hydrographic sections, which are repeatedly measured on a decadal time scale. The program covers a suite of physical (light, heat, currents, water column structure, etc.) and chemical (nutrients, oxygen, dissolved organic and inorganic carbon, pH, etc.) state variables over the full oce…	Metagenome of whole ocean water: Bio-GO-SHIP	I09N	IN149	I9N2016_149_meta	0.22 μm	WGS	METAGENOMIC	RANDOM	Illumina NovaSeq 6000	150 bp pair end	Earth System Science	Biological Global Ocean Ship-based Hydrographic Investigations Program	2016-04-13T19:15:00Z	4.2853	91.0471	Indian Ocean	MONS	Trades - Indian Monsoon Gyres Province
SRR12480168	PRJNA656268	SAMN15782944	SRP278138	SRX8974194	SRS7229787	Bio-GO-SHIP: Global marine 'omics studies of repeat hydrography transects	The Global Ocean Shipboard Hydrographic Investigations Program (GO-SHIP) is a ship-based global survey of ocean hydrographic sections, which are repeatedly measured on a decadal time scale. The program covers a suite of physical (light, heat, currents, water column structure, etc.) and chemical (nutrients, oxygen, dissolved organic and inorganic carbon, pH, etc.) state variables over the full oce…	Metagenome of whole ocean water: Bio-GO-SHIP	I09N	IN150	I9N2016_150_meta	0.22 μm	WGS	METAGENOMIC	RANDOM	Illumina NovaSeq 6000	150 bp pair end	Earth System Science	Biological Global Ocean Ship-based Hydrographic Investigations Program	2016-04-13T21:43:00Z	4.51803	90.8672	Indian Ocean	MONS	Trades - Indian Monsoon Gyres Province
SRR12480167	PRJNA656268	SAMN15782945	SRP278138	SRX8974195	SRS7229789	Bio-GO-SHIP: Global marine 'omics studies of repeat hydrography transects	The Global Ocean Shipboard Hydrographic Investigations Program (GO-SHIP) is a ship-based global survey of ocean hydrographic sections, which are repeatedly measured on a decadal time scale. The program covers a suite of physical (light, heat, currents, water column structure, etc.) and chemical (nutrients, oxygen, dissolved organic and inorganic carbon, pH, etc.) state variables over the full oce…	Metagenome of whole ocean water: Bio-GO-SHIP	I09N	IN151	I9N2016_151_meta	0.22 μm	WGS	METAGENOMIC	RANDOM	Illumina NovaSeq 6000	150 bp pair end	Earth System Science	Biological Global Ocean Ship-based Hydrographic Investigations Program	2016-04-14T00:00:00Z	4.65383	90.7629	Indian Ocean	MONS	Trades - Indian Monsoon Gyres Province
SRR12480166	PRJNA656268	SAMN15782946	SRP278138	SRX8974196	SRS7229788	Bio-GO-SHIP: Global marine 'omics studies of repeat hydrography transects	The Global Ocean Shipboard Hydrographic Investigations Program (GO-SHIP) is a ship-based global survey of ocean hydrographic sections, which are repeatedly measured on a decadal time scale. The program covers a suite of physical (light, heat, currents, water column structure, etc.) and chemical (nutrients, oxygen, dissolved organic and inorganic carbon, pH, etc.) state variables over the full oce…	Metagenome of whole ocean water: Bio-GO-SHIP	I09N	IN152	I9N2016_152_meta	0.22 μm	WGS	METAGENOMIC	RANDOM	Illumina NovaSeq 6000	150 bp pair end	Earth System Science	Biological Global Ocean Ship-based Hydrographic Investigations Program	2016-04-14T02:50:00Z	4.83345	90.6217	Indian Ocean	MONS	Trades - Indian Monsoon Gyres Province
SRR12480163	PRJNA656268	SAMN15782947	SRP278138	SRX8974199	SRS7229792	Bio-GO-SHIP: Global marine 'omics studies of repeat hydrography transects	The Global Ocean Shipboard Hydrographic Investigations Program (GO-SHIP) is a ship-based global survey of ocean hydrographic sections, which are repeatedly measured on a decadal time scale. The program covers a suite of physical (light, heat, currents, water column structure, etc.) and chemical (nutrients, oxygen, dissolved organic and inorganic carbon, pH, etc.) state variables over the full oce…	Metagenome of whole ocean water: Bio-GO-SHIP	I09N	IN153	I9N2016_153_meta	0.22 μm	WGS	METAGENOMIC	RANDOM	Illumina NovaSeq 6000	150 bp pair end	Earth System Science	Biological Global Ocean Ship-based Hydrographic Investigations Program	2016-04-14T05:00:00Z	5.02452	90.4736	Indian Ocean	MONS	Trades - Indian Monsoon Gyres Province
SRR12480162	PRJNA656268	SAMN15782949	SRP278138	SRX8974200	SRS7229793	Bio-GO-SHIP: Global marine 'omics studies of repeat hydrography transects	The Global Ocean Shipboard Hydrographic Investigations Program (GO-SHIP) is a ship-based global survey of ocean hydrographic sections, which are repeatedly measured on a decadal time scale. The program covers a suite of physical (light, heat, currents, water column structure, etc.) and chemical (nutrients, oxygen, dissolved organic and inorganic carbon, pH, etc.) state variables over the full oce…	Metagenome of whole ocean water: Bio-GO-SHIP	I09N	IN154	I9N2016_154_meta	0.22 μm	WGS	METAGENOMIC	RANDOM	Illumina NovaSeq 6000	150 bp pair end	Earth System Science	Biological Global Ocean Ship-based Hydrographic Investigations Program	2016-04-14T09:00:00Z	5.33135	90.2429	Indian Ocean	MONS	Trades - Indian Monsoon Gyres Province
SRR12480161	PRJNA656268	SAMN15782950	SRP278138	SRX8974201	SRS7229794	Bio-GO-SHIP: Global marine 'omics studies of repeat hydrography transects	The Global Ocean Shipboard Hydrographic Investigations Program (GO-SHIP) is a ship-based global survey of ocean hydrographic sections, which are repeatedly measured on a decadal time scale. The program covers a suite of physical (light, heat, currents, water column structure, etc.) and chemical (nutrients, oxygen, dissolved organic and inorganic carbon, pH, etc.) state variables over the full oce…	Metagenome of whole ocean water: Bio-GO-SHIP	I09N	IN155	I9N2016_155_meta	0.22 μm	WGS	METAGENOMIC	RANDOM	Illumina NovaSeq 6000	150 bp pair end	Earth System Science	Biological Global Ocean Ship-based Hydrographic Investigations Program	2016-04-14T11:30:00Z	5.394	90.1936	Indian Ocean	MONS	Trades - Indian Monsoon Gyres Province
SRR12480160	PRJNA656268	SAMN15782951	SRP278138	SRX8974202	SRS7229795	Bio-GO-SHIP: Global marine 'omics studies of repeat hydrography transects	The Global Ocean Shipboard Hydrographic Investigations Program (GO-SHIP) is a ship-based global survey of ocean hydrographic sections, which are repeatedly measured on a decadal time scale. The program covers a suite of physical (light, heat, currents, water column structure, etc.) and chemical (nutrients, oxygen, dissolved organic and inorganic carbon, pH, etc.) state variables over the full oce…	Metagenome of whole ocean water: Bio-GO-SHIP	I09N	IN156	I9N2016_156_meta	0.22 μm	WGS	METAGENOMIC	RANDOM	Illumina NovaSeq 6000	150 bp pair end	Earth System Science	Biological Global Ocean Ship-based Hydrographic Investigations Program	2016-04-14T13:50:00Z	5.62157	89.9095	Indian Ocean	MONS	Trades - Indian Monsoon Gyres Province
SRR12480159	PRJNA656268	SAMN15782952	SRP278138	SRX8974203	SRS7229796	Bio-GO-SHIP: Global marine 'omics studies of repeat hydrography transects	The Global Ocean Shipboard Hydrographic Investigations Program (GO-SHIP) is a ship-based global survey of ocean hydrographic sections, which are repeatedly measured on a decadal time scale. The program covers a suite of physical (light, heat, currents, water column structure, etc.) and chemical (nutrients, oxygen, dissolved organic and inorganic carbon, pH, etc.) state variables over the full oce…	Metagenome of whole ocean water: Bio-GO-SHIP	I09N	IN157	I9N2016_157_meta	0.22 μm	WGS	METAGENOMIC	RANDOM	Illumina NovaSeq 6000	150 bp pair end	Earth System Science	Biological Global Ocean Ship-based Hydrographic Investigations Program	2016-04-14T16:30:00Z	5.76319	89.79	Indian Ocean	MONS	Trades - Indian Monsoon Gyres Province
SRR12480158	PRJNA656268	SAMN15782953	SRP278138	SRX8974204	SRS7229797	Bio-GO-SHIP: Global marine 'omics studies of repeat hydrography transects	The Global Ocean Shipboard Hydrographic Investigations Program (GO-SHIP) is a ship-based global survey of ocean hydrographic sections, which are repeatedly measured on a decadal time scale. The program covers a suite of physical (light, heat, currents, water column structure, etc.) and chemical (nutrients, oxygen, dissolved organic and inorganic carbon, pH, etc.) state variables over the full oce…	Metagenome of whole ocean water: Bio-GO-SHIP	I09N	IN158	I9N2016_158_meta	0.22 μm	WGS	METAGENOMIC	RANDOM	Illumina NovaSeq 6000	150 bp pair end	Earth System Science	Biological Global Ocean Ship-based Hydrographic Investigations Program	2016-04-14T18:30:00Z	5.91055	89.6281	Indian Ocean	MONS	Trades - Indian Monsoon Gyres Province
SRR12480157	PRJNA656268	SAMN15782954	SRP278138	SRX8974205	SRS7229798	Bio-GO-SHIP: Global marine 'omics studies of repeat hydrography transects	The Global Ocean Shipboard Hydrographic Investigations Program (GO-SHIP) is a ship-based global survey of ocean hydrographic sections, which are repeatedly measured on a decadal time scale. The program covers a suite of physical (light, heat, currents, water column structure, etc.) and chemical (nutrients, oxygen, dissolved organic and inorganic carbon, pH, etc.) state variables over the full oce…	Metagenome of whole ocean water: Bio-GO-SHIP	I09N	IN159	I9N2016_159_meta	0.22 μm	WGS	METAGENOMIC	RANDOM	Illumina NovaSeq 6000	150 bp pair end	Earth System Science	Biological Global Ocean Ship-based Hydrographic Investigations Program	2016-04-14T21:00:00Z	6.1191	89.6281	Indian Ocean	MONS	Trades - Indian Monsoon Gyres Province
SRR12480156	PRJNA656268	SAMN15782955	SRP278138	SRX8974206	SRS7229799	Bio-GO-SHIP: Global marine 'omics studies of repeat hydrography transects	The Global Ocean Shipboard Hydrographic Investigations Program (GO-SHIP) is a ship-based global survey of ocean hydrographic sections, which are repeatedly measured on a decadal time scale. The program covers a suite of physical (light, heat, currents, water column structure, etc.) and chemical (nutrients, oxygen, dissolved organic and inorganic carbon, pH, etc.) state variables over the full oce…	Metagenome of whole ocean water: Bio-GO-SHIP	I09N	IN160	I9N2016_160_meta	0.22 μm	WGS	METAGENOMIC	RANDOM	Illumina NovaSeq 6000	150 bp pair end	Earth System Science	Biological Global Ocean Ship-based Hydrographic Investigations Program	2016-04-14T23:00:00Z	6.20465	89.5642	Indian Ocean	MONS	Trades - Indian Monsoon Gyres Province
SRR12480155	PRJNA656268	SAMN15782956	SRP278138	SRX8974207	SRS7229800	Bio-GO-SHIP: Global marine 'omics studies of repeat hydrography transects	The Global Ocean Shipboard Hydrographic Investigations Program (GO-SHIP) is a ship-based global survey of ocean hydrographic sections, which are repeatedly measured on a decadal time scale. The program covers a suite of physical (light, heat, currents, water column structure, etc.) and chemical (nutrients, oxygen, dissolved organic and inorganic carbon, pH, etc.) state variables over the full oce…	Metagenome of whole ocean water: Bio-GO-SHIP	I09N	IN161	I9N2016_161_meta	0.22 μm	WGS	METAGENOMIC	RANDOM	Illumina NovaSeq 6000	150 bp pair end	Earth System Science	Biological Global Ocean Ship-based Hydrographic Investigations Program	2016-04-15T01:30:00Z	6.50151	89.3394	Indian Ocean	MONS	Trades - Indian Monsoon Gyres Province
SRR12480154	PRJNA656268	SAMN15782957	SRP278138	SRX8974208	SRS7229801	Bio-GO-SHIP: Global marine 'omics studies of repeat hydrography transects	The Global Ocean Shipboard Hydrographic Investigations Program (GO-SHIP) is a ship-based global survey of ocean hydrographic sections, which are repeatedly measured on a decadal time scale. The program covers a suite of physical (light, heat, currents, water column structure, etc.) and chemical (nutrients, oxygen, dissolved organic and inorganic carbon, pH, etc.) state variables over the full oce…	Metagenome of whole ocean water: Bio-GO-SHIP	I09N	IN162	I9N2016_162_meta	0.22 μm	WGS	METAGENOMIC	RANDOM	Illumina NovaSeq 6000	150 bp pair end	Earth System Science	Biological Global Ocean Ship-based Hydrographic Investigations Program	2016-04-15T04:55:00Z	6.65795	89.2202	Indian Ocean	MONS	Trades - Indian Monsoon Gyres Province
SRR12480152	PRJNA656268	SAMN15782958	SRP278138	SRX8974210	SRS7229802	Bio-GO-SHIP: Global marine 'omics studies of repeat hydrography transects	The Global Ocean Shipboard Hydrographic Investigations Program (GO-SHIP) is a ship-based global survey of ocean hydrographic sections, which are repeatedly measured on a decadal time scale. The program covers a suite of physical (light, heat, currents, water column structure, etc.) and chemical (nutrients, oxygen, dissolved organic and inorganic carbon, pH, etc.) state variables over the full oce…	Metagenome of whole ocean water: Bio-GO-SHIP	I09N	IN163	I9N2016_163_meta	0.22 μm	WGS	METAGENOMIC	RANDOM	Illumina NovaSeq 6000	150 bp pair end	Earth System Science	Biological Global Ocean Ship-based Hydrographic Investigations Program	2016-04-15T07:45:00Z	6.8731	89.0548	Indian Ocean	MONS	Trades - Indian Monsoon Gyres Province
SRR12479971	PRJNA656268	SAMN15782960	SRP278138	SRX8973926	SRS7229519	Bio-GO-SHIP: Global marine 'omics studies of repeat hydrography transects	The Global Ocean Shipboard Hydrographic Investigations Program (GO-SHIP) is a ship-based global survey of ocean hydrographic sections, which are repeatedly measured on a decadal time scale. The program covers a suite of physical (light, heat, currents, water column structure, etc.) and chemical (nutrients, oxygen, dissolved organic and inorganic carbon, pH, etc.) state variables over the full oce…	Metagenome of whole ocean water: Bio-GO-SHIP	I09N	IN164	I9N2016_164_meta	0.22 μm	WGS	METAGENOMIC	RANDOM	Illumina NovaSeq 6000	150 bp pair end	Earth System Science	Biological Global Ocean Ship-based Hydrographic Investigations Program	2016-04-15T10:50:00Z	7.06215	88.909	Indian Ocean	MONS	Trades - Indian Monsoon Gyres Province
SRR12479970	PRJNA656268	SAMN15782961	SRP278138	SRX8973927	SRS7229520	Bio-GO-SHIP: Global marine 'omics studies of repeat hydrography transects	The Global Ocean Shipboard Hydrographic Investigations Program (GO-SHIP) is a ship-based global survey of ocean hydrographic sections, which are repeatedly measured on a decadal time scale. The program covers a suite of physical (light, heat, currents, water column structure, etc.) and chemical (nutrients, oxygen, dissolved organic and inorganic carbon, pH, etc.) state variables over the full oce…	Metagenome of whole ocean water: Bio-GO-SHIP	I09N	IN165	I9N2016_165_meta	0.22 μm	WGS	METAGENOMIC	RANDOM	Illumina NovaSeq 6000	150 bp pair end	Earth System Science	Biological Global Ocean Ship-based Hydrographic Investigations Program	2016-04-15T12:45:00Z	7.24106	88.7707	Indian Ocean	MONS	Trades - Indian Monsoon Gyres Province
SRR12479969	PRJNA656268	SAMN15782962	SRP278138	SRX8973928	SRS7229521	Bio-GO-SHIP: Global marine 'omics studies of repeat hydrography transects	The Global Ocean Shipboard Hydrographic Investigations Program (GO-SHIP) is a ship-based global survey of ocean hydrographic sections, which are repeatedly measured on a decadal time scale. The program covers a suite of physical (light, heat, currents, water column structure, etc.) and chemical (nutrients, oxygen, dissolved organic and inorganic carbon, pH, etc.) state variables over the full oce…	Metagenome of whole ocean water: Bio-GO-SHIP	I09N	IN166	I9N2016_166_meta	0.22 μm	WGS	METAGENOMIC	RANDOM	Illumina NovaSeq 6000	150 bp pair end	Earth System Science	Biological Global Ocean Ship-based Hydrographic Investigations Program	2016-04-15T16:25:00Z	7.471	88.5924	Indian Ocean	MONS	Trades - Indian Monsoon Gyres Province
SRR12479968	PRJNA656268	SAMN15782963	SRP278138	SRX8973929	SRS7229522	Bio-GO-SHIP: Global marine 'omics studies of repeat hydrography transects	The Global Ocean Shipboard Hydrographic Investigations Program (GO-SHIP) is a ship-based global survey of ocean hydrographic sections, which are repeatedly measured on a decadal time scale. The program covers a suite of physical (light, heat, currents, water column structure, etc.) and chemical (nutrients, oxygen, dissolved organic and inorganic carbon, pH, etc.) state variables over the full oce…	Metagenome of whole ocean water: Bio-GO-SHIP	I09N	IN167	I9N2016_167_meta	0.22 μm	WGS	METAGENOMIC	RANDOM	Illumina NovaSeq 6000	150 bp pair end	Earth System Science	Biological Global Ocean Ship-based Hydrographic Investigations Program	2016-04-15T18:15:00Z	7.61118	88.4947	Indian Ocean	MONS	Trades - Indian Monsoon Gyres Province
SRR12479967	PRJNA656268	SAMN15782966	SRP278138	SRX8973930	SRS7229523	Bio-GO-SHIP: Global marine 'omics studies of repeat hydrography transects	The Global Ocean Shipboard Hydrographic Investigations Program (GO-SHIP) is a ship-based global survey of ocean hydrographic sections, which are repeatedly measured on a decadal time scale. The program covers a suite of physical (light, heat, currents, water column structure, etc.) and chemical (nutrients, oxygen, dissolved organic and inorganic carbon, pH, etc.) state variables over the full oce…	Metagenome of whole ocean water: Bio-GO-SHIP	I09N	IN168	I9N2016_168_meta	0.22 μm	WGS	METAGENOMIC	RANDOM	Illumina NovaSeq 6000	150 bp pair end	Earth System Science	Biological Global Ocean Ship-based Hydrographic Investigations Program	2016-04-16T01:00:00Z	7.98288	88.2017	Indian Ocean	MONS	Trades - Indian Monsoon Gyres Province
SRR12479966	PRJNA656268	SAMN15782964	SRP278138	SRX8973931	SRS7229524	Bio-GO-SHIP: Global marine 'omics studies of repeat hydrography transects	The Global Ocean Shipboard Hydrographic Investigations Program (GO-SHIP) is a ship-based global survey of ocean hydrographic sections, which are repeatedly measured on a decadal time scale. The program covers a suite of physical (light, heat, currents, water column structure, etc.) and chemical (nutrients, oxygen, dissolved organic and inorganic carbon, pH, etc.) state variables over the full oce…	Metagenome of whole ocean water: Bio-GO-SHIP	I09N	R168.20m	I9N2016_168R20M_meta	0.22 μm	WGS	METAGENOMIC	RANDOM	Illumina HiSeq 4000	150 bp pair end	Earth System Science	Biological Global Ocean Ship-based Hydrographic Investigations Program	2016-04-16T03:45:00Z	7.98288	88.2017	Indian Ocean	MONS	Trades - Indian Monsoon Gyres Province
SRR12479965	PRJNA656268	SAMN15782967	SRP278138	SRX8973932	SRS7229525	Bio-GO-SHIP: Global marine 'omics studies of repeat hydrography transects	The Global Ocean Shipboard Hydrographic Investigations Program (GO-SHIP) is a ship-based global survey of ocean hydrographic sections, which are repeatedly measured on a decadal time scale. The program covers a suite of physical (light, heat, currents, water column structure, etc.) and chemical (nutrients, oxygen, dissolved organic and inorganic carbon, pH, etc.) state variables over the full oce…	Metagenome of whole ocean water: Bio-GO-SHIP	I09N	IN169	I9N2016_169_meta	0.22 μm	WGS	METAGENOMIC	RANDOM	Illumina NovaSeq 6000	150 bp pair end	Earth System Science	Biological Global Ocean Ship-based Hydrographic Investigations Program	2016-04-16T05:37:00Z	8.19896	88.0355	Indian Ocean	MONS	Trades - Indian Monsoon Gyres Province
SRR12479964	PRJNA656268	SAMN15782968	SRP278138	SRX8973933	SRS7229527	Bio-GO-SHIP: Global marine 'omics studies of repeat hydrography transects	The Global Ocean Shipboard Hydrographic Investigations Program (GO-SHIP) is a ship-based global survey of ocean hydrographic sections, which are repeatedly measured on a decadal time scale. The program covers a suite of physical (light, heat, currents, water column structure, etc.) and chemical (nutrients, oxygen, dissolved organic and inorganic carbon, pH, etc.) state variables over the full oce…	Metagenome of whole ocean water: Bio-GO-SHIP	I09N	IN170	I9N2016_170_meta	0.22 μm	WGS	METAGENOMIC	RANDOM	Illumina NovaSeq 6000	150 bp pair end	Earth System Science	Biological Global Ocean Ship-based Hydrographic Investigations Program	2016-04-16T07:30:00Z	8.34954	87.9194	Indian Ocean	MONS	Trades - Indian Monsoon Gyres Province
SRR12479963	PRJNA656268	SAMN15782969	SRP278138	SRX8973934	SRS7229526	Bio-GO-SHIP: Global marine 'omics studies of repeat hydrography transects	The Global Ocean Shipboard Hydrographic Investigations Program (GO-SHIP) is a ship-based global survey of ocean hydrographic sections, which are repeatedly measured on a decadal time scale. The program covers a suite of physical (light, heat, currents, water column structure, etc.) and chemical (nutrients, oxygen, dissolved organic and inorganic carbon, pH, etc.) state variables over the full oce…	Metagenome of whole ocean water: Bio-GO-SHIP	I09N	IN171	I9N2016_171_meta	0.22 μm	WGS	METAGENOMIC	RANDOM	Illumina NovaSeq 6000	150 bp pair end	Earth System Science	Biological Global Ocean Ship-based Hydrographic Investigations Program	2016-04-16T10:40:00Z	8.46412	87.8309	Indian Ocean	MONS	Trades - Indian Monsoon Gyres Province
SRR12479961	PRJNA656268	SAMN15782970	SRP278138	SRX8973936	SRS7229529	Bio-GO-SHIP: Global marine 'omics studies of repeat hydrography transects	The Global Ocean Shipboard Hydrographic Investigations Program (GO-SHIP) is a ship-based global survey of ocean hydrographic sections, which are repeatedly measured on a decadal time scale. The program covers a suite of physical (light, heat, currents, water column structure, etc.) and chemical (nutrients, oxygen, dissolved organic and inorganic carbon, pH, etc.) state variables over the full oce…	Metagenome of whole ocean water: Bio-GO-SHIP	I09N	IN172	I9N2016_172_meta	0.22 μm	WGS	METAGENOMIC	RANDOM	Illumina NovaSeq 6000	150 bp pair end	Earth System Science	Biological Global Ocean Ship-based Hydrographic Investigations Program	2016-04-16T12:55:00Z	8.72011	87.6324	Indian Ocean	MONS	Trades - Indian Monsoon Gyres Province
SRR12479960	PRJNA656268	SAMN15782971	SRP278138	SRX8973937	SRS7229530	Bio-GO-SHIP: Global marine 'omics studies of repeat hydrography transects	The Global Ocean Shipboard Hydrographic Investigations Program (GO-SHIP) is a ship-based global survey of ocean hydrographic sections, which are repeatedly measured on a decadal time scale. The program covers a suite of physical (light, heat, currents, water column structure, etc.) and chemical (nutrients, oxygen, dissolved organic and inorganic carbon, pH, etc.) state variables over the full oce…	Metagenome of whole ocean water: Bio-GO-SHIP	I09N	IN173	I9N2016_173_meta	0.22 μm	WGS	METAGENOMIC	RANDOM	Illumina NovaSeq 6000	150 bp pair end	Earth System Science	Biological Global Ocean Ship-based Hydrographic Investigations Program	2016-04-16T16:06:00Z	8.86176	87.5225	Indian Ocean	MONS	Trades - Indian Monsoon Gyres Province
SRR12479959	PRJNA656268	SAMN15782972	SRP278138	SRX8973938	SRS7229531	Bio-GO-SHIP: Global marine 'omics studies of repeat hydrography transects	The Global Ocean Shipboard Hydrographic Investigations Program (GO-SHIP) is a ship-based global survey of ocean hydrographic sections, which are repeatedly measured on a decadal time scale. The program covers a suite of physical (light, heat, currents, water column structure, etc.) and chemical (nutrients, oxygen, dissolved organic and inorganic carbon, pH, etc.) state variables over the full oce…	Metagenome of whole ocean water: Bio-GO-SHIP	I09N	IN174	I9N2016_174_meta	0.22 μm	WGS	METAGENOMIC	RANDOM	Illumina NovaSeq 6000	150 bp pair end	Earth System Science	Biological Global Ocean Ship-based Hydrographic Investigations Program	2016-04-16T18:00:00Z	9.08857	87.3497	Indian Ocean	MONS	Trades - Indian Monsoon Gyres Province
SRR12479958	PRJNA656268	SAMN15782973	SRP278138	SRX8973939	SRS7229532	Bio-GO-SHIP: Global marine 'omics studies of repeat hydrography transects	The Global Ocean Shipboard Hydrographic Investigations Program (GO-SHIP) is a ship-based global survey of ocean hydrographic sections, which are repeatedly measured on a decadal time scale. The program covers a suite of physical (light, heat, currents, water column structure, etc.) and chemical (nutrients, oxygen, dissolved organic and inorganic carbon, pH, etc.) state variables over the full oce…	Metagenome of whole ocean water: Bio-GO-SHIP	I09N	IN175	I9N2016_175_meta	0.22 μm	WGS	METAGENOMIC	RANDOM	Illumina NovaSeq 6000	150 bp pair end	Earth System Science	Biological Global Ocean Ship-based Hydrographic Investigations Program	2016-04-16T21:21:00Z	9.21898	87.2501	Indian Ocean	MONS	Trades - Indian Monsoon Gyres Province
SRR12479957	PRJNA656268	SAMN15782974	SRP278138	SRX8973940	SRS7229533	Bio-GO-SHIP: Global marine 'omics studies of repeat hydrography transects	The Global Ocean Shipboard Hydrographic Investigations Program (GO-SHIP) is a ship-based global survey of ocean hydrographic sections, which are repeatedly measured on a decadal time scale. The program covers a suite of physical (light, heat, currents, water column structure, etc.) and chemical (nutrients, oxygen, dissolved organic and inorganic carbon, pH, etc.) state variables over the full oce…	Metagenome of whole ocean water: Bio-GO-SHIP	I09N	IN176	I9N2016_176_meta	0.22 μm	WGS	METAGENOMIC	RANDOM	Illumina NovaSeq 6000	150 bp pair end	Earth System Science	Biological Global Ocean Ship-based Hydrographic Investigations Program	2016-04-16T23:30:00Z	9.45818	87.0691	Indian Ocean	MONS	Trades - Indian Monsoon Gyres Province
SRR12479956	PRJNA656268	SAMN15782975	SRP278138	SRX8973941	SRS7229535	Bio-GO-SHIP: Global marine 'omics studies of repeat hydrography transects	The Global Ocean Shipboard Hydrographic Investigations Program (GO-SHIP) is a ship-based global survey of ocean hydrographic sections, which are repeatedly measured on a decadal time scale. The program covers a suite of physical (light, heat, currents, water column structure, etc.) and chemical (nutrients, oxygen, dissolved organic and inorganic carbon, pH, etc.) state variables over the full oce…	Metagenome of whole ocean water: Bio-GO-SHIP	I09N	IN177	I9N2016_177_meta	0.22 μm	WGS	METAGENOMIC	RANDOM	Illumina NovaSeq 6000	150 bp pair end	Earth System Science	Biological Global Ocean Ship-based Hydrographic Investigations Program	2016-04-17T03:40:00Z	9.65824	87.3772	Indian Ocean	MONS	Trades - Indian Monsoon Gyres Province
SRR12479955	PRJNA656268	SAMN15782978	SRP278138	SRX8973942	SRS7229534	Bio-GO-SHIP: Global marine 'omics studies of repeat hydrography transects	The Global Ocean Shipboard Hydrographic Investigations Program (GO-SHIP) is a ship-based global survey of ocean hydrographic sections, which are repeatedly measured on a decadal time scale. The program covers a suite of physical (light, heat, currents, water column structure, etc.) and chemical (nutrients, oxygen, dissolved organic and inorganic carbon, pH, etc.) state variables over the full oce…	Metagenome of whole ocean water: Bio-GO-SHIP	I09N	IN178	I9N2016_178_meta	0.22 μm	WGS	METAGENOMIC	RANDOM	Illumina NovaSeq 6000	150 bp pair end	Earth System Science	Biological Global Ocean Ship-based Hydrographic Investigations Program	2016-04-17T07:00:00Z	9.96645	87.8515	Indian Ocean	MONS	Trades - Indian Monsoon Gyres Province
SRR12479954	PRJNA656268	SAMN15782979	SRP278138	SRX8973943	SRS7229536	Bio-GO-SHIP: Global marine 'omics studies of repeat hydrography transects	The Global Ocean Shipboard Hydrographic Investigations Program (GO-SHIP) is a ship-based global survey of ocean hydrographic sections, which are repeatedly measured on a decadal time scale. The program covers a suite of physical (light, heat, currents, water column structure, etc.) and chemical (nutrients, oxygen, dissolved organic and inorganic carbon, pH, etc.) state variables over the full oce…	Metagenome of whole ocean water: Bio-GO-SHIP	I09N	IN179	I9N2016_179_meta	0.22 μm	WGS	METAGENOMIC	RANDOM	Illumina NovaSeq 6000	150 bp pair end	Earth System Science	Biological Global Ocean Ship-based Hydrographic Investigations Program	2016-04-17T11:00:00Z	9.96658	87.5712	Indian Ocean	MONS	Trades - Indian Monsoon Gyres Province
SRR12479953	PRJNA656268	SAMN15782977	SRP278138	SRX8973944	SRS7229537	Bio-GO-SHIP: Global marine 'omics studies of repeat hydrography transects	The Global Ocean Shipboard Hydrographic Investigations Program (GO-SHIP) is a ship-based global survey of ocean hydrographic sections, which are repeatedly measured on a decadal time scale. The program covers a suite of physical (light, heat, currents, water column structure, etc.) and chemical (nutrients, oxygen, dissolved organic and inorganic carbon, pH, etc.) state variables over the full oce…	Metagenome of whole ocean water: Bio-GO-SHIP	I09N	IN180	I9N2016_180_meta	0.22 μm	WGS	METAGENOMIC	RANDOM	Illumina NovaSeq 6000	150 bp pair end	Earth System Science	Biological Global Ocean Ship-based Hydrographic Investigations Program	2016-04-17T13:25:00Z	9.9663	87.2993	Indian Ocean	MONS	Trades - Indian Monsoon Gyres Province
SRR12479952	PRJNA656268	SAMN15782976	SRP278138	SRX8973945	SRS7229539	Bio-GO-SHIP: Global marine 'omics studies of repeat hydrography transects	The Global Ocean Shipboard Hydrographic Investigations Program (GO-SHIP) is a ship-based global survey of ocean hydrographic sections, which are repeatedly measured on a decadal time scale. The program covers a suite of physical (light, heat, currents, water column structure, etc.) and chemical (nutrients, oxygen, dissolved organic and inorganic carbon, pH, etc.) state variables over the full oce…	Metagenome of whole ocean water: Bio-GO-SHIP	I09N	IN181	I9N2016_181_meta	0.22 μm	WGS	METAGENOMIC	RANDOM	Illumina NovaSeq 6000	150 bp pair end	Earth System Science	Biological Global Ocean Ship-based Hydrographic Investigations Program	2016-04-17T16:25:00Z	9.89185	87.0202	Indian Ocean	MONS	Trades - Indian Monsoon Gyres Province
SRR12479950	PRJNA656268	SAMN15782980	SRP278138	SRX8973947	SRS7229540	Bio-GO-SHIP: Global marine 'omics studies of repeat hydrography transects	The Global Ocean Shipboard Hydrographic Investigations Program (GO-SHIP) is a ship-based global survey of ocean hydrographic sections, which are repeatedly measured on a decadal time scale. The program covers a suite of physical (light, heat, currents, water column structure, etc.) and chemical (nutrients, oxygen, dissolved organic and inorganic carbon, pH, etc.) state variables over the full oce…	Metagenome of whole ocean water: Bio-GO-SHIP	I09N	IN182	I9N2016_182_meta	0.22 μm	WGS	METAGENOMIC	RANDOM	Illumina NovaSeq 6000	150 bp pair end	Earth System Science	Biological Global Ocean Ship-based Hydrographic Investigations Program	2016-04-17T18:20:00Z	9.82791	86.7824	Indian Ocean	MONS	Trades - Indian Monsoon Gyres Province
SRR12479949	PRJNA656268	SAMN15782981	SRP278138	SRX8973948	SRS7229543	Bio-GO-SHIP: Global marine 'omics studies of repeat hydrography transects	The Global Ocean Shipboard Hydrographic Investigations Program (GO-SHIP) is a ship-based global survey of ocean hydrographic sections, which are repeatedly measured on a decadal time scale. The program covers a suite of physical (light, heat, currents, water column structure, etc.) and chemical (nutrients, oxygen, dissolved organic and inorganic carbon, pH, etc.) state variables over the full oce…	Metagenome of whole ocean water: Bio-GO-SHIP	I09N	IN183	I9N2016_183_meta	0.22 μm	WGS	METAGENOMIC	RANDOM	Illumina NovaSeq 6000	150 bp pair end	Earth System Science	Biological Global Ocean Ship-based Hydrographic Investigations Program	2016-04-17T22:07:00Z	9.89502	86.506	Indian Ocean	MONS	Trades - Indian Monsoon Gyres Province
SRR12479948	PRJNA656268	SAMN15782985	SRP278138	SRX8973949	SRS7229542	Bio-GO-SHIP: Global marine 'omics studies of repeat hydrography transects	The Global Ocean Shipboard Hydrographic Investigations Program (GO-SHIP) is a ship-based global survey of ocean hydrographic sections, which are repeatedly measured on a decadal time scale. The program covers a suite of physical (light, heat, currents, water column structure, etc.) and chemical (nutrients, oxygen, dissolved organic and inorganic carbon, pH, etc.) state variables over the full oce…	Metagenome of whole ocean water: Bio-GO-SHIP	I09N	IN184	I9N2016_184_meta	0.22 μm	WGS	METAGENOMIC	RANDOM	Illumina NovaSeq 6000	150 bp pair end	Earth System Science	Biological Global Ocean Ship-based Hydrographic Investigations Program	2016-04-18T00:12:00Z	9.96893	86.2	Indian Ocean	MONS	Trades - Indian Monsoon Gyres Province
SRR12480199	PRJNA656268	SAMN15782984	SRP278138	SRX8974163	SRS7229756	Bio-GO-SHIP: Global marine 'omics studies of repeat hydrography transects	The Global Ocean Shipboard Hydrographic Investigations Program (GO-SHIP) is a ship-based global survey of ocean hydrographic sections, which are repeatedly measured on a decadal time scale. The program covers a suite of physical (light, heat, currents, water column structure, etc.) and chemical (nutrients, oxygen, dissolved organic and inorganic carbon, pH, etc.) state variables over the full oce…	Metagenome of whole ocean water: Bio-GO-SHIP	I09N	IN185	I9N2016_185_meta	0.22 μm	WGS	METAGENOMIC	RANDOM	Illumina NovaSeq 6000	150 bp pair end	Earth System Science	Biological Global Ocean Ship-based Hydrographic Investigations Program	2016-04-18T03:16:00Z	9.96489	86.0591	Indian Ocean	MONS	Trades - Indian Monsoon Gyres Province
SRR12480198	PRJNA656268	SAMN15782982	SRP278138	SRX8974164	SRS7229757	Bio-GO-SHIP: Global marine 'omics studies of repeat hydrography transects	The Global Ocean Shipboard Hydrographic Investigations Program (GO-SHIP) is a ship-based global survey of ocean hydrographic sections, which are repeatedly measured on a decadal time scale. The program covers a suite of physical (light, heat, currents, water column structure, etc.) and chemical (nutrients, oxygen, dissolved organic and inorganic carbon, pH, etc.) state variables over the full oce…	Metagenome of whole ocean water: Bio-GO-SHIP	I09N	IN186	I9N2016_186_meta	0.22 μm	WGS	METAGENOMIC	RANDOM	Illumina NovaSeq 6000	150 bp pair end	Earth System Science	Biological Global Ocean Ship-based Hydrographic Investigations Program	2016-04-18T05:50:00Z	9.95317	85.6569	Indian Ocean	MONS	Trades - Indian Monsoon Gyres Province
SRR12480197	PRJNA656268	SAMN15782983	SRP278138	SRX8974165	SRS7229758	Bio-GO-SHIP: Global marine 'omics studies of repeat hydrography transects	The Global Ocean Shipboard Hydrographic Investigations Program (GO-SHIP) is a ship-based global survey of ocean hydrographic sections, which are repeatedly measured on a decadal time scale. The program covers a suite of physical (light, heat, currents, water column structure, etc.) and chemical (nutrients, oxygen, dissolved organic and inorganic carbon, pH, etc.) state variables over the full oce…	Metagenome of whole ocean water: Bio-GO-SHIP	I09N	IN187	I9N2016_187_meta	0.22 μm	WGS	METAGENOMIC	RANDOM	Illumina NovaSeq 6000	150 bp pair end	Earth System Science	Biological Global Ocean Ship-based Hydrographic Investigations Program	2016-04-18T09:30:00Z	9.96386	85.4201	Indian Ocean	MONS	Trades - Indian Monsoon Gyres Province
SRR12480196	PRJNA656268	SAMN15782987	SRP278138	SRX8974166	SRS7229759	Bio-GO-SHIP: Global marine 'omics studies of repeat hydrography transects	The Global Ocean Shipboard Hydrographic Investigations Program (GO-SHIP) is a ship-based global survey of ocean hydrographic sections, which are repeatedly measured on a decadal time scale. The program covers a suite of physical (light, heat, currents, water column structure, etc.) and chemical (nutrients, oxygen, dissolved organic and inorganic carbon, pH, etc.) state variables over the full oce…	Metagenome of whole ocean water: Bio-GO-SHIP	I09N	IN188	I9N2016_188_meta	0.22 μm	WGS	METAGENOMIC	RANDOM	Illumina NovaSeq 6000	150 bp pair end	Earth System Science	Biological Global Ocean Ship-based Hydrographic Investigations Program	2016-04-18T11:40:00Z	9.97526	85.1744	Indian Ocean	MONS	Trades - Indian Monsoon Gyres Province
SRR12480195	PRJNA656268	SAMN15782986	SRP278138	SRX8974167	SRS7229760	Bio-GO-SHIP: Global marine 'omics studies of repeat hydrography transects	The Global Ocean Shipboard Hydrographic Investigations Program (GO-SHIP) is a ship-based global survey of ocean hydrographic sections, which are repeatedly measured on a decadal time scale. The program covers a suite of physical (light, heat, currents, water column structure, etc.) and chemical (nutrients, oxygen, dissolved organic and inorganic carbon, pH, etc.) state variables over the full oce…	Metagenome of whole ocean water: Bio-GO-SHIP	I09N	IN189	I9N2016_189_meta	0.22 μm	WGS	METAGENOMIC	RANDOM	Illumina NovaSeq 6000	150 bp pair end	Earth System Science	Biological Global Ocean Ship-based Hydrographic Investigations Program	2016-04-18T16:28:00Z	9.97241	84.7526	Indian Ocean	MONS	Trades - Indian Monsoon Gyres Province
SRR12480194	PRJNA656268	SAMN15782993	SRP278138	SRX8974168	SRS7229761	Bio-GO-SHIP: Global marine 'omics studies of repeat hydrography transects	The Global Ocean Shipboard Hydrographic Investigations Program (GO-SHIP) is a ship-based global survey of ocean hydrographic sections, which are repeatedly measured on a decadal time scale. The program covers a suite of physical (light, heat, currents, water column structure, etc.) and chemical (nutrients, oxygen, dissolved organic and inorganic carbon, pH, etc.) state variables over the full oce…	Metagenome of whole ocean water: Bio-GO-SHIP	I09N	IN190	I9N2016_190_meta	0.22 μm	WGS	METAGENOMIC	RANDOM	Illumina NovaSeq 6000	150 bp pair end	Earth System Science	Biological Global Ocean Ship-based Hydrographic Investigations Program	2016-04-18T22:19:00Z	9.33834	85.0361	Indian Ocean	MONS	Trades - Indian Monsoon Gyres Province
SRR12480193	PRJNA656268	SAMN15782992	SRP278138	SRX8974169	SRS7229763	Bio-GO-SHIP: Global marine 'omics studies of repeat hydrography transects	The Global Ocean Shipboard Hydrographic Investigations Program (GO-SHIP) is a ship-based global survey of ocean hydrographic sections, which are repeatedly measured on a decadal time scale. The program covers a suite of physical (light, heat, currents, water column structure, etc.) and chemical (nutrients, oxygen, dissolved organic and inorganic carbon, pH, etc.) state variables over the full oce…	Metagenome of whole ocean water: Bio-GO-SHIP	I09N	IN191	I9N2016_191_meta	0.22 μm	WGS	METAGENOMIC	RANDOM	Illumina NovaSeq 6000	150 bp pair end	Earth System Science	Biological Global Ocean Ship-based Hydrographic Investigations Program	2016-04-19T01:12:00Z	8.85774	85.2496	Indian Ocean	MONS	Trades - Indian Monsoon Gyres Province
SRR12480191	PRJNA656268	SAMN15782990	SRP278138	SRX8974171	SRS7229764	Bio-GO-SHIP: Global marine 'omics studies of repeat hydrography transects	The Global Ocean Shipboard Hydrographic Investigations Program (GO-SHIP) is a ship-based global survey of ocean hydrographic sections, which are repeatedly measured on a decadal time scale. The program covers a suite of physical (light, heat, currents, water column structure, etc.) and chemical (nutrients, oxygen, dissolved organic and inorganic carbon, pH, etc.) state variables over the full oce…	Metagenome of whole ocean water: Bio-GO-SHIP	I09N	IN192	I9N2016_192_meta	0.22 μm	WGS	METAGENOMIC	RANDOM	Illumina NovaSeq 6000	150 bp pair end	Earth System Science	Biological Global Ocean Ship-based Hydrographic Investigations Program	2016-04-19T07:15:00Z	8.25657	85.5195	Indian Ocean	MONS	Trades - Indian Monsoon Gyres Province
SRR12480190	PRJNA656268	SAMN15782988	SRP278138	SRX8974172	SRS7229765	Bio-GO-SHIP: Global marine 'omics studies of repeat hydrography transects	The Global Ocean Shipboard Hydrographic Investigations Program (GO-SHIP) is a ship-based global survey of ocean hydrographic sections, which are repeatedly measured on a decadal time scale. The program covers a suite of physical (light, heat, currents, water column structure, etc.) and chemical (nutrients, oxygen, dissolved organic and inorganic carbon, pH, etc.) state variables over the full oce…	Metagenome of whole ocean water: Bio-GO-SHIP	I09N	IN193	I9N2016_193_meta	0.22 μm	WGS	METAGENOMIC	RANDOM	Illumina NovaSeq 6000	150 bp pair end	Earth System Science	Biological Global Ocean Ship-based Hydrographic Investigations Program	2016-04-19T10:45:00Z	7.74711	85.747	Indian Ocean	MONS	Trades - Indian Monsoon Gyres Province
SRR12480189	PRJNA656268	SAMN15782989	SRP278138	SRX8974173	SRS7229766	Bio-GO-SHIP: Global marine 'omics studies of repeat hydrography transects	The Global Ocean Shipboard Hydrographic Investigations Program (GO-SHIP) is a ship-based global survey of ocean hydrographic sections, which are repeatedly measured on a decadal time scale. The program covers a suite of physical (light, heat, currents, water column structure, etc.) and chemical (nutrients, oxygen, dissolved organic and inorganic carbon, pH, etc.) state variables over the full oce…	Metagenome of whole ocean water: Bio-GO-SHIP	I09N	IN194	I9N2016_194_meta	0.22 μm	WGS	METAGENOMIC	RANDOM	Illumina NovaSeq 6000	150 bp pair end	Earth System Science	Biological Global Ocean Ship-based Hydrographic Investigations Program	2016-04-19T15:15:00Z	8.04018	85.8932	Indian Ocean	MONS	Trades - Indian Monsoon Gyres Province
SRR12480188	PRJNA656268	SAMN15782991	SRP278138	SRX8974174	SRS7229767	Bio-GO-SHIP: Global marine 'omics studies of repeat hydrography transects	The Global Ocean Shipboard Hydrographic Investigations Program (GO-SHIP) is a ship-based global survey of ocean hydrographic sections, which are repeatedly measured on a decadal time scale. The program covers a suite of physical (light, heat, currents, water column structure, etc.) and chemical (nutrients, oxygen, dissolved organic and inorganic carbon, pH, etc.) state variables over the full oce…	Metagenome of whole ocean water: Bio-GO-SHIP	I09N	IN195	I9N2016_195_meta	0.22 μm	WGS	METAGENOMIC	RANDOM	Illumina NovaSeq 6000	150 bp pair end	Earth System Science	Biological Global Ocean Ship-based Hydrographic Investigations Program	2016-04-19T16:58:00Z	8.26604	86.0057	Indian Ocean	MONS	Trades - Indian Monsoon Gyres Province
SRR12480187	PRJNA656268	SAMN15782994	SRP278138	SRX8974175	SRS7229769	Bio-GO-SHIP: Global marine 'omics studies of repeat hydrography transects	The Global Ocean Shipboard Hydrographic Investigations Program (GO-SHIP) is a ship-based global survey of ocean hydrographic sections, which are repeatedly measured on a decadal time scale. The program covers a suite of physical (light, heat, currents, water column structure, etc.) and chemical (nutrients, oxygen, dissolved organic and inorganic carbon, pH, etc.) state variables over the full oce…	Metagenome of whole ocean water: Bio-GO-SHIP	I09N	IN196	I9N2016_196_meta	0.22 μm	WGS	METAGENOMIC	RANDOM	Illumina NovaSeq 6000	150 bp pair end	Earth System Science	Biological Global Ocean Ship-based Hydrographic Investigations Program	2016-04-19T20:34:00Z	8.49991	86.1228	Indian Ocean	MONS	Trades - Indian Monsoon Gyres Province
SRR12480186	PRJNA656268	SAMN15782995	SRP278138	SRX8974176	SRS7229768	Bio-GO-SHIP: Global marine 'omics studies of repeat hydrography transects	The Global Ocean Shipboard Hydrographic Investigations Program (GO-SHIP) is a ship-based global survey of ocean hydrographic sections, which are repeatedly measured on a decadal time scale. The program covers a suite of physical (light, heat, currents, water column structure, etc.) and chemical (nutrients, oxygen, dissolved organic and inorganic carbon, pH, etc.) state variables over the full oce…	Metagenome of whole ocean water: Bio-GO-SHIP	I09N	IN197	I9N2016_197_meta	0.22 μm	WGS	METAGENOMIC	RANDOM	Illumina NovaSeq 6000	150 bp pair end	Earth System Science	Biological Global Ocean Ship-based Hydrographic Investigations Program	2016-04-19T22:24:00Z	8.78672	86.266	Indian Ocean	MONS	Trades - Indian Monsoon Gyres Province
SRR12480185	PRJNA656268	SAMN15782996	SRP278138	SRX8974177	SRS7229770	Bio-GO-SHIP: Global marine 'omics studies of repeat hydrography transects	The Global Ocean Shipboard Hydrographic Investigations Program (GO-SHIP) is a ship-based global survey of ocean hydrographic sections, which are repeatedly measured on a decadal time scale. The program covers a suite of physical (light, heat, currents, water column structure, etc.) and chemical (nutrients, oxygen, dissolved organic and inorganic carbon, pH, etc.) state variables over the full oce…	Metagenome of whole ocean water: Bio-GO-SHIP	I09N	IN198	I9N2016_198_meta	0.22 μm	WGS	METAGENOMIC	RANDOM	Illumina NovaSeq 6000	150 bp pair end	Earth System Science	Biological Global Ocean Ship-based Hydrographic Investigations Program	2016-04-20T02:30:00Z	9.06938	86.4062	Indian Ocean	MONS	Trades - Indian Monsoon Gyres Province
SRR12480184	PRJNA656268	SAMN15782997	SRP278138	SRX8974178	SRS7229771	Bio-GO-SHIP: Global marine 'omics studies of repeat hydrography transects	The Global Ocean Shipboard Hydrographic Investigations Program (GO-SHIP) is a ship-based global survey of ocean hydrographic sections, which are repeatedly measured on a decadal time scale. The program covers a suite of physical (light, heat, currents, water column structure, etc.) and chemical (nutrients, oxygen, dissolved organic and inorganic carbon, pH, etc.) state variables over the full oce…	Metagenome of whole ocean water: Bio-GO-SHIP	I09N	IN199	I9N2016_199_meta	0.22 μm	WGS	METAGENOMIC	RANDOM	Illumina NovaSeq 6000	150 bp pair end	Earth System Science	Biological Global Ocean Ship-based Hydrographic Investigations Program	2016-04-20T04:30:00Z	9.30701	86.5239	Indian Ocean	MONS	Trades - Indian Monsoon Gyres Province
SRR12480183	PRJNA656268	SAMN15782998	SRP278138	SRX8974179	SRS7229772	Bio-GO-SHIP: Global marine 'omics studies of repeat hydrography transects	The Global Ocean Shipboard Hydrographic Investigations Program (GO-SHIP) is a ship-based global survey of ocean hydrographic sections, which are repeatedly measured on a decadal time scale. The program covers a suite of physical (light, heat, currents, water column structure, etc.) and chemical (nutrients, oxygen, dissolved organic and inorganic carbon, pH, etc.) state variables over the full oce…	Metagenome of whole ocean water: Bio-GO-SHIP	I09N	IN200	I9N2016_200_meta	0.22 μm	WGS	METAGENOMIC	RANDOM	Illumina NovaSeq 6000	150 bp pair end	Earth System Science	Biological Global Ocean Ship-based Hydrographic Investigations Program	2016-04-20T08:30:00Z	9.59406	86.6642	Indian Ocean	MONS	Trades - Indian Monsoon Gyres Province
SRR12480182	PRJNA656268	SAMN15782999	SRP278138	SRX8974180	SRS7229773	Bio-GO-SHIP: Global marine 'omics studies of repeat hydrography transects	The Global Ocean Shipboard Hydrographic Investigations Program (GO-SHIP) is a ship-based global survey of ocean hydrographic sections, which are repeatedly measured on a decadal time scale. The program covers a suite of physical (light, heat, currents, water column structure, etc.) and chemical (nutrients, oxygen, dissolved organic and inorganic carbon, pH, etc.) state variables over the full oce…	Metagenome of whole ocean water: Bio-GO-SHIP	I09N	IN201	I9N2016_201_meta	0.22 μm	WGS	METAGENOMIC	RANDOM	Illumina NovaSeq 6000	150 bp pair end	Earth System Science	Biological Global Ocean Ship-based Hydrographic Investigations Program	2016-04-20T10:20:00Z	9.82695	86.7987	Indian Ocean	MONS	Trades - Indian Monsoon Gyres Province
SRR12480180	PRJNA656268	SAMN15783000	SRP278138	SRX8974182	SRS7229775	Bio-GO-SHIP: Global marine 'omics studies of repeat hydrography transects	The Global Ocean Shipboard Hydrographic Investigations Program (GO-SHIP) is a ship-based global survey of ocean hydrographic sections, which are repeatedly measured on a decadal time scale. The program covers a suite of physical (light, heat, currents, water column structure, etc.) and chemical (nutrients, oxygen, dissolved organic and inorganic carbon, pH, etc.) state variables over the full oce…	Metagenome of whole ocean water: Bio-GO-SHIP	I09N	IN202	I9N2016_202_meta	0.22 μm	WGS	METAGENOMIC	RANDOM	Illumina NovaSeq 6000	150 bp pair end	Earth System Science	Biological Global Ocean Ship-based Hydrographic Investigations Program	2016-04-20T14:25:00Z	10.102	86.9449	Indian Ocean	MONS	Trades - Indian Monsoon Gyres Province
SRR12480179	PRJNA656268	SAMN15783001	SRP278138	SRX8974183	SRS7229776	Bio-GO-SHIP: Global marine 'omics studies of repeat hydrography transects	The Global Ocean Shipboard Hydrographic Investigations Program (GO-SHIP) is a ship-based global survey of ocean hydrographic sections, which are repeatedly measured on a decadal time scale. The program covers a suite of physical (light, heat, currents, water column structure, etc.) and chemical (nutrients, oxygen, dissolved organic and inorganic carbon, pH, etc.) state variables over the full oce…	Metagenome of whole ocean water: Bio-GO-SHIP	I09N	IN203	I9N2016_203_meta	0.22 μm	WGS	METAGENOMIC	RANDOM	Illumina NovaSeq 6000	150 bp pair end	Earth System Science	Biological Global Ocean Ship-based Hydrographic Investigations Program	2016-04-20T16:30:00Z	10.2997	87.0622	Indian Ocean	MONS	Trades - Indian Monsoon Gyres Province
SRR12480178	PRJNA656268	SAMN15783002	SRP278138	SRX8974184	SRS7229777	Bio-GO-SHIP: Global marine 'omics studies of repeat hydrography transects	The Global Ocean Shipboard Hydrographic Investigations Program (GO-SHIP) is a ship-based global survey of ocean hydrographic sections, which are repeatedly measured on a decadal time scale. The program covers a suite of physical (light, heat, currents, water column structure, etc.) and chemical (nutrients, oxygen, dissolved organic and inorganic carbon, pH, etc.) state variables over the full oce…	Metagenome of whole ocean water: Bio-GO-SHIP	I09N	IN204	I9N2016_204_meta	0.22 μm	WGS	METAGENOMIC	RANDOM	Illumina NovaSeq 6000	150 bp pair end	Earth System Science	Biological Global Ocean Ship-based Hydrographic Investigations Program	2016-04-20T19:56:00Z	10.4909	87.1761	Indian Ocean	MONS	Trades - Indian Monsoon Gyres Province
SRR12480177	PRJNA656268	SAMN15783003	SRP278138	SRX8974185	SRS7229778	Bio-GO-SHIP: Global marine 'omics studies of repeat hydrography transects	The Global Ocean Shipboard Hydrographic Investigations Program (GO-SHIP) is a ship-based global survey of ocean hydrographic sections, which are repeatedly measured on a decadal time scale. The program covers a suite of physical (light, heat, currents, water column structure, etc.) and chemical (nutrients, oxygen, dissolved organic and inorganic carbon, pH, etc.) state variables over the full oce…	Metagenome of whole ocean water: Bio-GO-SHIP	I09N	IN205	I9N2016_205_meta	0.22 μm	WGS	METAGENOMIC	RANDOM	Illumina NovaSeq 6000	150 bp pair end	Earth System Science	Biological Global Ocean Ship-based Hydrographic Investigations Program	2016-04-20T22:15:00Z	10.7725	87.3438	Indian Ocean	MONS	Trades - Indian Monsoon Gyres Province
SRR12480176	PRJNA656268	SAMN15783004	SRP278138	SRX8974186	SRS7229779	Bio-GO-SHIP: Global marine 'omics studies of repeat hydrography transects	The Global Ocean Shipboard Hydrographic Investigations Program (GO-SHIP) is a ship-based global survey of ocean hydrographic sections, which are repeatedly measured on a decadal time scale. The program covers a suite of physical (light, heat, currents, water column structure, etc.) and chemical (nutrients, oxygen, dissolved organic and inorganic carbon, pH, etc.) state variables over the full oce…	Metagenome of whole ocean water: Bio-GO-SHIP	I09N	IN206	I9N2016_206_meta	0.22 μm	WGS	METAGENOMIC	RANDOM	Illumina NovaSeq 6000	150 bp pair end	Earth System Science	Biological Global Ocean Ship-based Hydrographic Investigations Program	2016-04-21T02:30:00Z	11.0439	87.5051	Indian Ocean	MONS	Trades - Indian Monsoon Gyres Province
SRR12479869	PRJNA656268	SAMN15783005	SRP278138	SRX8973563	SRS7229156	Bio-GO-SHIP: Global marine 'omics studies of repeat hydrography transects	The Global Ocean Shipboard Hydrographic Investigations Program (GO-SHIP) is a ship-based global survey of ocean hydrographic sections, which are repeatedly measured on a decadal time scale. The program covers a suite of physical (light, heat, currents, water column structure, etc.) and chemical (nutrients, oxygen, dissolved organic and inorganic carbon, pH, etc.) state variables over the full oce…	Metagenome of whole ocean water: Bio-GO-SHIP	I09N	IN207	I9N2016_207_meta	0.22 μm	WGS	METAGENOMIC	RANDOM	Illumina NovaSeq 6000	150 bp pair end	Earth System Science	Biological Global Ocean Ship-based Hydrographic Investigations Program	2016-04-21T04:50:00Z	11.2433	87.6232	Indian Ocean	MONS	Trades - Indian Monsoon Gyres Province
SRR12479868	PRJNA656268	SAMN15783006	SRP278138	SRX8973564	SRS7229157	Bio-GO-SHIP: Global marine 'omics studies of repeat hydrography transects	The Global Ocean Shipboard Hydrographic Investigations Program (GO-SHIP) is a ship-based global survey of ocean hydrographic sections, which are repeatedly measured on a decadal time scale. The program covers a suite of physical (light, heat, currents, water column structure, etc.) and chemical (nutrients, oxygen, dissolved organic and inorganic carbon, pH, etc.) state variables over the full oce…	Metagenome of whole ocean water: Bio-GO-SHIP	I09N	IN208	I9N2016_208_meta	0.22 μm	WGS	METAGENOMIC	RANDOM	Illumina NovaSeq 6000	150 bp pair end	Earth System Science	Biological Global Ocean Ship-based Hydrographic Investigations Program	2016-04-21T08:00:00Z	11.5082	87.7809	Indian Ocean	MONS	Trades - Indian Monsoon Gyres Province
SRR12479867	PRJNA656268	SAMN15783007	SRP278138	SRX8973565	SRS7229158	Bio-GO-SHIP: Global marine 'omics studies of repeat hydrography transects	The Global Ocean Shipboard Hydrographic Investigations Program (GO-SHIP) is a ship-based global survey of ocean hydrographic sections, which are repeatedly measured on a decadal time scale. The program covers a suite of physical (light, heat, currents, water column structure, etc.) and chemical (nutrients, oxygen, dissolved organic and inorganic carbon, pH, etc.) state variables over the full oce…	Metagenome of whole ocean water: Bio-GO-SHIP	I09N	IN209	I9N2016_209_meta	0.22 μm	WGS	METAGENOMIC	RANDOM	Illumina NovaSeq 6000	150 bp pair end	Earth System Science	Biological Global Ocean Ship-based Hydrographic Investigations Program	2016-04-21T10:20:00Z	11.7147	87.9031	Indian Ocean	MONS	Trades - Indian Monsoon Gyres Province
SRR12479866	PRJNA656268	SAMN15783008	SRP278138	SRX8973566	SRS7229159	Bio-GO-SHIP: Global marine 'omics studies of repeat hydrography transects	The Global Ocean Shipboard Hydrographic Investigations Program (GO-SHIP) is a ship-based global survey of ocean hydrographic sections, which are repeatedly measured on a decadal time scale. The program covers a suite of physical (light, heat, currents, water column structure, etc.) and chemical (nutrients, oxygen, dissolved organic and inorganic carbon, pH, etc.) state variables over the full oce…	Metagenome of whole ocean water: Bio-GO-SHIP	I09N	IN210	I9N2016_210_meta	0.22 μm	WGS	METAGENOMIC	RANDOM	Illumina NovaSeq 6000	150 bp pair end	Earth System Science	Biological Global Ocean Ship-based Hydrographic Investigations Program	2016-04-21T14:20:00Z	11.9705	88.0565	Indian Ocean	MONS	Trades - Indian Monsoon Gyres Province
SRR12479865	PRJNA656268	SAMN15783009	SRP278138	SRX8973567	SRS7229160	Bio-GO-SHIP: Global marine 'omics studies of repeat hydrography transects	The Global Ocean Shipboard Hydrographic Investigations Program (GO-SHIP) is a ship-based global survey of ocean hydrographic sections, which are repeatedly measured on a decadal time scale. The program covers a suite of physical (light, heat, currents, water column structure, etc.) and chemical (nutrients, oxygen, dissolved organic and inorganic carbon, pH, etc.) state variables over the full oce…	Metagenome of whole ocean water: Bio-GO-SHIP	I09N	IN211	I9N2016_211_meta	0.22 μm	WGS	METAGENOMIC	RANDOM	Illumina NovaSeq 6000	150 bp pair end	Earth System Science	Biological Global Ocean Ship-based Hydrographic Investigations Program	2016-04-21T16:30:00Z	12.1878	88.1811	Indian Ocean	MONS	Trades - Indian Monsoon Gyres Province
SRR12479863	PRJNA656268	SAMN15783010	SRP278138	SRX8973569	SRS7229162	Bio-GO-SHIP: Global marine 'omics studies of repeat hydrography transects	The Global Ocean Shipboard Hydrographic Investigations Program (GO-SHIP) is a ship-based global survey of ocean hydrographic sections, which are repeatedly measured on a decadal time scale. The program covers a suite of physical (light, heat, currents, water column structure, etc.) and chemical (nutrients, oxygen, dissolved organic and inorganic carbon, pH, etc.) state variables over the full oce…	Metagenome of whole ocean water: Bio-GO-SHIP	I09N	IN212	I9N2016_212_meta	0.22 μm	WGS	METAGENOMIC	RANDOM	Illumina NovaSeq 6000	150 bp pair end	Earth System Science	Biological Global Ocean Ship-based Hydrographic Investigations Program	2016-04-21T20:07:00Z	12.4743	88.3539	Indian Ocean	MONS	Trades - Indian Monsoon Gyres Province
SRR12479862	PRJNA656268	SAMN15783011	SRP278138	SRX8973570	SRS7229163	Bio-GO-SHIP: Global marine 'omics studies of repeat hydrography transects	The Global Ocean Shipboard Hydrographic Investigations Program (GO-SHIP) is a ship-based global survey of ocean hydrographic sections, which are repeatedly measured on a decadal time scale. The program covers a suite of physical (light, heat, currents, water column structure, etc.) and chemical (nutrients, oxygen, dissolved organic and inorganic carbon, pH, etc.) state variables over the full oce…	Metagenome of whole ocean water: Bio-GO-SHIP	I09N	IN213	I9N2016_213_meta	0.22 μm	WGS	METAGENOMIC	RANDOM	Illumina NovaSeq 6000	150 bp pair end	Earth System Science	Biological Global Ocean Ship-based Hydrographic Investigations Program	2016-04-21T22:22:00Z	12.6581	88.4649	Indian Ocean	MONS	Trades - Indian Monsoon Gyres Province
SRR12479861	PRJNA656268	SAMN15783012	SRP278138	SRX8973571	SRS7229164	Bio-GO-SHIP: Global marine 'omics studies of repeat hydrography transects	The Global Ocean Shipboard Hydrographic Investigations Program (GO-SHIP) is a ship-based global survey of ocean hydrographic sections, which are repeatedly measured on a decadal time scale. The program covers a suite of physical (light, heat, currents, water column structure, etc.) and chemical (nutrients, oxygen, dissolved organic and inorganic carbon, pH, etc.) state variables over the full oce…	Metagenome of whole ocean water: Bio-GO-SHIP	I09N	IN214	I9N2016_214_meta	0.22 μm	WGS	METAGENOMIC	RANDOM	Illumina NovaSeq 6000	150 bp pair end	Earth System Science	Biological Global Ocean Ship-based Hydrographic Investigations Program	2016-04-22T02:10:00Z	12.858	88.583	Indian Ocean	MONS	Trades - Indian Monsoon Gyres Province
SRR12479860	PRJNA656268	SAMN15783013	SRP278138	SRX8973572	SRS7229165	Bio-GO-SHIP: Global marine 'omics studies of repeat hydrography transects	The Global Ocean Shipboard Hydrographic Investigations Program (GO-SHIP) is a ship-based global survey of ocean hydrographic sections, which are repeatedly measured on a decadal time scale. The program covers a suite of physical (light, heat, currents, water column structure, etc.) and chemical (nutrients, oxygen, dissolved organic and inorganic carbon, pH, etc.) state variables over the full oce…	Metagenome of whole ocean water: Bio-GO-SHIP	I09N	IN215	I9N2016_215_meta	0.22 μm	WGS	METAGENOMIC	RANDOM	Illumina NovaSeq 6000	150 bp pair end	Earth System Science	Biological Global Ocean Ship-based Hydrographic Investigations Program	2016-04-22T04:20:00Z	13.1301	88.7445	Indian Ocean	MONS	Trades - Indian Monsoon Gyres Province
SRR12479859	PRJNA656268	SAMN15783014	SRP278138	SRX8973573	SRS7229166	Bio-GO-SHIP: Global marine 'omics studies of repeat hydrography transects	The Global Ocean Shipboard Hydrographic Investigations Program (GO-SHIP) is a ship-based global survey of ocean hydrographic sections, which are repeatedly measured on a decadal time scale. The program covers a suite of physical (light, heat, currents, water column structure, etc.) and chemical (nutrients, oxygen, dissolved organic and inorganic carbon, pH, etc.) state variables over the full oce…	Metagenome of whole ocean water: Bio-GO-SHIP	I09N	IN216	I9N2016_216_meta	0.22 μm	WGS	METAGENOMIC	RANDOM	Illumina NovaSeq 6000	150 bp pair end	Earth System Science	Biological Global Ocean Ship-based Hydrographic Investigations Program	2016-04-22T08:00:00Z	13.3941	88.9014	Indian Ocean	MONS	Trades - Indian Monsoon Gyres Province
SRR12479857	PRJNA656268	SAMN15783016	SRP278138	SRX8973575	SRS7229168	Bio-GO-SHIP: Global marine 'omics studies of repeat hydrography transects	The Global Ocean Shipboard Hydrographic Investigations Program (GO-SHIP) is a ship-based global survey of ocean hydrographic sections, which are repeatedly measured on a decadal time scale. The program covers a suite of physical (light, heat, currents, water column structure, etc.) and chemical (nutrients, oxygen, dissolved organic and inorganic carbon, pH, etc.) state variables over the full oce…	Metagenome of whole ocean water: Bio-GO-SHIP	I09N	IN218	I9N2016_218_meta	0.22 μm	WGS	METAGENOMIC	RANDOM	Illumina NovaSeq 6000	150 bp pair end	Earth System Science	Biological Global Ocean Ship-based Hydrographic Investigations Program	2016-04-22T13:40:00Z	13.8133	89.1508	Indian Ocean	MONS	Trades - Indian Monsoon Gyres Province
SRR12479856	PRJNA656268	SAMN15783017	SRP278138	SRX8973576	SRS7229169	Bio-GO-SHIP: Global marine 'omics studies of repeat hydrography transects	The Global Ocean Shipboard Hydrographic Investigations Program (GO-SHIP) is a ship-based global survey of ocean hydrographic sections, which are repeatedly measured on a decadal time scale. The program covers a suite of physical (light, heat, currents, water column structure, etc.) and chemical (nutrients, oxygen, dissolved organic and inorganic carbon, pH, etc.) state variables over the full oce…	Metagenome of whole ocean water: Bio-GO-SHIP	I09N	IN219	I9N2016_219_meta	0.22 μm	WGS	METAGENOMIC	RANDOM	Illumina NovaSeq 6000	150 bp pair end	Earth System Science	Biological Global Ocean Ship-based Hydrographic Investigations Program	2016-04-22T15:45:00Z	14.0742	89.3061	Indian Ocean	MONS	Trades - Indian Monsoon Gyres Province
SRR12479855	PRJNA656268	SAMN15783018	SRP278138	SRX8973577	SRS7229170	Bio-GO-SHIP: Global marine 'omics studies of repeat hydrography transects	The Global Ocean Shipboard Hydrographic Investigations Program (GO-SHIP) is a ship-based global survey of ocean hydrographic sections, which are repeatedly measured on a decadal time scale. The program covers a suite of physical (light, heat, currents, water column structure, etc.) and chemical (nutrients, oxygen, dissolved organic and inorganic carbon, pH, etc.) state variables over the full oce…	Metagenome of whole ocean water: Bio-GO-SHIP	I09N	IN220	I9N2016_220_meta	0.22 μm	WGS	METAGENOMIC	RANDOM	Illumina NovaSeq 6000	150 bp pair end	Earth System Science	Biological Global Ocean Ship-based Hydrographic Investigations Program	2016-04-22T20:00:00Z	14.4505	89.5322	Indian Ocean	MONS	Trades - Indian Monsoon Gyres Province
SRR12479854	PRJNA656268	SAMN15783019	SRP278138	SRX8973578	SRS7229171	Bio-GO-SHIP: Global marine 'omics studies of repeat hydrography transects	The Global Ocean Shipboard Hydrographic Investigations Program (GO-SHIP) is a ship-based global survey of ocean hydrographic sections, which are repeatedly measured on a decadal time scale. The program covers a suite of physical (light, heat, currents, water column structure, etc.) and chemical (nutrients, oxygen, dissolved organic and inorganic carbon, pH, etc.) state variables over the full oce…	Metagenome of whole ocean water: Bio-GO-SHIP	I09N	IN221	I9N2016_221_meta	0.22 μm	WGS	METAGENOMIC	RANDOM	Illumina NovaSeq 6000	150 bp pair end	Earth System Science	Biological Global Ocean Ship-based Hydrographic Investigations Program	2016-04-22T22:30:00Z	14.5456	89.5864	Indian Ocean	MONS	Trades - Indian Monsoon Gyres Province
SRR12479852	PRJNA656268	SAMN15783020	SRP278138	SRX8973580	SRS7229173	Bio-GO-SHIP: Global marine 'omics studies of repeat hydrography transects	The Global Ocean Shipboard Hydrographic Investigations Program (GO-SHIP) is a ship-based global survey of ocean hydrographic sections, which are repeatedly measured on a decadal time scale. The program covers a suite of physical (light, heat, currents, water column structure, etc.) and chemical (nutrients, oxygen, dissolved organic and inorganic carbon, pH, etc.) state variables over the full oce…	Metagenome of whole ocean water: Bio-GO-SHIP	I09N	IN222	I9N2016_222_meta	0.22 μm	WGS	METAGENOMIC	RANDOM	Illumina NovaSeq 6000	150 bp pair end	Earth System Science	Biological Global Ocean Ship-based Hydrographic Investigations Program	2016-04-23T02:34:00Z	14.6345	89.6214	Indian Ocean	MONS	Trades - Indian Monsoon Gyres Province
SRR12479851	PRJNA656268	SAMN15783021	SRP278138	SRX8973581	SRS7229174	Bio-GO-SHIP: Global marine 'omics studies of repeat hydrography transects	The Global Ocean Shipboard Hydrographic Investigations Program (GO-SHIP) is a ship-based global survey of ocean hydrographic sections, which are repeatedly measured on a decadal time scale. The program covers a suite of physical (light, heat, currents, water column structure, etc.) and chemical (nutrients, oxygen, dissolved organic and inorganic carbon, pH, etc.) state variables over the full oce…	Metagenome of whole ocean water: Bio-GO-SHIP	I09N	IN223	I9N2016_223_meta	0.22 μm	WGS	METAGENOMIC	RANDOM	Illumina NovaSeq 6000	150 bp pair end	Earth System Science	Biological Global Ocean Ship-based Hydrographic Investigations Program	2016-04-23T05:08:00Z	15.0836	89.8168	Indian Ocean	MONS	Trades - Indian Monsoon Gyres Province
SRR12479850	PRJNA656268	SAMN15783022	SRP278138	SRX8973582	SRS7229175	Bio-GO-SHIP: Global marine 'omics studies of repeat hydrography transects	The Global Ocean Shipboard Hydrographic Investigations Program (GO-SHIP) is a ship-based global survey of ocean hydrographic sections, which are repeatedly measured on a decadal time scale. The program covers a suite of physical (light, heat, currents, water column structure, etc.) and chemical (nutrients, oxygen, dissolved organic and inorganic carbon, pH, etc.) state variables over the full oce…	Metagenome of whole ocean water: Bio-GO-SHIP	I09N	IN224	I9N2016_224_meta	0.22 μm	WGS	METAGENOMIC	RANDOM	Illumina NovaSeq 6000	150 bp pair end	Earth System Science	Biological Global Ocean Ship-based Hydrographic Investigations Program	2016-04-23T08:30:00Z	15.1648	89.8097	Indian Ocean	MONS	Trades - Indian Monsoon Gyres Province
SRR12479849	PRJNA656268	SAMN15783023	SRP278138	SRX8973583	SRS7229176	Bio-GO-SHIP: Global marine 'omics studies of repeat hydrography transects	The Global Ocean Shipboard Hydrographic Investigations Program (GO-SHIP) is a ship-based global survey of ocean hydrographic sections, which are repeatedly measured on a decadal time scale. The program covers a suite of physical (light, heat, currents, water column structure, etc.) and chemical (nutrients, oxygen, dissolved organic and inorganic carbon, pH, etc.) state variables over the full oce…	Metagenome of whole ocean water: Bio-GO-SHIP	I09N	IN225	I9N2016_225_meta	0.22 μm	WGS	METAGENOMIC	RANDOM	Illumina NovaSeq 6000	150 bp pair end	Earth System Science	Biological Global Ocean Ship-based Hydrographic Investigations Program	2016-04-23T10:30:00Z	15.5007	89.8497	Indian Ocean	MONS	Trades - Indian Monsoon Gyres Province
SRR12479848	PRJNA656268	SAMN15783024	SRP278138	SRX8973584	SRS7229177	Bio-GO-SHIP: Global marine 'omics studies of repeat hydrography transects	The Global Ocean Shipboard Hydrographic Investigations Program (GO-SHIP) is a ship-based global survey of ocean hydrographic sections, which are repeatedly measured on a decadal time scale. The program covers a suite of physical (light, heat, currents, water column structure, etc.) and chemical (nutrients, oxygen, dissolved organic and inorganic carbon, pH, etc.) state variables over the full oce…	Metagenome of whole ocean water: Bio-GO-SHIP	I09N	IN226	I9N2016_226_meta	0.22 μm	WGS	METAGENOMIC	RANDOM	Illumina NovaSeq 6000	150 bp pair end	Earth System Science	Biological Global Ocean Ship-based Hydrographic Investigations Program	2016-04-23T13:50:00Z	15.7273	89.8495	Indian Ocean	MONS	Trades - Indian Monsoon Gyres Province
SRR12479847	PRJNA656268	SAMN15783025	SRP278138	SRX8973585	SRS7229178	Bio-GO-SHIP: Global marine 'omics studies of repeat hydrography transects	The Global Ocean Shipboard Hydrographic Investigations Program (GO-SHIP) is a ship-based global survey of ocean hydrographic sections, which are repeatedly measured on a decadal time scale. The program covers a suite of physical (light, heat, currents, water column structure, etc.) and chemical (nutrients, oxygen, dissolved organic and inorganic carbon, pH, etc.) state variables over the full oce…	Metagenome of whole ocean water: Bio-GO-SHIP	I09N	IN227	I9N2016_227_meta	0.22 μm	WGS	METAGENOMIC	RANDOM	Illumina NovaSeq 6000	150 bp pair end	Earth System Science	Biological Global Ocean Ship-based Hydrographic Investigations Program	2016-04-23T16:00:00Z	15.9984	89.8496	Indian Ocean	MONS	Trades - Indian Monsoon Gyres Province
SRR12479846	PRJNA656268	SAMN15783026	SRP278138	SRX8973586	SRS7229179	Bio-GO-SHIP: Global marine 'omics studies of repeat hydrography transects	The Global Ocean Shipboard Hydrographic Investigations Program (GO-SHIP) is a ship-based global survey of ocean hydrographic sections, which are repeatedly measured on a decadal time scale. The program covers a suite of physical (light, heat, currents, water column structure, etc.) and chemical (nutrients, oxygen, dissolved organic and inorganic carbon, pH, etc.) state variables over the full oce…	Metagenome of whole ocean water: Bio-GO-SHIP	I09N	IN228	I9N2016_228_meta	0.22 μm	WGS	METAGENOMIC	RANDOM	Illumina NovaSeq 6000	150 bp pair end	Earth System Science	Biological Global Ocean Ship-based Hydrographic Investigations Program	2016-04-23T18:50:00Z	16.2614	89.8493	Indian Ocean	MONS	Trades - Indian Monsoon Gyres Province
SRR12480151	PRJNA656268	SAMN15783027	SRP278138	SRX8974211	SRS7229804	Bio-GO-SHIP: Global marine 'omics studies of repeat hydrography transects	The Global Ocean Shipboard Hydrographic Investigations Program (GO-SHIP) is a ship-based global survey of ocean hydrographic sections, which are repeatedly measured on a decadal time scale. The program covers a suite of physical (light, heat, currents, water column structure, etc.) and chemical (nutrients, oxygen, dissolved organic and inorganic carbon, pH, etc.) state variables over the full oce…	Metagenome of whole ocean water: Bio-GO-SHIP	I09N	IN229	I9N2016_229_meta	0.22 μm	WGS	METAGENOMIC	RANDOM	Illumina NovaSeq 6000	150 bp pair end	Earth System Science	Biological Global Ocean Ship-based Hydrographic Investigations Program	2016-04-23T21:00:00Z	16.4996	89.8497	Indian Ocean	MONS	Trades - Indian Monsoon Gyres Province
SRR12480150	PRJNA656268	SAMN15783028	SRP278138	SRX8974212	SRS7229806	Bio-GO-SHIP: Global marine 'omics studies of repeat hydrography transects	The Global Ocean Shipboard Hydrographic Investigations Program (GO-SHIP) is a ship-based global survey of ocean hydrographic sections, which are repeatedly measured on a decadal time scale. The program covers a suite of physical (light, heat, currents, water column structure, etc.) and chemical (nutrients, oxygen, dissolved organic and inorganic carbon, pH, etc.) state variables over the full oce…	Metagenome of whole ocean water: Bio-GO-SHIP	I09N	IN230	I9N2016_230_meta	0.22 μm	WGS	METAGENOMIC	RANDOM	Illumina NovaSeq 6000	150 bp pair end	Earth System Science	Biological Global Ocean Ship-based Hydrographic Investigations Program	2016-04-24T00:05:00Z	16.8199	89.8496	Indian Ocean	MONS	Trades - Indian Monsoon Gyres Province
SRR12480149	PRJNA656268	SAMN15783029	SRP278138	SRX8974213	SRS7229807	Bio-GO-SHIP: Global marine 'omics studies of repeat hydrography transects	The Global Ocean Shipboard Hydrographic Investigations Program (GO-SHIP) is a ship-based global survey of ocean hydrographic sections, which are repeatedly measured on a decadal time scale. The program covers a suite of physical (light, heat, currents, water column structure, etc.) and chemical (nutrients, oxygen, dissolved organic and inorganic carbon, pH, etc.) state variables over the full oce…	Metagenome of whole ocean water: Bio-GO-SHIP	I09N	IN231	I9N2016_231_meta	0.22 μm	WGS	METAGENOMIC	RANDOM	Illumina NovaSeq 6000	150 bp pair end	Earth System Science	Biological Global Ocean Ship-based Hydrographic Investigations Program	2016-04-24T02:30:00Z	16.9984	89.8341	Indian Ocean	MONS	Trades - Indian Monsoon Gyres Province
SRR12480147	PRJNA656268	SAMN15783030	SRP278138	SRX8974215	SRS7229808	Bio-GO-SHIP: Global marine 'omics studies of repeat hydrography transects	The Global Ocean Shipboard Hydrographic Investigations Program (GO-SHIP) is a ship-based global survey of ocean hydrographic sections, which are repeatedly measured on a decadal time scale. The program covers a suite of physical (light, heat, currents, water column structure, etc.) and chemical (nutrients, oxygen, dissolved organic and inorganic carbon, pH, etc.) state variables over the full oce…	Metagenome of whole ocean water: Bio-GO-SHIP	I09N	IN232	I9N2016_232_meta	0.22 μm	WGS	METAGENOMIC	RANDOM	Illumina NovaSeq 6000	150 bp pair end	Earth System Science	Biological Global Ocean Ship-based Hydrographic Investigations Program	2016-04-24T05:00:00Z	17.1237	89.8497	Indian Ocean	MONS	Trades - Indian Monsoon Gyres Province
SRR12480146	PRJNA656268	SAMN15783032	SRP278138	SRX8974216	SRS7229809	Bio-GO-SHIP: Global marine 'omics studies of repeat hydrography transects	The Global Ocean Shipboard Hydrographic Investigations Program (GO-SHIP) is a ship-based global survey of ocean hydrographic sections, which are repeatedly measured on a decadal time scale. The program covers a suite of physical (light, heat, currents, water column structure, etc.) and chemical (nutrients, oxygen, dissolved organic and inorganic carbon, pH, etc.) state variables over the full oce…	Metagenome of whole ocean water: Bio-GO-SHIP	I09N	IN233	I9N2016_233_meta	0.22 μm	WGS	METAGENOMIC	RANDOM	Illumina NovaSeq 6000	150 bp pair end	Earth System Science	Biological Global Ocean Ship-based Hydrographic Investigations Program	2016-04-24T07:15:00Z	17.5013	89.8628	Indian Ocean	INDE	Coastal - E. India Coastal Province
SRR12480145	PRJNA656268	SAMN15783034	SRP278138	SRX8974217	SRS7229810	Bio-GO-SHIP: Global marine 'omics studies of repeat hydrography transects	The Global Ocean Shipboard Hydrographic Investigations Program (GO-SHIP) is a ship-based global survey of ocean hydrographic sections, which are repeatedly measured on a decadal time scale. The program covers a suite of physical (light, heat, currents, water column structure, etc.) and chemical (nutrients, oxygen, dissolved organic and inorganic carbon, pH, etc.) state variables over the full oce…	Metagenome of whole ocean water: Bio-GO-SHIP	I09N	IN234	I9N2016_234_meta	0.22 μm	WGS	METAGENOMIC	RANDOM	Illumina NovaSeq 6000	150 bp pair end	Earth System Science	Biological Global Ocean Ship-based Hydrographic Investigations Program	2016-04-24T10:24:00Z	17.637	89.8529	Indian Ocean	INDE	Coastal - E. India Coastal Province
SRR12480144	PRJNA656268	SAMN15783035	SRP278138	SRX8974218	SRS7229811	Bio-GO-SHIP: Global marine 'omics studies of repeat hydrography transects	The Global Ocean Shipboard Hydrographic Investigations Program (GO-SHIP) is a ship-based global survey of ocean hydrographic sections, which are repeatedly measured on a decadal time scale. The program covers a suite of physical (light, heat, currents, water column structure, etc.) and chemical (nutrients, oxygen, dissolved organic and inorganic carbon, pH, etc.) state variables over the full oce…	Metagenome of whole ocean water: Bio-GO-SHIP	I09N	IN235	I9N2016_235_meta	0.22 μm	WGS	METAGENOMIC	RANDOM	Illumina NovaSeq 6000	150 bp pair end	Earth System Science	Biological Global Ocean Ship-based Hydrographic Investigations Program	2016-04-24T12:45:00Z	17.8831	89.8599	Indian Ocean	INDE	Coastal - E. India Coastal Province
SRR12480143	PRJNA656268	SAMN15783033	SRP278138	SRX8974219	SRS7229812	Bio-GO-SHIP: Global marine 'omics studies of repeat hydrography transects	The Global Ocean Shipboard Hydrographic Investigations Program (GO-SHIP) is a ship-based global survey of ocean hydrographic sections, which are repeatedly measured on a decadal time scale. The program covers a suite of physical (light, heat, currents, water column structure, etc.) and chemical (nutrients, oxygen, dissolved organic and inorganic carbon, pH, etc.) state variables over the full oce…	Metagenome of whole ocean water: Bio-GO-SHIP	I09N	IN236	I9N2016_236_meta	0.22 μm	WGS	METAGENOMIC	RANDOM	Illumina NovaSeq 6000	150 bp pair end	Earth System Science	Biological Global Ocean Ship-based Hydrographic Investigations Program	2016-04-24T15:10:00Z	17.6312	89.9217	Indian Ocean	INDE	Coastal - E. India Coastal Province
SRR12480142	PRJNA656268	SAMN15783031	SRP278138	SRX8974220	SRS7229813	Bio-GO-SHIP: Global marine 'omics studies of repeat hydrography transects	The Global Ocean Shipboard Hydrographic Investigations Program (GO-SHIP) is a ship-based global survey of ocean hydrographic sections, which are repeatedly measured on a decadal time scale. The program covers a suite of physical (light, heat, currents, water column structure, etc.) and chemical (nutrients, oxygen, dissolved organic and inorganic carbon, pH, etc.) state variables over the full oce…	Metagenome of whole ocean water: Bio-GO-SHIP	I09N	IN237	I9N2016_237_meta	0.22 μm	WGS	METAGENOMIC	RANDOM	Illumina NovaSeq 6000	150 bp pair end	Earth System Science	Biological Global Ocean Ship-based Hydrographic Investigations Program	2016-04-24T16:47:00Z	17.2861	90.0093	Indian Ocean	MONS	Trades - Indian Monsoon Gyres Province
SRR12480141	PRJNA656268	SAMN15783036	SRP278138	SRX8974221	SRS7229814	Bio-GO-SHIP: Global marine 'omics studies of repeat hydrography transects	The Global Ocean Shipboard Hydrographic Investigations Program (GO-SHIP) is a ship-based global survey of ocean hydrographic sections, which are repeatedly measured on a decadal time scale. The program covers a suite of physical (light, heat, currents, water column structure, etc.) and chemical (nutrients, oxygen, dissolved organic and inorganic carbon, pH, etc.) state variables over the full oce…	Metagenome of whole ocean water: Bio-GO-SHIP	I09N	IN238	I9N2016_238_meta	0.22 μm	WGS	METAGENOMIC	RANDOM	Illumina NovaSeq 6000	150 bp pair end	Earth System Science	Biological Global Ocean Ship-based Hydrographic Investigations Program	2016-04-24T19:22:00Z	15.4025	90.1462	Indian Ocean	MONS	Trades - Indian Monsoon Gyres Province
SRR12480296	PRJNA656268	SAMN15783066	SRP278138	SRX8974066	SRS7229659	Bio-GO-SHIP: Global marine 'omics studies of repeat hydrography transects	The Global Ocean Shipboard Hydrographic Investigations Program (GO-SHIP) is a ship-based global survey of ocean hydrographic sections, which are repeatedly measured on a decadal time scale. The program covers a suite of physical (light, heat, currents, water column structure, etc.) and chemical (nutrients, oxygen, dissolved organic and inorganic carbon, pH, etc.) state variables over the full oce…	Metagenome of whole ocean water: Bio-GO-SHIP	P18	P18001	P182016_001_meta	0.22 μm	WGS	METAGENOMIC	RANDOM	Illumina NovaSeq 6000	150 bp pair end	Earth System Science	Biological Global Ocean Ship-based Hydrographic Investigations Program	2016-11-20T00:25:00Z	32.6263	-117.503	Pacific Ocean	CCAL	Coastal - California Upwelling Coastal Province
SRR12480295	PRJNA656268	SAMN15783067	SRP278138	SRX8974067	SRS7229660	Bio-GO-SHIP: Global marine 'omics studies of repeat hydrography transects	The Global Ocean Shipboard Hydrographic Investigations Program (GO-SHIP) is a ship-based global survey of ocean hydrographic sections, which are repeatedly measured on a decadal time scale. The program covers a suite of physical (light, heat, currents, water column structure, etc.) and chemical (nutrients, oxygen, dissolved organic and inorganic carbon, pH, etc.) state variables over the full oce…	Metagenome of whole ocean water: Bio-GO-SHIP	P18	P18002	P182016_002_meta	0.22 μm	WGS	METAGENOMIC	RANDOM	Illumina NovaSeq 6000	150 bp pair end	Earth System Science	Biological Global Ocean Ship-based Hydrographic Investigations Program	2016-11-25T11:32:00Z	22.0037	-110	Pacific Ocean	PNEC	Trades - N. Pacific Equatorial Countercurrent Province
SRR12480294	PRJNA656268	SAMN15783068	SRP278138	SRX8974068	SRS7229661	Bio-GO-SHIP: Global marine 'omics studies of repeat hydrography transects	The Global Ocean Shipboard Hydrographic Investigations Program (GO-SHIP) is a ship-based global survey of ocean hydrographic sections, which are repeatedly measured on a decadal time scale. The program covers a suite of physical (light, heat, currents, water column structure, etc.) and chemical (nutrients, oxygen, dissolved organic and inorganic carbon, pH, etc.) state variables over the full oce…	Metagenome of whole ocean water: Bio-GO-SHIP	P18	P18003	P182016_003_meta	0.22 μm	WGS	METAGENOMIC	RANDOM	Illumina NovaSeq 6000	150 bp pair end	Earth System Science	Biological Global Ocean Ship-based Hydrographic Investigations Program	2016-11-25T20:25:00Z	20.9933	-109.999	Pacific Ocean	PNEC	Trades - N. Pacific Equatorial Countercurrent Province
SRR12480293	PRJNA656268	SAMN15783069	SRP278138	SRX8974069	SRS7229662	Bio-GO-SHIP: Global marine 'omics studies of repeat hydrography transects	The Global Ocean Shipboard Hydrographic Investigations Program (GO-SHIP) is a ship-based global survey of ocean hydrographic sections, which are repeatedly measured on a decadal time scale. The program covers a suite of physical (light, heat, currents, water column structure, etc.) and chemical (nutrients, oxygen, dissolved organic and inorganic carbon, pH, etc.) state variables over the full oce…	Metagenome of whole ocean water: Bio-GO-SHIP	P18	P18004	P182016_004_meta	0.22 μm	WGS	METAGENOMIC	RANDOM	Illumina NovaSeq 6000	150 bp pair end	Earth System Science	Biological Global Ocean Ship-based Hydrographic Investigations Program	2016-11-26T20:35:00Z	19.0002	-110	Pacific Ocean	PNEC	Trades - N. Pacific Equatorial Countercurrent Province
SRR12479673	PRJNA656268	SAMN15783070	SRP278138	SRX8973759	SRS7229352	Bio-GO-SHIP: Global marine 'omics studies of repeat hydrography transects	The Global Ocean Shipboard Hydrographic Investigations Program (GO-SHIP) is a ship-based global survey of ocean hydrographic sections, which are repeatedly measured on a decadal time scale. The program covers a suite of physical (light, heat, currents, water column structure, etc.) and chemical (nutrients, oxygen, dissolved organic and inorganic carbon, pH, etc.) state variables over the full oce…	Metagenome of whole ocean water: Bio-GO-SHIP	P18	P18005	P182016_005_meta	0.22 μm	WGS	METAGENOMIC	RANDOM	Illumina NovaSeq 6000	150 bp pair end	Earth System Science	Biological Global Ocean Ship-based Hydrographic Investigations Program	2016-11-27T08:13:00Z	18.0011	-110	Pacific Ocean	PNEC	Trades - N. Pacific Equatorial Countercurrent Province
SRR12479671	PRJNA656268	SAMN15783072	SRP278138	SRX8973761	SRS7229354	Bio-GO-SHIP: Global marine 'omics studies of repeat hydrography transects	The Global Ocean Shipboard Hydrographic Investigations Program (GO-SHIP) is a ship-based global survey of ocean hydrographic sections, which are repeatedly measured on a decadal time scale. The program covers a suite of physical (light, heat, currents, water column structure, etc.) and chemical (nutrients, oxygen, dissolved organic and inorganic carbon, pH, etc.) state variables over the full oce…	Metagenome of whole ocean water: Bio-GO-SHIP	P18	P18007	P182016_007_meta	0.22 μm	WGS	METAGENOMIC	RANDOM	Illumina NovaSeq 6000	150 bp pair end	Earth System Science	Biological Global Ocean Ship-based Hydrographic Investigations Program	2016-11-27T18:28:00Z	16.9997	-110.001	Pacific Ocean	PNEC	Trades - N. Pacific Equatorial Countercurrent Province
SRR12479672	PRJNA656268	SAMN15783071	SRP278138	SRX8973760	SRS7229353	Bio-GO-SHIP: Global marine 'omics studies of repeat hydrography transects	The Global Ocean Shipboard Hydrographic Investigations Program (GO-SHIP) is a ship-based global survey of ocean hydrographic sections, which are repeatedly measured on a decadal time scale. The program covers a suite of physical (light, heat, currents, water column structure, etc.) and chemical (nutrients, oxygen, dissolved organic and inorganic carbon, pH, etc.) state variables over the full oce…	Metagenome of whole ocean water: Bio-GO-SHIP	P18	P18006	P182016_006_meta	0.22 μm	WGS	METAGENOMIC	RANDOM	Illumina NovaSeq 6000	150 bp pair end	Earth System Science	Biological Global Ocean Ship-based Hydrographic Investigations Program	2016-11-27T20:30:00Z	17.0474	-110.001	Pacific Ocean	PNEC	Trades - N. Pacific Equatorial Countercurrent Province
SRR12479670	PRJNA656268	SAMN15783073	SRP278138	SRX8973762	SRS7229355	Bio-GO-SHIP: Global marine 'omics studies of repeat hydrography transects	The Global Ocean Shipboard Hydrographic Investigations Program (GO-SHIP) is a ship-based global survey of ocean hydrographic sections, which are repeatedly measured on a decadal time scale. The program covers a suite of physical (light, heat, currents, water column structure, etc.) and chemical (nutrients, oxygen, dissolved organic and inorganic carbon, pH, etc.) state variables over the full oce…	Metagenome of whole ocean water: Bio-GO-SHIP	P18	P18008	P182016_008_meta	0.22 μm	WGS	METAGENOMIC	RANDOM	Illumina NovaSeq 6000	150 bp pair end	Earth System Science	Biological Global Ocean Ship-based Hydrographic Investigations Program	2016-11-28T07:30:00Z	16.0006	-110	Pacific Ocean	PNEC	Trades - N. Pacific Equatorial Countercurrent Province
SRR12479669	PRJNA656268	SAMN15783074	SRP278138	SRX8973763	SRS7229356	Bio-GO-SHIP: Global marine 'omics studies of repeat hydrography transects	The Global Ocean Shipboard Hydrographic Investigations Program (GO-SHIP) is a ship-based global survey of ocean hydrographic sections, which are repeatedly measured on a decadal time scale. The program covers a suite of physical (light, heat, currents, water column structure, etc.) and chemical (nutrients, oxygen, dissolved organic and inorganic carbon, pH, etc.) state variables over the full oce…	Metagenome of whole ocean water: Bio-GO-SHIP	P18	P18009	P182016_009_meta	0.22 μm	WGS	METAGENOMIC	RANDOM	Illumina NovaSeq 6000	150 bp pair end	Earth System Science	Biological Global Ocean Ship-based Hydrographic Investigations Program	2016-11-28T21:10:00Z	14.6655	-110	Pacific Ocean	PNEC	Trades - N. Pacific Equatorial Countercurrent Province
SRR12479667	PRJNA656268	SAMN15783076	SRP278138	SRX8973765	SRS7229358	Bio-GO-SHIP: Global marine 'omics studies of repeat hydrography transects	The Global Ocean Shipboard Hydrographic Investigations Program (GO-SHIP) is a ship-based global survey of ocean hydrographic sections, which are repeatedly measured on a decadal time scale. The program covers a suite of physical (light, heat, currents, water column structure, etc.) and chemical (nutrients, oxygen, dissolved organic and inorganic carbon, pH, etc.) state variables over the full oce…	Metagenome of whole ocean water: Bio-GO-SHIP	P18	P18011	P182016_011_meta	0.22 μm	WGS	METAGENOMIC	RANDOM	Illumina NovaSeq 6000	150 bp pair end	Earth System Science	Biological Global Ocean Ship-based Hydrographic Investigations Program	2016-11-30T01:45:00Z	12.9999	-110	Pacific Ocean	PNEC	Trades - N. Pacific Equatorial Countercurrent Province
SRR12479666	PRJNA656268	SAMN15783077	SRP278138	SRX8973766	SRS7229359	Bio-GO-SHIP: Global marine 'omics studies of repeat hydrography transects	The Global Ocean Shipboard Hydrographic Investigations Program (GO-SHIP) is a ship-based global survey of ocean hydrographic sections, which are repeatedly measured on a decadal time scale. The program covers a suite of physical (light, heat, currents, water column structure, etc.) and chemical (nutrients, oxygen, dissolved organic and inorganic carbon, pH, etc.) state variables over the full oce…	Metagenome of whole ocean water: Bio-GO-SHIP	P18	P18012	P182016_012_meta	0.22 μm	WGS	METAGENOMIC	RANDOM	Illumina NovaSeq 6000	150 bp pair end	Earth System Science	Biological Global Ocean Ship-based Hydrographic Investigations Program	2016-11-30T13:15:00Z	11.9999	-110	Pacific Ocean	PNEC	Trades - N. Pacific Equatorial Countercurrent Province
SRR12479665	PRJNA656268	SAMN15783078	SRP278138	SRX8973767	SRS7229360	Bio-GO-SHIP: Global marine 'omics studies of repeat hydrography transects	The Global Ocean Shipboard Hydrographic Investigations Program (GO-SHIP) is a ship-based global survey of ocean hydrographic sections, which are repeatedly measured on a decadal time scale. The program covers a suite of physical (light, heat, currents, water column structure, etc.) and chemical (nutrients, oxygen, dissolved organic and inorganic carbon, pH, etc.) state variables over the full oce…	Metagenome of whole ocean water: Bio-GO-SHIP	P18	P18013	P182016_013_meta	0.22 μm	WGS	METAGENOMIC	RANDOM	Illumina NovaSeq 6000	150 bp pair end	Earth System Science	Biological Global Ocean Ship-based Hydrographic Investigations Program	2016-12-01T03:00:00Z	11	-110	Pacific Ocean	PNEC	Trades - N. Pacific Equatorial Countercurrent Province
SRR12479664	PRJNA656268	SAMN15783079	SRP278138	SRX8973768	SRS7229361	Bio-GO-SHIP: Global marine 'omics studies of repeat hydrography transects	The Global Ocean Shipboard Hydrographic Investigations Program (GO-SHIP) is a ship-based global survey of ocean hydrographic sections, which are repeatedly measured on a decadal time scale. The program covers a suite of physical (light, heat, currents, water column structure, etc.) and chemical (nutrients, oxygen, dissolved organic and inorganic carbon, pH, etc.) state variables over the full oce…	Metagenome of whole ocean water: Bio-GO-SHIP	P18	P18014	P182016_014_meta	0.22 μm	WGS	METAGENOMIC	RANDOM	Illumina NovaSeq 6000	150 bp pair end	Earth System Science	Biological Global Ocean Ship-based Hydrographic Investigations Program	2016-12-01T13:45:00Z	9.999	-110	Pacific Ocean	PNEC	Trades - N. Pacific Equatorial Countercurrent Province
SRR12479662	PRJNA656268	SAMN15783080	SRP278138	SRX8973770	SRS7229363	Bio-GO-SHIP: Global marine 'omics studies of repeat hydrography transects	The Global Ocean Shipboard Hydrographic Investigations Program (GO-SHIP) is a ship-based global survey of ocean hydrographic sections, which are repeatedly measured on a decadal time scale. The program covers a suite of physical (light, heat, currents, water column structure, etc.) and chemical (nutrients, oxygen, dissolved organic and inorganic carbon, pH, etc.) state variables over the full oce…	Metagenome of whole ocean water: Bio-GO-SHIP	P18	P18015	P182016_015_meta	0.22 μm	WGS	METAGENOMIC	RANDOM	Illumina NovaSeq 6000	150 bp pair end	Earth System Science	Biological Global Ocean Ship-based Hydrographic Investigations Program	2016-12-02T02:30:00Z	9	-110	Pacific Ocean	PNEC	Trades - N. Pacific Equatorial Countercurrent Province
SRR12479661	PRJNA656268	SAMN15783081	SRP278138	SRX8973771	SRS7229364	Bio-GO-SHIP: Global marine 'omics studies of repeat hydrography transects	The Global Ocean Shipboard Hydrographic Investigations Program (GO-SHIP) is a ship-based global survey of ocean hydrographic sections, which are repeatedly measured on a decadal time scale. The program covers a suite of physical (light, heat, currents, water column structure, etc.) and chemical (nutrients, oxygen, dissolved organic and inorganic carbon, pH, etc.) state variables over the full oce…	Metagenome of whole ocean water: Bio-GO-SHIP	P18	P18016	P182016_016_meta	0.22 μm	WGS	METAGENOMIC	RANDOM	Illumina NovaSeq 6000	150 bp pair end	Earth System Science	Biological Global Ocean Ship-based Hydrographic Investigations Program	2016-12-02T13:40:00Z	7.99937	-110	Pacific Ocean	PNEC	Trades - N. Pacific Equatorial Countercurrent Province
SRR12479660	PRJNA656268	SAMN15783082	SRP278138	SRX8973772	SRS7229365	Bio-GO-SHIP: Global marine 'omics studies of repeat hydrography transects	The Global Ocean Shipboard Hydrographic Investigations Program (GO-SHIP) is a ship-based global survey of ocean hydrographic sections, which are repeatedly measured on a decadal time scale. The program covers a suite of physical (light, heat, currents, water column structure, etc.) and chemical (nutrients, oxygen, dissolved organic and inorganic carbon, pH, etc.) state variables over the full oce…	Metagenome of whole ocean water: Bio-GO-SHIP	P18	P18017	P182016_017_meta	0.22 μm	WGS	METAGENOMIC	RANDOM	Illumina NovaSeq 6000	150 bp pair end	Earth System Science	Biological Global Ocean Ship-based Hydrographic Investigations Program	2016-12-03T02:00:00Z	7	-110	Pacific Ocean	PNEC	Trades - N. Pacific Equatorial Countercurrent Province
SRR12479659	PRJNA656268	SAMN15783083	SRP278138	SRX8973773	SRS7229366	Bio-GO-SHIP: Global marine 'omics studies of repeat hydrography transects	The Global Ocean Shipboard Hydrographic Investigations Program (GO-SHIP) is a ship-based global survey of ocean hydrographic sections, which are repeatedly measured on a decadal time scale. The program covers a suite of physical (light, heat, currents, water column structure, etc.) and chemical (nutrients, oxygen, dissolved organic and inorganic carbon, pH, etc.) state variables over the full oce…	Metagenome of whole ocean water: Bio-GO-SHIP	P18	P18018	P182016_018_meta	0.22 μm	WGS	METAGENOMIC	RANDOM	Illumina NovaSeq 6000	150 bp pair end	Earth System Science	Biological Global Ocean Ship-based Hydrographic Investigations Program	2016-12-03T12:10:00Z	5.9999	-109.997	Pacific Ocean	PNEC	Trades - N. Pacific Equatorial Countercurrent Province
SRR12479658	PRJNA656268	SAMN15783084	SRP278138	SRX8973774	SRS7229367	Bio-GO-SHIP: Global marine 'omics studies of repeat hydrography transects	The Global Ocean Shipboard Hydrographic Investigations Program (GO-SHIP) is a ship-based global survey of ocean hydrographic sections, which are repeatedly measured on a decadal time scale. The program covers a suite of physical (light, heat, currents, water column structure, etc.) and chemical (nutrients, oxygen, dissolved organic and inorganic carbon, pH, etc.) state variables over the full oce…	Metagenome of whole ocean water: Bio-GO-SHIP	P18	P18019	P182016_019_meta	0.22 μm	WGS	METAGENOMIC	RANDOM	Illumina NovaSeq 6000	150 bp pair end	Earth System Science	Biological Global Ocean Ship-based Hydrographic Investigations Program	2016-12-03T23:32:00Z	4.94072	-110	Pacific Ocean	PNEC	Trades - N. Pacific Equatorial Countercurrent Province
SRR12479657	PRJNA656268	SAMN15783085	SRP278138	SRX8973775	SRS7229368	Bio-GO-SHIP: Global marine 'omics studies of repeat hydrography transects	The Global Ocean Shipboard Hydrographic Investigations Program (GO-SHIP) is a ship-based global survey of ocean hydrographic sections, which are repeatedly measured on a decadal time scale. The program covers a suite of physical (light, heat, currents, water column structure, etc.) and chemical (nutrients, oxygen, dissolved organic and inorganic carbon, pH, etc.) state variables over the full oce…	Metagenome of whole ocean water: Bio-GO-SHIP	P18	P18020	P182016_020_meta	0.22 μm	WGS	METAGENOMIC	RANDOM	Illumina NovaSeq 6000	150 bp pair end	Earth System Science	Biological Global Ocean Ship-based Hydrographic Investigations Program	2016-12-04T11:47:00Z	4.0001	-110	Pacific Ocean	PEQD	Trades - Pacific Equatorial Divergence Province
SRR12479656	PRJNA656268	SAMN15783086	SRP278138	SRX8973776	SRS7229369	Bio-GO-SHIP: Global marine 'omics studies of repeat hydrography transects	The Global Ocean Shipboard Hydrographic Investigations Program (GO-SHIP) is a ship-based global survey of ocean hydrographic sections, which are repeatedly measured on a decadal time scale. The program covers a suite of physical (light, heat, currents, water column structure, etc.) and chemical (nutrients, oxygen, dissolved organic and inorganic carbon, pH, etc.) state variables over the full oce…	Metagenome of whole ocean water: Bio-GO-SHIP	P18	P18021	P182016_021_meta	0.22 μm	WGS	METAGENOMIC	RANDOM	Illumina NovaSeq 6000	150 bp pair end	Earth System Science	Biological Global Ocean Ship-based Hydrographic Investigations Program	2016-12-04T23:00:00Z	3	-110	Pacific Ocean	PEQD	Trades - Pacific Equatorial Divergence Province
SRR12479655	PRJNA656268	SAMN15783087	SRP278138	SRX8973777	SRS7229370	Bio-GO-SHIP: Global marine 'omics studies of repeat hydrography transects	The Global Ocean Shipboard Hydrographic Investigations Program (GO-SHIP) is a ship-based global survey of ocean hydrographic sections, which are repeatedly measured on a decadal time scale. The program covers a suite of physical (light, heat, currents, water column structure, etc.) and chemical (nutrients, oxygen, dissolved organic and inorganic carbon, pH, etc.) state variables over the full oce…	Metagenome of whole ocean water: Bio-GO-SHIP	P18	P18022	P182016_022_meta	0.22 μm	WGS	METAGENOMIC	RANDOM	Illumina NovaSeq 6000	150 bp pair end	Earth System Science	Biological Global Ocean Ship-based Hydrographic Investigations Program	2016-12-05T17:50:00Z	1.99985	-110.002	Pacific Ocean	PEQD	Trades - Pacific Equatorial Divergence Province
SRR12479654	PRJNA656268	SAMN15783088	SRP278138	SRX8973778	SRS7229371	Bio-GO-SHIP: Global marine 'omics studies of repeat hydrography transects	The Global Ocean Shipboard Hydrographic Investigations Program (GO-SHIP) is a ship-based global survey of ocean hydrographic sections, which are repeatedly measured on a decadal time scale. The program covers a suite of physical (light, heat, currents, water column structure, etc.) and chemical (nutrients, oxygen, dissolved organic and inorganic carbon, pH, etc.) state variables over the full oce…	Metagenome of whole ocean water: Bio-GO-SHIP	P18	P18023	P182016_023_meta	0.22 μm	WGS	METAGENOMIC	RANDOM	Illumina NovaSeq 6000	150 bp pair end	Earth System Science	Biological Global Ocean Ship-based Hydrographic Investigations Program	2016-12-06T13:15:00Z	1.00007	-110	Pacific Ocean	PEQD	Trades - Pacific Equatorial Divergence Province
SRR12479653	PRJNA656268	SAMN15783089	SRP278138	SRX8973779	SRS7229372	Bio-GO-SHIP: Global marine 'omics studies of repeat hydrography transects	The Global Ocean Shipboard Hydrographic Investigations Program (GO-SHIP) is a ship-based global survey of ocean hydrographic sections, which are repeatedly measured on a decadal time scale. The program covers a suite of physical (light, heat, currents, water column structure, etc.) and chemical (nutrients, oxygen, dissolved organic and inorganic carbon, pH, etc.) state variables over the full oce…	Metagenome of whole ocean water: Bio-GO-SHIP	P18	P18024	P182016_024_meta	0.22 μm	WGS	METAGENOMIC	RANDOM	Illumina NovaSeq 6000	150 bp pair end	Earth System Science	Biological Global Ocean Ship-based Hydrographic Investigations Program	2016-12-07T08:15:00Z	0	-110	Pacific Ocean	PEQD	Trades - Pacific Equatorial Divergence Province
SRR12479651	PRJNA656268	SAMN15783090	SRP278138	SRX8973781	SRS7229374	Bio-GO-SHIP: Global marine 'omics studies of repeat hydrography transects	The Global Ocean Shipboard Hydrographic Investigations Program (GO-SHIP) is a ship-based global survey of ocean hydrographic sections, which are repeatedly measured on a decadal time scale. The program covers a suite of physical (light, heat, currents, water column structure, etc.) and chemical (nutrients, oxygen, dissolved organic and inorganic carbon, pH, etc.) state variables over the full oce…	Metagenome of whole ocean water: Bio-GO-SHIP	P18	P18025	P182016_025_meta	0.22 μm	WGS	METAGENOMIC	RANDOM	Illumina NovaSeq 6000	150 bp pair end	Earth System Science	Biological Global Ocean Ship-based Hydrographic Investigations Program	2016-12-08T04:15:00Z	-1	-110	Pacific Ocean	PEQD	Trades - Pacific Equatorial Divergence Province
SRR12480091	PRJNA656268	SAMN15783091	SRP278138	SRX8973806	SRS7229400	Bio-GO-SHIP: Global marine 'omics studies of repeat hydrography transects	The Global Ocean Shipboard Hydrographic Investigations Program (GO-SHIP) is a ship-based global survey of ocean hydrographic sections, which are repeatedly measured on a decadal time scale. The program covers a suite of physical (light, heat, currents, water column structure, etc.) and chemical (nutrients, oxygen, dissolved organic and inorganic carbon, pH, etc.) state variables over the full oce…	Metagenome of whole ocean water: Bio-GO-SHIP	P18	P18026	P182016_026_meta	0.22 μm	WGS	METAGENOMIC	RANDOM	Illumina NovaSeq 6000	150 bp pair end	Earth System Science	Biological Global Ocean Ship-based Hydrographic Investigations Program	2016-12-08T23:30:00Z	-1.99935	-109.999	Pacific Ocean	PEQD	Trades - Pacific Equatorial Divergence Province
SRR12480090	PRJNA656268	SAMN15783092	SRP278138	SRX8973807	SRS7229399	Bio-GO-SHIP: Global marine 'omics studies of repeat hydrography transects	The Global Ocean Shipboard Hydrographic Investigations Program (GO-SHIP) is a ship-based global survey of ocean hydrographic sections, which are repeatedly measured on a decadal time scale. The program covers a suite of physical (light, heat, currents, water column structure, etc.) and chemical (nutrients, oxygen, dissolved organic and inorganic carbon, pH, etc.) state variables over the full oce…	Metagenome of whole ocean water: Bio-GO-SHIP	P18	P18027	P182016_027_meta	0.22 μm	WGS	METAGENOMIC	RANDOM	Illumina NovaSeq 6000	150 bp pair end	Earth System Science	Biological Global Ocean Ship-based Hydrographic Investigations Program	2016-12-09T19:01:00Z	-3.00105	-110	Pacific Ocean	PEQD	Trades - Pacific Equatorial Divergence Province
SRR12480089	PRJNA656268	SAMN15783093	SRP278138	SRX8973808	SRS7229401	Bio-GO-SHIP: Global marine 'omics studies of repeat hydrography transects	The Global Ocean Shipboard Hydrographic Investigations Program (GO-SHIP) is a ship-based global survey of ocean hydrographic sections, which are repeatedly measured on a decadal time scale. The program covers a suite of physical (light, heat, currents, water column structure, etc.) and chemical (nutrients, oxygen, dissolved organic and inorganic carbon, pH, etc.) state variables over the full oce…	Metagenome of whole ocean water: Bio-GO-SHIP	P18	P18028	P182016_028_meta	0.22 μm	WGS	METAGENOMIC	RANDOM	Illumina NovaSeq 6000	150 bp pair end	Earth System Science	Biological Global Ocean Ship-based Hydrographic Investigations Program	2016-12-10T05:53:00Z	-3.9998	-110	Pacific Ocean	PEQD	Trades - Pacific Equatorial Divergence Province
SRR12480088	PRJNA656268	SAMN15783094	SRP278138	SRX8973809	SRS7229402	Bio-GO-SHIP: Global marine 'omics studies of repeat hydrography transects	The Global Ocean Shipboard Hydrographic Investigations Program (GO-SHIP) is a ship-based global survey of ocean hydrographic sections, which are repeatedly measured on a decadal time scale. The program covers a suite of physical (light, heat, currents, water column structure, etc.) and chemical (nutrients, oxygen, dissolved organic and inorganic carbon, pH, etc.) state variables over the full oce…	Metagenome of whole ocean water: Bio-GO-SHIP	P18	P18029	P182016_029_meta	0.22 μm	WGS	METAGENOMIC	RANDOM	Illumina NovaSeq 6000	150 bp pair end	Earth System Science	Biological Global Ocean Ship-based Hydrographic Investigations Program	2016-12-10T17:30:00Z	-4.99995	-110	Pacific Ocean	PEQD	Trades - Pacific Equatorial Divergence Province
SRR12480087	PRJNA656268	SAMN15783095	SRP278138	SRX8973810	SRS7229403	Bio-GO-SHIP: Global marine 'omics studies of repeat hydrography transects	The Global Ocean Shipboard Hydrographic Investigations Program (GO-SHIP) is a ship-based global survey of ocean hydrographic sections, which are repeatedly measured on a decadal time scale. The program covers a suite of physical (light, heat, currents, water column structure, etc.) and chemical (nutrients, oxygen, dissolved organic and inorganic carbon, pH, etc.) state variables over the full oce…	Metagenome of whole ocean water: Bio-GO-SHIP	P18	P18030	P182016_030_meta	0.22 μm	WGS	METAGENOMIC	RANDOM	Illumina NovaSeq 6000	150 bp pair end	Earth System Science	Biological Global Ocean Ship-based Hydrographic Investigations Program	2016-12-10T22:30:00Z	-5.2899	-109.59	Pacific Ocean	PEQD	Trades - Pacific Equatorial Divergence Province
SRR12480086	PRJNA656268	SAMN15783096	SRP278138	SRX8973811	SRS7229404	Bio-GO-SHIP: Global marine 'omics studies of repeat hydrography transects	The Global Ocean Shipboard Hydrographic Investigations Program (GO-SHIP) is a ship-based global survey of ocean hydrographic sections, which are repeatedly measured on a decadal time scale. The program covers a suite of physical (light, heat, currents, water column structure, etc.) and chemical (nutrients, oxygen, dissolved organic and inorganic carbon, pH, etc.) state variables over the full oce…	Metagenome of whole ocean water: Bio-GO-SHIP	P18	P18031	P182016_031_meta	0.22 μm	WGS	METAGENOMIC	RANDOM	Illumina NovaSeq 6000	150 bp pair end	Earth System Science	Biological Global Ocean Ship-based Hydrographic Investigations Program	2016-12-11T16:10:00Z	-6.18012	-108.35	Pacific Ocean	PEQD	Trades - Pacific Equatorial Divergence Province
SRR12480085	PRJNA656268	SAMN15783097	SRP278138	SRX8973812	SRS7229405	Bio-GO-SHIP: Global marine 'omics studies of repeat hydrography transects	The Global Ocean Shipboard Hydrographic Investigations Program (GO-SHIP) is a ship-based global survey of ocean hydrographic sections, which are repeatedly measured on a decadal time scale. The program covers a suite of physical (light, heat, currents, water column structure, etc.) and chemical (nutrients, oxygen, dissolved organic and inorganic carbon, pH, etc.) state variables over the full oce…	Metagenome of whole ocean water: Bio-GO-SHIP	P18	P18032	P182016_032_meta	0.22 μm	WGS	METAGENOMIC	RANDOM	Illumina NovaSeq 6000	150 bp pair end	Earth System Science	Biological Global Ocean Ship-based Hydrographic Investigations Program	2016-12-12T08:00:00Z	-7.06002	-107.12	Pacific Ocean	PEQD	Trades - Pacific Equatorial Divergence Province
SRR12480084	PRJNA656268	SAMN15783098	SRP278138	SRX8973813	SRS7229406	Bio-GO-SHIP: Global marine 'omics studies of repeat hydrography transects	The Global Ocean Shipboard Hydrographic Investigations Program (GO-SHIP) is a ship-based global survey of ocean hydrographic sections, which are repeatedly measured on a decadal time scale. The program covers a suite of physical (light, heat, currents, water column structure, etc.) and chemical (nutrients, oxygen, dissolved organic and inorganic carbon, pH, etc.) state variables over the full oce…	Metagenome of whole ocean water: Bio-GO-SHIP	P18	P18033	P182016_033_meta	0.22 μm	WGS	METAGENOMIC	RANDOM	Illumina NovaSeq 6000	150 bp pair end	Earth System Science	Biological Global Ocean Ship-based Hydrographic Investigations Program	2016-12-13T05:30:00Z	-8.23973	-105.47	Pacific Ocean	SPSG	Westerlies - S. Pacific Subtropical Gyre Province
SRR12480083	PRJNA656268	SAMN15783099	SRP278138	SRX8973814	SRS7229407	Bio-GO-SHIP: Global marine 'omics studies of repeat hydrography transects	The Global Ocean Shipboard Hydrographic Investigations Program (GO-SHIP) is a ship-based global survey of ocean hydrographic sections, which are repeatedly measured on a decadal time scale. The program covers a suite of physical (light, heat, currents, water column structure, etc.) and chemical (nutrients, oxygen, dissolved organic and inorganic carbon, pH, etc.) state variables over the full oce…	Metagenome of whole ocean water: Bio-GO-SHIP	P18	P18034	P182016_034_meta	0.22 μm	WGS	METAGENOMIC	RANDOM	Illumina NovaSeq 6000	150 bp pair end	Earth System Science	Biological Global Ocean Ship-based Hydrographic Investigations Program	2016-12-13T23:55:00Z	-9.12002	-104.239	Pacific Ocean	PEQD	Trades - Pacific Equatorial Divergence Province
SRR12480081	PRJNA656268	SAMN15783100	SRP278138	SRX8973816	SRS7229409	Bio-GO-SHIP: Global marine 'omics studies of repeat hydrography transects	The Global Ocean Shipboard Hydrographic Investigations Program (GO-SHIP) is a ship-based global survey of ocean hydrographic sections, which are repeatedly measured on a decadal time scale. The program covers a suite of physical (light, heat, currents, water column structure, etc.) and chemical (nutrients, oxygen, dissolved organic and inorganic carbon, pH, etc.) state variables over the full oce…	Metagenome of whole ocean water: Bio-GO-SHIP	P18	P18035	P182016_035_meta	0.22 μm	WGS	METAGENOMIC	RANDOM	Illumina NovaSeq 6000	150 bp pair end	Earth System Science	Biological Global Ocean Ship-based Hydrographic Investigations Program	2016-12-14T18:00:00Z	-9.8897	-103.156	Pacific Ocean	PEQD	Trades - Pacific Equatorial Divergence Province
SRR12480080	PRJNA656268	SAMN15783101	SRP278138	SRX8973817	SRS7229411	Bio-GO-SHIP: Global marine 'omics studies of repeat hydrography transects	The Global Ocean Shipboard Hydrographic Investigations Program (GO-SHIP) is a ship-based global survey of ocean hydrographic sections, which are repeatedly measured on a decadal time scale. The program covers a suite of physical (light, heat, currents, water column structure, etc.) and chemical (nutrients, oxygen, dissolved organic and inorganic carbon, pH, etc.) state variables over the full oce…	Metagenome of whole ocean water: Bio-GO-SHIP	P18	P18036	P182016_036_meta	0.22 μm	WGS	METAGENOMIC	RANDOM	Illumina NovaSeq 6000	150 bp pair end	Earth System Science	Biological Global Ocean Ship-based Hydrographic Investigations Program	2016-12-15T06:30:00Z	-10.9994	-103	Pacific Ocean	PEQD	Trades - Pacific Equatorial Divergence Province
SRR12480079	PRJNA656268	SAMN15783102	SRP278138	SRX8973818	SRS7229410	Bio-GO-SHIP: Global marine 'omics studies of repeat hydrography transects	The Global Ocean Shipboard Hydrographic Investigations Program (GO-SHIP) is a ship-based global survey of ocean hydrographic sections, which are repeatedly measured on a decadal time scale. The program covers a suite of physical (light, heat, currents, water column structure, etc.) and chemical (nutrients, oxygen, dissolved organic and inorganic carbon, pH, etc.) state variables over the full oce…	Metagenome of whole ocean water: Bio-GO-SHIP	P18	P18037	P182016_037_meta	0.22 μm	WGS	METAGENOMIC	RANDOM	Illumina NovaSeq 6000	150 bp pair end	Earth System Science	Biological Global Ocean Ship-based Hydrographic Investigations Program	2016-12-15T19:00:00Z	-12.0008	-103	Pacific Ocean	SPSG	Westerlies - S. Pacific Subtropical Gyre Province
SRR12480078	PRJNA656268	SAMN15783103	SRP278138	SRX8973819	SRS7229412	Bio-GO-SHIP: Global marine 'omics studies of repeat hydrography transects	The Global Ocean Shipboard Hydrographic Investigations Program (GO-SHIP) is a ship-based global survey of ocean hydrographic sections, which are repeatedly measured on a decadal time scale. The program covers a suite of physical (light, heat, currents, water column structure, etc.) and chemical (nutrients, oxygen, dissolved organic and inorganic carbon, pH, etc.) state variables over the full oce…	Metagenome of whole ocean water: Bio-GO-SHIP	P18	P18038	P182016_038_meta	0.22 μm	WGS	METAGENOMIC	RANDOM	Illumina NovaSeq 6000	150 bp pair end	Earth System Science	Biological Global Ocean Ship-based Hydrographic Investigations Program	2016-12-16T06:35:00Z	-12.9997	-102.999	Pacific Ocean	SPSG	Westerlies - S. Pacific Subtropical Gyre Province
SRR12480077	PRJNA656268	SAMN15783104	SRP278138	SRX8973820	SRS7229413	Bio-GO-SHIP: Global marine 'omics studies of repeat hydrography transects	The Global Ocean Shipboard Hydrographic Investigations Program (GO-SHIP) is a ship-based global survey of ocean hydrographic sections, which are repeatedly measured on a decadal time scale. The program covers a suite of physical (light, heat, currents, water column structure, etc.) and chemical (nutrients, oxygen, dissolved organic and inorganic carbon, pH, etc.) state variables over the full oce…	Metagenome of whole ocean water: Bio-GO-SHIP	P18	P18039	P182016_039_meta	0.22 μm	WGS	METAGENOMIC	RANDOM	Illumina NovaSeq 6000	150 bp pair end	Earth System Science	Biological Global Ocean Ship-based Hydrographic Investigations Program	2016-12-16T18:50:00Z	-13.9996	-103	Pacific Ocean	SPSG	Westerlies - S. Pacific Subtropical Gyre Province
SRR12480076	PRJNA656268	SAMN15783105	SRP278138	SRX8973821	SRS7229415	Bio-GO-SHIP: Global marine 'omics studies of repeat hydrography transects	The Global Ocean Shipboard Hydrographic Investigations Program (GO-SHIP) is a ship-based global survey of ocean hydrographic sections, which are repeatedly measured on a decadal time scale. The program covers a suite of physical (light, heat, currents, water column structure, etc.) and chemical (nutrients, oxygen, dissolved organic and inorganic carbon, pH, etc.) state variables over the full oce…	Metagenome of whole ocean water: Bio-GO-SHIP	P18	P18040	P182016_040_meta	0.22 μm	WGS	METAGENOMIC	RANDOM	Illumina NovaSeq 6000	150 bp pair end	Earth System Science	Biological Global Ocean Ship-based Hydrographic Investigations Program	2016-12-17T06:20:00Z	-15.0001	-103	Pacific Ocean	SPSG	Westerlies - S. Pacific Subtropical Gyre Province
SRR12480075	PRJNA656268	SAMN15783106	SRP278138	SRX8973822	SRS7229414	Bio-GO-SHIP: Global marine 'omics studies of repeat hydrography transects	The Global Ocean Shipboard Hydrographic Investigations Program (GO-SHIP) is a ship-based global survey of ocean hydrographic sections, which are repeatedly measured on a decadal time scale. The program covers a suite of physical (light, heat, currents, water column structure, etc.) and chemical (nutrients, oxygen, dissolved organic and inorganic carbon, pH, etc.) state variables over the full oce…	Metagenome of whole ocean water: Bio-GO-SHIP	P18	P18041	P182016_041_meta	0.22 μm	WGS	METAGENOMIC	RANDOM	Illumina NovaSeq 6000	150 bp pair end	Earth System Science	Biological Global Ocean Ship-based Hydrographic Investigations Program	2016-12-17T18:00:00Z	-15.2665	-103	Pacific Ocean	SPSG	Westerlies - S. Pacific Subtropical Gyre Province
SRR12480074	PRJNA656268	SAMN15783107	SRP278138	SRX8973823	SRS7229416	Bio-GO-SHIP: Global marine 'omics studies of repeat hydrography transects	The Global Ocean Shipboard Hydrographic Investigations Program (GO-SHIP) is a ship-based global survey of ocean hydrographic sections, which are repeatedly measured on a decadal time scale. The program covers a suite of physical (light, heat, currents, water column structure, etc.) and chemical (nutrients, oxygen, dissolved organic and inorganic carbon, pH, etc.) state variables over the full oce…	Metagenome of whole ocean water: Bio-GO-SHIP	P18	P18042	P182016_042_meta	0.22 μm	WGS	METAGENOMIC	RANDOM	Illumina NovaSeq 6000	150 bp pair end	Earth System Science	Biological Global Ocean Ship-based Hydrographic Investigations Program	2016-12-18T06:45:00Z	-17	-103	Pacific Ocean	SPSG	Westerlies - S. Pacific Subtropical Gyre Province
SRR12480073	PRJNA656268	SAMN15783108	SRP278138	SRX8973824	SRS7229417	Bio-GO-SHIP: Global marine 'omics studies of repeat hydrography transects	The Global Ocean Shipboard Hydrographic Investigations Program (GO-SHIP) is a ship-based global survey of ocean hydrographic sections, which are repeatedly measured on a decadal time scale. The program covers a suite of physical (light, heat, currents, water column structure, etc.) and chemical (nutrients, oxygen, dissolved organic and inorganic carbon, pH, etc.) state variables over the full oce…	Metagenome of whole ocean water: Bio-GO-SHIP	P18	P18043	P182016_043_meta	0.22 μm	WGS	METAGENOMIC	RANDOM	Illumina NovaSeq 6000	150 bp pair end	Earth System Science	Biological Global Ocean Ship-based Hydrographic Investigations Program	2016-12-18T17:10:00Z	-17.9993	-103	Pacific Ocean	SPSG	Westerlies - S. Pacific Subtropical Gyre Province
SRR12480072	PRJNA656268	SAMN15783109	SRP278138	SRX8973825	SRS7229418	Bio-GO-SHIP: Global marine 'omics studies of repeat hydrography transects	The Global Ocean Shipboard Hydrographic Investigations Program (GO-SHIP) is a ship-based global survey of ocean hydrographic sections, which are repeatedly measured on a decadal time scale. The program covers a suite of physical (light, heat, currents, water column structure, etc.) and chemical (nutrients, oxygen, dissolved organic and inorganic carbon, pH, etc.) state variables over the full oce…	Metagenome of whole ocean water: Bio-GO-SHIP	P18	P18044	P182016_044_meta	0.22 μm	WGS	METAGENOMIC	RANDOM	Illumina NovaSeq 6000	150 bp pair end	Earth System Science	Biological Global Ocean Ship-based Hydrographic Investigations Program	2016-12-19T04:50:00Z	-19.0001	-103.002	Pacific Ocean	SPSG	Westerlies - S. Pacific Subtropical Gyre Province
SRR12480070	PRJNA656268	SAMN15783110	SRP278138	SRX8973827	SRS7229421	Bio-GO-SHIP: Global marine 'omics studies of repeat hydrography transects	The Global Ocean Shipboard Hydrographic Investigations Program (GO-SHIP) is a ship-based global survey of ocean hydrographic sections, which are repeatedly measured on a decadal time scale. The program covers a suite of physical (light, heat, currents, water column structure, etc.) and chemical (nutrients, oxygen, dissolved organic and inorganic carbon, pH, etc.) state variables over the full oce…	Metagenome of whole ocean water: Bio-GO-SHIP	P18	P18045	P182016_045_meta	0.22 μm	WGS	METAGENOMIC	RANDOM	Illumina NovaSeq 6000	150 bp pair end	Earth System Science	Biological Global Ocean Ship-based Hydrographic Investigations Program	2016-12-19T17:40:00Z	-20	-103	Pacific Ocean	SPSG	Westerlies - S. Pacific Subtropical Gyre Province
SRR12480069	PRJNA656268	SAMN15783111	SRP278138	SRX8973828	SRS7229420	Bio-GO-SHIP: Global marine 'omics studies of repeat hydrography transects	The Global Ocean Shipboard Hydrographic Investigations Program (GO-SHIP) is a ship-based global survey of ocean hydrographic sections, which are repeatedly measured on a decadal time scale. The program covers a suite of physical (light, heat, currents, water column structure, etc.) and chemical (nutrients, oxygen, dissolved organic and inorganic carbon, pH, etc.) state variables over the full oce…	Metagenome of whole ocean water: Bio-GO-SHIP	P18	P18046	P182016_046_meta	0.22 μm	WGS	METAGENOMIC	RANDOM	Illumina NovaSeq 6000	150 bp pair end	Earth System Science	Biological Global Ocean Ship-based Hydrographic Investigations Program	2016-12-20T05:00:00Z	-21	-103	Pacific Ocean	SPSG	Westerlies - S. Pacific Subtropical Gyre Province
SRR12480068	PRJNA656268	SAMN15783112	SRP278138	SRX8973829	SRS7229422	Bio-GO-SHIP: Global marine 'omics studies of repeat hydrography transects	The Global Ocean Shipboard Hydrographic Investigations Program (GO-SHIP) is a ship-based global survey of ocean hydrographic sections, which are repeatedly measured on a decadal time scale. The program covers a suite of physical (light, heat, currents, water column structure, etc.) and chemical (nutrients, oxygen, dissolved organic and inorganic carbon, pH, etc.) state variables over the full oce…	Metagenome of whole ocean water: Bio-GO-SHIP	P18	P18047	P182016_047_meta	0.22 μm	WGS	METAGENOMIC	RANDOM	Illumina NovaSeq 6000	150 bp pair end	Earth System Science	Biological Global Ocean Ship-based Hydrographic Investigations Program	2016-12-20T17:15:00Z	-22.0001	-103	Pacific Ocean	SPSG	Westerlies - S. Pacific Subtropical Gyre Province
SRR12479995	PRJNA656268	SAMN15783113	SRP278138	SRX8973902	SRS7229494	Bio-GO-SHIP: Global marine 'omics studies of repeat hydrography transects	The Global Ocean Shipboard Hydrographic Investigations Program (GO-SHIP) is a ship-based global survey of ocean hydrographic sections, which are repeatedly measured on a decadal time scale. The program covers a suite of physical (light, heat, currents, water column structure, etc.) and chemical (nutrients, oxygen, dissolved organic and inorganic carbon, pH, etc.) state variables over the full oce…	Metagenome of whole ocean water: Bio-GO-SHIP	P18	P18048	P182016_048_meta	0.22 μm	WGS	METAGENOMIC	RANDOM	Illumina NovaSeq 6000	150 bp pair end	Earth System Science	Biological Global Ocean Ship-based Hydrographic Investigations Program	2016-12-21T04:45:00Z	-23.0001	-103	Pacific Ocean	SPSG	Westerlies - S. Pacific Subtropical Gyre Province
SRR12479993	PRJNA656268	SAMN15783115	SRP278138	SRX8973904	SRS7229496	Bio-GO-SHIP: Global marine 'omics studies of repeat hydrography transects	The Global Ocean Shipboard Hydrographic Investigations Program (GO-SHIP) is a ship-based global survey of ocean hydrographic sections, which are repeatedly measured on a decadal time scale. The program covers a suite of physical (light, heat, currents, water column structure, etc.) and chemical (nutrients, oxygen, dissolved organic and inorganic carbon, pH, etc.) state variables over the full oce…	Metagenome of whole ocean water: Bio-GO-SHIP	P18	P18050	P182016_050_meta	0.22 μm	WGS	METAGENOMIC	RANDOM	Illumina NovaSeq 6000	150 bp pair end	Earth System Science	Biological Global Ocean Ship-based Hydrographic Investigations Program	2016-12-21T12:10:00Z	-23.4996	-103	Pacific Ocean	SPSG	Westerlies - S. Pacific Subtropical Gyre Province
SRR12479994	PRJNA656268	SAMN15783114	SRP278138	SRX8973903	SRS7229497	Bio-GO-SHIP: Global marine 'omics studies of repeat hydrography transects	The Global Ocean Shipboard Hydrographic Investigations Program (GO-SHIP) is a ship-based global survey of ocean hydrographic sections, which are repeatedly measured on a decadal time scale. The program covers a suite of physical (light, heat, currents, water column structure, etc.) and chemical (nutrients, oxygen, dissolved organic and inorganic carbon, pH, etc.) state variables over the full oce…	Metagenome of whole ocean water: Bio-GO-SHIP	P18	P18049	P182016_049_meta	0.22 μm	WGS	METAGENOMIC	RANDOM	Illumina NovaSeq 6000	150 bp pair end	Earth System Science	Biological Global Ocean Ship-based Hydrographic Investigations Program	2016-12-22T05:25:00Z	-23.9617	-103	Pacific Ocean	SPSG	Westerlies - S. Pacific Subtropical Gyre Province
SRR12479992	PRJNA656268	SAMN15783116	SRP278138	SRX8973905	SRS7229498	Bio-GO-SHIP: Global marine 'omics studies of repeat hydrography transects	The Global Ocean Shipboard Hydrographic Investigations Program (GO-SHIP) is a ship-based global survey of ocean hydrographic sections, which are repeatedly measured on a decadal time scale. The program covers a suite of physical (light, heat, currents, water column structure, etc.) and chemical (nutrients, oxygen, dissolved organic and inorganic carbon, pH, etc.) state variables over the full oce…	Metagenome of whole ocean water: Bio-GO-SHIP	P18	P18051	P182016_051_meta	0.22 μm	WGS	METAGENOMIC	RANDOM	Illumina NovaSeq 6000	150 bp pair end	Earth System Science	Biological Global Ocean Ship-based Hydrographic Investigations Program	2016-12-31T16:55:00Z	-23.9	-103	Pacific Ocean	SPSG	Westerlies - S. Pacific Subtropical Gyre Province
SRR12479991	PRJNA656268	SAMN15783117	SRP278138	SRX8973906	SRS7229499	Bio-GO-SHIP: Global marine 'omics studies of repeat hydrography transects	The Global Ocean Shipboard Hydrographic Investigations Program (GO-SHIP) is a ship-based global survey of ocean hydrographic sections, which are repeatedly measured on a decadal time scale. The program covers a suite of physical (light, heat, currents, water column structure, etc.) and chemical (nutrients, oxygen, dissolved organic and inorganic carbon, pH, etc.) state variables over the full oce…	Metagenome of whole ocean water: Bio-GO-SHIP	P18	P18052	P182016_052_meta	0.22 μm	WGS	METAGENOMIC	RANDOM	Illumina NovaSeq 6000	150 bp pair end	Earth System Science	Biological Global Ocean Ship-based Hydrographic Investigations Program	2017-01-01T20:17:00Z	-25.0012	-101.501	Pacific Ocean	SPSG	Westerlies - S. Pacific Subtropical Gyre Province
SRR12479990	PRJNA656268	SAMN15783118	SRP278138	SRX8973907	SRS7229500	Bio-GO-SHIP: Global marine 'omics studies of repeat hydrography transects	The Global Ocean Shipboard Hydrographic Investigations Program (GO-SHIP) is a ship-based global survey of ocean hydrographic sections, which are repeatedly measured on a decadal time scale. The program covers a suite of physical (light, heat, currents, water column structure, etc.) and chemical (nutrients, oxygen, dissolved organic and inorganic carbon, pH, etc.) state variables over the full oce…	Metagenome of whole ocean water: Bio-GO-SHIP	P18	P18053	P182016_053_meta	0.22 μm	WGS	METAGENOMIC	RANDOM	Illumina NovaSeq 6000	150 bp pair end	Earth System Science	Biological Global Ocean Ship-based Hydrographic Investigations Program	2017-01-02T07:46:00Z	-26	-101.5	Pacific Ocean	SPSG	Westerlies - S. Pacific Subtropical Gyre Province
SRR12479989	PRJNA656268	SAMN15783119	SRP278138	SRX8973908	SRS7229501	Bio-GO-SHIP: Global marine 'omics studies of repeat hydrography transects	The Global Ocean Shipboard Hydrographic Investigations Program (GO-SHIP) is a ship-based global survey of ocean hydrographic sections, which are repeatedly measured on a decadal time scale. The program covers a suite of physical (light, heat, currents, water column structure, etc.) and chemical (nutrients, oxygen, dissolved organic and inorganic carbon, pH, etc.) state variables over the full oce…	Metagenome of whole ocean water: Bio-GO-SHIP	P18	P18054	P182016_054_meta	0.22 μm	WGS	METAGENOMIC	RANDOM	Illumina NovaSeq 6000	150 bp pair end	Earth System Science	Biological Global Ocean Ship-based Hydrographic Investigations Program	2017-01-02T18:29:00Z	-27.0009	-101.5	Pacific Ocean	SPSG	Westerlies - S. Pacific Subtropical Gyre Province
SRR12479987	PRJNA656268	SAMN15783120	SRP278138	SRX8973910	SRS7229502	Bio-GO-SHIP: Global marine 'omics studies of repeat hydrography transects	The Global Ocean Shipboard Hydrographic Investigations Program (GO-SHIP) is a ship-based global survey of ocean hydrographic sections, which are repeatedly measured on a decadal time scale. The program covers a suite of physical (light, heat, currents, water column structure, etc.) and chemical (nutrients, oxygen, dissolved organic and inorganic carbon, pH, etc.) state variables over the full oce…	Metagenome of whole ocean water: Bio-GO-SHIP	P18	P18056	P182016_056_meta	0.22 μm	WGS	METAGENOMIC	RANDOM	Illumina NovaSeq 6000	150 bp pair end	Earth System Science	Biological Global Ocean Ship-based Hydrographic Investigations Program	2017-01-03T20:26:00Z	-29.0957	-103.006	Pacific Ocean	SPSG	Westerlies - S. Pacific Subtropical Gyre Province
SRR12479986	PRJNA656268	SAMN15783121	SRP278138	SRX8973911	SRS7229504	Bio-GO-SHIP: Global marine 'omics studies of repeat hydrography transects	The Global Ocean Shipboard Hydrographic Investigations Program (GO-SHIP) is a ship-based global survey of ocean hydrographic sections, which are repeatedly measured on a decadal time scale. The program covers a suite of physical (light, heat, currents, water column structure, etc.) and chemical (nutrients, oxygen, dissolved organic and inorganic carbon, pH, etc.) state variables over the full oce…	Metagenome of whole ocean water: Bio-GO-SHIP	P18	P18057	P182016_057_meta	0.22 μm	WGS	METAGENOMIC	RANDOM	Illumina NovaSeq 6000	150 bp pair end	Earth System Science	Biological Global Ocean Ship-based Hydrographic Investigations Program	2017-01-04T14:00:00Z	-30.4999	-103	Pacific Ocean	SPSG	Westerlies - S. Pacific Subtropical Gyre Province
SRR12479985	PRJNA656268	SAMN15783122	SRP278138	SRX8973912	SRS7229506	Bio-GO-SHIP: Global marine 'omics studies of repeat hydrography transects	The Global Ocean Shipboard Hydrographic Investigations Program (GO-SHIP) is a ship-based global survey of ocean hydrographic sections, which are repeatedly measured on a decadal time scale. The program covers a suite of physical (light, heat, currents, water column structure, etc.) and chemical (nutrients, oxygen, dissolved organic and inorganic carbon, pH, etc.) state variables over the full oce…	Metagenome of whole ocean water: Bio-GO-SHIP	P18	P18058	P182016_058_meta	0.22 μm	WGS	METAGENOMIC	RANDOM	Illumina NovaSeq 6000	150 bp pair end	Earth System Science	Biological Global Ocean Ship-based Hydrographic Investigations Program	2017-01-04T22:07:00Z	-31.001	-103	Pacific Ocean	SPSG	Westerlies - S. Pacific Subtropical Gyre Province
SRR12479984	PRJNA656268	SAMN15783123	SRP278138	SRX8973913	SRS7229507	Bio-GO-SHIP: Global marine 'omics studies of repeat hydrography transects	The Global Ocean Shipboard Hydrographic Investigations Program (GO-SHIP) is a ship-based global survey of ocean hydrographic sections, which are repeatedly measured on a decadal time scale. The program covers a suite of physical (light, heat, currents, water column structure, etc.) and chemical (nutrients, oxygen, dissolved organic and inorganic carbon, pH, etc.) state variables over the full oce…	Metagenome of whole ocean water: Bio-GO-SHIP	P18	P18059	P182016_059_meta	0.22 μm	WGS	METAGENOMIC	RANDOM	Illumina NovaSeq 6000	150 bp pair end	Earth System Science	Biological Global Ocean Ship-based Hydrographic Investigations Program	2017-01-05T09:26:00Z	-31.9999	-103	Pacific Ocean	SPSG	Westerlies - S. Pacific Subtropical Gyre Province
SRR12479983	PRJNA656268	SAMN15783124	SRP278138	SRX8973914	SRS7229505	Bio-GO-SHIP: Global marine 'omics studies of repeat hydrography transects	The Global Ocean Shipboard Hydrographic Investigations Program (GO-SHIP) is a ship-based global survey of ocean hydrographic sections, which are repeatedly measured on a decadal time scale. The program covers a suite of physical (light, heat, currents, water column structure, etc.) and chemical (nutrients, oxygen, dissolved organic and inorganic carbon, pH, etc.) state variables over the full oce…	Metagenome of whole ocean water: Bio-GO-SHIP	P18	P18060	P182016_060_meta	0.22 μm	WGS	METAGENOMIC	RANDOM	Illumina NovaSeq 6000	150 bp pair end	Earth System Science	Biological Global Ocean Ship-based Hydrographic Investigations Program	2017-01-05T20:56:00Z	-33.0001	-103	Pacific Ocean	SPSG	Westerlies - S. Pacific Subtropical Gyre Province
SRR12479982	PRJNA656268	SAMN15783125	SRP278138	SRX8973915	SRS7229508	Bio-GO-SHIP: Global marine 'omics studies of repeat hydrography transects	The Global Ocean Shipboard Hydrographic Investigations Program (GO-SHIP) is a ship-based global survey of ocean hydrographic sections, which are repeatedly measured on a decadal time scale. The program covers a suite of physical (light, heat, currents, water column structure, etc.) and chemical (nutrients, oxygen, dissolved organic and inorganic carbon, pH, etc.) state variables over the full oce…	Metagenome of whole ocean water: Bio-GO-SHIP	P18	P18061	P182016_061_meta	0.22 μm	WGS	METAGENOMIC	RANDOM	Illumina NovaSeq 6000	150 bp pair end	Earth System Science	Biological Global Ocean Ship-based Hydrographic Investigations Program	2017-01-06T08:54:00Z	-34	-102.666	Pacific Ocean	SPSG	Westerlies - S. Pacific Subtropical Gyre Province
SRR12479980	PRJNA656268	SAMN15783126	SRP278138	SRX8973917	SRS7229510	Bio-GO-SHIP: Global marine 'omics studies of repeat hydrography transects	The Global Ocean Shipboard Hydrographic Investigations Program (GO-SHIP) is a ship-based global survey of ocean hydrographic sections, which are repeatedly measured on a decadal time scale. The program covers a suite of physical (light, heat, currents, water column structure, etc.) and chemical (nutrients, oxygen, dissolved organic and inorganic carbon, pH, etc.) state variables over the full oce…	Metagenome of whole ocean water: Bio-GO-SHIP	P18	P18063	P182016_063_meta	0.22 μm	WGS	METAGENOMIC	RANDOM	Illumina NovaSeq 6000	150 bp pair end	Earth System Science	Biological Global Ocean Ship-based Hydrographic Investigations Program	2017-01-06T14:38:00Z	-34.502	-103	Pacific Ocean	SPSG	Westerlies - S. Pacific Subtropical Gyre Province
SRR12479981	PRJNA656268	SAMN15783127	SRP278138	SRX8973916	SRS7229509	Bio-GO-SHIP: Global marine 'omics studies of repeat hydrography transects	The Global Ocean Shipboard Hydrographic Investigations Program (GO-SHIP) is a ship-based global survey of ocean hydrographic sections, which are repeatedly measured on a decadal time scale. The program covers a suite of physical (light, heat, currents, water column structure, etc.) and chemical (nutrients, oxygen, dissolved organic and inorganic carbon, pH, etc.) state variables over the full oce…	Metagenome of whole ocean water: Bio-GO-SHIP	P18	P18062	P182016_062_meta	0.22 μm	WGS	METAGENOMIC	RANDOM	Illumina NovaSeq 6000	150 bp pair end	Earth System Science	Biological Global Ocean Ship-based Hydrographic Investigations Program	2017-01-07T09:02:00Z	-36.0001	-103	Pacific Ocean	SPSG	Westerlies - S. Pacific Subtropical Gyre Province
SRR12479979	PRJNA656268	SAMN15783128	SRP278138	SRX8973918	SRS7229511	Bio-GO-SHIP: Global marine 'omics studies of repeat hydrography transects	The Global Ocean Shipboard Hydrographic Investigations Program (GO-SHIP) is a ship-based global survey of ocean hydrographic sections, which are repeatedly measured on a decadal time scale. The program covers a suite of physical (light, heat, currents, water column structure, etc.) and chemical (nutrients, oxygen, dissolved organic and inorganic carbon, pH, etc.) state variables over the full oce…	Metagenome of whole ocean water: Bio-GO-SHIP	P18	P18064	P182016_064_meta	0.22 μm	WGS	METAGENOMIC	RANDOM	Illumina NovaSeq 6000	150 bp pair end	Earth System Science	Biological Global Ocean Ship-based Hydrographic Investigations Program	2017-01-07T20:53:00Z	-37	-103	Pacific Ocean	SPSG	Westerlies - S. Pacific Subtropical Gyre Province
SRR12479978	PRJNA656268	SAMN15783129	SRP278138	SRX8973919	SRS7229513	Bio-GO-SHIP: Global marine 'omics studies of repeat hydrography transects	The Global Ocean Shipboard Hydrographic Investigations Program (GO-SHIP) is a ship-based global survey of ocean hydrographic sections, which are repeatedly measured on a decadal time scale. The program covers a suite of physical (light, heat, currents, water column structure, etc.) and chemical (nutrients, oxygen, dissolved organic and inorganic carbon, pH, etc.) state variables over the full oce…	Metagenome of whole ocean water: Bio-GO-SHIP	P18	P18065	P182016_065_meta	0.22 μm	WGS	METAGENOMIC	RANDOM	Illumina NovaSeq 6000	150 bp pair end	Earth System Science	Biological Global Ocean Ship-based Hydrographic Investigations Program	2017-01-08T08:51:00Z	-38	-103	Pacific Ocean	SPSG	Westerlies - S. Pacific Subtropical Gyre Province
SRR12479976	PRJNA656268	SAMN15783130	SRP278138	SRX8973921	SRS7229514	Bio-GO-SHIP: Global marine 'omics studies of repeat hydrography transects	The Global Ocean Shipboard Hydrographic Investigations Program (GO-SHIP) is a ship-based global survey of ocean hydrographic sections, which are repeatedly measured on a decadal time scale. The program covers a suite of physical (light, heat, currents, water column structure, etc.) and chemical (nutrients, oxygen, dissolved organic and inorganic carbon, pH, etc.) state variables over the full oce…	Metagenome of whole ocean water: Bio-GO-SHIP	P18	P18066	P182016_066_meta	0.22 μm	WGS	METAGENOMIC	RANDOM	Illumina NovaSeq 6000	150 bp pair end	Earth System Science	Biological Global Ocean Ship-based Hydrographic Investigations Program	2017-01-08T14:50:00Z	-38.5006	-103.001	Pacific Ocean	SPSG	Westerlies - S. Pacific Subtropical Gyre Province
SRR12479975	PRJNA656268	SAMN15783131	SRP278138	SRX8973922	SRS7229515	Bio-GO-SHIP: Global marine 'omics studies of repeat hydrography transects	The Global Ocean Shipboard Hydrographic Investigations Program (GO-SHIP) is a ship-based global survey of ocean hydrographic sections, which are repeatedly measured on a decadal time scale. The program covers a suite of physical (light, heat, currents, water column structure, etc.) and chemical (nutrients, oxygen, dissolved organic and inorganic carbon, pH, etc.) state variables over the full oce…	Metagenome of whole ocean water: Bio-GO-SHIP	P18	P18067	P182016_067_meta	0.22 μm	WGS	METAGENOMIC	RANDOM	Illumina NovaSeq 6000	150 bp pair end	Earth System Science	Biological Global Ocean Ship-based Hydrographic Investigations Program	2017-01-09T10:17:00Z	-39.9999	-103.001	Pacific Ocean	SPSG	Westerlies - S. Pacific Subtropical Gyre Province
SRR12479974	PRJNA656268	SAMN15783132	SRP278138	SRX8973923	SRS7229518	Bio-GO-SHIP: Global marine 'omics studies of repeat hydrography transects	The Global Ocean Shipboard Hydrographic Investigations Program (GO-SHIP) is a ship-based global survey of ocean hydrographic sections, which are repeatedly measured on a decadal time scale. The program covers a suite of physical (light, heat, currents, water column structure, etc.) and chemical (nutrients, oxygen, dissolved organic and inorganic carbon, pH, etc.) state variables over the full oce…	Metagenome of whole ocean water: Bio-GO-SHIP	P18	P18068	P182016_068_meta	0.22 μm	WGS	METAGENOMIC	RANDOM	Illumina NovaSeq 6000	150 bp pair end	Earth System Science	Biological Global Ocean Ship-based Hydrographic Investigations Program	2017-01-09T23:09:00Z	-40.9992	-102.998	Pacific Ocean	SPSG	Westerlies - S. Pacific Subtropical Gyre Province
SRR12479973	PRJNA656268	SAMN15783133	SRP278138	SRX8973924	SRS7229516	Bio-GO-SHIP: Global marine 'omics studies of repeat hydrography transects	The Global Ocean Shipboard Hydrographic Investigations Program (GO-SHIP) is a ship-based global survey of ocean hydrographic sections, which are repeatedly measured on a decadal time scale. The program covers a suite of physical (light, heat, currents, water column structure, etc.) and chemical (nutrients, oxygen, dissolved organic and inorganic carbon, pH, etc.) state variables over the full oce…	Metagenome of whole ocean water: Bio-GO-SHIP	P18	P18069	P182016_069_meta	0.22 μm	WGS	METAGENOMIC	RANDOM	Illumina NovaSeq 6000	150 bp pair end	Earth System Science	Biological Global Ocean Ship-based Hydrographic Investigations Program	2017-01-10T12:11:00Z	-42.0001	-103	Pacific Ocean	SPSG	Westerlies - S. Pacific Subtropical Gyre Province
SRR12479972	PRJNA656268	SAMN15783134	SRP278138	SRX8973925	SRS7229517	Bio-GO-SHIP: Global marine 'omics studies of repeat hydrography transects	The Global Ocean Shipboard Hydrographic Investigations Program (GO-SHIP) is a ship-based global survey of ocean hydrographic sections, which are repeatedly measured on a decadal time scale. The program covers a suite of physical (light, heat, currents, water column structure, etc.) and chemical (nutrients, oxygen, dissolved organic and inorganic carbon, pH, etc.) state variables over the full oce…	Metagenome of whole ocean water: Bio-GO-SHIP	P18	P18070	P182016_070_meta	0.22 μm	WGS	METAGENOMIC	RANDOM	Illumina NovaSeq 6000	150 bp pair end	Earth System Science	Biological Global Ocean Ship-based Hydrographic Investigations Program	2017-01-10T12:52:00Z	-41.9998	-103	Pacific Ocean	SPSG	Westerlies - S. Pacific Subtropical Gyre Province
SRR12479923	PRJNA656268	SAMN15783135	SRP278138	SRX8973974	SRS7229567	Bio-GO-SHIP: Global marine 'omics studies of repeat hydrography transects	The Global Ocean Shipboard Hydrographic Investigations Program (GO-SHIP) is a ship-based global survey of ocean hydrographic sections, which are repeatedly measured on a decadal time scale. The program covers a suite of physical (light, heat, currents, water column structure, etc.) and chemical (nutrients, oxygen, dissolved organic and inorganic carbon, pH, etc.) state variables over the full oce…	Metagenome of whole ocean water: Bio-GO-SHIP	P18	P18071	P182016_071_meta	0.22 μm	WGS	METAGENOMIC	RANDOM	Illumina NovaSeq 6000	150 bp pair end	Earth System Science	Biological Global Ocean Ship-based Hydrographic Investigations Program	2017-01-11T01:46:00Z	-42.9998	-103	Pacific Ocean	SPSG	Westerlies - S. Pacific Subtropical Gyre Province
SRR12479922	PRJNA656268	SAMN15783136	SRP278138	SRX8973975	SRS7229569	Bio-GO-SHIP: Global marine 'omics studies of repeat hydrography transects	The Global Ocean Shipboard Hydrographic Investigations Program (GO-SHIP) is a ship-based global survey of ocean hydrographic sections, which are repeatedly measured on a decadal time scale. The program covers a suite of physical (light, heat, currents, water column structure, etc.) and chemical (nutrients, oxygen, dissolved organic and inorganic carbon, pH, etc.) state variables over the full oce…	Metagenome of whole ocean water: Bio-GO-SHIP	P18	P18072	P182016_072_meta	0.22 μm	WGS	METAGENOMIC	RANDOM	Illumina NovaSeq 6000	150 bp pair end	Earth System Science	Biological Global Ocean Ship-based Hydrographic Investigations Program	2017-01-11T14:41:00Z	-44.0001	-103	Pacific Ocean	SSTC	Westerlies - S. Subtropical Convergence Province
SRR12479921	PRJNA656268	SAMN15783137	SRP278138	SRX8973976	SRS7229568	Bio-GO-SHIP: Global marine 'omics studies of repeat hydrography transects	The Global Ocean Shipboard Hydrographic Investigations Program (GO-SHIP) is a ship-based global survey of ocean hydrographic sections, which are repeatedly measured on a decadal time scale. The program covers a suite of physical (light, heat, currents, water column structure, etc.) and chemical (nutrients, oxygen, dissolved organic and inorganic carbon, pH, etc.) state variables over the full oce…	Metagenome of whole ocean water: Bio-GO-SHIP	P18	P18073	P182016_073_meta	0.22 μm	WGS	METAGENOMIC	RANDOM	Illumina NovaSeq 6000	150 bp pair end	Earth System Science	Biological Global Ocean Ship-based Hydrographic Investigations Program	2017-01-11T21:12:00Z	-44.5003	-103	Pacific Ocean	SSTC	Westerlies - S. Subtropical Convergence Province
SRR12479920	PRJNA656268	SAMN15783138	SRP278138	SRX8973977	SRS7229570	Bio-GO-SHIP: Global marine 'omics studies of repeat hydrography transects	The Global Ocean Shipboard Hydrographic Investigations Program (GO-SHIP) is a ship-based global survey of ocean hydrographic sections, which are repeatedly measured on a decadal time scale. The program covers a suite of physical (light, heat, currents, water column structure, etc.) and chemical (nutrients, oxygen, dissolved organic and inorganic carbon, pH, etc.) state variables over the full oce…	Metagenome of whole ocean water: Bio-GO-SHIP	P18	P18074	P182016_074_meta	0.22 μm	WGS	METAGENOMIC	RANDOM	Illumina NovaSeq 6000	150 bp pair end	Earth System Science	Biological Global Ocean Ship-based Hydrographic Investigations Program	2017-01-12T16:04:00Z	-46.0002	-103.001	Pacific Ocean	SSTC	Westerlies - S. Subtropical Convergence Province
SRR12479919	PRJNA656268	SAMN15783139	SRP278138	SRX8973978	SRS7229571	Bio-GO-SHIP: Global marine 'omics studies of repeat hydrography transects	The Global Ocean Shipboard Hydrographic Investigations Program (GO-SHIP) is a ship-based global survey of ocean hydrographic sections, which are repeatedly measured on a decadal time scale. The program covers a suite of physical (light, heat, currents, water column structure, etc.) and chemical (nutrients, oxygen, dissolved organic and inorganic carbon, pH, etc.) state variables over the full oce…	Metagenome of whole ocean water: Bio-GO-SHIP	P18	P18075	P182016_075_meta	0.22 μm	WGS	METAGENOMIC	RANDOM	Illumina NovaSeq 6000	150 bp pair end	Earth System Science	Biological Global Ocean Ship-based Hydrographic Investigations Program	2017-01-13T05:12:00Z	-47.0001	-103.001	Pacific Ocean	SSTC	Westerlies - S. Subtropical Convergence Province
SRR12479917	PRJNA656268	SAMN15783140	SRP278138	SRX8973980	SRS7229573	Bio-GO-SHIP: Global marine 'omics studies of repeat hydrography transects	The Global Ocean Shipboard Hydrographic Investigations Program (GO-SHIP) is a ship-based global survey of ocean hydrographic sections, which are repeatedly measured on a decadal time scale. The program covers a suite of physical (light, heat, currents, water column structure, etc.) and chemical (nutrients, oxygen, dissolved organic and inorganic carbon, pH, etc.) state variables over the full oce…	Metagenome of whole ocean water: Bio-GO-SHIP	P18	P18076	P182016_076_meta	0.22 μm	WGS	METAGENOMIC	RANDOM	Illumina NovaSeq 6000	150 bp pair end	Earth System Science	Biological Global Ocean Ship-based Hydrographic Investigations Program	2017-01-13T17:58:00Z	-47.9994	-102.999	Pacific Ocean	SANT	Westerlies - Subantarctic Province
SRR12479916	PRJNA656268	SAMN15783141	SRP278138	SRX8973981	SRS7229574	Bio-GO-SHIP: Global marine 'omics studies of repeat hydrography transects	The Global Ocean Shipboard Hydrographic Investigations Program (GO-SHIP) is a ship-based global survey of ocean hydrographic sections, which are repeatedly measured on a decadal time scale. The program covers a suite of physical (light, heat, currents, water column structure, etc.) and chemical (nutrients, oxygen, dissolved organic and inorganic carbon, pH, etc.) state variables over the full oce…	Metagenome of whole ocean water: Bio-GO-SHIP	P18	P18077	P182016_077_meta	0.22 μm	WGS	METAGENOMIC	RANDOM	Illumina NovaSeq 6000	150 bp pair end	Earth System Science	Biological Global Ocean Ship-based Hydrographic Investigations Program	2017-01-14T07:30:00Z	-48.9995	-102.998	Pacific Ocean	SANT	Westerlies - Subantarctic Province
SRR12479915	PRJNA656268	SAMN15783142	SRP278138	SRX8973982	SRS7229575	Bio-GO-SHIP: Global marine 'omics studies of repeat hydrography transects	The Global Ocean Shipboard Hydrographic Investigations Program (GO-SHIP) is a ship-based global survey of ocean hydrographic sections, which are repeatedly measured on a decadal time scale. The program covers a suite of physical (light, heat, currents, water column structure, etc.) and chemical (nutrients, oxygen, dissolved organic and inorganic carbon, pH, etc.) state variables over the full oce…	Metagenome of whole ocean water: Bio-GO-SHIP	P18	P18078	P182016_078_meta	0.22 μm	WGS	METAGENOMIC	RANDOM	Illumina NovaSeq 6000	150 bp pair end	Earth System Science	Biological Global Ocean Ship-based Hydrographic Investigations Program	2017-01-15T03:35:00Z	-50.5003	-103	Pacific Ocean	SANT	Westerlies - Subantarctic Province
SRR12479914	PRJNA656268	SAMN15783143	SRP278138	SRX8973983	SRS7229576	Bio-GO-SHIP: Global marine 'omics studies of repeat hydrography transects	The Global Ocean Shipboard Hydrographic Investigations Program (GO-SHIP) is a ship-based global survey of ocean hydrographic sections, which are repeatedly measured on a decadal time scale. The program covers a suite of physical (light, heat, currents, water column structure, etc.) and chemical (nutrients, oxygen, dissolved organic and inorganic carbon, pH, etc.) state variables over the full oce…	Metagenome of whole ocean water: Bio-GO-SHIP	P18	P18079	P182016_079_meta	0.22 μm	WGS	METAGENOMIC	RANDOM	Illumina NovaSeq 6000	150 bp pair end	Earth System Science	Biological Global Ocean Ship-based Hydrographic Investigations Program	2017-01-15T18:42:00Z	-51.5004	-103	Pacific Ocean	SANT	Westerlies - Subantarctic Province
SRR12479913	PRJNA656268	SAMN15783144	SRP278138	SRX8973984	SRS7229577	Bio-GO-SHIP: Global marine 'omics studies of repeat hydrography transects	The Global Ocean Shipboard Hydrographic Investigations Program (GO-SHIP) is a ship-based global survey of ocean hydrographic sections, which are repeatedly measured on a decadal time scale. The program covers a suite of physical (light, heat, currents, water column structure, etc.) and chemical (nutrients, oxygen, dissolved organic and inorganic carbon, pH, etc.) state variables over the full oce…	Metagenome of whole ocean water: Bio-GO-SHIP	P18	P18080	P182016_080_meta	0.22 μm	WGS	METAGENOMIC	RANDOM	Illumina NovaSeq 6000	150 bp pair end	Earth System Science	Biological Global Ocean Ship-based Hydrographic Investigations Program	2017-01-16T02:10:00Z	-52.0004	-102.999	Pacific Ocean	SANT	Westerlies - Subantarctic Province
SRR12479912	PRJNA656268	SAMN15783145	SRP278138	SRX8973985	SRS7229578	Bio-GO-SHIP: Global marine 'omics studies of repeat hydrography transects	The Global Ocean Shipboard Hydrographic Investigations Program (GO-SHIP) is a ship-based global survey of ocean hydrographic sections, which are repeatedly measured on a decadal time scale. The program covers a suite of physical (light, heat, currents, water column structure, etc.) and chemical (nutrients, oxygen, dissolved organic and inorganic carbon, pH, etc.) state variables over the full oce…	Metagenome of whole ocean water: Bio-GO-SHIP	P18	P18081	P182016_081_meta	0.22 μm	WGS	METAGENOMIC	RANDOM	Illumina NovaSeq 6000	150 bp pair end	Earth System Science	Biological Global Ocean Ship-based Hydrographic Investigations Program	2017-01-16T16:16:00Z	-52.9999	-103.01	Pacific Ocean	SANT	Westerlies - Subantarctic Province
SRR12479910	PRJNA656268	SAMN15783147	SRP278138	SRX8973987	SRS7229581	Bio-GO-SHIP: Global marine 'omics studies of repeat hydrography transects	The Global Ocean Shipboard Hydrographic Investigations Program (GO-SHIP) is a ship-based global survey of ocean hydrographic sections, which are repeatedly measured on a decadal time scale. The program covers a suite of physical (light, heat, currents, water column structure, etc.) and chemical (nutrients, oxygen, dissolved organic and inorganic carbon, pH, etc.) state variables over the full oce…	Metagenome of whole ocean water: Bio-GO-SHIP	P18	P18083	P182016_083_meta	0.22 μm	WGS	METAGENOMIC	RANDOM	Illumina NovaSeq 6000	150 bp pair end	Earth System Science	Biological Global Ocean Ship-based Hydrographic Investigations Program	2017-01-17T19:29:00Z	-55.0015	-102.999	Pacific Ocean	SANT	Westerlies - Subantarctic Province
SRR12479911	PRJNA656268	SAMN15783146	SRP278138	SRX8973986	SRS7229579	Bio-GO-SHIP: Global marine 'omics studies of repeat hydrography transects	The Global Ocean Shipboard Hydrographic Investigations Program (GO-SHIP) is a ship-based global survey of ocean hydrographic sections, which are repeatedly measured on a decadal time scale. The program covers a suite of physical (light, heat, currents, water column structure, etc.) and chemical (nutrients, oxygen, dissolved organic and inorganic carbon, pH, etc.) state variables over the full oce…	Metagenome of whole ocean water: Bio-GO-SHIP	P18	P18082	P182016_082_meta	0.22 μm	WGS	METAGENOMIC	RANDOM	Illumina NovaSeq 6000	150 bp pair end	Earth System Science	Biological Global Ocean Ship-based Hydrographic Investigations Program	2017-01-18T05:56:00Z	-54.0161	-103	Pacific Ocean	SANT	Westerlies - Subantarctic Province
SRR12479909	PRJNA656268	SAMN15783148	SRP278138	SRX8973988	SRS7229580	Bio-GO-SHIP: Global marine 'omics studies of repeat hydrography transects	The Global Ocean Shipboard Hydrographic Investigations Program (GO-SHIP) is a ship-based global survey of ocean hydrographic sections, which are repeatedly measured on a decadal time scale. The program covers a suite of physical (light, heat, currents, water column structure, etc.) and chemical (nutrients, oxygen, dissolved organic and inorganic carbon, pH, etc.) state variables over the full oce…	Metagenome of whole ocean water: Bio-GO-SHIP	P18	P18084	P182016_084_meta	0.22 μm	WGS	METAGENOMIC	RANDOM	Illumina NovaSeq 6000	150 bp pair end	Earth System Science	Biological Global Ocean Ship-based Hydrographic Investigations Program	2017-01-18T08:46:00Z	-55.9865	-103	Pacific Ocean	SANT	Westerlies - Subantarctic Province
SRR12479908	PRJNA656268	SAMN15783149	SRP278138	SRX8973989	SRS7229582	Bio-GO-SHIP: Global marine 'omics studies of repeat hydrography transects	The Global Ocean Shipboard Hydrographic Investigations Program (GO-SHIP) is a ship-based global survey of ocean hydrographic sections, which are repeatedly measured on a decadal time scale. The program covers a suite of physical (light, heat, currents, water column structure, etc.) and chemical (nutrients, oxygen, dissolved organic and inorganic carbon, pH, etc.) state variables over the full oce…	Metagenome of whole ocean water: Bio-GO-SHIP	P18	P18085	P182016_085_meta	0.22 μm	WGS	METAGENOMIC	RANDOM	Illumina NovaSeq 6000	150 bp pair end	Earth System Science	Biological Global Ocean Ship-based Hydrographic Investigations Program	2017-01-18T19:45:00Z	-56.9998	-103.001	Pacific Ocean	SANT	Westerlies - Subantarctic Province
SRR12479905	PRJNA656268	SAMN15783150	SRP278138	SRX8973992	SRS7229585	Bio-GO-SHIP: Global marine 'omics studies of repeat hydrography transects	The Global Ocean Shipboard Hydrographic Investigations Program (GO-SHIP) is a ship-based global survey of ocean hydrographic sections, which are repeatedly measured on a decadal time scale. The program covers a suite of physical (light, heat, currents, water column structure, etc.) and chemical (nutrients, oxygen, dissolved organic and inorganic carbon, pH, etc.) state variables over the full oce…	Metagenome of whole ocean water: Bio-GO-SHIP	P18	P18086	P182016_086_meta	0.22 μm	WGS	METAGENOMIC	RANDOM	Illumina NovaSeq 6000	150 bp pair end	Earth System Science	Biological Global Ocean Ship-based Hydrographic Investigations Program	2017-01-19T12:01:00Z	-58.0003	-103	Pacific Ocean	ANTA	Polar - Antarctic Province
SRR12479904	PRJNA656268	SAMN15783151	SRP278138	SRX8973993	SRS7229586	Bio-GO-SHIP: Global marine 'omics studies of repeat hydrography transects	The Global Ocean Shipboard Hydrographic Investigations Program (GO-SHIP) is a ship-based global survey of ocean hydrographic sections, which are repeatedly measured on a decadal time scale. The program covers a suite of physical (light, heat, currents, water column structure, etc.) and chemical (nutrients, oxygen, dissolved organic and inorganic carbon, pH, etc.) state variables over the full oce…	Metagenome of whole ocean water: Bio-GO-SHIP	P18	P18087	P182016_087_meta	0.22 μm	WGS	METAGENOMIC	RANDOM	Illumina NovaSeq 6000	150 bp pair end	Earth System Science	Biological Global Ocean Ship-based Hydrographic Investigations Program	2017-01-20T01:00:00Z	-59.0003	-103	Pacific Ocean	ANTA	Polar - Antarctic Province
SRR12479903	PRJNA656268	SAMN15783152	SRP278138	SRX8973994	SRS7229588	Bio-GO-SHIP: Global marine 'omics studies of repeat hydrography transects	The Global Ocean Shipboard Hydrographic Investigations Program (GO-SHIP) is a ship-based global survey of ocean hydrographic sections, which are repeatedly measured on a decadal time scale. The program covers a suite of physical (light, heat, currents, water column structure, etc.) and chemical (nutrients, oxygen, dissolved organic and inorganic carbon, pH, etc.) state variables over the full oce…	Metagenome of whole ocean water: Bio-GO-SHIP	P18	P18088	P182016_088_meta	0.22 μm	WGS	METAGENOMIC	RANDOM	Illumina NovaSeq 6000	150 bp pair end	Earth System Science	Biological Global Ocean Ship-based Hydrographic Investigations Program	2017-01-20T17:10:00Z	-60.0012	-103.001	Pacific Ocean	ANTA	Polar - Antarctic Province
SRR12479902	PRJNA656268	SAMN15783153	SRP278138	SRX8973995	SRS7229587	Bio-GO-SHIP: Global marine 'omics studies of repeat hydrography transects	The Global Ocean Shipboard Hydrographic Investigations Program (GO-SHIP) is a ship-based global survey of ocean hydrographic sections, which are repeatedly measured on a decadal time scale. The program covers a suite of physical (light, heat, currents, water column structure, etc.) and chemical (nutrients, oxygen, dissolved organic and inorganic carbon, pH, etc.) state variables over the full oce…	Metagenome of whole ocean water: Bio-GO-SHIP	P18	P18089	P182016_089_meta	0.22 μm	WGS	METAGENOMIC	RANDOM	Illumina NovaSeq 6000	150 bp pair end	Earth System Science	Biological Global Ocean Ship-based Hydrographic Investigations Program	2017-01-21T08:16:00Z	-61	-103	Pacific Ocean	ANTA	Polar - Antarctic Province
SRR12479794	PRJNA656268	SAMN15782534	SRP278138	SRX8973638	SRS7229231	Bio-GO-SHIP: Global marine 'omics studies of repeat hydrography transects	The Global Ocean Shipboard Hydrographic Investigations Program (GO-SHIP) is a ship-based global survey of ocean hydrographic sections, which are repeatedly measured on a decadal time scale. The program covers a suite of physical (light, heat, currents, water column structure, etc.) and chemical (nutrients, oxygen, dissolved organic and inorganic carbon, pH, etc.) state variables over the full oce…	Metagenome of whole ocean water: Bio-GO-SHIP	I07N	I07-004	I7N2018_004_meta	0.22 μm	WGS	METAGENOMIC	RANDOM	Illumina NovaSeq 6000	150 bp pair end	Earth System Science	Biological Global Ocean Ship-based Hydrographic Investigations Program	2018-04-25T09:00:00Z	-29.9968	40.0075	Indian Ocean	ISSG	Trades - Indian S. Subtropical Gyre Province
SRR12479791	PRJNA656268	SAMN15782535	SRP278138	SRX8973641	SRS7229234	Bio-GO-SHIP: Global marine 'omics studies of repeat hydrography transects	The Global Ocean Shipboard Hydrographic Investigations Program (GO-SHIP) is a ship-based global survey of ocean hydrographic sections, which are repeatedly measured on a decadal time scale. The program covers a suite of physical (light, heat, currents, water column structure, etc.) and chemical (nutrients, oxygen, dissolved organic and inorganic carbon, pH, etc.) state variables over the full oce…	Metagenome of whole ocean water: Bio-GO-SHIP	I07N	I07-006	I7N2018_006_meta	0.22 μm	WGS	METAGENOMIC	RANDOM	Illumina NovaSeq 6000	150 bp pair end	Earth System Science	Biological Global Ocean Ship-based Hydrographic Investigations Program	2018-04-25T13:00:00Z	-30.0118	41.6422	Indian Ocean	ISSG	Trades - Indian S. Subtropical Gyre Province
SRR12479786	PRJNA656268	SAMN15782536	SRP278138	SRX8973646	SRS7229239	Bio-GO-SHIP: Global marine 'omics studies of repeat hydrography transects	The Global Ocean Shipboard Hydrographic Investigations Program (GO-SHIP) is a ship-based global survey of ocean hydrographic sections, which are repeatedly measured on a decadal time scale. The program covers a suite of physical (light, heat, currents, water column structure, etc.) and chemical (nutrients, oxygen, dissolved organic and inorganic carbon, pH, etc.) state variables over the full oce…	Metagenome of whole ocean water: Bio-GO-SHIP	I07N	I07-010	I7N2018_010_meta	0.22 μm	WGS	METAGENOMIC	RANDOM	Illumina NovaSeq 6000	150 bp pair end	Earth System Science	Biological Global Ocean Ship-based Hydrographic Investigations Program	2018-04-25T17:00:00Z	-29.9998	42.6096	Indian Ocean	ISSG	Trades - Indian S. Subtropical Gyre Province
SRR12479780	PRJNA656268	SAMN15782537	SRP278138	SRX8973652	SRS7229245	Bio-GO-SHIP: Global marine 'omics studies of repeat hydrography transects	The Global Ocean Shipboard Hydrographic Investigations Program (GO-SHIP) is a ship-based global survey of ocean hydrographic sections, which are repeatedly measured on a decadal time scale. The program covers a suite of physical (light, heat, currents, water column structure, etc.) and chemical (nutrients, oxygen, dissolved organic and inorganic carbon, pH, etc.) state variables over the full oce…	Metagenome of whole ocean water: Bio-GO-SHIP	I07N	I07-014	I7N2018_014_meta	0.22 μm	WGS	METAGENOMIC	RANDOM	Illumina NovaSeq 6000	150 bp pair end	Earth System Science	Biological Global Ocean Ship-based Hydrographic Investigations Program	2018-04-25T21:00:00Z	-29.9997	43.6521	Indian Ocean	ISSG	Trades - Indian S. Subtropical Gyre Province
SRR12479775	PRJNA656268	SAMN15782538	SRP278138	SRX8973657	SRS7229250	Bio-GO-SHIP: Global marine 'omics studies of repeat hydrography transects	The Global Ocean Shipboard Hydrographic Investigations Program (GO-SHIP) is a ship-based global survey of ocean hydrographic sections, which are repeatedly measured on a decadal time scale. The program covers a suite of physical (light, heat, currents, water column structure, etc.) and chemical (nutrients, oxygen, dissolved organic and inorganic carbon, pH, etc.) state variables over the full oce…	Metagenome of whole ocean water: Bio-GO-SHIP	I07N	I07-018	I7N2018_018_meta	0.22 μm	WGS	METAGENOMIC	RANDOM	Illumina NovaSeq 6000	150 bp pair end	Earth System Science	Biological Global Ocean Ship-based Hydrographic Investigations Program	2018-04-26T01:00:00Z	-29.9998	44.604	Indian Ocean	ISSG	Trades - Indian S. Subtropical Gyre Province
SRR12480363	PRJNA656268	SAMN15782539	SRP278138	SRX8973999	SRS7229592	Bio-GO-SHIP: Global marine 'omics studies of repeat hydrography transects	The Global Ocean Shipboard Hydrographic Investigations Program (GO-SHIP) is a ship-based global survey of ocean hydrographic sections, which are repeatedly measured on a decadal time scale. The program covers a suite of physical (light, heat, currents, water column structure, etc.) and chemical (nutrients, oxygen, dissolved organic and inorganic carbon, pH, etc.) state variables over the full oce…	Metagenome of whole ocean water: Bio-GO-SHIP	I07N	I07-022	I7N2018_022_meta	0.22 μm	WGS	METAGENOMIC	RANDOM	Illumina NovaSeq 6000	150 bp pair end	Earth System Science	Biological Global Ocean Ship-based Hydrographic Investigations Program	2018-04-26T05:00:00Z	-30.0003	45.5031	Indian Ocean	ISSG	Trades - Indian S. Subtropical Gyre Province
SRR12480359	PRJNA656268	SAMN15782540	SRP278138	SRX8974003	SRS7229596	Bio-GO-SHIP: Global marine 'omics studies of repeat hydrography transects	The Global Ocean Shipboard Hydrographic Investigations Program (GO-SHIP) is a ship-based global survey of ocean hydrographic sections, which are repeatedly measured on a decadal time scale. The program covers a suite of physical (light, heat, currents, water column structure, etc.) and chemical (nutrients, oxygen, dissolved organic and inorganic carbon, pH, etc.) state variables over the full oce…	Metagenome of whole ocean water: Bio-GO-SHIP	I07N	I07-026	I7N2018_026_meta	0.22 μm	WGS	METAGENOMIC	RANDOM	Illumina NovaSeq 6000	150 bp pair end	Earth System Science	Biological Global Ocean Ship-based Hydrographic Investigations Program	2018-04-26T09:00:00Z	-29.9999	46.4018	Indian Ocean	ISSG	Trades - Indian S. Subtropical Gyre Province
SRR12480355	PRJNA656268	SAMN15782541	SRP278138	SRX8974007	SRS7229600	Bio-GO-SHIP: Global marine 'omics studies of repeat hydrography transects	The Global Ocean Shipboard Hydrographic Investigations Program (GO-SHIP) is a ship-based global survey of ocean hydrographic sections, which are repeatedly measured on a decadal time scale. The program covers a suite of physical (light, heat, currents, water column structure, etc.) and chemical (nutrients, oxygen, dissolved organic and inorganic carbon, pH, etc.) state variables over the full oce…	Metagenome of whole ocean water: Bio-GO-SHIP	I07N	I07-029	I7N2018_029_meta	0.22 μm	WGS	METAGENOMIC	RANDOM	Illumina NovaSeq 6000	150 bp pair end	Earth System Science	Biological Global Ocean Ship-based Hydrographic Investigations Program	2018-04-26T13:00:00Z	-29.9999	47.3732	Indian Ocean	ISSG	Trades - Indian S. Subtropical Gyre Province
SRR12480351	PRJNA656268	SAMN15782542	SRP278138	SRX8974011	SRS7229604	Bio-GO-SHIP: Global marine 'omics studies of repeat hydrography transects	The Global Ocean Shipboard Hydrographic Investigations Program (GO-SHIP) is a ship-based global survey of ocean hydrographic sections, which are repeatedly measured on a decadal time scale. The program covers a suite of physical (light, heat, currents, water column structure, etc.) and chemical (nutrients, oxygen, dissolved organic and inorganic carbon, pH, etc.) state variables over the full oce…	Metagenome of whole ocean water: Bio-GO-SHIP	I07N	I07-032	I7N2018_032_meta	0.22 μm	WGS	METAGENOMIC	RANDOM	Illumina NovaSeq 6000	150 bp pair end	Earth System Science	Biological Global Ocean Ship-based Hydrographic Investigations Program	2018-04-26T16:00:00Z	-29.9998	48.3111	Indian Ocean	ISSG	Trades - Indian S. Subtropical Gyre Province
SRR12480344	PRJNA656268	SAMN15782543	SRP278138	SRX8974018	SRS7229611	Bio-GO-SHIP: Global marine 'omics studies of repeat hydrography transects	The Global Ocean Shipboard Hydrographic Investigations Program (GO-SHIP) is a ship-based global survey of ocean hydrographic sections, which are repeatedly measured on a decadal time scale. The program covers a suite of physical (light, heat, currents, water column structure, etc.) and chemical (nutrients, oxygen, dissolved organic and inorganic carbon, pH, etc.) state variables over the full oce…	Metagenome of whole ocean water: Bio-GO-SHIP	I07N	GS-037	I7N2018_037_meta	0.22 μm	WGS	METAGENOMIC	RANDOM	Illumina NovaSeq 6000	150 bp pair end	Earth System Science	Biological Global Ocean Ship-based Hydrographic Investigations Program	2018-04-26T21:00:00Z	-30.0007	49.2462	Indian Ocean	ISSG	Trades - Indian S. Subtropical Gyre Province
SRR12479893	PRJNA656268	SAMN15782544	SRP278138	SRX8973539	SRS7229132	Bio-GO-SHIP: Global marine 'omics studies of repeat hydrography transects	The Global Ocean Shipboard Hydrographic Investigations Program (GO-SHIP) is a ship-based global survey of ocean hydrographic sections, which are repeatedly measured on a decadal time scale. The program covers a suite of physical (light, heat, currents, water column structure, etc.) and chemical (nutrients, oxygen, dissolved organic and inorganic carbon, pH, etc.) state variables over the full oce…	Metagenome of whole ocean water: Bio-GO-SHIP	I07N	I07-040	I7N2018_040_meta	0.22 μm	WGS	METAGENOMIC	RANDOM	Illumina NovaSeq 6000	150 bp pair end	Earth System Science	Biological Global Ocean Ship-based Hydrographic Investigations Program	2018-04-27T01:00:00Z	-30.0002	50.0109	Indian Ocean	ISSG	Trades - Indian S. Subtropical Gyre Province
SRR12479883	PRJNA656268	SAMN15782546	SRP278138	SRX8973549	SRS7229142	Bio-GO-SHIP: Global marine 'omics studies of repeat hydrography transects	The Global Ocean Shipboard Hydrographic Investigations Program (GO-SHIP) is a ship-based global survey of ocean hydrographic sections, which are repeatedly measured on a decadal time scale. The program covers a suite of physical (light, heat, currents, water column structure, etc.) and chemical (nutrients, oxygen, dissolved organic and inorganic carbon, pH, etc.) state variables over the full oce…	Metagenome of whole ocean water: Bio-GO-SHIP	I07N	I07-048	I7N2018_048_meta	0.22 μm	WGS	METAGENOMIC	RANDOM	Illumina NovaSeq 6000	150 bp pair end	Earth System Science	Biological Global Ocean Ship-based Hydrographic Investigations Program	2018-04-27T09:00:00Z	-30.0012	51.2092	Indian Ocean	ISSG	Trades - Indian S. Subtropical Gyre Province
SRR12479879	PRJNA656268	SAMN15782547	SRP278138	SRX8973553	SRS7229146	Bio-GO-SHIP: Global marine 'omics studies of repeat hydrography transects	The Global Ocean Shipboard Hydrographic Investigations Program (GO-SHIP) is a ship-based global survey of ocean hydrographic sections, which are repeatedly measured on a decadal time scale. The program covers a suite of physical (light, heat, currents, water column structure, etc.) and chemical (nutrients, oxygen, dissolved organic and inorganic carbon, pH, etc.) state variables over the full oce…	Metagenome of whole ocean water: Bio-GO-SHIP	I07N	I07-051	I7N2018_051_meta	0.22 μm	WGS	METAGENOMIC	RANDOM	Illumina NovaSeq 6000	150 bp pair end	Earth System Science	Biological Global Ocean Ship-based Hydrographic Investigations Program	2018-04-27T13:00:00Z	-29.9996	51.8299	Indian Ocean	ISSG	Trades - Indian S. Subtropical Gyre Province
SRR12479874	PRJNA656268	SAMN15782550	SRP278138	SRX8973558	SRS7229151	Bio-GO-SHIP: Global marine 'omics studies of repeat hydrography transects	The Global Ocean Shipboard Hydrographic Investigations Program (GO-SHIP) is a ship-based global survey of ocean hydrographic sections, which are repeatedly measured on a decadal time scale. The program covers a suite of physical (light, heat, currents, water column structure, etc.) and chemical (nutrients, oxygen, dissolved organic and inorganic carbon, pH, etc.) state variables over the full oce…	Metagenome of whole ocean water: Bio-GO-SHIP	I07N	I07-063	I7N2018_063_meta	0.22 μm	WGS	METAGENOMIC	RANDOM	Illumina NovaSeq 6000	150 bp pair end	Earth System Science	Biological Global Ocean Ship-based Hydrographic Investigations Program	2018-04-28T00:00:00Z	-29.9998	54.4997	Indian Ocean	ISSG	Trades - Indian S. Subtropical Gyre Province
SRR12479873	PRJNA656268	SAMN15782551	SRP278138	SRX8973559	SRS7229152	Bio-GO-SHIP: Global marine 'omics studies of repeat hydrography transects	The Global Ocean Shipboard Hydrographic Investigations Program (GO-SHIP) is a ship-based global survey of ocean hydrographic sections, which are repeatedly measured on a decadal time scale. The program covers a suite of physical (light, heat, currents, water column structure, etc.) and chemical (nutrients, oxygen, dissolved organic and inorganic carbon, pH, etc.) state variables over the full oce…	Metagenome of whole ocean water: Bio-GO-SHIP	I07N	I07-067	I7N2018_067_meta	0.22 μm	WGS	METAGENOMIC	RANDOM	Illumina NovaSeq 6000	150 bp pair end	Earth System Science	Biological Global Ocean Ship-based Hydrographic Investigations Program	2018-04-28T04:00:00Z	-29.9034	54.4995	Indian Ocean	ISSG	Trades - Indian S. Subtropical Gyre Province
SRR12479872	PRJNA656268	SAMN15782552	SRP278138	SRX8973560	SRS7229153	Bio-GO-SHIP: Global marine 'omics studies of repeat hydrography transects	The Global Ocean Shipboard Hydrographic Investigations Program (GO-SHIP) is a ship-based global survey of ocean hydrographic sections, which are repeatedly measured on a decadal time scale. The program covers a suite of physical (light, heat, currents, water column structure, etc.) and chemical (nutrients, oxygen, dissolved organic and inorganic carbon, pH, etc.) state variables over the full oce…	Metagenome of whole ocean water: Bio-GO-SHIP	I07N	I07-070	I7N2018_070_meta	0.22 μm	WGS	METAGENOMIC	RANDOM	Illumina NovaSeq 6000	150 bp pair end	Earth System Science	Biological Global Ocean Ship-based Hydrographic Investigations Program	2018-04-28T08:00:00Z	-29.4962	54.4989	Indian Ocean	ISSG	Trades - Indian S. Subtropical Gyre Province
SRR12479871	PRJNA656268	SAMN15782553	SRP278138	SRX8973561	SRS7229154	Bio-GO-SHIP: Global marine 'omics studies of repeat hydrography transects	The Global Ocean Shipboard Hydrographic Investigations Program (GO-SHIP) is a ship-based global survey of ocean hydrographic sections, which are repeatedly measured on a decadal time scale. The program covers a suite of physical (light, heat, currents, water column structure, etc.) and chemical (nutrients, oxygen, dissolved organic and inorganic carbon, pH, etc.) state variables over the full oce…	Metagenome of whole ocean water: Bio-GO-SHIP	I07N	I07-072	I7N2018_072_meta	0.22 μm	WGS	METAGENOMIC	RANDOM	Illumina NovaSeq 6000	150 bp pair end	Earth System Science	Biological Global Ocean Ship-based Hydrographic Investigations Program	2018-04-28T12:00:00Z	-29.4989	54.5769	Indian Ocean	ISSG	Trades - Indian S. Subtropical Gyre Province
SRR12480274	PRJNA656268	SAMN15782554	SRP278138	SRX8974088	SRS7229680	Bio-GO-SHIP: Global marine 'omics studies of repeat hydrography transects	The Global Ocean Shipboard Hydrographic Investigations Program (GO-SHIP) is a ship-based global survey of ocean hydrographic sections, which are repeatedly measured on a decadal time scale. The program covers a suite of physical (light, heat, currents, water column structure, etc.) and chemical (nutrients, oxygen, dissolved organic and inorganic carbon, pH, etc.) state variables over the full oce…	Metagenome of whole ocean water: Bio-GO-SHIP	I07N	GS-001	I7N2018_001GS_meta	0.22 μm	WGS	METAGENOMIC	RANDOM	Illumina NovaSeq 6000	150 bp pair end	Earth System Science	Biological Global Ocean Ship-based Hydrographic Investigations Program	2018-04-28T15:15:00Z	-28.9832	54.4993	Indian Ocean	ISSG	Trades - Indian S. Subtropical Gyre Province
SRR12479870	PRJNA656268	SAMN15782555	SRP278138	SRX8973562	SRS7229155	Bio-GO-SHIP: Global marine 'omics studies of repeat hydrography transects	The Global Ocean Shipboard Hydrographic Investigations Program (GO-SHIP) is a ship-based global survey of ocean hydrographic sections, which are repeatedly measured on a decadal time scale. The program covers a suite of physical (light, heat, currents, water column structure, etc.) and chemical (nutrients, oxygen, dissolved organic and inorganic carbon, pH, etc.) state variables over the full oce…	Metagenome of whole ocean water: Bio-GO-SHIP	I07N	I07-076	I7N2018_076_meta	0.22 μm	WGS	METAGENOMIC	RANDOM	Illumina NovaSeq 6000	150 bp pair end	Earth System Science	Biological Global Ocean Ship-based Hydrographic Investigations Program	2018-04-28T16:00:00Z	-28.9572	54.4988	Indian Ocean	ISSG	Trades - Indian S. Subtropical Gyre Province
SRR12480013	PRJNA656268	SAMN15782556	SRP278138	SRX8973884	SRS7229477	Bio-GO-SHIP: Global marine 'omics studies of repeat hydrography transects	The Global Ocean Shipboard Hydrographic Investigations Program (GO-SHIP) is a ship-based global survey of ocean hydrographic sections, which are repeatedly measured on a decadal time scale. The program covers a suite of physical (light, heat, currents, water column structure, etc.) and chemical (nutrients, oxygen, dissolved organic and inorganic carbon, pH, etc.) state variables over the full oce…	Metagenome of whole ocean water: Bio-GO-SHIP	I07N	I07-102	I7N2018_102_meta	0.22 μm	WGS	METAGENOMIC	RANDOM	Illumina NovaSeq 6000	150 bp pair end	Earth System Science	Biological Global Ocean Ship-based Hydrographic Investigations Program	2018-04-28T20:00:00Z	-27.4168	54.4889	Indian Ocean	ISSG	Trades - Indian S. Subtropical Gyre Province
SRR12480019	PRJNA656268	SAMN15782558	SRP278138	SRX8973878	SRS7229471	Bio-GO-SHIP: Global marine 'omics studies of repeat hydrography transects	The Global Ocean Shipboard Hydrographic Investigations Program (GO-SHIP) is a ship-based global survey of ocean hydrographic sections, which are repeatedly measured on a decadal time scale. The program covers a suite of physical (light, heat, currents, water column structure, etc.) and chemical (nutrients, oxygen, dissolved organic and inorganic carbon, pH, etc.) state variables over the full oce…	Metagenome of whole ocean water: Bio-GO-SHIP	I07N	I07-084	I7N2018_084_meta	0.22 μm	WGS	METAGENOMIC	RANDOM	Illumina NovaSeq 6000	150 bp pair end	Earth System Science	Biological Global Ocean Ship-based Hydrographic Investigations Program	2018-04-29T00:00:00Z	-28.4941	54.4983	Indian Ocean	ISSG	Trades - Indian S. Subtropical Gyre Province
SRR12480273	PRJNA656268	SAMN15782559	SRP278138	SRX8974089	SRS7229682	Bio-GO-SHIP: Global marine 'omics studies of repeat hydrography transects	The Global Ocean Shipboard Hydrographic Investigations Program (GO-SHIP) is a ship-based global survey of ocean hydrographic sections, which are repeatedly measured on a decadal time scale. The program covers a suite of physical (light, heat, currents, water column structure, etc.) and chemical (nutrients, oxygen, dissolved organic and inorganic carbon, pH, etc.) state variables over the full oce…	Metagenome of whole ocean water: Bio-GO-SHIP	I07N	GS-002	I7N2018_002GS_meta	0.22 μm	WGS	METAGENOMIC	RANDOM	Illumina NovaSeq 6000	150 bp pair end	Earth System Science	Biological Global Ocean Ship-based Hydrographic Investigations Program	2018-04-29T03:49:00Z	-28.324	54.4965	Indian Ocean	ISSG	Trades - Indian S. Subtropical Gyre Province
SRR12480018	PRJNA656268	SAMN15782560	SRP278138	SRX8973879	SRS7229472	Bio-GO-SHIP: Global marine 'omics studies of repeat hydrography transects	The Global Ocean Shipboard Hydrographic Investigations Program (GO-SHIP) is a ship-based global survey of ocean hydrographic sections, which are repeatedly measured on a decadal time scale. The program covers a suite of physical (light, heat, currents, water column structure, etc.) and chemical (nutrients, oxygen, dissolved organic and inorganic carbon, pH, etc.) state variables over the full oce…	Metagenome of whole ocean water: Bio-GO-SHIP	I07N	I07-088	I7N2018_088_meta	0.22 μm	WGS	METAGENOMIC	RANDOM	Illumina NovaSeq 6000	150 bp pair end	Earth System Science	Biological Global Ocean Ship-based Hydrographic Investigations Program	2018-04-29T04:00:00Z	-28.3245	54.4957	Indian Ocean	ISSG	Trades - Indian S. Subtropical Gyre Province
SRR12480017	PRJNA656268	SAMN15782562	SRP278138	SRX8973880	SRS7229473	Bio-GO-SHIP: Global marine 'omics studies of repeat hydrography transects	The Global Ocean Shipboard Hydrographic Investigations Program (GO-SHIP) is a ship-based global survey of ocean hydrographic sections, which are repeatedly measured on a decadal time scale. The program covers a suite of physical (light, heat, currents, water column structure, etc.) and chemical (nutrients, oxygen, dissolved organic and inorganic carbon, pH, etc.) state variables over the full oce…	Metagenome of whole ocean water: Bio-GO-SHIP	I07N	I07-092	I7N2018_092_meta	0.22 μm	WGS	METAGENOMIC	RANDOM	Illumina NovaSeq 6000	150 bp pair end	Earth System Science	Biological Global Ocean Ship-based Hydrographic Investigations Program	2018-04-29T08:00:00Z	-27.9928	54.4958	Indian Ocean	ISSG	Trades - Indian S. Subtropical Gyre Province
SRR12480016	PRJNA656268	SAMN15782563	SRP278138	SRX8973881	SRS7229474	Bio-GO-SHIP: Global marine 'omics studies of repeat hydrography transects	The Global Ocean Shipboard Hydrographic Investigations Program (GO-SHIP) is a ship-based global survey of ocean hydrographic sections, which are repeatedly measured on a decadal time scale. The program covers a suite of physical (light, heat, currents, water column structure, etc.) and chemical (nutrients, oxygen, dissolved organic and inorganic carbon, pH, etc.) state variables over the full oce…	Metagenome of whole ocean water: Bio-GO-SHIP	I07N	I07-095	I7N2018_095_meta	0.22 μm	WGS	METAGENOMIC	RANDOM	Illumina NovaSeq 6000	150 bp pair end	Earth System Science	Biological Global Ocean Ship-based Hydrographic Investigations Program	2018-04-29T12:00:00Z	-27.9528	54.4957	Indian Ocean	ISSG	Trades - Indian S. Subtropical Gyre Province
SRR12480014	PRJNA656268	SAMN15782564	SRP278138	SRX8973883	SRS7229476	Bio-GO-SHIP: Global marine 'omics studies of repeat hydrography transects	The Global Ocean Shipboard Hydrographic Investigations Program (GO-SHIP) is a ship-based global survey of ocean hydrographic sections, which are repeatedly measured on a decadal time scale. The program covers a suite of physical (light, heat, currents, water column structure, etc.) and chemical (nutrients, oxygen, dissolved organic and inorganic carbon, pH, etc.) state variables over the full oce…	Metagenome of whole ocean water: Bio-GO-SHIP	I07N	I07-099	I7N2018_099_meta	0.22 μm	WGS	METAGENOMIC	RANDOM	Illumina NovaSeq 6000	150 bp pair end	Earth System Science	Biological Global Ocean Ship-based Hydrographic Investigations Program	2018-04-29T16:00:00Z	-27.6598	54.494	Indian Ocean	ISSG	Trades - Indian S. Subtropical Gyre Province
SRR12480012	PRJNA656268	SAMN15782565	SRP278138	SRX8973885	SRS7229479	Bio-GO-SHIP: Global marine 'omics studies of repeat hydrography transects	The Global Ocean Shipboard Hydrographic Investigations Program (GO-SHIP) is a ship-based global survey of ocean hydrographic sections, which are repeatedly measured on a decadal time scale. The program covers a suite of physical (light, heat, currents, water column structure, etc.) and chemical (nutrients, oxygen, dissolved organic and inorganic carbon, pH, etc.) state variables over the full oce…	Metagenome of whole ocean water: Bio-GO-SHIP	I07N	I07-106	I7N2018_106_meta	0.22 μm	WGS	METAGENOMIC	RANDOM	Illumina NovaSeq 6000	150 bp pair end	Earth System Science	Biological Global Ocean Ship-based Hydrographic Investigations Program	2018-04-30T00:00:00Z	-27.3308	54.4846	Indian Ocean	ISSG	Trades - Indian S. Subtropical Gyre Province
SRR12480011	PRJNA656268	SAMN15782566	SRP278138	SRX8973886	SRS7229478	Bio-GO-SHIP: Global marine 'omics studies of repeat hydrography transects	The Global Ocean Shipboard Hydrographic Investigations Program (GO-SHIP) is a ship-based global survey of ocean hydrographic sections, which are repeatedly measured on a decadal time scale. The program covers a suite of physical (light, heat, currents, water column structure, etc.) and chemical (nutrients, oxygen, dissolved organic and inorganic carbon, pH, etc.) state variables over the full oce…	Metagenome of whole ocean water: Bio-GO-SHIP	I07N	I07-110	I7N2018_110_meta	0.22 μm	WGS	METAGENOMIC	RANDOM	Illumina NovaSeq 6000	150 bp pair end	Earth System Science	Biological Global Ocean Ship-based Hydrographic Investigations Program	2018-04-30T04:00:00Z	-27.0003	54.4863	Indian Ocean	ISSG	Trades - Indian S. Subtropical Gyre Province
SRR12480010	PRJNA656268	SAMN15782567	SRP278138	SRX8973887	SRS7229480	Bio-GO-SHIP: Global marine 'omics studies of repeat hydrography transects	The Global Ocean Shipboard Hydrographic Investigations Program (GO-SHIP) is a ship-based global survey of ocean hydrographic sections, which are repeatedly measured on a decadal time scale. The program covers a suite of physical (light, heat, currents, water column structure, etc.) and chemical (nutrients, oxygen, dissolved organic and inorganic carbon, pH, etc.) state variables over the full oce…	Metagenome of whole ocean water: Bio-GO-SHIP	I07N	I07-114	I7N2018_114_meta	0.22 μm	WGS	METAGENOMIC	RANDOM	Illumina NovaSeq 6000	150 bp pair end	Earth System Science	Biological Global Ocean Ship-based Hydrographic Investigations Program	2018-04-30T08:00:00Z	-26.7799	54.4882	Indian Ocean	ISSG	Trades - Indian S. Subtropical Gyre Province
SRR12480272	PRJNA656268	SAMN15782568	SRP278138	SRX8974090	SRS7229683	Bio-GO-SHIP: Global marine 'omics studies of repeat hydrography transects	The Global Ocean Shipboard Hydrographic Investigations Program (GO-SHIP) is a ship-based global survey of ocean hydrographic sections, which are repeatedly measured on a decadal time scale. The program covers a suite of physical (light, heat, currents, water column structure, etc.) and chemical (nutrients, oxygen, dissolved organic and inorganic carbon, pH, etc.) state variables over the full oce…	Metagenome of whole ocean water: Bio-GO-SHIP	I07N	GS-003	I7N2018_003GS_meta	0.22 μm	WGS	METAGENOMIC	RANDOM	Illumina NovaSeq 6000	150 bp pair end	Earth System Science	Biological Global Ocean Ship-based Hydrographic Investigations Program	2018-04-30T11:29:00Z	-26.6688	54.4885	Indian Ocean	ISSG	Trades - Indian S. Subtropical Gyre Province
SRR12480009	PRJNA656268	SAMN15782569	SRP278138	SRX8973888	SRS7229481	Bio-GO-SHIP: Global marine 'omics studies of repeat hydrography transects	The Global Ocean Shipboard Hydrographic Investigations Program (GO-SHIP) is a ship-based global survey of ocean hydrographic sections, which are repeatedly measured on a decadal time scale. The program covers a suite of physical (light, heat, currents, water column structure, etc.) and chemical (nutrients, oxygen, dissolved organic and inorganic carbon, pH, etc.) state variables over the full oce…	Metagenome of whole ocean water: Bio-GO-SHIP	I07N	I07-117	I7N2018_117_meta	0.22 μm	WGS	METAGENOMIC	RANDOM	Illumina NovaSeq 6000	150 bp pair end	Earth System Science	Biological Global Ocean Ship-based Hydrographic Investigations Program	2018-04-30T12:00:00Z	-26.6692	54.4886	Indian Ocean	ISSG	Trades - Indian S. Subtropical Gyre Province
SRR12480008	PRJNA656268	SAMN15782570	SRP278138	SRX8973889	SRS7229482	Bio-GO-SHIP: Global marine 'omics studies of repeat hydrography transects	The Global Ocean Shipboard Hydrographic Investigations Program (GO-SHIP) is a ship-based global survey of ocean hydrographic sections, which are repeatedly measured on a decadal time scale. The program covers a suite of physical (light, heat, currents, water column structure, etc.) and chemical (nutrients, oxygen, dissolved organic and inorganic carbon, pH, etc.) state variables over the full oce…	Metagenome of whole ocean water: Bio-GO-SHIP	I07N	I07-121	I7N2018_121_meta	0.22 μm	WGS	METAGENOMIC	RANDOM	Illumina NovaSeq 6000	150 bp pair end	Earth System Science	Biological Global Ocean Ship-based Hydrographic Investigations Program	2018-04-30T16:00:00Z	-26.3266	54.503	Indian Ocean	ISSG	Trades - Indian S. Subtropical Gyre Province
SRR12480007	PRJNA656268	SAMN15782571	SRP278138	SRX8973890	SRS7229483	Bio-GO-SHIP: Global marine 'omics studies of repeat hydrography transects	The Global Ocean Shipboard Hydrographic Investigations Program (GO-SHIP) is a ship-based global survey of ocean hydrographic sections, which are repeatedly measured on a decadal time scale. The program covers a suite of physical (light, heat, currents, water column structure, etc.) and chemical (nutrients, oxygen, dissolved organic and inorganic carbon, pH, etc.) state variables over the full oce…	Metagenome of whole ocean water: Bio-GO-SHIP	I07N	I07-125	I7N2018_125_meta	0.22 μm	WGS	METAGENOMIC	RANDOM	Illumina NovaSeq 6000	150 bp pair end	Earth System Science	Biological Global Ocean Ship-based Hydrographic Investigations Program	2018-04-30T20:00:00Z	-26.0627	54.5015	Indian Ocean	ISSG	Trades - Indian S. Subtropical Gyre Province
SRR12479793	PRJNA656268	SAMN15782572	SRP278138	SRX8973639	SRS7229232	Bio-GO-SHIP: Global marine 'omics studies of repeat hydrography transects	The Global Ocean Shipboard Hydrographic Investigations Program (GO-SHIP) is a ship-based global survey of ocean hydrographic sections, which are repeatedly measured on a decadal time scale. The program covers a suite of physical (light, heat, currents, water column structure, etc.) and chemical (nutrients, oxygen, dissolved organic and inorganic carbon, pH, etc.) state variables over the full oce…	Metagenome of whole ocean water: Bio-GO-SHIP	I07N	GS-004	I7N2018_004GS_meta	0.22 μm	WGS	METAGENOMIC	RANDOM	Illumina NovaSeq 6000	150 bp pair end	Earth System Science	Biological Global Ocean Ship-based Hydrographic Investigations Program	2018-04-30T23:16:00Z	-26.0117	54.5	Indian Ocean	ISSG	Trades - Indian S. Subtropical Gyre Province
SRR12480006	PRJNA656268	SAMN15782573	SRP278138	SRX8973891	SRS7229484	Bio-GO-SHIP: Global marine 'omics studies of repeat hydrography transects	The Global Ocean Shipboard Hydrographic Investigations Program (GO-SHIP) is a ship-based global survey of ocean hydrographic sections, which are repeatedly measured on a decadal time scale. The program covers a suite of physical (light, heat, currents, water column structure, etc.) and chemical (nutrients, oxygen, dissolved organic and inorganic carbon, pH, etc.) state variables over the full oce…	Metagenome of whole ocean water: Bio-GO-SHIP	I07N	I07-132	I7N2018_132_meta	0.22 μm	WGS	METAGENOMIC	RANDOM	Illumina NovaSeq 6000	150 bp pair end	Earth System Science	Biological Global Ocean Ship-based Hydrographic Investigations Program	2018-05-01T04:00:00Z	-25.6592	54.5036	Indian Ocean	ISSG	Trades - Indian S. Subtropical Gyre Province
SRR12480005	PRJNA656268	SAMN15782574	SRP278138	SRX8973892	SRS7229485	Bio-GO-SHIP: Global marine 'omics studies of repeat hydrography transects	The Global Ocean Shipboard Hydrographic Investigations Program (GO-SHIP) is a ship-based global survey of ocean hydrographic sections, which are repeatedly measured on a decadal time scale. The program covers a suite of physical (light, heat, currents, water column structure, etc.) and chemical (nutrients, oxygen, dissolved organic and inorganic carbon, pH, etc.) state variables over the full oce…	Metagenome of whole ocean water: Bio-GO-SHIP	I07N	I07-135	I7N2018_135_meta	0.22 μm	WGS	METAGENOMIC	RANDOM	Illumina NovaSeq 6000	150 bp pair end	Earth System Science	Biological Global Ocean Ship-based Hydrographic Investigations Program	2018-05-01T08:00:00Z	-25.5816	54.5041	Indian Ocean	ISSG	Trades - Indian S. Subtropical Gyre Province
SRR12479792	PRJNA656268	SAMN15782575	SRP278138	SRX8973640	SRS7229233	Bio-GO-SHIP: Global marine 'omics studies of repeat hydrography transects	The Global Ocean Shipboard Hydrographic Investigations Program (GO-SHIP) is a ship-based global survey of ocean hydrographic sections, which are repeatedly measured on a decadal time scale. The program covers a suite of physical (light, heat, currents, water column structure, etc.) and chemical (nutrients, oxygen, dissolved organic and inorganic carbon, pH, etc.) state variables over the full oce…	Metagenome of whole ocean water: Bio-GO-SHIP	I07N	GS-005	I7N2018_005GS_meta	0.22 μm	WGS	METAGENOMIC	RANDOM	Illumina NovaSeq 6000	150 bp pair end	Earth System Science	Biological Global Ocean Ship-based Hydrographic Investigations Program	2018-05-01T11:03:00Z	-25.3297	54.5047	Indian Ocean	ISSG	Trades - Indian S. Subtropical Gyre Province
SRR12480003	PRJNA656268	SAMN15782577	SRP278138	SRX8973894	SRS7229487	Bio-GO-SHIP: Global marine 'omics studies of repeat hydrography transects	The Global Ocean Shipboard Hydrographic Investigations Program (GO-SHIP) is a ship-based global survey of ocean hydrographic sections, which are repeatedly measured on a decadal time scale. The program covers a suite of physical (light, heat, currents, water column structure, etc.) and chemical (nutrients, oxygen, dissolved organic and inorganic carbon, pH, etc.) state variables over the full oce…	Metagenome of whole ocean water: Bio-GO-SHIP	I07N	I07-142	I7N2018_142_meta	0.22 μm	WGS	METAGENOMIC	RANDOM	Illumina NovaSeq 6000	150 bp pair end	Earth System Science	Biological Global Ocean Ship-based Hydrographic Investigations Program	2018-05-01T16:00:00Z	-24.9958	54.4998	Indian Ocean	ISSG	Trades - Indian S. Subtropical Gyre Province
SRR12480002	PRJNA656268	SAMN15782578	SRP278138	SRX8973895	SRS7229488	Bio-GO-SHIP: Global marine 'omics studies of repeat hydrography transects	The Global Ocean Shipboard Hydrographic Investigations Program (GO-SHIP) is a ship-based global survey of ocean hydrographic sections, which are repeatedly measured on a decadal time scale. The program covers a suite of physical (light, heat, currents, water column structure, etc.) and chemical (nutrients, oxygen, dissolved organic and inorganic carbon, pH, etc.) state variables over the full oce…	Metagenome of whole ocean water: Bio-GO-SHIP	I07N	I07-146	I7N2018_146_meta	0.22 μm	WGS	METAGENOMIC	RANDOM	Illumina NovaSeq 6000	150 bp pair end	Earth System Science	Biological Global Ocean Ship-based Hydrographic Investigations Program	2018-05-01T20:00:00Z	-24.9473	54.5118	Indian Ocean	ISSG	Trades - Indian S. Subtropical Gyre Province
SRR12480001	PRJNA656268	SAMN15782579	SRP278138	SRX8973896	SRS7229489	Bio-GO-SHIP: Global marine 'omics studies of repeat hydrography transects	The Global Ocean Shipboard Hydrographic Investigations Program (GO-SHIP) is a ship-based global survey of ocean hydrographic sections, which are repeatedly measured on a decadal time scale. The program covers a suite of physical (light, heat, currents, water column structure, etc.) and chemical (nutrients, oxygen, dissolved organic and inorganic carbon, pH, etc.) state variables over the full oce…	Metagenome of whole ocean water: Bio-GO-SHIP	I07N	I07-150	I7N2018_150_meta	0.22 μm	WGS	METAGENOMIC	RANDOM	Illumina NovaSeq 6000	150 bp pair end	Earth System Science	Biological Global Ocean Ship-based Hydrographic Investigations Program	2018-05-02T00:00:00Z	-24.6612	54.5021	Indian Ocean	ISSG	Trades - Indian S. Subtropical Gyre Province
SRR12480000	PRJNA656268	SAMN15782580	SRP278138	SRX8973897	SRS7229490	Bio-GO-SHIP: Global marine 'omics studies of repeat hydrography transects	The Global Ocean Shipboard Hydrographic Investigations Program (GO-SHIP) is a ship-based global survey of ocean hydrographic sections, which are repeatedly measured on a decadal time scale. The program covers a suite of physical (light, heat, currents, water column structure, etc.) and chemical (nutrients, oxygen, dissolved organic and inorganic carbon, pH, etc.) state variables over the full oce…	Metagenome of whole ocean water: Bio-GO-SHIP	I07N	I07-154	I7N2018_154_meta	0.22 μm	WGS	METAGENOMIC	RANDOM	Illumina NovaSeq 6000	150 bp pair end	Earth System Science	Biological Global Ocean Ship-based Hydrographic Investigations Program	2018-05-02T04:00:00Z	-24.3338	54.519	Indian Ocean	ISSG	Trades - Indian S. Subtropical Gyre Province
SRR12479999	PRJNA656268	SAMN15782581	SRP278138	SRX8973898	SRS7229491	Bio-GO-SHIP: Global marine 'omics studies of repeat hydrography transects	The Global Ocean Shipboard Hydrographic Investigations Program (GO-SHIP) is a ship-based global survey of ocean hydrographic sections, which are repeatedly measured on a decadal time scale. The program covers a suite of physical (light, heat, currents, water column structure, etc.) and chemical (nutrients, oxygen, dissolved organic and inorganic carbon, pH, etc.) state variables over the full oce…	Metagenome of whole ocean water: Bio-GO-SHIP	I07N	I07-158	I7N2018_158_meta	0.22 μm	WGS	METAGENOMIC	RANDOM	Illumina NovaSeq 6000	150 bp pair end	Earth System Science	Biological Global Ocean Ship-based Hydrographic Investigations Program	2018-05-02T08:00:00Z	-24.0535	54.5116	Indian Ocean	ISSG	Trades - Indian S. Subtropical Gyre Province
SRR12479998	PRJNA656268	SAMN15782582	SRP278138	SRX8973899	SRS7229492	Bio-GO-SHIP: Global marine 'omics studies of repeat hydrography transects	The Global Ocean Shipboard Hydrographic Investigations Program (GO-SHIP) is a ship-based global survey of ocean hydrographic sections, which are repeatedly measured on a decadal time scale. The program covers a suite of physical (light, heat, currents, water column structure, etc.) and chemical (nutrients, oxygen, dissolved organic and inorganic carbon, pH, etc.) state variables over the full oce…	Metagenome of whole ocean water: Bio-GO-SHIP	I07N	I07-161	I7N2018_161_meta	0.22 μm	WGS	METAGENOMIC	RANDOM	Illumina NovaSeq 6000	150 bp pair end	Earth System Science	Biological Global Ocean Ship-based Hydrographic Investigations Program	2018-05-02T12:00:00Z	-23.9886	54.5095	Indian Ocean	ISSG	Trades - Indian S. Subtropical Gyre Province
SRR12479790	PRJNA656268	SAMN15782583	SRP278138	SRX8973642	SRS7229235	Bio-GO-SHIP: Global marine 'omics studies of repeat hydrography transects	The Global Ocean Shipboard Hydrographic Investigations Program (GO-SHIP) is a ship-based global survey of ocean hydrographic sections, which are repeatedly measured on a decadal time scale. The program covers a suite of physical (light, heat, currents, water column structure, etc.) and chemical (nutrients, oxygen, dissolved organic and inorganic carbon, pH, etc.) state variables over the full oce…	Metagenome of whole ocean water: Bio-GO-SHIP	I07N	GS-006	I7N2018_006GS_meta	0.22 μm	WGS	METAGENOMIC	RANDOM	Illumina NovaSeq 6000	150 bp pair end	Earth System Science	Biological Global Ocean Ship-based Hydrographic Investigations Program	2018-05-02T15:17:00Z	-23.6562	54.5153	Indian Ocean	ISSG	Trades - Indian S. Subtropical Gyre Province
SRR12479997	PRJNA656268	SAMN15782584	SRP278138	SRX8973900	SRS7229493	Bio-GO-SHIP: Global marine 'omics studies of repeat hydrography transects	The Global Ocean Shipboard Hydrographic Investigations Program (GO-SHIP) is a ship-based global survey of ocean hydrographic sections, which are repeatedly measured on a decadal time scale. The program covers a suite of physical (light, heat, currents, water column structure, etc.) and chemical (nutrients, oxygen, dissolved organic and inorganic carbon, pH, etc.) state variables over the full oce…	Metagenome of whole ocean water: Bio-GO-SHIP	I07N	I07-165	I7N2018_165_meta	0.22 μm	WGS	METAGENOMIC	RANDOM	Illumina NovaSeq 6000	150 bp pair end	Earth System Science	Biological Global Ocean Ship-based Hydrographic Investigations Program	2018-05-02T16:00:00Z	-23.6558	54.5155	Indian Ocean	ISSG	Trades - Indian S. Subtropical Gyre Province
SRR12479996	PRJNA656268	SAMN15782585	SRP278138	SRX8973901	SRS7229495	Bio-GO-SHIP: Global marine 'omics studies of repeat hydrography transects	The Global Ocean Shipboard Hydrographic Investigations Program (GO-SHIP) is a ship-based global survey of ocean hydrographic sections, which are repeatedly measured on a decadal time scale. The program covers a suite of physical (light, heat, currents, water column structure, etc.) and chemical (nutrients, oxygen, dissolved organic and inorganic carbon, pH, etc.) state variables over the full oce…	Metagenome of whole ocean water: Bio-GO-SHIP	I07N	I07-169	I7N2018_169_meta	0.22 μm	WGS	METAGENOMIC	RANDOM	Illumina NovaSeq 6000	150 bp pair end	Earth System Science	Biological Global Ocean Ship-based Hydrographic Investigations Program	2018-05-02T20:00:00Z	-23.3326	54.5031	Indian Ocean	ISSG	Trades - Indian S. Subtropical Gyre Province
SRR12479789	PRJNA656268	SAMN15782586	SRP278138	SRX8973643	SRS7229236	Bio-GO-SHIP: Global marine 'omics studies of repeat hydrography transects	The Global Ocean Shipboard Hydrographic Investigations Program (GO-SHIP) is a ship-based global survey of ocean hydrographic sections, which are repeatedly measured on a decadal time scale. The program covers a suite of physical (light, heat, currents, water column structure, etc.) and chemical (nutrients, oxygen, dissolved organic and inorganic carbon, pH, etc.) state variables over the full oce…	Metagenome of whole ocean water: Bio-GO-SHIP	I07N	GS-007	I7N2018_007GS_meta	0.22 μm	WGS	METAGENOMIC	RANDOM	Illumina NovaSeq 6000	150 bp pair end	Earth System Science	Biological Global Ocean Ship-based Hydrographic Investigations Program	2018-05-02T20:29:00Z	-23.3332	54.5015	Indian Ocean	ISSG	Trades - Indian S. Subtropical Gyre Province
SRR12480067	PRJNA656268	SAMN15782587	SRP278138	SRX8973830	SRS7229423	Bio-GO-SHIP: Global marine 'omics studies of repeat hydrography transects	The Global Ocean Shipboard Hydrographic Investigations Program (GO-SHIP) is a ship-based global survey of ocean hydrographic sections, which are repeatedly measured on a decadal time scale. The program covers a suite of physical (light, heat, currents, water column structure, etc.) and chemical (nutrients, oxygen, dissolved organic and inorganic carbon, pH, etc.) state variables over the full oce…	Metagenome of whole ocean water: Bio-GO-SHIP	I07N	I07-173	I7N2018_173_meta	0.22 μm	WGS	METAGENOMIC	RANDOM	Illumina NovaSeq 6000	150 bp pair end	Earth System Science	Biological Global Ocean Ship-based Hydrographic Investigations Program	2018-05-03T00:00:00Z	-22.9933	54.5032	Indian Ocean	ISSG	Trades - Indian S. Subtropical Gyre Province
SRR12480066	PRJNA656268	SAMN15782588	SRP278138	SRX8973831	SRS7229424	Bio-GO-SHIP: Global marine 'omics studies of repeat hydrography transects	The Global Ocean Shipboard Hydrographic Investigations Program (GO-SHIP) is a ship-based global survey of ocean hydrographic sections, which are repeatedly measured on a decadal time scale. The program covers a suite of physical (light, heat, currents, water column structure, etc.) and chemical (nutrients, oxygen, dissolved organic and inorganic carbon, pH, etc.) state variables over the full oce…	Metagenome of whole ocean water: Bio-GO-SHIP	I07N	I07-177	I7N2018_177_meta	0.22 μm	WGS	METAGENOMIC	RANDOM	Illumina NovaSeq 6000	150 bp pair end	Earth System Science	Biological Global Ocean Ship-based Hydrographic Investigations Program	2018-05-03T04:00:00Z	-22.9166	54.5029	Indian Ocean	ISSG	Trades - Indian S. Subtropical Gyre Province
SRR12480064	PRJNA656268	SAMN15782589	SRP278138	SRX8973833	SRS7229426	Bio-GO-SHIP: Global marine 'omics studies of repeat hydrography transects	The Global Ocean Shipboard Hydrographic Investigations Program (GO-SHIP) is a ship-based global survey of ocean hydrographic sections, which are repeatedly measured on a decadal time scale. The program covers a suite of physical (light, heat, currents, water column structure, etc.) and chemical (nutrients, oxygen, dissolved organic and inorganic carbon, pH, etc.) state variables over the full oce…	Metagenome of whole ocean water: Bio-GO-SHIP	I07N	I07-181	I7N2018_181_meta	0.22 μm	WGS	METAGENOMIC	RANDOM	Illumina NovaSeq 6000	150 bp pair end	Earth System Science	Biological Global Ocean Ship-based Hydrographic Investigations Program	2018-05-03T08:00:00Z	-22.4947	54.5006	Indian Ocean	ISSG	Trades - Indian S. Subtropical Gyre Province
SRR12480063	PRJNA656268	SAMN15782590	SRP278138	SRX8973834	SRS7229427	Bio-GO-SHIP: Global marine 'omics studies of repeat hydrography transects	The Global Ocean Shipboard Hydrographic Investigations Program (GO-SHIP) is a ship-based global survey of ocean hydrographic sections, which are repeatedly measured on a decadal time scale. The program covers a suite of physical (light, heat, currents, water column structure, etc.) and chemical (nutrients, oxygen, dissolved organic and inorganic carbon, pH, etc.) state variables over the full oce…	Metagenome of whole ocean water: Bio-GO-SHIP	I07N	I07-184	I7N2018_184_meta	0.22 μm	WGS	METAGENOMIC	RANDOM	Illumina NovaSeq 6000	150 bp pair end	Earth System Science	Biological Global Ocean Ship-based Hydrographic Investigations Program	2018-05-03T12:00:00Z	-22.0147	54.5055	Indian Ocean	ISSG	Trades - Indian S. Subtropical Gyre Province
SRR12480062	PRJNA656268	SAMN15782591	SRP278138	SRX8973835	SRS7229429	Bio-GO-SHIP: Global marine 'omics studies of repeat hydrography transects	The Global Ocean Shipboard Hydrographic Investigations Program (GO-SHIP) is a ship-based global survey of ocean hydrographic sections, which are repeatedly measured on a decadal time scale. The program covers a suite of physical (light, heat, currents, water column structure, etc.) and chemical (nutrients, oxygen, dissolved organic and inorganic carbon, pH, etc.) state variables over the full oce…	Metagenome of whole ocean water: Bio-GO-SHIP	I07N	I07-188	I7N2018_188_meta	0.22 μm	WGS	METAGENOMIC	RANDOM	Illumina NovaSeq 6000	150 bp pair end	Earth System Science	Biological Global Ocean Ship-based Hydrographic Investigations Program	2018-05-03T16:00:00Z	-21.9951	54.5198	Indian Ocean	ISSG	Trades - Indian S. Subtropical Gyre Province
SRR12480061	PRJNA656268	SAMN15782592	SRP278138	SRX8973836	SRS7229428	Bio-GO-SHIP: Global marine 'omics studies of repeat hydrography transects	The Global Ocean Shipboard Hydrographic Investigations Program (GO-SHIP) is a ship-based global survey of ocean hydrographic sections, which are repeatedly measured on a decadal time scale. The program covers a suite of physical (light, heat, currents, water column structure, etc.) and chemical (nutrients, oxygen, dissolved organic and inorganic carbon, pH, etc.) state variables over the full oce…	Metagenome of whole ocean water: Bio-GO-SHIP	I07N	I07-192	I7N2018_192_meta	0.22 μm	WGS	METAGENOMIC	RANDOM	Illumina NovaSeq 6000	150 bp pair end	Earth System Science	Biological Global Ocean Ship-based Hydrographic Investigations Program	2018-05-03T20:00:00Z	-21.4986	54.3169	Indian Ocean	ISSG	Trades - Indian S. Subtropical Gyre Province
SRR12479788	PRJNA656268	SAMN15782593	SRP278138	SRX8973644	SRS7229237	Bio-GO-SHIP: Global marine 'omics studies of repeat hydrography transects	The Global Ocean Shipboard Hydrographic Investigations Program (GO-SHIP) is a ship-based global survey of ocean hydrographic sections, which are repeatedly measured on a decadal time scale. The program covers a suite of physical (light, heat, currents, water column structure, etc.) and chemical (nutrients, oxygen, dissolved organic and inorganic carbon, pH, etc.) state variables over the full oce…	Metagenome of whole ocean water: Bio-GO-SHIP	I07N	GS-008	I7N2018_008GS_meta	0.22 μm	WGS	METAGENOMIC	RANDOM	Illumina NovaSeq 6000	150 bp pair end	Earth System Science	Biological Global Ocean Ship-based Hydrographic Investigations Program	2018-05-03T20:34:00Z	-21.5058	54.3188	Indian Ocean	ISSG	Trades - Indian S. Subtropical Gyre Province
SRR12480060	PRJNA656268	SAMN15782594	SRP278138	SRX8973837	SRS7229430	Bio-GO-SHIP: Global marine 'omics studies of repeat hydrography transects	The Global Ocean Shipboard Hydrographic Investigations Program (GO-SHIP) is a ship-based global survey of ocean hydrographic sections, which are repeatedly measured on a decadal time scale. The program covers a suite of physical (light, heat, currents, water column structure, etc.) and chemical (nutrients, oxygen, dissolved organic and inorganic carbon, pH, etc.) state variables over the full oce…	Metagenome of whole ocean water: Bio-GO-SHIP	I07N	I07-196	I7N2018_196_meta	0.22 μm	WGS	METAGENOMIC	RANDOM	Illumina NovaSeq 6000	150 bp pair end	Earth System Science	Biological Global Ocean Ship-based Hydrographic Investigations Program	2018-05-04T00:00:00Z	-21.205	54.43	Indian Ocean	ISSG	Trades - Indian S. Subtropical Gyre Province
SRR12480059	PRJNA656268	SAMN15782595	SRP278138	SRX8973838	SRS7229431	Bio-GO-SHIP: Global marine 'omics studies of repeat hydrography transects	The Global Ocean Shipboard Hydrographic Investigations Program (GO-SHIP) is a ship-based global survey of ocean hydrographic sections, which are repeatedly measured on a decadal time scale. The program covers a suite of physical (light, heat, currents, water column structure, etc.) and chemical (nutrients, oxygen, dissolved organic and inorganic carbon, pH, etc.) state variables over the full oce…	Metagenome of whole ocean water: Bio-GO-SHIP	I07N	I07-200	I7N2018_200_meta	0.22 μm	WGS	METAGENOMIC	RANDOM	Illumina NovaSeq 6000	150 bp pair end	Earth System Science	Biological Global Ocean Ship-based Hydrographic Investigations Program	2018-05-04T04:00:00Z	-21.001	54.509	Indian Ocean	ISSG	Trades - Indian S. Subtropical Gyre Province
SRR12480058	PRJNA656268	SAMN15782596	SRP278138	SRX8973839	SRS7229432	Bio-GO-SHIP: Global marine 'omics studies of repeat hydrography transects	The Global Ocean Shipboard Hydrographic Investigations Program (GO-SHIP) is a ship-based global survey of ocean hydrographic sections, which are repeatedly measured on a decadal time scale. The program covers a suite of physical (light, heat, currents, water column structure, etc.) and chemical (nutrients, oxygen, dissolved organic and inorganic carbon, pH, etc.) state variables over the full oce…	Metagenome of whole ocean water: Bio-GO-SHIP	I07N	I07-203	I7N2018_203_meta	0.22 μm	WGS	METAGENOMIC	RANDOM	Illumina NovaSeq 6000	150 bp pair end	Earth System Science	Biological Global Ocean Ship-based Hydrographic Investigations Program	2018-05-04T08:00:00Z	-20.5022	54.5168	Indian Ocean	ISSG	Trades - Indian S. Subtropical Gyre Province
SRR12479787	PRJNA656268	SAMN15782597	SRP278138	SRX8973645	SRS7229238	Bio-GO-SHIP: Global marine 'omics studies of repeat hydrography transects	The Global Ocean Shipboard Hydrographic Investigations Program (GO-SHIP) is a ship-based global survey of ocean hydrographic sections, which are repeatedly measured on a decadal time scale. The program covers a suite of physical (light, heat, currents, water column structure, etc.) and chemical (nutrients, oxygen, dissolved organic and inorganic carbon, pH, etc.) state variables over the full oce…	Metagenome of whole ocean water: Bio-GO-SHIP	I07N	GS-009	I7N2018_009GS_meta	0.22 μm	WGS	METAGENOMIC	RANDOM	Illumina NovaSeq 6000	150 bp pair end	Earth System Science	Biological Global Ocean Ship-based Hydrographic Investigations Program	2018-05-04T09:03:00Z	-20.5048	54.5155	Indian Ocean	ISSG	Trades - Indian S. Subtropical Gyre Province
SRR12480057	PRJNA656268	SAMN15782598	SRP278138	SRX8973840	SRS7229433	Bio-GO-SHIP: Global marine 'omics studies of repeat hydrography transects	The Global Ocean Shipboard Hydrographic Investigations Program (GO-SHIP) is a ship-based global survey of ocean hydrographic sections, which are repeatedly measured on a decadal time scale. The program covers a suite of physical (light, heat, currents, water column structure, etc.) and chemical (nutrients, oxygen, dissolved organic and inorganic carbon, pH, etc.) state variables over the full oce…	Metagenome of whole ocean water: Bio-GO-SHIP	I07N	I07-205	I7N2018_205_meta	0.22 μm	WGS	METAGENOMIC	RANDOM	Illumina NovaSeq 6000	150 bp pair end	Earth System Science	Biological Global Ocean Ship-based Hydrographic Investigations Program	2018-05-04T12:00:00Z	-20.3369	54.51	Indian Ocean	ISSG	Trades - Indian S. Subtropical Gyre Province
SRR12480056	PRJNA656268	SAMN15782599	SRP278138	SRX8973841	SRS7229434	Bio-GO-SHIP: Global marine 'omics studies of repeat hydrography transects	The Global Ocean Shipboard Hydrographic Investigations Program (GO-SHIP) is a ship-based global survey of ocean hydrographic sections, which are repeatedly measured on a decadal time scale. The program covers a suite of physical (light, heat, currents, water column structure, etc.) and chemical (nutrients, oxygen, dissolved organic and inorganic carbon, pH, etc.) state variables over the full oce…	Metagenome of whole ocean water: Bio-GO-SHIP	I07N	I07-209	I7N2018_209_meta	0.22 μm	WGS	METAGENOMIC	RANDOM	Illumina NovaSeq 6000	150 bp pair end	Earth System Science	Biological Global Ocean Ship-based Hydrographic Investigations Program	2018-05-04T16:00:00Z	-19.9971	54.4966	Indian Ocean	ISSG	Trades - Indian S. Subtropical Gyre Province
[truncated: 502 more rows]
