# Supplementary material for: Global biogeography of microbes driving ocean ecological status under climate change
Source: Nat Commun. 2024 May 31;15:4657. doi: 10.1038/s41467-024-49124-0 (PMC11143227; doi:10.1038/s41467-024-49124-0)
Supplement: Supplementary file 5 — Supplementary Data 2 [file 41467_2024_49124_MOESM5_ESM.xlsx]

## Sheet: Sheet1
KO_number	gene	enzyme	reaction	pathway	Function
K02641	petH	ferredoxin--NADP+ reductase [EC:1.18.1.2]	2 Reduced ferredoxin + NADP+ + H+ <=> 2 Oxidized ferredoxin + NADPH	Photosynthetic electron transport	Photosynthesis
K02638	petE	plastocyanin		Photosynthetic electron transport	Photosynthesis
K02636	petC	cytochrome b6-f complex iron-sulfur subunit [EC:7.1.1.6]	Plastoquinol + 2 Oxidized plastocyanin + 2 H+ <=> Plastoquinone + 2 Reduced plastocyanin + 4 H+	ATP synthesis	Photosynthesis
K02703	psbA	photosystem II P680 reaction center D1 protein [EC:1.10.3.9]	2 H2O + 2 Plastoquinone + 4 hn <=> Oxygen + 2 Plastoquinol	Photosystem II	Photosynthesis
K02689	psaA	photosystem I P700 chlorophyll a apoprotein A1 [EC:1.97.1.12]	Reduced plastocyanin + Oxidized ferredoxin + hn <=> Oxidized plastocyanin + Reduced ferredoxin	Photosystem I	Photosynthesis
K02092	apcA	allophycocyanin alpha subunit		Photosynthesis - antenna proteins	Photosynthesis
K02097	apcF	phycobilisome core component		Photosynthesis - antenna proteins	Photosynthesis
K02284	cpcA	phycocyanin alpha chain		Photosynthesis - antenna proteins	Photosynthesis
K05376	cpeA, mpeA	phycoerythrin alpha chain		Photosynthesis - antenna proteins	Photosynthesis
K05383	cpeT	CpeT protein		Photosynthesis - antenna proteins	Photosynthesis
K08912	LHCB1	light-harvesting complex II chlorophyll a/b binding protein 1		Photosynthesis - antenna proteins	Photosynthesis
K08907	LHCA1	light-harvesting complex I chlorophyll a/b binding protein 1		Photosynthesis - antenna proteins	Photosynthesis
K09709	meh	3-methylfumaryl-CoA hydratase [EC:4.2.1.153]	3-Methylfumaryl-CoA + H2O <=> (3S)-Citramalyl-CoA	3-Hydroxypropionate bi-cycle	Carbon fixation
K00855	PRK, prkB	phosphoribulokinase [EC:2.7.1.19]	ATP + D-Ribulose 5-phosphate <=> ADP + D-Ribulose 1,5-bisphosphate	Calvin cycle	Carbon fixation
K01601	rbcL	ribulose-bisphosphate carboxylase large chain [EC:4.1.1.39]	D-Ribulose 1,5-bisphosphate + CO2 + H2O <=> 2 3-Phospho-D-glycerate	Calvin cycle	Carbon fixation
K01602	rbcS	ribulose-bisphosphate carboxylase small chain [EC:4.1.1.39]	D-Ribulose 1,5-bisphosphate + CO2 + H2O <=> 2 3-Phospho-D-glycerate	Calvin cycle	Carbon fixation
K03518	coxS	aerobic carbon-monoxide dehydrogenase small subunit [EC:1.2.5.3]	CO + Quinone + H2O <=> CO2 + Hydroquinone	Reductive acetyl-CoA pathway	Carbon fixation
K03519	coxM, cutM	aerobic carbon-monoxide dehydrogenase medium subunit [EC:1.2.5.3]	CO + Quinone + H2O <=> CO2 + Hydroquinone	Reductive acetyl-CoA pathway	Carbon fixation
K03520	coxL, cutL	aerobic carbon-monoxide dehydrogenase large subunit [EC:1.2.5.3]	CO + Quinone + H2O <=> CO2 + Hydroquinone	Reductive acetyl-CoA pathway	Carbon fixation
K14470	mct	2-methylfumaryl-CoA isomerase [EC:5.4.1.3]	2-Methylfumaryl-CoA <=> 3-Methylfumaryl-CoA	3-Hydroxypropionate bi-cycle	Carbon fixation
K14534	abfD	4-hydroxybutyryl-CoA dehydratase [EC:4.2.1.120]	4-Hydroxybutyryl-CoA <=> Crotonoyl-CoA + H2O	3-hydroxypropionate/4-hydroxybutyrate cycle (3HP/4HB cycle)	Carbon fixation
K01895	ACSS, acs	acetyl-CoA synthetase [EC:6.2.1.1]	ATP + Acetate + CoA <=> AMP + Diphosphate + Acetyl-CoA	Phosphate acetyltransferase-acetate kinase pathway (Pta-Ack pathway)	Carbon fixation
K14138	acsB	acetyl-CoA synthase [EC:2.3.1.169]	Acetyl-CoA + Co(I) corrinoid protein + H+ <=> CO + Methyl-Co(III) corrinoid protein + CoA	Reductive acetyl-CoA pathway	Carbon fixation
K00368	nirK	nitrite reductase (NO-forming) [EC:1.7.2.1]	Nitrite + Ferrocytochrome c + H+ <=> Nitric oxide + H2O + Ferricytochrome c	Denitrification	Nitrogen
K15864	nirS	nitrite reductase (NO-forming) / hydroxylamine reductase [EC:1.7.2.1]	Nitrite + Reduced azurin + H+ <=> Nitric oxide + H2O + Oxidized azurin	Denitrification	Nitrogen
K04561	norB	nitric oxide reductase subunit B [EC:1.7.2.5]	2 Nitric oxide + 2 Ferrocytochrome c + 2 H+ <=> Nitrous oxide + 2 Ferricytochrome c + H2O	Denitrification	Nitrogen
K00376	nosZ	nitrous-oxide reductase [EC:1.7.2.4]	Nitrous oxide + 2 Ferrocytochrome c + 2 H+ <=> Nitrogen + 2 Ferricytochrome c + H2O	Denitrification	Nitrogen
K02567	napA	nitrate reductase (cytochrome) [EC:1.9.6.1]	2 Ferrocytochrome + Nitrate <=> 2 Ferricytochrome + Nitrite + H2O	Denitrification/Dissimilatory nitrate reduction	Nitrogen
K03385	nrfA	nitrite reductase (cytochrome c-552) [EC:1.7.2.2]	Nitrite + 6 Ferrocytochrome c + 6 H+ <=> Ammonia + 2 H2O + 6 Ferricytochrome c	Dissimilatory nitrate reduction	Nitrogen
K00372	nasA	assimilatory nitrate reductase catalytic subunit [EC:1.7.99.-]	Nitrate + Reduced acceptor <=> Nitrite + Acceptor + H2O	Assimilatory nitrate reduction	Nitrogen
K10534	NR	nitrate reductase (NAD(P)H) [EC:1.7.1.1 1.7.1.2 1.7.1.3]	Nitrate + NAD(P)H + H+ <=> Nitrite + NAD(P)+ + H2O	Assimilatory nitrate reduction	Nitrogen
K17877	NIT-6	nitrite reductase (NAD(P)H) [EC:1.7.1.4]	Nitrite + 3 NAD(P)H + 3 H+ <=> Ammonia + 3 NAD(P)+ + 2 H2O	Assimilatory nitrate reduction	Nitrogen
K00367	narB	ferredoxin-nitrate reductase [EC:1.7.7.2]	Nitrate + 2 Reduced ferredoxin <=> Nitrite + H2O + 2 Oxidized ferredoxin	Assimilatory nitrate reduction	Nitrogen
K00366	nirA	ferredoxin-nitrite reductase [EC:1.7.7.1]	Nitrite + 6 Reduced ferredoxin + 6 H+ <=> Ammonia + 2 H2O + 6 Oxidized ferredoxin	Assimilatory nitrate reduction	Nitrogen
k10535	hao	hydroxylamine dehydrogenase [EC:1.7.2.6]	Hydroxylamine + H2O + 4 Ferricytochrome c <=> Nitrite + 4 Ferrocytochrome c + 5 H+	Nitrification	Nitrogen
K02591	nifK	nitrogenase molybdenum-iron protein beta chain [EC:1.18.6.1]	16 ATP + Nitrogen + 8 Reduced ferredoxin + 8 H+ + 16 H2O <=> 16 Orthophosphate + 16 ADP + 8 Oxidized ferredoxin + 2 Ammonia + Hydrogen	Nitrogen fixation	Nitrogen
K02586	nifD	nitrogenase molybdenum-iron protein alpha chain [EC:1.18.6.1]	16 ATP + Nitrogen + 8 Reduced ferredoxin + 8 H+ + 16 H2O <=> 16 Orthophosphate + 16 ADP + 8 Oxidized ferredoxin + 2 Ammonia + Hydrogen	Nitrogen fixation	Nitrogen
K02588	nifH	nitrogenase iron protein NifH	16 ATP + Nitrogen + 8 Reduced ferredoxin + 8 H+ + 16 H2O <=> 16 Orthophosphate + 16 ADP + 8 Oxidized ferredoxin + 2 Ammonia + Hydrogen	Nitrogen fixation	Nitrogen
K00956	cysN	sulfate adenylyltransferase subunit 1 [EC:2.7.7.4]	ATP + Sulfate <=> Diphosphate + Adenylyl sulfate	Assimilatory sulfate reduction	Sulfur
K00957	cysD	sulfate adenylyltransferase subunit 2 [EC:2.7.7.4]	ATP + Sulfate <=> Diphosphate + Adenylyl sulfate	Assimilatory sulfate reduction	Sulfur
K00958	sat, met3	sulfate adenylyltransferase [EC:2.7.7.4]	ATP + Sulfate <=> Diphosphate + Adenylyl sulfate	Assimilatory sulfate reduction/Dissimilatory sulfate reduction	Sulfur
K00860	cysC	adenylylsulfate kinase [EC:2.7.1.25]	ATP + Adenylyl sulfate <=> ADP + 3'-Phosphoadenylyl sulfate	Assimilatory sulfate reduction	Sulfur
K00390	cysH	phosphoadenosine phosphosulfate reductase [EC:1.8.4.8 1.8.4.10]	Thioredoxin + 3'-Phosphoadenylyl sulfate <=> Thioredoxin disulfide + Sulfite + Adenosine 3',5'-bisphosphate	Assimilatory sulfate reduction	Sulfur
K00392	sir	sulfite reductase (ferredoxin) [EC:1.8.7.1]	Sulfite + 6 Reduced ferredoxin + 6 H+ <=> Hydrogen sulfide + 6 Oxidized ferredoxin + 3 H2O	Assimilatory sulfate reduction	Sulfur
K00380	cysJ	sulfite reductase (NADPH) flavoprotein alpha-component [EC:1.8.1.2]	Sulfite + 3 NADPH + 3 H+ <=> Hydrogen sulfide + 3 NADP+ + 3 H2O	Assimilatory sulfate reduction	Sulfur
K00381	cysI	sulfite reductase (NADPH) hemoprotein beta-component [EC:1.8.1.2]	Sulfite + 3 NADPH + 3 H+ <=> Hydrogen sulfide + 3 NADP+ + 3 H2O	Assimilatory sulfate reduction	Sulfur
K00394	aprA	adenylylsulfate reductase, subunit A [EC:1.8.99.2]	Adenylyl sulfate + FADH2 <=> AMP + Sulfite + FAD	Dissimilatory sulfate reduction	Sulfur
K00395	aprB	adenylylsulfate reductase, subunit B [EC:1.8.99.2]	Adenylyl sulfate + FADH2 <=> AMP + Sulfite + FAD	Dissimilatory sulfate reduction	Sulfur
K00387	SUOX	sulfite oxidase [EC:1.8.3.1]	Sulfite + Oxygen + H2O <=> Sulfate + Hydrogen peroxide	Sulfur oxidation	Sulfur
K01738	cysK	cysteine synthase [EC:2.5.1.47]	O-Acetyl-L-serine + Hydrogen sulfide <=> L-Cysteine + Acetate	Cysteine biosynthesis	Sulfur
K12339	cysM	S-sulfo-L-cysteine synthase (O-acetyl-L-serine-dependent) [EC:2.5.1.144]	O-Acetyl-L-serine + Thiosulfate <=> S-Sulfo-L-cysteine + Acetate	Cysteine biosynthesis	Sulfur
