# Supplementary material for: Global biogeography of microbes driving ocean ecological status under climate change
Source: Nat Commun. 2024 May 31;15:4657. doi: 10.1038/s41467-024-49124-0 (PMC11143227; doi:10.1038/s41467-024-49124-0)
Supplement: Supplementary file 6 — Supplementary Data 3 [file 41467_2024_49124_MOESM6_ESM.xlsx]

## Sheet: Sheet1
	Temperature (℃)	Salinity (PSU)	pCO2 (Pa)	Mixed-layer depth (m)	Oxygen (mol m-3)	Nitrate (mol m-3)	Phosphate (mol m-3)	Silicate (mol m-3)	Iron (mol m-3)	Carbonate (mol m-3)
SRR12479645	30.5011	34.055	42.0699	10.4621	0.197312	0.000432868	2.36e-06	0.00150762	4.52e-07	0.235964
SRR12479646	30.5011	34.055	42.0699	10.4621	0.197312	0.000432868	2.36e-06	0.00150762	4.52e-07	0.235964
SRR12479647	30.3795	34.0759	41.9806	12.2941	0.197684	0.000352643	2.37e-06	0.00149928	4.06e-07	0.235828
SRR12479648	30.3795	34.0759	41.9806	12.2941	0.197684	0.000352643	2.37e-06	0.00149928	4.06e-07	0.235828
SRR12479649	25.2353	35.695	41.032	23.5323	0.21624	8.62e-05	1.27e-05	0.00123057	3.58e-07	0.232657
SRR12479650	30.3795	34.0759	41.9806	12.2941	0.197684	0.000352643	2.37e-06	0.00149928	4.06e-07	0.235828
SRR12479651	26.3385	34.9177	44.7526	17.5982	0.210193	0.00403526	0.000294972	0.00165485	3.79e-08	0.215433
SRR12479652	18.3405	35.2732	39.1295	20.4296	0.24443	2.13e-05	2.05e-05	0.00118907	2.43e-07	0.194197
SRR12479653	26.1997	34.8274	44.576	12.3714	0.209382	0.0039568	0.000286406	0.00173256	4.31e-08	0.21404
SRR12479654	27.1741	34.3447	41.5782	10.8366	0.210155	0.00122647	9.89e-05	0.0014237	5.11e-08	0.223081
SRR12479655	27.2591	34.3487	41.319	11.4154	0.209654	0.00101392	8.45e-05	0.00138216	4.77e-08	0.224494
SRR12479656	27.933	34.0574	40.0727	14.8224	0.207039	0.000136882	2.46e-05	0.00116657	4.97e-08	0.228717
SRR12479657	28.1714	33.971	39.9378	15.6559	0.205597	8.18e-05	2.27e-05	0.00112859	4.58e-08	0.229352
SRR12479658	28.1935	33.9696	39.8331	15.3277	0.205313	7.1e-05	2.17e-05	0.00112169	4.44e-08	0.229802
SRR12479659	28.4743	33.6063	39.947	18.4546	0.204192	7.7e-05	2.84e-05	0.00110475	5.02e-08	0.226193
SRR12479660	28.2443	33.4407	40.1078	19.9185	0.20493	9.9e-05	3.24e-05	0.00119754	6.32e-08	0.22235
SRR12479661	28.2443	33.4407	40.1078	19.9185	0.20493	9.9e-05	3.24e-05	0.00119754	6.32e-08	0.22235
SRR12479662	28.0984	33.4402	40.2014	22.9307	0.20505	5.88e-05	2.68e-05	0.00125593	7.72e-08	0.221357
SRR12479663	19.092	35.5098	39.1005	23.2845	0.240513	1.7e-05	2.05e-05	0.00114982	2e-07	0.201329
SRR12479664	28.1948	33.4129	40.1701	22.4476	0.204601	4.62e-05	2.53e-05	0.00121834	7.52e-08	0.221601
SRR12479665	28.2272	33.521	40.2444	27.1517	0.20421	5.62e-05	2.26e-05	0.00124523	1.02e-07	0.223093
SRR12479666	29.1791	33.5033	41.2563	18.8812	0.200845	1.22e-05	1.7e-05	0.00119841	1.37e-07	0.224734
SRR12479667	29.2681	33.5967	41.4001	20.1597	0.200225	6.08e-06	1.78e-05	0.00116506	1.28e-07	0.225971
SRR12479669	29.1931	33.6531	41.3568	19.2209	0.200425	5.69e-06	1.8e-05	0.00115213	1.24e-07	0.226432
SRR12479670	28.8496	33.8618	41.4368	13.1032	0.201127	7.11e-06	1.98e-05	0.00118263	1.19e-07	0.227155
SRR12479671	28.3954	34.1403	41.6077	13.0601	0.202101	8.67e-06	2.24e-05	0.00125842	1.2e-07	0.228082
SRR12479672	28.3954	34.1403	41.6077	13.0601	0.202101	8.67e-06	2.24e-05	0.00125842	1.2e-07	0.228082
SRR12479673	28.377	34.4077	42.2139	14.7387	0.202387	1.1e-05	3.06e-05	0.00139107	1.41e-07	0.230228
SRR12479674	20.111	35.9574	39.283	20.4954	0.235401	1.04e-05	2.3e-05	0.00110033	1.72e-07	0.212032
SRR12479675	27.5814	34.6228	40.0072	16.7865	0.204799	4.91e-06	1.01e-05	0.00149651	4.46e-07	0.23429
SRR12479676	27.5471	34.642	40.03	17.3911	0.204892	5e-06	1.01e-05	0.0014925	4.65e-07	0.234288
SRR12479677	27.5814	34.6228	40.0072	16.7865	0.204799	4.91e-06	1.01e-05	0.00149651	4.46e-07	0.23429
SRR12479678	28.2905	36.2849	44.3043	15.3188	0.202853	0.000335484	3.42e-06	0.00129583	1.22e-06	0.247755
SRR12479680	27.1535	34.7352	39.9524	18.2514	0.206148	3.43e-06	1.07e-05	0.00150645	4.42e-07	0.233557
SRR12479681	27.1812	34.7302	39.9356	18.3301	0.206019	3.48e-06	1.09e-05	0.00149778	4.65e-07	0.233713
SRR12479682	27.1535	34.7352	39.9524	18.2514	0.206148	3.43e-06	1.07e-05	0.00150645	4.42e-07	0.233557
SRR12479683	27.1535	34.7352	39.9524	18.2514	0.206148	3.43e-06	1.07e-05	0.00150645	4.42e-07	0.233557
SRR12479684	26.7763	34.8054	39.777	18.54	0.207356	2.95e-06	1.17e-05	0.00150333	4.55e-07	0.232954
SRR12479685	26.7871	34.8195	39.8358	19.128	0.207317	2.86e-06	1.13e-05	0.00151247	4.36e-07	0.232993
SRR12479686	26.7871	34.8195	39.8358	19.128	0.207317	2.86e-06	1.13e-05	0.00151247	4.36e-07	0.232993
SRR12479687	26.445	34.9179	39.854	20.4616	0.208351	2.05e-06	1.17e-05	0.00152258	4.14e-07	0.232262
SRR12479688	26.445	34.9179	39.854	20.4616	0.208351	2.05e-06	1.17e-05	0.00152258	4.14e-07	0.232262
SRR12479689	26.397	34.9101	39.7801	20.1178	0.208532	2.09e-06	1.2e-05	0.00151551	4.26e-07	0.232147
SRR12479690	27.6231	36.4262	43.4179	19.8387	0.204954	0.000397253	4.3e-06	0.00133582	1.06e-06	0.248726
SRR12479691	26.445	34.9179	39.854	20.4616	0.208351	2.05e-06	1.17e-05	0.00152258	4.14e-07	0.232262
SRR12479692	25.9874	35.0898	39.9832	19.8427	0.209725	1.34e-06	1.23e-05	0.00153628	3.82e-07	0.231443
SRR12479693	25.9874	35.0898	39.9832	19.8427	0.209725	1.34e-06	1.23e-05	0.00153628	3.82e-07	0.231443
SRR12479694	25.9874	35.0898	39.9832	19.8427	0.209725	1.34e-06	1.23e-05	0.00153628	3.82e-07	0.231443
SRR12479695	25.9874	35.0898	39.9832	19.8427	0.209725	1.34e-06	1.23e-05	0.00153628	3.82e-07	0.231443
SRR12479696	25.5283	35.1929	40.0568	22.8909	0.211404	9.42e-07	1.33e-05	0.00153334	3.72e-07	0.229919
SRR12479697	25.5283	35.1929	40.0568	22.8909	0.211404	9.42e-07	1.33e-05	0.00153334	3.72e-07	0.229919
SRR12479698	25.5283	35.1929	40.0568	22.8909	0.211404	9.42e-07	1.33e-05	0.00153334	3.72e-07	0.229919
SRR12479699	25.0805	35.2862	39.9394	22.6248	0.21301	8.5e-07	1.38e-05	0.00153702	3.44e-07	0.228954
SRR12479700	25.0805	35.2862	39.9394	22.6248	0.21301	8.5e-07	1.38e-05	0.00153702	3.44e-07	0.228954
SRR12479701	27.3416	36.4707	43.2314	24.5698	0.204956	0.000328563	3.64e-06	0.00123958	1.04e-06	0.248091
SRR12479702	25.2286	35.2226	39.8555	22.4114	0.212462	9.05e-07	1.36e-05	0.00153239	3.66e-07	0.229272
SRR12479703	24.6113	35.3925	40.0044	22.528	0.214698	8.29e-07	1.48e-05	0.00153426	3.26e-07	0.227402
SRR12479704	24.7555	35.328	39.8103	20.7665	0.214101	9.25e-07	1.44e-05	0.00153229	3.51e-07	0.228063
SRR12479705	24.7555	35.328	39.8103	20.7665	0.214101	9.25e-07	1.44e-05	0.00153229	3.51e-07	0.228063
SRR12479706	24.7555	35.328	39.8103	20.7665	0.214101	9.25e-07	1.44e-05	0.00153229	3.51e-07	0.228063
SRR12479707	24.1462	35.516	40.1586	23.303	0.21645	7.98e-07	1.59e-05	0.00152805	3.1e-07	0.225802
SRR12479708	24.1462	35.516	40.1586	23.303	0.21645	7.98e-07	1.59e-05	0.00152805	3.1e-07	0.225802
SRR12479709	24.1462	35.516	40.1586	23.303	0.21645	7.98e-07	1.59e-05	0.00152805	3.1e-07	0.225802
SRR12479710	24.1561	35.5059	40.0569	21.3661	0.216379	8.83e-07	1.57e-05	0.00152723	3.23e-07	0.226069
SRR12479711	23.7538	35.6154	40.3366	27.0637	0.218125	6.81e-07	1.67e-05	0.00152032	2.86e-07	0.224224
SRR12479712	27.2026	36.6335	43.6801	25.4352	0.204509	0.000340642	3.66e-06	0.000982695	9.08e-07	0.247525
SRR12479713	23.7538	35.6154	40.3366	27.0637	0.218125	6.81e-07	1.67e-05	0.00152032	2.86e-07	0.224224
SRR12479714	23.6973	35.6321	40.3234	26.4837	0.218367	7.18e-07	1.66e-05	0.00151842	2.88e-07	0.224155
SRR12479715	23.7538	35.6154	40.3366	27.0637	0.218125	6.81e-07	1.67e-05	0.00152032	2.86e-07	0.224224
SRR12479716	23.5691	35.6428	40.1345	30.7987	0.219017	5.17e-07	1.63e-05	0.00151895	2.55e-07	0.224183
SRR12479717	23.4014	35.6785	39.9245	25.4187	0.219537	4.77e-07	1.58e-05	0.00151751	2.43e-07	0.224395
SRR12479718	23.4014	35.6785	39.9245	25.4187	0.219537	4.77e-07	1.58e-05	0.00151751	2.43e-07	0.224395
SRR12479719	23.2074	35.7106	40.0025	25.57	0.220356	4.82e-07	1.64e-05	0.0015123	2.37e-07	0.223425
SRR12479720	22.9009	35.8153	40.2144	21.4101	0.221399	4.78e-07	1.71e-05	0.0015026	2.29e-07	0.22232
SRR12479721	22.7375	35.8469	40.488	24.4584	0.222146	4.85e-07	1.82e-05	0.00149612	2.38e-07	0.220874
SRR12479722	22.6872	35.7924	40.2851	23.513	0.222396	5.62e-07	1.83e-05	0.00149978	2.71e-07	0.220582
SRR12479723	20.5127	36.1023	41.5138	24.4136	0.232009	0.00109007	6.16e-06	0.00103758	1.32e-07	0.208495
SRR12479724	27.9788	34.6011	40.5151	26.0408	0.203732	5.28e-06	1.04e-05	0.00154541	1.69e-07	0.234162
SRR12479725	28.061	34.5787	40.5136	27.4772	0.20342	4.42e-06	9.6e-06	0.001547	1.74e-07	0.234334
SRR12479726	27.9728	34.5385	40.3305	28.7168	0.203765	4.79e-06	8.96e-06	0.00154598	1.75e-07	0.233927
SRR12479727	27.9728	34.5385	40.3305	28.7168	0.203765	4.79e-06	8.96e-06	0.00154598	1.75e-07	0.233927
SRR12479728	28.0492	34.546	40.3638	30.0215	0.203373	3.92e-06	8.27e-06	0.00154583	1.79e-07	0.234356
SRR12479729	28.0492	34.546	40.3638	30.0215	0.203373	3.92e-06	8.27e-06	0.00154583	1.79e-07	0.234356
SRR12479730	28.0492	34.546	40.3638	30.0215	0.203373	3.92e-06	8.27e-06	0.00154583	1.79e-07	0.234356
SRR12479731	27.9754	34.5413	40.2823	29.9772	0.203625	3.47e-06	8.11e-06	0.00154548	1.79e-07	0.234152
SRR12479732	27.9754	34.5413	40.2823	29.9772	0.203625	3.47e-06	8.11e-06	0.00154548	1.79e-07	0.234152
SRR12479733	27.9754	34.5413	40.2823	29.9772	0.203625	3.47e-06	8.11e-06	0.00154548	1.79e-07	0.234152
SRR12479734	19.3826	35.9789	40.1421	23.7964	0.236705	0.00116009	7.3e-06	0.00106986	1.74e-07	0.20501
SRR12479735	27.8809	34.5654	40.2079	29.0745	0.203929	3.95e-06	8.16e-06	0.0015464	1.78e-07	0.234203
SRR12479736	27.8809	34.5654	40.2079	29.0745	0.203929	3.95e-06	8.16e-06	0.0015464	1.78e-07	0.234203
SRR12479737	27.8809	34.5654	40.2079	29.0745	0.203929	3.95e-06	8.16e-06	0.0015464	1.78e-07	0.234203
SRR12479738	27.8809	34.5654	40.2079	29.0745	0.203929	3.95e-06	8.16e-06	0.0015464	1.78e-07	0.234203
SRR12479739	27.6926	34.6221	40.0152	27.157	0.204328	4.71e-06	8.27e-06	0.00154388	1.81e-07	0.234573
SRR12479740	27.6926	34.6221	40.0152	27.157	0.204328	4.71e-06	8.27e-06	0.00154388	1.81e-07	0.234573
SRR12479741	27.5381	34.7154	39.9319	28.6799	0.20472	3.36e-06	8.58e-06	0.00154085	1.8e-07	0.235262
SRR12479742	27.5381	34.7154	39.9319	28.6799	0.20472	3.36e-06	8.58e-06	0.00154085	1.8e-07	0.235262
SRR12479743	27.5381	34.7154	39.9319	28.6799	0.20472	3.36e-06	8.58e-06	0.00154085	1.8e-07	0.235262
SRR12479744	27.398	34.7542	39.8826	29.7315	0.205211	2.82e-06	9.2e-06	0.00153974	1.76e-07	0.235151
SRR12479745	17.9738	35.8361	38.7068	27.8439	0.243009	0.00117344	1.14e-05	0.00114739	1.54e-07	0.200068
SRR12479746	27.398	34.7542	39.8826	29.7315	0.205211	2.82e-06	9.2e-06	0.00153974	1.76e-07	0.235151
SRR12479747	30.6291	35.4062	43.9994	10.1375	0.195904	0.00054396	2.28e-06	0.00152162	5.05e-07	0.248928
SRR12479748	30.8526	35.303	44.1879	8.99898	0.195421	0.00056998	2.28e-06	0.00151934	5.02e-07	0.248145
SRR12479749	30.8526	35.303	44.1879	8.99898	0.195421	0.00056998	2.28e-06	0.00151934	5.02e-07	0.248145
SRR12479750	30.8526	35.303	44.1879	8.99898	0.195421	0.00056998	2.28e-06	0.00151934	5.02e-07	0.248145
SRR12479751	30.8526	35.303	44.1879	8.99898	0.195421	0.00056998	2.28e-06	0.00151934	5.02e-07	0.248145
SRR12479752	30.8526	35.303	44.1879	8.99898	0.195421	0.00056998	2.28e-06	0.00151934	5.02e-07	0.248145
SRR12479753	22.8062	36.6154	42.7148	31.0618	0.222123	0.000829388	4.31e-06	0.00111553	1.89e-07	0.224413
SRR12479754	31.033	35.2122	44.3573	8.82083	0.195119	0.000508747	2.25e-06	0.00152119	4.87e-07	0.247317
SRR12479755	31.033	35.2122	44.3573	8.82083	0.195119	0.000508747	2.25e-06	0.00152119	4.87e-07	0.247317
SRR12479756	31.033	35.2122	44.3573	8.82083	0.195119	0.000508747	2.25e-06	0.00152119	4.87e-07	0.247317
SRR12479757	31.0311	35.1669	44.2808	9.79228	0.195291	0.000465695	2.25e-06	0.00152266	4.64e-07	0.2469
SRR12479758	31.118	35.1728	44.4952	9.73556	0.195062	0.000420429	2.21e-06	0.00152865	4.59e-07	0.246777
SRR12479759	31.118	35.1728	44.4952	9.73556	0.195062	0.000420429	2.21e-06	0.00152865	4.59e-07	0.246777
SRR12479760	31.118	35.1728	44.4952	9.73556	0.195062	0.000420429	2.21e-06	0.00152865	4.59e-07	0.246777
SRR12479761	31.118	35.1728	44.4952	9.73556	0.195062	0.000420429	2.21e-06	0.00152865	4.59e-07	0.246777
SRR12479762	31.0458	35.1172	44.4836	10.4913	0.19527	0.000271548	2.21e-06	0.00155063	4.06e-07	0.2456
SRR12479763	31.0689	35.1266	44.5753	10.3272	0.195219	0.000246431	2.18e-06	0.00155566	4.02e-07	0.245567
SRR12479764	23.9932	36.5534	45.4828	17.132	0.218712	0.000828726	3.84e-06	0.00108804	1.71e-07	0.221807
SRR12479765	31.0689	35.1266	44.5753	10.3272	0.195219	0.000246431	2.18e-06	0.00155566	4.02e-07	0.245567
SRR12479766	31.0689	35.1266	44.5753	10.3272	0.195219	0.000246431	2.18e-06	0.00155566	4.02e-07	0.245567
SRR12479767	31.0313	35.0976	44.7707	11.5495	0.195432	0.000115451	2.23e-06	0.00158508	3.49e-07	0.244297
SRR12479768	31.0313	35.0976	44.7707	11.5495	0.195432	0.000115451	2.23e-06	0.00158508	3.49e-07	0.244297
SRR12479769	31.0313	35.0976	44.7707	11.5495	0.195432	0.000115451	2.23e-06	0.00158508	3.49e-07	0.244297
SRR12479770	31.0313	35.0976	44.7707	11.5495	0.195432	0.000115451	2.23e-06	0.00158508	3.49e-07	0.244297
SRR12479771	28.2841	34.726	41.0798	23.7799	0.202571	3.4e-06	1.07e-05	0.00155116	1.77e-07	0.235656
SRR12479772	28.0652	34.7416	40.8849	23.9232	0.203375	5.79e-06	1.18e-05	0.00154894	1.73e-07	0.235296
SRR12479774	28.0652	34.7416	40.8849	23.9232	0.203375	5.79e-06	1.18e-05	0.00154894	1.73e-07	0.235296
SRR12479775	24.6441	35.8028	39.6711	25.5027	0.21407	1.61e-06	1.32e-05	0.00150235	3.32e-07	0.234244
SRR12479776	27.9728	34.5385	40.3305	28.7168	0.203765	4.79e-06	8.96e-06	0.00154598	1.75e-07	0.233927
SRR12479777	28.0492	34.546	40.3638	30.0215	0.203373	3.92e-06	8.27e-06	0.00154583	1.79e-07	0.234356
SRR12479778	27.8809	34.5654	40.2079	29.0745	0.203929	3.95e-06	8.16e-06	0.0015464	1.78e-07	0.234203
SRR12479779	27.5381	34.7154	39.9319	28.6799	0.20472	3.36e-06	8.58e-06	0.00154085	1.8e-07	0.235262
SRR12479780	24.6998	35.8231	39.5858	26.0802	0.213817	1.58e-06	1.25e-05	0.00150854	3.39e-07	0.235163
SRR12479781	27.398	34.7542	39.8826	29.7315	0.205211	2.82e-06	9.2e-06	0.00153974	1.76e-07	0.235151
SRR12479782	27.166	34.8163	39.7386	28.5626	0.205895	2.73e-06	9.97e-06	0.00153711	1.75e-07	0.23517
SRR12479783	26.9261	34.8909	39.612	29.4218	0.206594	2.53e-06	1.09e-05	0.00153101	1.76e-07	0.235257
SRR12479785	26.74	34.9722	39.5875	29.5602	0.207144	2.35e-06	1.19e-05	0.00152261	1.74e-07	0.235373
SRR12479786	24.7761	35.83	39.5157	26.3626	0.213506	1.65e-06	1.18e-05	0.00151695	3.47e-07	0.235976
SRR12479787	26.5304	35.0525	39.5622	28.4009	0.207396	2.43e-06	1.31e-05	0.00151308	1.72e-07	0.235341
SRR12479788	26.3596	35.0972	39.5622	28.5296	0.208105	2.72e-06	1.43e-05	0.00150289	1.7e-07	0.234958
SRR12479789	25.8821	35.1776	39.2859	31.9403	0.210162	3.11e-06	1.58e-05	0.00148902	1.68e-07	0.234271
SRR12479790	25.8821	35.1776	39.2859	31.9403	0.210162	3.11e-06	1.58e-05	0.00148902	1.68e-07	0.234271
SRR12479791	24.3084	35.8431	39.3634	25.2685	0.215142	1.75e-06	1.09e-05	0.00151776	3.67e-07	0.233945
SRR12479792	25.3526	35.1469	38.9498	31.9769	0.212411	2.99e-06	1.55e-05	0.00147681	2.15e-07	0.232058
SRR12479793	26.0824	35.1663	40.1806	28.5344	0.209794	1.67e-06	1.49e-05	0.00147909	2.38e-07	0.232218
SRR12479794	25.0559	35.7885	39.537	26.0856	0.212538	1.85e-06	1.09e-05	0.0015301	3.52e-07	0.237003
SRR12479798	28.8218	34.3004	41.1716	16.9931	0.201533	8.78e-06	9.21e-06	0.00157084	3.06e-07	0.23286
SRR12479799	28.9443	34.2665	41.2648	16.7942	0.201125	1.33e-05	8.31e-06	0.00156416	3.05e-07	0.232763
SRR12479800	28.8218	34.3004	41.1716	16.9931	0.201533	8.78e-06	9.21e-06	0.00157084	3.06e-07	0.23286
SRR12479801	28.5267	34.3126	40.7101	19.3977	0.202356	9.16e-06	9.04e-06	0.00154861	3.31e-07	0.232966
SRR12479802	28.5267	34.3126	40.7101	19.3977	0.202356	9.16e-06	9.04e-06	0.00154861	3.31e-07	0.232966
SRR12479803	28.615	35.7847	44.3383	10.4341	0.203249	0.000360214	3.71e-06	0.00127876	1.41e-06	0.242587
SRR12479804	28.6031	34.2674	40.7604	18.4961	0.202141	1.89e-05	8.32e-06	0.00155533	3.28e-07	0.232598
SRR12479805	28.5267	34.3126	40.7101	19.3977	0.202356	9.16e-06	9.04e-06	0.00154861	3.31e-07	0.232966
SRR12479806	28.257	34.3174	40.2409	21.0543	0.203058	1.17e-05	8.84e-06	0.00152746	3.5e-07	0.233123
SRR12479807	28.3511	34.2746	40.2911	20.4528	0.202729	1.68e-05	7.73e-06	0.00153235	3.53e-07	0.232896
SRR12479808	28.257	34.3174	40.2409	21.0543	0.203058	1.17e-05	8.84e-06	0.00152746	3.5e-07	0.233123
SRR12479809	28.1078	34.3251	39.8758	21.9693	0.203231	1.04e-05	8.07e-06	0.00149778	3.88e-07	0.233664
SRR12479810	28.0089	34.3668	39.8371	21.868	0.203596	7.87e-06	9.53e-06	0.00149174	3.78e-07	0.233804
SRR12479811	28.0089	34.3668	39.8371	21.868	0.203596	7.87e-06	9.53e-06	0.00149174	3.78e-07	0.233804
SRR12479812	28.0089	34.3668	39.8371	21.868	0.203596	7.87e-06	9.53e-06	0.00149174	3.78e-07	0.233804
SRR12479813	27.7778	34.4427	39.6509	23.9226	0.204131	4.9e-06	1.06e-05	0.00147902	3.96e-07	0.234194
SRR12479814	28.546	35.971	44.6882	11.4926	0.203381	0.000369452	4.08e-06	0.00127499	1.26e-06	0.243517
SRR12479815	27.7778	34.4427	39.6509	23.9226	0.204131	4.9e-06	1.06e-05	0.00147902	3.96e-07	0.234194
SRR12479816	27.7778	34.4427	39.6509	23.9226	0.204131	4.9e-06	1.06e-05	0.00147902	3.96e-07	0.234194
SRR12479817	27.7778	34.4427	39.6509	23.9226	0.204131	4.9e-06	1.06e-05	0.00147902	3.96e-07	0.234194
SRR12479818	27.5191	34.5308	39.5387	23.996	0.204754	3.66e-06	1.15e-05	0.00148287	4.06e-07	0.234312
SRR12479819	27.5763	34.507	39.5347	24.2117	0.20459	4.61e-06	1.1e-05	0.00147863	4.2e-07	0.234336
SRR12479820	27.9746	34.5234	40.1467	18.267	0.203761	6.55e-06	1e-05	0.00148765	4.44e-07	0.234714
SRR12479821	27.5471	34.642	40.03	17.3911	0.204892	5e-06	1.01e-05	0.0014925	4.65e-07	0.234288
SRR12479822	29.6406	36.3265	43.9193	8.50508	0.19791	0.000561453	2.41e-06	0.00145799	6.85e-07	0.256139
SRR12479823	29.6406	36.3265	43.9193	8.50508	0.19791	0.000561453	2.41e-06	0.00145799	6.85e-07	0.256139
SRR12479824	29.8016	36.0135	43.7042	8.1404	0.197607	0.000473962	2.3e-06	0.00149873	6.28e-07	0.253448
SRR12479825	29.8016	36.0135	43.7042	8.1404	0.197607	0.000473962	2.3e-06	0.00149873	6.28e-07	0.253448
SRR12479826	29.8016	36.0135	43.7042	8.1404	0.197607	0.000473962	2.3e-06	0.00149873	6.28e-07	0.253448
SRR12479827	29.9295	35.7625	43.5851	9.11349	0.197373	0.00039135	2.24e-06	0.00152892	5.66e-07	0.251109
SRR12479828	29.9295	35.7625	43.5851	9.11349	0.197373	0.00039135	2.24e-06	0.00152892	5.66e-07	0.251109
SRR12479829	24.712	37.4738	42.5647	34.7943	0.212965	0.000222519	3.71e-06	0.000963855	4.14e-07	0.247857
SRR12479830	30.0753	35.6377	43.5679	9.58401	0.196965	0.000387505	2.22e-06	0.00153668	5.5e-07	0.250296
SRR12479831	30.0753	35.6377	43.5679	9.58401	0.196965	0.000387505	2.22e-06	0.00153668	5.5e-07	0.250296
SRR12479832	30.0753	35.6377	43.5679	9.58401	0.196965	0.000387505	2.22e-06	0.00153668	5.5e-07	0.250296
SRR12479833	30.1014	35.6868	43.7265	8.63484	0.196957	0.000377201	2.21e-06	0.00153771	5.6e-07	0.2506
SRR12479834	30.1014	35.6868	43.7265	8.63484	0.196957	0.000377201	2.21e-06	0.00153771	5.6e-07	0.2506
SRR12479835	30.2284	35.5586	43.6892	9.42992	0.196687	0.000405357	2.22e-06	0.00153651	5.19e-07	0.249699
SRR12479836	30.2284	35.5586	43.6892	9.42992	0.196687	0.000405357	2.22e-06	0.00153651	5.19e-07	0.249699
SRR12479837	30.2284	35.5586	43.6892	9.42992	0.196687	0.000405357	2.22e-06	0.00153651	5.19e-07	0.249699
SRR12479838	30.4181	35.4795	43.8505	10.2385	0.196329	0.000429781	2.24e-06	0.00153249	4.9e-07	0.249179
SRR12479839	30.4181	35.4795	43.8505	10.2385	0.196329	0.000429781	2.24e-06	0.00153249	4.9e-07	0.249179
SRR12479840	23.3071	36.8339	43.1741	29.0835	0.219898	0.000719355	3.75e-06	0.00109697	2.08e-07	0.228712
SRR12479842	30.4181	35.4795	43.8505	10.2385	0.196329	0.000429781	2.24e-06	0.00153249	4.9e-07	0.249179
SRR12479843	30.4181	35.4795	43.8505	10.2385	0.196329	0.000429781	2.24e-06	0.00153249	4.9e-07	0.249179
SRR12479844	30.6291	35.4062	43.9994	10.1375	0.195904	0.00054396	2.28e-06	0.00152162	5.05e-07	0.248928
SRR12479845	30.6291	35.4062	43.9994	10.1375	0.195904	0.00054396	2.28e-06	0.00152162	5.05e-07	0.248928
SRR12479846	28.4786	33.8757	40.4706	10.8743	0.204883	0.0029774	4e-06	0.00153352	6.28e-07	0.230014
SRR12479847	28.96	34.0415	41.3275	9.45151	0.203729	0.00232078	3.69e-06	0.00162148	6.32e-07	0.231667
SRR12479848	28.96	34.0415	41.3275	9.45151	0.203729	0.00232078	3.69e-06	0.00162148	6.32e-07	0.231667
SRR12479849	28.96	34.0415	41.3275	9.45151	0.203729	0.00232078	3.69e-06	0.00162148	6.32e-07	0.231667
SRR12479850	28.96	34.0415	41.3275	9.45151	0.203729	0.00232078	3.69e-06	0.00162148	6.32e-07	0.231667
SRR12479851	28.96	34.0415	41.3275	9.45151	0.203729	0.00232078	3.69e-06	0.00162148	6.32e-07	0.231667
SRR12479852	29.2807	34.0626	41.8037	8.0124	0.203331	0.0020309	3.64e-06	0.00165882	6.3e-07	0.232038
SRR12479853	22.1834	36.5847	38.3708	29.2651	0.224659	8.19e-06	1.22e-05	0.00107766	2.19e-07	0.236092
SRR12479854	29.2807	34.0626	41.8037	8.0124	0.203331	0.0020309	3.64e-06	0.00165882	6.3e-07	0.232038
SRR12479855	29.2807	34.0626	41.8037	8.0124	0.203331	0.0020309	3.64e-06	0.00165882	6.3e-07	0.232038
SRR12479856	29.2807	34.0626	41.8037	8.0124	0.203331	0.0020309	3.64e-06	0.00165882	6.3e-07	0.232038
SRR12479857	29.471	34.0522	42.0951	6.99755	0.202882	0.00183963	3.67e-06	0.00169394	6.37e-07	0.231973
SRR12479859	29.6232	34.1985	42.4682	7.52031	0.202178	0.00158111	3.48e-06	0.00170663	6.32e-07	0.23327
SRR12479860	29.6232	34.1985	42.4682	7.52031	0.202178	0.00158111	3.48e-06	0.00170663	6.32e-07	0.23327
SRR12479861	29.7211	34.2492	42.5653	7.06381	0.201503	0.00144189	3.31e-06	0.00171752	6.3e-07	0.233998
SRR12479862	29.7211	34.2492	42.5653	7.06381	0.201503	0.00144189	3.31e-06	0.00171752	6.3e-07	0.233998
SRR12479863	29.7211	34.2492	42.5653	7.06381	0.201503	0.00144189	3.31e-06	0.00171752	6.3e-07	0.233998
SRR12479864	22.363	36.4069	38.3529	26.0201	0.223587	5.79e-06	1.11e-05	0.00107598	2.42e-07	0.23486
SRR12479865	29.7211	34.2492	42.5653	7.06381	0.201503	0.00144189	3.31e-06	0.00171752	6.3e-07	0.233998
SRR12479866	29.7682	34.2791	42.558	7.71391	0.200837	0.00129299	3.14e-06	0.00170933	5.91e-07	0.234476
SRR12479867	29.78	34.4207	42.4741	8.49981	0.200689	0.00116258	3.01e-06	0.00164403	5.21e-07	0.236423
SRR12479868	29.78	34.4207	42.4741	8.49981	0.200689	0.00116258	3.01e-06	0.00164403	5.21e-07	0.236423
SRR12479869	29.78	34.4207	42.4741	8.49981	0.200689	0.00116258	3.01e-06	0.00164403	5.21e-07	0.236423
SRR12479870	25.235	35.2759	39.6931	23.0009	0.212441	1.75e-06	1.5e-05	0.00146981	2.47e-07	0.230496
SRR12479871	24.5502	35.3632	39.5445	23.1845	0.214815	1.74e-06	1.59e-05	0.00145095	2.32e-07	0.22819
SRR12479872	24.5502	35.3632	39.5445	23.1845	0.214815	1.74e-06	1.59e-05	0.00145095	2.32e-07	0.22819
SRR12479873	24.5502	35.3632	39.5445	23.1845	0.214815	1.74e-06	1.59e-05	0.00145095	2.32e-07	0.22819
SRR12479874	24.5502	35.3632	39.5445	23.1845	0.214815	1.74e-06	1.59e-05	0.00145095	2.32e-07	0.22819
SRR12479875	29.4931	36.8963	43.3537	23.5699	0.195952	0.00113966	2.72e-06	0.00135664	9.28e-07	0.265323
SRR12479877	29.4931	36.8963	43.3537	23.5699	0.195952	0.00113966	2.72e-06	0.00135664	9.28e-07	0.265323
SRR12479878	29.5532	36.7641	43.2763	24.4237	0.196161	0.0010093	2.63e-06	0.0013623	8.24e-07	0.264071
SRR12479879	23.7427	35.4309	39.5947	25.3767	0.217926	1.48e-06	1.55e-05	0.00142563	2.47e-07	0.224286
SRR12479880	29.5532	36.7641	43.2763	24.4237	0.196161	0.0010093	2.63e-06	0.0013623	8.24e-07	0.264071
SRR12479881	29.5942	36.7519	43.5131	24.1552	0.196195	0.000932565	2.63e-06	0.00136913	8.02e-07	0.263346
SRR12479882	29.557	36.8464	43.6059	24.4616	0.196068	0.000992526	2.63e-06	0.00135984	8.49e-07	0.26414
SRR12479883	23.7427	35.4309	39.5947	25.3767	0.217926	1.48e-06	1.55e-05	0.00142563	2.47e-07	0.224286
SRR12479884	29.3466	36.7115	44.069	10.1133	0.198294	0.000740112	2.52e-06	0.00139924	7.84e-07	0.259275
SRR12479885	29.4952	36.5261	44.0068	8.96386	0.198088	0.000636518	2.46e-06	0.00143027	7.29e-07	0.257776
SRR12479886	29.6406	36.3265	43.9193	8.50508	0.19791	0.000561453	2.41e-06	0.00145799	6.85e-07	0.256139
SRR12479888	29.8016	36.0135	43.7042	8.1404	0.197607	0.000473962	2.3e-06	0.00149873	6.28e-07	0.253448
SRR12479889	30.0753	35.6377	43.5679	9.58401	0.196965	0.000387505	2.22e-06	0.00153668	5.5e-07	0.250296
SRR12479890	30.1014	35.6868	43.7265	8.63484	0.196957	0.000377201	2.21e-06	0.00153771	5.6e-07	0.2506
SRR12479891	30.2284	35.5586	43.6892	9.42992	0.196687	0.000405357	2.22e-06	0.00153651	5.19e-07	0.249699
SRR12479892	30.4181	35.4795	43.8505	10.2385	0.196329	0.000429781	2.24e-06	0.00153249	4.9e-07	0.249179
SRR12479893	23.9106	35.4672	39.5327	24.5348	0.217261	1.53e-06	1.46e-05	0.00144303	2.71e-07	0.225951
SRR12479895	7.81107	34.2059	37.382	49.5391	0.30519	0.0140731	0.000989704	0.0113289	4.46e-07	0.13517
SRR12479896	7.80727	34.1774	37.7667	44.2071	0.306776	0.0144261	0.00101209	0.0107203	4.89e-07	0.133774
SRR12479897	8.20623	34.1582	37.6815	36.9865	0.305073	0.0138256	0.000967472	0.00915203	5.2e-07	0.135681
SRR12479898	10.0072	34.4212	37.0427	37.914	0.293788	0.0107878	0.000756742	0.00607225	5.99e-07	0.14846
SRR12479899	9.38808	34.2576	37.1193	34.1807	0.298575	0.0115487	0.000809704	0.00663193	5.79e-07	0.143768
SRR12479902	3.02074	33.7212	37.5494	48.853	0.335812	0.0204646	0.00142148	0.0310272	6.74e-08	0.11054
SRR12479903	4.28872	33.8556	37.2209	46.6426	0.325768	0.0192859	0.00134049	0.0234497	8.29e-08	0.117496
SRR12479904	5.21079	33.9047	37.0508	44.4885	0.318338	0.0178574	0.00124343	0.0185387	8.93e-08	0.122145
SRR12479905	5.88701	33.9495	36.9791	44.5767	0.313363	0.0168185	0.00117335	0.01553	9.66e-08	0.125556
SRR12479906	14.858	35.08	36.0442	31.5932	0.264439	0.00245177	0.000178268	0.0019104	5.63e-07	0.183039
SRR12479908	6.65862	33.9845	36.9926	42.447	0.30793	0.0156534	0.00109652	0.012984	1.05e-07	0.129185
SRR12479909	7.61272	34.0175	37.1882	45.4412	0.301911	0.0144468	0.00100679	0.0093587	9.75e-08	0.133187
SRR12479910	7.61272	34.0175	37.1882	45.4412	0.301911	0.0144468	0.00100679	0.0093587	9.75e-08	0.133187
SRR12479911	8.15534	34.0288	37.3072	45.4397	0.298625	0.0136756	0.000960289	0.00847801	9.29e-08	0.135452
SRR12479912	8.76905	34.0542	37.4281	45.1799	0.29445	0.0127956	0.000903593	0.00773418	9.26e-08	0.138188
SRR12479913	9.07866	34.086	37.4621	44.6764	0.292805	0.0120119	0.000846679	0.00617584	9.39e-08	0.139685
SRR12479914	9.22013	34.0796	37.5443	41.4882	0.293031	0.0118084	0.000830929	0.00544682	8.94e-08	0.140022
SRR12479915	9.62783	34.0759	37.6904	38.6452	0.290888	0.0113038	0.000798975	0.00501477	8.49e-08	0.141514
SRR12479916	10.1942	34.102	37.8389	38.2985	0.287256	0.0104568	0.00074263	0.00447643	8.3e-08	0.144
SRR12479917	10.6914	34.1142	38.0577	37.7178	0.284374	0.00961764	0.000685903	0.00390927	7.7e-08	0.145858
SRR12479918	15.2775	35.058	36.4537	28.2837	0.26191	0.00185686	0.000138425	0.0017412	5.08e-07	0.183679
SRR12479919	11.3123	34.13	38.2619	34.6502	0.280697	0.00843165	0.000605331	0.0033278	7.27e-08	0.148394
SRR12479920	11.8378	34.1359	38.4581	32.0997	0.27812	0.00768329	0.000556009	0.00304151	7.01e-08	0.150451
SRR12479921	13.2204	34.1202	39.2001	24.8468	0.271451	0.00647448	0.000478193	0.00262216	6.07e-08	0.155084
SRR12479922	13.2204	34.1202	39.2001	24.8468	0.271451	0.00647448	0.000478193	0.00262216	6.07e-08	0.155084
SRR12479923	14.0845	34.093	39.7587	23.544	0.266917	0.0054243	0.000410397	0.00220921	5.1e-08	0.157555
SRR12479924	30.9593	35.0891	44.7485	12.5648	0.19564	5.82e-05	2.45e-06	0.00159895	3.29e-07	0.243838
SRR12479925	30.9593	35.0891	44.7485	12.5648	0.19564	5.82e-05	2.45e-06	0.00159895	3.29e-07	0.243838
SRR12479926	30.9593	35.0891	44.7485	12.5648	0.19564	5.82e-05	2.45e-06	0.00159895	3.29e-07	0.243838
SRR12479927	30.9593	35.0891	44.7485	12.5648	0.19564	5.82e-05	2.45e-06	0.00159895	3.29e-07	0.243838
SRR12479928	23.6088	36.4065	44.9006	17.6585	0.220434	0.000883092	4.36e-06	0.00111712	1.6e-07	0.219493
SRR12479929	30.8325	35.0981	44.6233	12.7424	0.195688	2.91e-05	2.67e-06	0.00160665	3.17e-07	0.243663
SRR12479930	30.8325	35.0981	44.6233	12.7424	0.195688	2.91e-05	2.67e-06	0.00160665	3.17e-07	0.243663
SRR12479931	30.8325	35.0981	44.6233	12.7424	0.195688	2.91e-05	2.67e-06	0.00160665	3.17e-07	0.243663
SRR12479932	30.8325	35.0981	44.6233	12.7424	0.195688	2.91e-05	2.67e-06	0.00160665	3.17e-07	0.243663
SRR12479933	30.8325	35.0981	44.6233	12.7424	0.195688	2.91e-05	2.67e-06	0.00160665	3.17e-07	0.243663
SRR12479934	30.8325	35.0981	44.6233	12.7424	0.195688	2.91e-05	2.67e-06	0.00160665	3.17e-07	0.243663
SRR12479935	30.5848	35.1028	44.3417	13.5553	0.19608	1.14e-05	3.73e-06	0.00161582	2.98e-07	0.24322
SRR12479936	30.5848	35.1028	44.3417	13.5553	0.19608	1.14e-05	3.73e-06	0.00161582	2.98e-07	0.24322
SRR12479937	30.5848	35.1028	44.3417	13.5553	0.19608	1.14e-05	3.73e-06	0.00161582	2.98e-07	0.24322
SRR12479938	30.3269	35.1016	44.0457	16.3883	0.196581	6.44e-06	4.93e-06	0.00162269	2.95e-07	0.242724
SRR12479939	22.7144	36.3168	43.8962	19.9528	0.223574	0.000950126	4.69e-06	0.00107138	1.51e-07	0.216257
SRR12479940	30.3269	35.1016	44.0457	16.3883	0.196581	6.44e-06	4.93e-06	0.00162269	2.95e-07	0.242724
SRR12479941	30.3269	35.1016	44.0457	16.3883	0.196581	6.44e-06	4.93e-06	0.00162269	2.95e-07	0.242724
SRR12479942	30.3269	35.1016	44.0457	16.3883	0.196581	6.44e-06	4.93e-06	0.00162269	2.95e-07	0.242724
SRR12479943	30.3269	35.1016	44.0457	16.3883	0.196581	6.44e-06	4.93e-06	0.00162269	2.95e-07	0.242724
SRR12479944	30.0431	35.0665	43.5708	19.133	0.197059	4.98e-06	5.9e-06	0.00162591	3.2e-07	0.242141
SRR12479945	29.9443	35.0934	43.5628	19.6933	0.197457	4.76e-06	6.41e-06	0.00162659	3.13e-07	0.241974
SRR12479946	29.9443	35.0934	43.5628	19.6933	0.197457	4.76e-06	6.41e-06	0.00162659	3.13e-07	0.241974
SRR12479947	29.1955	35.0105	42.3026	22.2128	0.199215	6.11e-06	7.97e-06	0.00162706	3.55e-07	0.240683
SRR12479948	29.6575	34.4214	41.781	9.86621	0.200247	0.000845606	2.91e-06	0.00162426	4.67e-07	0.237679
SRR12479949	29.6575	34.4214	41.781	9.86621	0.200247	0.000845606	2.91e-06	0.00162426	4.67e-07	0.237679
SRR12479950	29.6575	34.4214	41.781	9.86621	0.200247	0.000845606	2.91e-06	0.00162426	4.67e-07	0.237679
SRR12479951	23.9368	35.9644	39.3331	30.5171	0.217052	2.49e-06	6.11e-06	0.00111774	3.04e-07	0.234688
SRR12479952	29.6503	34.3469	41.877	9.60196	0.200475	0.000927651	3e-06	0.00164775	4.88e-07	0.236468
SRR12479953	29.6503	34.3469	41.877	9.60196	0.200475	0.000927651	3e-06	0.00164775	4.88e-07	0.236468
SRR12479954	29.6503	34.3469	41.877	9.60196	0.200475	0.000927651	3e-06	0.00164775	4.88e-07	0.236468
SRR12479955	29.6503	34.3469	41.877	9.60196	0.200475	0.000927651	3e-06	0.00164775	4.88e-07	0.236468
SRR12479956	29.6503	34.3469	41.877	9.60196	0.200475	0.000927651	3e-06	0.00164775	4.88e-07	0.236468
SRR12479957	29.6503	34.3469	41.877	9.60196	0.200475	0.000927651	3e-06	0.00164775	4.88e-07	0.236468
SRR12479958	29.6503	34.3469	41.877	9.60196	0.200475	0.000927651	3e-06	0.00164775	4.88e-07	0.236468
SRR12479959	29.6503	34.3469	41.877	9.60196	0.200475	0.000927651	3e-06	0.00164775	4.88e-07	0.236468
SRR12479960	29.6986	34.3368	41.8301	10.5072	0.200072	0.000851502	3.01e-06	0.00164484	4.78e-07	0.236667
SRR12479961	29.6986	34.3368	41.8301	10.5072	0.200072	0.000851502	3.01e-06	0.00164484	4.78e-07	0.236667
SRR12479962	24.3184	35.9082	39.7237	30.3999	0.215632	4.06e-06	5.61e-06	0.00112811	3.08e-07	0.23479
SRR12479963	29.6986	34.3368	41.8301	10.5072	0.200072	0.000851502	3.01e-06	0.00164484	4.78e-07	0.236667
SRR12479964	29.6986	34.3368	41.8301	10.5072	0.200072	0.000851502	3.01e-06	0.00164484	4.78e-07	0.236667
SRR12479965	29.6727	34.2873	41.8347	10.5638	0.200071	0.000876438	3.08e-06	0.00166515	4.9e-07	0.235912
SRR12479966	29.7759	34.3495	41.8884	12.1477	0.199574	0.000744619	3.03e-06	0.00163091	4.72e-07	0.236969
SRR12479967	29.7759	34.3495	41.8884	12.1477	0.199574	0.000744619	3.03e-06	0.00163091	4.72e-07	0.236969
SRR12479968	29.7759	34.3495	41.8884	12.1477	0.199574	0.000744619	3.03e-06	0.00163091	4.72e-07	0.236969
SRR12479969	29.7759	34.3495	41.8884	12.1477	0.199574	0.000744619	3.03e-06	0.00163091	4.72e-07	0.236969
SRR12479970	29.7759	34.3495	41.8884	12.1477	0.199574	0.000744619	3.03e-06	0.00163091	4.72e-07	0.236969
SRR12479971	29.7759	34.3495	41.8884	12.1477	0.199574	0.000744619	3.03e-06	0.00163091	4.72e-07	0.236969
SRR12479972	14.9642	34.1084	40.1872	22.1902	0.26243	0.00398763	0.000311385	0.00177737	4.54e-08	0.160857
SRR12479973	14.9524	34.1202	40.1244	21.6909	0.262509	0.00402115	0.000312709	0.00177395	4.65e-08	0.161091
SRR12479974	15.9148	34.1265	40.6829	19.6775	0.258009	0.00259302	0.000213585	0.00147131	4.16e-08	0.164378
SRR12479975	16.8867	34.1606	40.9676	18.2052	0.25352	0.00102743	0.000102159	0.00120364	3.95e-08	0.168787
SRR12479976	18.3858	34.1895	42.9826	16.4565	0.245169	5.36e-06	2.45e-05	0.000989786	4.35e-08	0.170832
SRR12479977	16.2065	35.0516	37.3024	28.3651	0.255833	0.000397281	4.11e-05	0.00134378	3.9e-07	0.185907
SRR12479978	18.3858	34.1895	42.9826	16.4565	0.245169	5.36e-06	2.45e-05	0.000989786	4.35e-08	0.170832
SRR12479979	18.8986	34.1659	44.1348	14.3601	0.242951	1.1e-06	2.46e-05	0.00092339	4.48e-08	0.169954
SRR12479980	20.5298	34.2557	45.8396	12.5847	0.23598	4.14e-07	2.63e-05	0.000835306	4.84e-08	0.174503
SRR12479981	19.4612	34.1888	44.8814	13.6081	0.240499	4.83e-07	2.5e-05	0.000878766	4.86e-08	0.170931
SRR12479982	20.4702	34.2078	45.873	12.2225	0.236429	3.89e-07	2.65e-05	0.000836861	4.74e-08	0.173675
SRR12479983	21.0495	34.2786	46.351	11.9088	0.234062	3.75e-07	2.66e-05	0.000828328	4.72e-08	0.176117
SRR12479984	21.6608	34.3617	46.81	11.5553	0.231846	3.85e-07	2.66e-05	0.000827723	4.7e-08	0.178889
SRR12479985	22.1809	34.5425	46.6429	11.9474	0.229642	3.66e-07	2.64e-05	0.000819016	4.4e-08	0.183915
SRR12479986	22.6939	34.7457	46.2106	11.6708	0.227191	3.72e-07	2.6e-05	0.000805169	4.07e-08	0.19
SRR12479987	23.3602	35.0825	45.4115	11.3681	0.224097	4.65e-07	2.58e-05	0.000773268	3.58e-08	0.19987
SRR12479988	16.4594	35.043	37.6026	22.5836	0.255193	0.000290022	3.48e-05	0.00131719	3.63e-07	0.186234
SRR12479989	24.0516	35.6342	44.2169	13.424	0.220643	2.47e-06	2.96e-05	0.000724366	2.78e-08	0.214182
SRR12479990	24.6236	36.0552	42.8506	15.0318	0.21848	4.4e-05	4.12e-05	0.000712983	2.17e-08	0.227424
SRR12479991	25.0434	36.3619	41.5824	17.1958	0.216992	0.000419484	7.51e-05	0.000738563	1.69e-08	0.238225
SRR12479992	24.0125	36.3745	40.3589	17.1287	0.220118	0.00076927	9.07e-05	0.000738953	1.78e-08	0.236245
SRR12479993	24.0323	36.3462	40.3733	16.5683	0.220366	0.00107201	0.000113653	0.000761084	1.67e-08	0.236
SRR12479994	24.0125	36.3745	40.3589	17.1287	0.220118	0.00076927	9.07e-05	0.000738953	1.78e-08	0.236245
SRR12479995	24.0125	36.3745	40.3589	17.1287	0.220118	0.00076927	9.07e-05	0.000738953	1.78e-08	0.236245
SRR12479996	25.8821	35.1776	39.2859	31.9403	0.210162	3.11e-06	1.58e-05	0.00148902	1.68e-07	0.234271
SRR12479997	25.8821	35.1776	39.2859	31.9403	0.210162	3.11e-06	1.58e-05	0.00148902	1.68e-07	0.234271
SRR12479998	25.8821	35.1776	39.2859	31.9403	0.210162	3.11e-06	1.58e-05	0.00148902	1.68e-07	0.234271
SRR12479999	25.6316	35.156	39.1076	32.1712	0.211338	3.04e-06	1.58e-05	0.00148113	1.92e-07	0.233204
SRR12480000	25.6316	35.156	39.1076	32.1712	0.211338	3.04e-06	1.58e-05	0.00148113	1.92e-07	0.233204
SRR12480001	25.6316	35.156	39.1076	32.1712	0.211338	3.04e-06	1.58e-05	0.00148113	1.92e-07	0.233204
SRR12480002	25.6316	35.156	39.1076	32.1712	0.211338	3.04e-06	1.58e-05	0.00148113	1.92e-07	0.233204
SRR12480003	25.6316	35.156	39.1076	32.1712	0.211338	3.04e-06	1.58e-05	0.00148113	1.92e-07	0.233204
SRR12480004	16.1592	35.6647	42.7913	77.4719	0.25167	0.000611639	9.35e-05	0.0013181	2.03e-06	0.175929
SRR12480005	25.3526	35.1469	38.9498	31.9769	0.212411	2.99e-06	1.55e-05	0.00147681	2.15e-07	0.232058
SRR12480006	25.3526	35.1469	38.9498	31.9769	0.212411	2.99e-06	1.55e-05	0.00147681	2.15e-07	0.232058
SRR12480007	26.0824	35.1663	40.1806	28.5344	0.209794	1.67e-06	1.49e-05	0.00147909	2.38e-07	0.232218
SRR12480008	26.0824	35.1663	40.1806	28.5344	0.209794	1.67e-06	1.49e-05	0.00147909	2.38e-07	0.232218
SRR12480009	26.0824	35.1663	40.1806	28.5344	0.209794	1.67e-06	1.49e-05	0.00147909	2.38e-07	0.232218
SRR12480010	26.0824	35.1663	40.1806	28.5344	0.209794	1.67e-06	1.49e-05	0.00147909	2.38e-07	0.232218
SRR12480011	25.7605	35.209	39.973	26.1167	0.210813	1.63e-06	1.48e-05	0.00147743	2.45e-07	0.231667
SRR12480012	25.7605	35.209	39.973	26.1167	0.210813	1.63e-06	1.48e-05	0.00147743	2.45e-07	0.231667
SRR12480013	25.7605	35.209	39.973	26.1167	0.210813	1.63e-06	1.48e-05	0.00147743	2.45e-07	0.231667
SRR12480014	25.7605	35.209	39.973	26.1167	0.210813	1.63e-06	1.48e-05	0.00147743	2.45e-07	0.231667
SRR12480016	25.7605	35.209	39.973	26.1167	0.210813	1.63e-06	1.48e-05	0.00147743	2.45e-07	0.231667
SRR12480017	25.7605	35.209	39.973	26.1167	0.210813	1.63e-06	1.48e-05	0.00147743	2.45e-07	0.231667
SRR12480018	25.235	35.2759	39.6931	23.0009	0.212441	1.75e-06	1.5e-05	0.00146981	2.47e-07	0.230496
SRR12480019	25.235	35.2759	39.6931	23.0009	0.212441	1.75e-06	1.5e-05	0.00146981	2.47e-07	0.230496
SRR12480020	26.8605	36.6943	42.7346	25.7232	0.205775	0.000393936	4.98e-06	0.000841503	6.19e-07	0.249483
SRR12480021	22.7431	35.6905	39.8063	22.7759	0.222194	6.16e-07	1.78e-05	0.00150901	2.93e-07	0.221203
SRR12480022	22.7431	35.6905	39.8063	22.7759	0.222194	6.16e-07	1.78e-05	0.00150901	2.93e-07	0.221203
SRR12480023	22.5489	35.6183	39.2432	19.5262	0.222859	5.7e-07	1.76e-05	0.00151258	2.94e-07	0.221076
SRR12480024	22.798	35.5327	39.0541	22.3214	0.221824	5.26e-07	1.72e-05	0.00151721	3.03e-07	0.222057
SRR12480025	22.7799	35.4972	38.9771	27.597	0.222062	5.29e-07	1.72e-05	0.00151431	2.97e-07	0.221756
SRR12480026	22.2197	35.6087	39.0766	33.8487	0.224286	8.77e-07	1.85e-05	0.00150522	2.68e-07	0.219626
SRR12480027	22.2197	35.6087	39.0766	33.8487	0.224286	8.77e-07	1.85e-05	0.00150522	2.68e-07	0.219626
SRR12480028	21.8933	35.5975	38.7336	34.9195	0.225882	1.08e-06	1.9e-05	0.00149573	2.34e-07	0.218794
SRR12480029	21.7642	35.6391	38.9659	33.3902	0.226311	1.05e-06	1.94e-05	0.00150073	2.46e-07	0.217802
SRR12480030	21.9686	35.6777	39.4235	30.1355	0.225067	8.84e-07	1.95e-05	0.00154483	3.54e-07	0.217953
SRR12480031	26.7761	36.8186	42.7005	23.7031	0.205918	0.000369981	4.66e-06	0.00087548	6.58e-07	0.250849
SRR12480032	22.1922	35.6456	39.4605	26.4493	0.223908	8.06e-07	1.91e-05	0.00158745	4.59e-07	0.21874
SRR12480033	22.3927	35.6089	39.4447	24.5079	0.22301	9.07e-07	1.89e-05	0.00161463	5.36e-07	0.219501
SRR12480034	22.5953	35.5587	39.3874	24.0952	0.222172	1.05e-06	1.86e-05	0.00163669	6.07e-07	0.220242
SRR12480035	22.2325	35.5882	39.3654	24.1017	0.223613	1.13e-06	1.94e-05	0.00163556	6.17e-07	0.218627
SRR12480036	22.2325	35.5882	39.3654	24.1017	0.223613	1.13e-06	1.94e-05	0.00163556	6.17e-07	0.218627
SRR12480037	29.4931	36.8963	43.3537	23.5699	0.195952	0.00113966	2.72e-06	0.00135664	9.28e-07	0.265323
SRR12480038	29.4931	36.8963	43.3537	23.5699	0.195952	0.00113966	2.72e-06	0.00135664	9.28e-07	0.265323
SRR12480039	29.4931	36.8963	43.3537	23.5699	0.195952	0.00113966	2.72e-06	0.00135664	9.28e-07	0.265323
SRR12480040	29.4931	36.8963	43.3537	23.5699	0.195952	0.00113966	2.72e-06	0.00135664	9.28e-07	0.265323
SRR12480041	29.4678	36.9586	43.4658	22.562	0.196032	0.00126104	2.98e-06	0.00138711	1.02e-06	0.265724
SRR12480042	26.2556	37.2403	42.4269	21.065	0.207238	0.000253045	3.93e-06	0.000966048	7.12e-07	0.254675
SRR12480043	29.4678	36.9586	43.4658	22.562	0.196032	0.00126104	2.98e-06	0.00138711	1.02e-06	0.265724
SRR12480044	27.398	34.7542	39.8826	29.7315	0.205211	2.82e-06	9.2e-06	0.00153974	1.76e-07	0.235151
SRR12480045	27.166	34.8163	39.7386	28.5626	0.205895	2.73e-06	9.97e-06	0.00153711	1.75e-07	0.23517
SRR12480046	27.166	34.8163	39.7386	28.5626	0.205895	2.73e-06	9.97e-06	0.00153711	1.75e-07	0.23517
SRR12480047	26.9154	34.9081	39.6179	29.0977	0.206656	2.33e-06	1.07e-05	0.00152987	1.77e-07	0.235412
SRR12480048	26.9261	34.8909	39.612	29.4218	0.206594	2.53e-06	1.09e-05	0.00153101	1.76e-07	0.235257
SRR12480049	26.9261	34.8909	39.612	29.4218	0.206594	2.53e-06	1.09e-05	0.00153101	1.76e-07	0.235257
SRR12480050	26.9261	34.8909	39.612	29.4218	0.206594	2.53e-06	1.09e-05	0.00153101	1.76e-07	0.235257
SRR12480051	26.74	34.9722	39.5875	29.5602	0.207144	2.35e-06	1.19e-05	0.00152261	1.74e-07	0.235373
SRR12480052	26.74	34.9722	39.5875	29.5602	0.207144	2.35e-06	1.19e-05	0.00152261	1.74e-07	0.235373
SRR12480053	17.8633	35.9509	38.6281	30.0499	0.243284	0.0011967	1.1e-05	0.00100149	2.12e-07	0.20097
SRR12480055	26.74	34.9722	39.5875	29.5602	0.207144	2.35e-06	1.19e-05	0.00152261	1.74e-07	0.235373
SRR12480056	26.74	34.9722	39.5875	29.5602	0.207144	2.35e-06	1.19e-05	0.00152261	1.74e-07	0.235373
SRR12480057	26.5304	35.0525	39.5622	28.4009	0.207396	2.43e-06	1.31e-05	0.00151308	1.72e-07	0.235341
SRR12480058	26.5304	35.0525	39.5622	28.4009	0.207396	2.43e-06	1.31e-05	0.00151308	1.72e-07	0.235341
SRR12480059	26.3596	35.0972	39.5622	28.5296	0.208105	2.72e-06	1.43e-05	0.00150289	1.7e-07	0.234958
SRR12480060	26.3596	35.0972	39.5622	28.5296	0.208105	2.72e-06	1.43e-05	0.00150289	1.7e-07	0.234958
SRR12480061	26.3596	35.0972	39.5622	28.5296	0.208105	2.72e-06	1.43e-05	0.00150289	1.7e-07	0.234958
SRR12480062	26.3596	35.0972	39.5622	28.5296	0.208105	2.72e-06	1.43e-05	0.00150289	1.7e-07	0.234958
SRR12480063	26.143	35.138	39.4754	28.8783	0.209176	3.17e-06	1.51e-05	0.00149548	1.68e-07	0.234568
SRR12480064	26.143	35.138	39.4754	28.8783	0.209176	3.17e-06	1.51e-05	0.00149548	1.68e-07	0.234568
SRR12480065	16.2145	36.0653	39.3089	70.2481	0.251574	0.00283251	0.000164894	0.00112943	1.35e-06	0.190543
SRR12480066	26.143	35.138	39.4754	28.8783	0.209176	3.17e-06	1.51e-05	0.00149548	1.68e-07	0.234568
SRR12480067	26.143	35.138	39.4754	28.8783	0.209176	3.17e-06	1.51e-05	0.00149548	1.68e-07	0.234568
SRR12480068	24.3151	36.3511	40.5057	17.0209	0.218905	0.00127399	0.000127661	0.000783662	1.65e-08	0.237287
SRR12480069	24.4789	36.259	40.5799	17.6019	0.218104	0.00196727	0.000175233	0.00084299	1.53e-08	0.236771
SRR12480070	24.5097	36.1483	40.7488	19.0308	0.217692	0.00262769	0.000219579	0.000897953	1.45e-08	0.234836
SRR12480071	17.0372	35.1277	38.1069	20.8969	0.252031	0.000216409	3.09e-05	0.00127666	3.3e-07	0.188766
SRR12480072	24.4972	36.0297	40.8455	20.4002	0.217453	0.00308438	0.000248367	0.0009467	1.44e-08	0.23281
SRR12480073	24.4192	35.7833	40.6376	23.6507	0.21734	0.00342158	0.000261546	0.00102035	1.39e-08	0.229708
SRR12480074	24.5936	35.7702	40.7628	22.038	0.216738	0.00334902	0.000255381	0.00102437	1.42e-08	0.230107
SRR12480075	24.3659	35.5645	40.8727	26.1711	0.217336	0.0039509	0.000290141	0.0011135	1.38e-08	0.225611
SRR12480076	24.5135	35.5175	40.9567	25.5768	0.21683	0.00389098	0.000283836	0.00112854	1.39e-08	0.225532
SRR12480077	24.3852	35.4777	41.1151	27.1496	0.217247	0.00427992	0.000309911	0.00116782	1.42e-08	0.223715
SRR12480078	24.5954	35.4267	41.3351	25.6452	0.216301	0.00432215	0.000310254	0.00120327	1.45e-08	0.223463
SRR12480079	25.0385	35.3982	41.5753	27.189	0.214609	0.00401948	0.000287402	0.0012171	1.44e-08	0.224761
SRR12480080	25.554	35.3843	42.5429	28.7882	0.212933	0.00419629	0.000299056	0.0013255	1.7e-08	0.224199
SRR12480081	25.8943	35.3793	43.0695	28.5898	0.211787	0.00396754	0.000283555	0.00134914	1.99e-08	0.224351
SRR12480082	17.6686	35.1693	38.821	19.3927	0.248122	6.17e-05	2.11e-05	0.00122224	2.97e-07	0.190353
SRR12480083	25.9418	35.3774	43.1377	29.1957	0.211596	0.00399177	0.000285512	0.00134965	1.92e-08	0.22437
SRR12480084	26.2098	35.3486	43.6984	27.6966	0.210839	0.0038704	0.000276788	0.00139904	2.14e-08	0.223713
SRR12480085	26.4254	35.3057	44.1128	27.6614	0.210275	0.00380243	0.000273739	0.00148466	2.28e-08	0.223045
SRR12480086	26.484	35.2016	44.6444	27.1674	0.210706	0.00372083	0.000267633	0.00158125	2.72e-08	0.220374
SRR12480087	26.4279	35.1107	45.258	25.4028	0.211557	0.00387804	0.000280627	0.00173658	3.15e-08	0.217026
SRR12480088	26.4334	35.1096	45.3757	25.6537	0.211486	0.00395891	0.000287941	0.0017595	3.11e-08	0.216672
SRR12480089	26.5198	35.0299	45.2303	24.6487	0.211325	0.00408749	0.00030247	0.0016909	3.03e-08	0.216475
SRR12480090	26.5198	35.0299	45.2303	24.6487	0.211325	0.00408749	0.00030247	0.0016909	3.03e-08	0.216475
SRR12480091	26.3385	34.9177	44.7526	17.5982	0.210193	0.00403526	0.000294972	0.00165485	3.79e-08	0.215433
SRR12480092	25.4128	35.524	41.8163	30.4008	0.213754	7.45e-05	5.24e-06	0.00123274	2.28e-07	0.22886
SRR12480093	30.7303	34.3137	42.7321	7.9128	0.197006	0.000382738	2.26e-06	0.00149738	3.94e-07	0.238494
SRR12480094	30.7303	34.3137	42.7321	7.9128	0.197006	0.000382738	2.26e-06	0.00149738	3.94e-07	0.238494
SRR12480095	30.7303	34.3137	42.7321	7.9128	0.197006	0.000382738	2.26e-06	0.00149738	3.94e-07	0.238494
SRR12480096	30.738	34.2702	42.6495	7.77012	0.197	0.000429119	2.28e-06	0.00150014	4.19e-07	0.238245
SRR12480097	30.738	34.2702	42.6495	7.77012	0.197	0.000429119	2.28e-06	0.00150014	4.19e-07	0.238245
SRR12480098	30.6865	34.1715	42.5181	8.74483	0.197111	0.000422761	2.3e-06	0.00150637	4.3e-07	0.237067
SRR12480099	30.6865	34.1715	42.5181	8.74483	0.197111	0.000422761	2.3e-06	0.00150637	4.3e-07	0.237067
SRR12480100	30.6865	34.1715	42.5181	8.74483	0.197111	0.000422761	2.3e-06	0.00150637	4.3e-07	0.237067
SRR12480101	30.6865	34.1715	42.5181	8.74483	0.197111	0.000422761	2.3e-06	0.00150637	4.3e-07	0.237067
SRR12480102	30.6865	34.1715	42.5181	8.74483	0.197111	0.000422761	2.3e-06	0.00150637	4.3e-07	0.237067
SRR12480103	25.3514	35.5537	41.7457	27.9326	0.214754	6.1e-05	5.88e-06	0.00125093	2.4e-07	0.229062
SRR12480104	30.5187	34.1508	42.2461	10.8087	0.197393	0.000372001	2.33e-06	0.0015006	4.06e-07	0.236722
SRR12480105	30.5187	34.1508	42.2461	10.8087	0.197393	0.000372001	2.33e-06	0.0015006	4.06e-07	0.236722
SRR12480106	30.5187	34.1508	42.2461	10.8087	0.197393	0.000372001	2.33e-06	0.0015006	4.06e-07	0.236722
SRR12480107	30.5011	34.055	42.0699	10.4621	0.197312	0.000432868	2.36e-06	0.00150762	4.52e-07	0.235964
SRR12480108	30.5011	34.055	42.0699	10.4621	0.197312	0.000432868	2.36e-06	0.00150762	4.52e-07	0.235964
SRR12480109	30.5011	34.055	42.0699	10.4621	0.197312	0.000432868	2.36e-06	0.00150762	4.52e-07	0.235964
SRR12480110	12.6428	34.934	36.6562	38.6455	0.275586	0.00727479	0.000503625	0.00359412	6.91e-07	0.1676
SRR12480111	12.9621	34.9472	36.0738	36.8109	0.275708	0.00601383	0.000421218	0.00302718	6.91e-07	0.171462
SRR12480112	14.1051	35.1466	35.7078	38.4534	0.268107	0.00402581	0.000283899	0.00230354	6.87e-07	0.180899
SRR12480123	14.6704	35.1587	35.9547	34.7153	0.26524	0.00329419	0.000232304	0.0020397	6.49e-07	0.183207
SRR12480137	21.5589	36.7874	38.2213	34.2104	0.227656	7.97e-06	1.56e-05	0.00108965	1.86e-07	0.235556
SRR12480141	28.8346	33.907	41.014	8.55448	0.204372	0.0024864	4.08e-06	0.00164052	6.38e-07	0.23051
SRR12480142	27.9412	33.5775	39.4071	11.3865	0.206606	0.00375973	4.54e-06	0.00144606	6.88e-07	0.227179
SRR12480143	27.8654	33.6248	39.3327	12.1419	0.206707	0.00377111	4.47e-06	0.00142305	6.55e-07	0.227581
SRR12480144	27.8654	33.6248	39.3327	12.1419	0.206707	0.00377111	4.47e-06	0.00142305	6.55e-07	0.227581
SRR12480145	27.8654	33.6248	39.3327	12.1419	0.206707	0.00377111	4.47e-06	0.00142305	6.55e-07	0.227581
SRR12480146	27.8654	33.6248	39.3327	12.1419	0.206707	0.00377111	4.47e-06	0.00142305	6.55e-07	0.227581
SRR12480147	27.8654	33.6248	39.3327	12.1419	0.206707	0.00377111	4.47e-06	0.00142305	6.55e-07	0.227581
SRR12480148	22.1095	36.6655	38.4104	27.2296	0.225036	1.04e-05	1.35e-05	0.00108154	2.11e-07	0.236567
SRR12480149	28.4786	33.8757	40.4706	10.8743	0.204883	0.0029774	4e-06	0.00153352	6.28e-07	0.230014
SRR12480150	28.4786	33.8757	40.4706	10.8743	0.204883	0.0029774	4e-06	0.00153352	6.28e-07	0.230014
SRR12480151	28.4786	33.8757	40.4706	10.8743	0.204883	0.0029774	4e-06	0.00153352	6.28e-07	0.230014
SRR12480152	29.9981	34.4958	41.8672	13.8268	0.198264	0.000504888	2.59e-06	0.00153287	4.07e-07	0.239842
SRR12480153	25.2531	35.7481	40.9713	32.2267	0.212582	1.98e-05	4.4e-06	0.00115401	2.94e-07	0.233766
SRR12480154	29.9981	34.4958	41.8672	13.8268	0.198264	0.000504888	2.59e-06	0.00153287	4.07e-07	0.239842
SRR12480155	29.9981	34.4958	41.8672	13.8268	0.198264	0.000504888	2.59e-06	0.00153287	4.07e-07	0.239842
SRR12480156	29.9981	34.4958	41.8672	13.8268	0.198264	0.000504888	2.59e-06	0.00153287	4.07e-07	0.239842
SRR12480157	29.9981	34.4958	41.8672	13.8268	0.198264	0.000504888	2.59e-06	0.00153287	4.07e-07	0.239842
SRR12480158	30.2026	34.5273	42.1643	12.2346	0.197653	0.000387	2.35e-06	0.00150494	3.63e-07	0.240274
SRR12480159	30.2026	34.5273	42.1643	12.2346	0.197653	0.000387	2.35e-06	0.00150494	3.63e-07	0.240274
SRR12480160	30.2026	34.5273	42.1643	12.2346	0.197653	0.000387	2.35e-06	0.00150494	3.63e-07	0.240274
SRR12480161	30.1915	34.5086	42.088	12.1333	0.197584	0.000416464	2.4e-06	0.00151112	3.87e-07	0.240265
SRR12480162	30.1915	34.5086	42.088	12.1333	0.197584	0.000416464	2.4e-06	0.00151112	3.87e-07	0.240265
SRR12480163	30.1915	34.5086	42.088	12.1333	0.197584	0.000416464	2.4e-06	0.00151112	3.87e-07	0.240265
SRR12480164	25.4086	35.6859	41.2878	31.6585	0.212347	3.49e-05	4.3e-06	0.00116276	2.8e-07	0.232777
SRR12480166	30.401	34.4927	42.3865	9.91626	0.197255	0.000357946	2.28e-06	0.0014952	3.66e-07	0.240165
SRR12480167	30.401	34.4927	42.3865	9.91626	0.197255	0.000357946	2.28e-06	0.0014952	3.66e-07	0.240165
SRR12480168	30.401	34.4927	42.3865	9.91626	0.197255	0.000357946	2.28e-06	0.0014952	3.66e-07	0.240165
SRR12480169	30.4072	34.4696	42.3297	9.40527	0.197262	0.00039902	2.31e-06	0.00149686	3.88e-07	0.240111
SRR12480170	30.4072	34.4696	42.3297	9.40527	0.197262	0.00039902	2.31e-06	0.00149686	3.88e-07	0.240111
SRR12480171	30.6459	34.4108	42.6614	7.82909	0.196975	0.000386666	2.25e-06	0.00149259	3.89e-07	0.239551
SRR12480172	30.6459	34.4108	42.6614	7.82909	0.196975	0.000386666	2.25e-06	0.00149259	3.89e-07	0.239551
SRR12480173	30.6459	34.4108	42.6614	7.82909	0.196975	0.000386666	2.25e-06	0.00149259	3.89e-07	0.239551
SRR12480174	30.6459	34.4108	42.6614	7.82909	0.196975	0.000386666	2.25e-06	0.00149259	3.89e-07	0.239551
SRR12480175	30.6459	34.4108	42.6614	7.82909	0.196975	0.000386666	2.25e-06	0.00149259	3.89e-07	0.239551
SRR12480176	29.78	34.4207	42.4741	8.49981	0.200689	0.00116258	3.01e-06	0.00164403	5.21e-07	0.236423
SRR12480177	29.718	34.3672	42.1932	9.05427	0.20063	0.00106554	3.04e-06	0.00164882	5.09e-07	0.236221
SRR12480178	29.718	34.3672	42.1932	9.05427	0.20063	0.00106554	3.04e-06	0.00164882	5.09e-07	0.236221
SRR12480179	29.718	34.3672	42.1932	9.05427	0.20063	0.00106554	3.04e-06	0.00164882	5.09e-07	0.236221
SRR12480180	29.701	34.4541	42.0958	9.71106	0.200562	0.000984415	2.98e-06	0.00163608	4.79e-07	0.23743
SRR12480181	22.7442	36.2524	38.5031	26.1631	0.22187	3.25e-06	9.47e-06	0.00108287	2.64e-07	0.234518
SRR12480182	29.6575	34.4214	41.781	9.86621	0.200247	0.000845606	2.91e-06	0.00162426	4.67e-07	0.237679
SRR12480183	29.6575	34.4214	41.781	9.86621	0.200247	0.000845606	2.91e-06	0.00162426	4.67e-07	0.237679
SRR12480184	29.6575	34.4214	41.781	9.86621	0.200247	0.000845606	2.91e-06	0.00162426	4.67e-07	0.237679
SRR12480185	29.6575	34.4214	41.781	9.86621	0.200247	0.000845606	2.91e-06	0.00162426	4.67e-07	0.237679
SRR12480186	29.7028	34.3936	41.7938	11.1389	0.19992	0.000788204	2.97e-06	0.00162367	4.64e-07	0.23747
SRR12480187	29.7028	34.3936	41.7938	11.1389	0.19992	0.000788204	2.97e-06	0.00162367	4.64e-07	0.23747
SRR12480188	29.7028	34.3936	41.7938	11.1389	0.19992	0.000788204	2.97e-06	0.00162367	4.64e-07	0.23747
SRR12480189	29.7062	34.4371	41.7949	11.2178	0.199827	0.000745755	2.92e-06	0.001607	4.53e-07	0.237992
SRR12480190	29.7835	34.4579	41.7488	12.3628	0.199576	0.000633207	2.77e-06	0.00156965	4.28e-07	0.238685
SRR12480191	29.7062	34.4371	41.7949	11.2178	0.199827	0.000745755	2.92e-06	0.001607	4.53e-07	0.237992
SRR12480192	23.2182	36.0906	38.7224	30.4044	0.219878	2.35e-06	7.41e-06	0.00109515	2.82e-07	0.234367
SRR12480193	29.7062	34.4371	41.7949	11.2178	0.199827	0.000745755	2.92e-06	0.001607	4.53e-07	0.237992
SRR12480194	29.6478	34.4645	41.769	10.4542	0.20012	0.00082218	2.89e-06	0.00161647	4.57e-07	0.238187
SRR12480195	29.6519	34.5353	41.847	11.402	0.200012	0.000813459	2.85e-06	0.00159959	4.43e-07	0.238846
SRR12480196	29.6478	34.4645	41.769	10.4542	0.20012	0.00082218	2.89e-06	0.00161647	4.57e-07	0.238187
SRR12480197	29.6478	34.4645	41.769	10.4542	0.20012	0.00082218	2.89e-06	0.00161647	4.57e-07	0.238187
SRR12480198	29.6478	34.4645	41.769	10.4542	0.20012	0.00082218	2.89e-06	0.00161647	4.57e-07	0.238187
SRR12480199	29.6575	34.4214	41.781	9.86621	0.200247	0.000845606	2.91e-06	0.00162426	4.67e-07	0.237679
SRR12480200	30.3795	34.0759	41.9806	12.2941	0.197684	0.000352643	2.37e-06	0.00149928	4.06e-07	0.235828
SRR12480201	30.3795	34.0759	41.9806	12.2941	0.197684	0.000352643	2.37e-06	0.00149928	4.06e-07	0.235828
SRR12480202	30.3795	34.0759	41.9806	12.2941	0.197684	0.000352643	2.37e-06	0.00149928	4.06e-07	0.235828
SRR12480203	30.2426	34.0435	41.843	12.7731	0.197965	0.000274907	2.44e-06	0.00149712	3.9e-07	0.235061
SRR12480204	30.2426	34.0435	41.843	12.7731	0.197965	0.000274907	2.44e-06	0.00149712	3.9e-07	0.235061
SRR12480205	30.2426	34.0435	41.843	12.7731	0.197965	0.000274907	2.44e-06	0.00149712	3.9e-07	0.235061
SRR12480206	30.2426	34.0435	41.843	12.7731	0.197965	0.000274907	2.44e-06	0.00149712	3.9e-07	0.235061
SRR12480207	30.2426	34.0435	41.843	12.7731	0.197965	0.000274907	2.44e-06	0.00149712	3.9e-07	0.235061
SRR12480208	30.2609	34.0005	41.7641	12.69	0.197769	0.000319395	2.43e-06	0.00149765	4.09e-07	0.23487
SRR12480209	26.1438	35.6237	40.6355	20.861	0.211343	0.000127678	5.84e-06	0.00123281	7.68e-07	0.238566
SRR12480210	30.2283	33.9613	41.7086	12.0767	0.197723	0.00024744	2.51e-06	0.00149248	4.05e-07	0.234374
SRR12480211	30.2283	33.9613	41.7086	12.0767	0.197723	0.00024744	2.51e-06	0.00149248	4.05e-07	0.234374
SRR12480212	30.2283	33.9613	41.7086	12.0767	0.197723	0.00024744	2.51e-06	0.00149248	4.05e-07	0.234374
SRR12480213	30.2283	33.9613	41.7086	12.0767	0.197723	0.00024744	2.51e-06	0.00149248	4.05e-07	0.234374
SRR12480214	30.2283	33.9613	41.7086	12.0767	0.197723	0.00024744	2.51e-06	0.00149248	4.05e-07	0.234374
SRR12480215	30.2283	33.9613	41.7086	12.0767	0.197723	0.00024744	2.51e-06	0.00149248	4.05e-07	0.234374
SRR12480216	30.2283	33.9613	41.7086	12.0767	0.197723	0.00024744	2.51e-06	0.00149248	4.05e-07	0.234374
SRR12480217	30.2495	33.9876	41.8194	11.8303	0.197836	0.000186893	2.59e-06	0.00148999	3.99e-07	0.234473
SRR12480218	30.2495	33.9876	41.8194	11.8303	0.197836	0.000186893	2.59e-06	0.00148999	3.99e-07	0.234473
SRR12480219	30.2495	33.9876	41.8194	11.8303	0.197836	0.000186893	2.59e-06	0.00148999	3.99e-07	0.234473
SRR12480220	27.7377	35.296	41.2665	16.9319	0.204078	0.000552771	2.56e-06	0.00122303	1.34e-06	0.241932
SRR12480221	30.2495	33.9876	41.8194	11.8303	0.197836	0.000186893	2.59e-06	0.00148999	3.99e-07	0.234473
SRR12480222	30.1716	34.0042	41.7007	11.8029	0.19812	0.000135882	2.83e-06	0.00148226	3.9e-07	0.234651
SRR12480223	30.1716	34.0042	41.7007	11.8029	0.19812	0.000135882	2.83e-06	0.00148226	3.9e-07	0.234651
SRR12480224	30.1716	34.0042	41.7007	11.8029	0.19812	0.000135882	2.83e-06	0.00148226	3.9e-07	0.234651
SRR12480225	30.1716	34.0042	41.7007	11.8029	0.19812	0.000135882	2.83e-06	0.00148226	3.9e-07	0.234651
SRR12480226	30.1894	33.9372	41.5983	11.3225	0.198071	0.000188696	2.77e-06	0.00148048	4.19e-07	0.234218
SRR12480227	30.0134	33.9713	41.411	11.2691	0.19845	0.000104957	3.3e-06	0.00147119	3.94e-07	0.234313
SRR12480228	30.0201	33.9205	41.2673	11.2025	0.198385	0.000121677	2.98e-06	0.00146565	4.17e-07	0.234184
SRR12480229	30.0134	33.9713	41.411	11.2691	0.19845	0.000104957	3.3e-06	0.00147119	3.94e-07	0.234313
SRR12480230	29.9017	33.9089	41.1203	10.8981	0.198558	0.000113909	3.64e-06	0.00146987	4.08e-07	0.233855
SRR12480231	28.5659	35.1698	42.257	8.69119	0.202145	0.000821272	2.45e-06	0.00122702	1.63e-06	0.241781
SRR12480232	29.9119	33.9602	41.3361	10.747	0.19861	9.61e-05	4.16e-06	0.00147901	3.81e-07	0.233844
SRR12480233	29.9017	33.9089	41.1203	10.8981	0.198558	0.000113909	3.64e-06	0.00146987	4.08e-07	0.233855
SRR12480234	29.9119	33.9602	41.3361	10.747	0.19861	9.61e-05	4.16e-06	0.00147901	3.81e-07	0.233844
SRR12480235	29.754	33.9629	41.1984	11.7276	0.198961	8.64e-05	4.82e-06	0.00148299	3.74e-07	0.233458
SRR12480236	29.754	33.9629	41.1984	11.7276	0.198961	8.64e-05	4.82e-06	0.00148299	3.74e-07	0.233458
SRR12480237	29.754	33.9629	41.1984	11.7276	0.198961	8.64e-05	4.82e-06	0.00148299	3.74e-07	0.233458
SRR12480238	29.754	33.9629	41.1984	11.7276	0.198961	8.64e-05	4.82e-06	0.00148299	3.74e-07	0.233458
SRR12480239	29.5289	34.1228	41.6279	12.8912	0.199685	3.19e-05	8.13e-06	0.00152665	3.13e-07	0.232899
SRR12480240	29.5789	34.0812	41.4764	13.2506	0.199446	4.34e-05	6.84e-06	0.00151018	3.28e-07	0.233128
SRR12480241	29.5289	34.1228	41.6279	12.8912	0.199685	3.19e-05	8.13e-06	0.00152665	3.13e-07	0.232899
SRR12480242	28.6922	35.1762	42.4259	7.53765	0.201747	0.000766583	2.45e-06	0.00122871	1.76e-06	0.241937
SRR12480243	29.5289	34.1228	41.6279	12.8912	0.199685	3.19e-05	8.13e-06	0.00152665	3.13e-07	0.232899
SRR12480244	29.3323	34.2177	41.616	15.0659	0.199999	1.62e-05	7.9e-06	0.00154637	3.01e-07	0.23309
SRR12480245	29.3323	34.2177	41.616	15.0659	0.199999	1.62e-05	7.9e-06	0.00154637	3.01e-07	0.23309
SRR12480246	29.2312	34.2514	41.5776	14.8834	0.200333	1.34e-05	8.96e-06	0.00155394	2.99e-07	0.23312
SRR12480247	28.8218	34.3004	41.1716	16.9931	0.201533	8.78e-06	9.21e-06	0.00157084	3.06e-07	0.23286
SRR12480248	29.4931	36.8963	43.3537	23.5699	0.195952	0.00113966	2.72e-06	0.00135664	9.28e-07	0.265323
SRR12480249	29.4931	36.8963	43.3537	23.5699	0.195952	0.00113966	2.72e-06	0.00135664	9.28e-07	0.265323
SRR12480250	29.4931	36.8963	43.3537	23.5699	0.195952	0.00113966	2.72e-06	0.00135664	9.28e-07	0.265323
SRR12480251	29.5644	36.8137	43.3405	23.0795	0.196019	0.00104327	2.62e-06	0.00136248	8.62e-07	0.26464
SRR12480252	29.5532	36.7641	43.2763	24.4237	0.196161	0.0010093	2.63e-06	0.0013623	8.24e-07	0.264071
SRR12480253	29.5532	36.7641	43.2763	24.4237	0.196161	0.0010093	2.63e-06	0.0013623	8.24e-07	0.264071
SRR12480254	29.5532	36.7641	43.2763	24.4237	0.196161	0.0010093	2.63e-06	0.0013623	8.24e-07	0.264071
SRR12480255	29.5942	36.7519	43.5131	24.1552	0.196195	0.000932565	2.63e-06	0.00136913	8.02e-07	0.263346
SRR12480256	29.5942	36.7519	43.5131	24.1552	0.196195	0.000932565	2.63e-06	0.00136913	8.02e-07	0.263346
SRR12480257	25.9166	37.3218	42.3188	20.9269	0.208245	0.000248494	3.83e-06	0.000957805	6.75e-07	0.254082
SRR12480258	29.5942	36.7519	43.5131	24.1552	0.196195	0.000932565	2.63e-06	0.00136913	8.02e-07	0.263346
SRR12480259	29.557	36.8464	43.6059	24.4616	0.196068	0.000992526	2.63e-06	0.00135984	8.49e-07	0.26414
SRR12480260	29.557	36.8464	43.6059	24.4616	0.196068	0.000992526	2.63e-06	0.00135984	8.49e-07	0.26414
SRR12480261	29.557	36.8464	43.6059	24.4616	0.196068	0.000992526	2.63e-06	0.00135984	8.49e-07	0.26414
SRR12480262	29.4236	36.9499	43.8616	24.8898	0.196341	0.000969331	2.73e-06	0.00133359	8.71e-07	0.263843
SRR12480263	29.3466	36.7115	44.069	10.1133	0.198294	0.000740112	2.52e-06	0.00139924	7.84e-07	0.259275
SRR12480264	29.3466	36.7115	44.069	10.1133	0.198294	0.000740112	2.52e-06	0.00139924	7.84e-07	0.259275
SRR12480265	29.3466	36.7115	44.069	10.1133	0.198294	0.000740112	2.52e-06	0.00139924	7.84e-07	0.259275
SRR12480266	29.4952	36.5261	44.0068	8.96386	0.198088	0.000636518	2.46e-06	0.00143027	7.29e-07	0.257776
SRR12480267	29.4952	36.5261	44.0068	8.96386	0.198088	0.000636518	2.46e-06	0.00143027	7.29e-07	0.257776
SRR12480268	25.1187	37.4812	42.477	30.0473	0.21125	0.000213263	3.67e-06	0.000960587	5.03e-07	0.250786
SRR12480269	29.4952	36.5261	44.0068	8.96386	0.198088	0.000636518	2.46e-06	0.00143027	7.29e-07	0.257776
SRR12480270	29.6406	36.3265	43.9193	8.50508	0.19791	0.000561453	2.41e-06	0.00145799	6.85e-07	0.256139
SRR12480271	29.6406	36.3265	43.9193	8.50508	0.19791	0.000561453	2.41e-06	0.00145799	6.85e-07	0.256139
SRR12480272	26.0824	35.1663	40.1806	28.5344	0.209794	1.67e-06	1.49e-05	0.00147909	2.38e-07	0.232218
SRR12480273	25.235	35.2759	39.6931	23.0009	0.212441	1.75e-06	1.5e-05	0.00146981	2.47e-07	0.230496
SRR12480274	25.235	35.2759	39.6931	23.0009	0.212441	1.75e-06	1.5e-05	0.00146981	2.47e-07	0.230496
SRR12480292	6.35284	33.9971	37.6693	34.7036	0.317099	0.0160445	0.00111844	0.013846	3.17e-07	0.126145
SRR12480293	28.2002	34.4833	42.1529	15.6727	0.203152	1.4e-05	3.98e-05	0.00145373	1.6e-07	0.230754
SRR12480294	28.1514	34.4504	41.9097	16.0373	0.203488	1.79e-05	4.66e-05	0.00145854	1.79e-07	0.2309
SRR12480295	28.1427	34.4122	41.4197	22.7747	0.204423	2.87e-05	6.99e-05	0.00144288	2.26e-07	0.232176
SRR12480296	18.1545	33.4839	38.5353	20.508	0.245012	0.000372794	0.000177923	0.00264913	2.6e-07	0.176605
SRR12480303	20.5253	36.2182	39.1343	22.0301	0.233296	4.72e-06	2.38e-05	0.00108974	1.67e-07	0.218304
SRR12480314	21.7167	36.7998	38.3471	34.6712	0.227004	6.79e-06	1.64e-05	0.00109222	1.91e-07	0.236225
SRR12480317	29.1955	35.0105	42.3026	22.2128	0.199215	6.11e-06	7.97e-06	0.00162706	3.55e-07	0.240683
SRR12480318	29.2103	35.0431	42.4265	23.0145	0.199201	5.04e-06	8.26e-06	0.0016217	3.37e-07	0.240811
SRR12480319	22.3456	36.3618	43.7001	23.0073	0.224649	0.000937497	4.55e-06	0.00103752	1.48e-07	0.215248
SRR12480320	28.8882	34.9349	41.9295	25.9768	0.200277	2.51e-06	9.03e-06	0.00158485	2.36e-07	0.239105
SRR12480321	28.8882	34.9349	41.9295	25.9768	0.200277	2.51e-06	9.03e-06	0.00158485	2.36e-07	0.239105
SRR12480322	28.8882	34.9349	41.9295	25.9768	0.200277	2.51e-06	9.03e-06	0.00158485	2.36e-07	0.239105
SRR12480323	28.5507	34.7942	41.4491	25.0408	0.201584	2.74e-06	1.02e-05	0.00156144	1.93e-07	0.236856
SRR12480324	28.5507	34.7942	41.4491	25.0408	0.201584	2.74e-06	1.02e-05	0.00156144	1.93e-07	0.236856
SRR12480325	28.5507	34.7942	41.4491	25.0408	0.201584	2.74e-06	1.02e-05	0.00156144	1.93e-07	0.236856
SRR12480326	28.1926	34.6209	40.8495	23.5449	0.203105	4.35e-06	1.03e-05	0.00154664	1.71e-07	0.234493
SRR12480327	28.1926	34.6209	40.8495	23.5449	0.203105	4.35e-06	1.03e-05	0.00154664	1.71e-07	0.234493
SRR12480328	28.2841	34.726	41.0798	23.7799	0.202571	3.4e-06	1.07e-05	0.00155116	1.77e-07	0.235656
SRR12480329	28.2841	34.726	41.0798	23.7799	0.202571	3.4e-06	1.07e-05	0.00155116	1.77e-07	0.235656
SRR12480330	21.1452	36.1973	42.2428	23.9811	0.229491	0.00104589	5.63e-06	0.00104034	1.32e-07	0.210919
SRR12480331	28.2841	34.726	41.0798	23.7799	0.202571	3.4e-06	1.07e-05	0.00155116	1.77e-07	0.235656
SRR12480332	28.2841	34.726	41.0798	23.7799	0.202571	3.4e-06	1.07e-05	0.00155116	1.77e-07	0.235656
SRR12480333	28.2841	34.726	41.0798	23.7799	0.202571	3.4e-06	1.07e-05	0.00155116	1.77e-07	0.235656
SRR12480334	28.3904	34.8665	41.3502	25.1577	0.201961	3.09e-06	1.11e-05	0.0015621	1.91e-07	0.237283
SRR12480335	28.0652	34.7416	40.8849	23.9232	0.203375	5.79e-06	1.18e-05	0.00154894	1.73e-07	0.235296
SRR12480336	28.0652	34.7416	40.8849	23.9232	0.203375	5.79e-06	1.18e-05	0.00154894	1.73e-07	0.235296
SRR12480337	28.0652	34.7416	40.8849	23.9232	0.203375	5.79e-06	1.18e-05	0.00154894	1.73e-07	0.235296
SRR12480338	28.0479	34.6311	40.6791	24.3133	0.203509	5.24e-06	1.08e-05	0.00154437	1.69e-07	0.234396
SRR12480339	27.9788	34.6011	40.5151	26.0408	0.203732	5.28e-06	1.04e-05	0.00154541	1.69e-07	0.234162
SRR12480340	27.9788	34.6011	40.5151	26.0408	0.203732	5.28e-06	1.04e-05	0.00154541	1.69e-07	0.234162
SRR12480341	30.6291	35.4062	43.9994	10.1375	0.195904	0.00054396	2.28e-06	0.00152162	5.05e-07	0.248928
SRR12480342	30.8526	35.303	44.1879	8.99898	0.195421	0.00056998	2.28e-06	0.00151934	5.02e-07	0.248145
SRR12480343	30.8526	35.303	44.1879	8.99898	0.195421	0.00056998	2.28e-06	0.00151934	5.02e-07	0.248145
SRR12480344	23.9808	35.5297	39.5955	24.5324	0.21693	1.7e-06	1.37e-05	0.00145529	2.94e-07	0.226994
SRR12480346	31.033	35.2122	44.3573	8.82083	0.195119	0.000508747	2.25e-06	0.00152119	4.87e-07	0.247317
SRR12480347	31.0458	35.1172	44.4836	10.4913	0.19527	0.000271548	2.21e-06	0.00155063	4.06e-07	0.2456
SRR12480348	31.0689	35.1266	44.5753	10.3272	0.195219	0.000246431	2.18e-06	0.00155566	4.02e-07	0.245567
SRR12480349	31.0313	35.0976	44.7707	11.5495	0.195432	0.000115451	2.23e-06	0.00158508	3.49e-07	0.244297
SRR12480350	30.9593	35.0891	44.7485	12.5648	0.19564	5.82e-05	2.45e-06	0.00159895	3.29e-07	0.243838
SRR12480351	24.6134	35.5404	39.7255	23.8311	0.214541	2.25e-06	1.21e-05	0.00148342	3.28e-07	0.230408
SRR12480352	30.8325	35.0981	44.6233	12.7424	0.195688	2.91e-05	2.67e-06	0.00160665	3.17e-07	0.243663
SRR12480353	30.8325	35.0981	44.6233	12.7424	0.195688	2.91e-05	2.67e-06	0.00160665	3.17e-07	0.243663
SRR12480354	30.3269	35.1016	44.0457	16.3883	0.196581	6.44e-06	4.93e-06	0.00162269	2.95e-07	0.242724
SRR12480355	24.5929	35.6335	39.8396	25.7148	0.214556	2.15e-06	1.25e-05	0.0014845	3.24e-07	0.231122
SRR12480357	30.3269	35.1016	44.0457	16.3883	0.196581	6.44e-06	4.93e-06	0.00162269	2.95e-07	0.242724
SRR12480358	29.9443	35.0934	43.5628	19.6933	0.197457	4.76e-06	6.41e-06	0.00162659	3.13e-07	0.241974
SRR12480359	24.5781	35.712	39.8188	25.8768	0.2145	1.93e-06	1.32e-05	0.00148856	3.21e-07	0.232128
SRR12480360	29.1955	35.0105	42.3026	22.2128	0.199215	6.11e-06	7.97e-06	0.00162706	3.55e-07	0.240683
SRR12480361	28.5507	34.7942	41.4491	25.0408	0.201584	2.74e-06	1.02e-05	0.00156144	1.93e-07	0.236856
SRR12480362	28.1926	34.6209	40.8495	23.5449	0.203105	4.35e-06	1.03e-05	0.00154664	1.71e-07	0.234493
SRR12480363	23.8855	35.8132	39.9507	29.0869	0.217033	1.36e-06	1.36e-05	0.00145947	3.06e-07	0.228949
SRR12480364	28.2841	34.726	41.0798	23.7799	0.202571	3.4e-06	1.07e-05	0.00155116	1.77e-07	0.235656
SRR13122036	28.6306	35.4206	44.0609	18.2552	0.200436	2e-05	3.29e-06	0.00110255	4.4e-07	0.238805
SRR13122037	28.6306	35.4206	44.0609	18.2552	0.200436	2e-05	3.29e-06	0.00110255	4.4e-07	0.238805
SRR13122038	28.6306	35.4206	44.0609	18.2552	0.200436	2e-05	3.29e-06	0.00110255	4.4e-07	0.238805
SRR13122039	28.6306	35.4206	44.0609	18.2552	0.200436	2e-05	3.29e-06	0.00110255	4.4e-07	0.238805
SRR13122040	28.4336	35.5626	43.8445	20.6983	0.200824	1.57e-05	3.42e-06	0.00110238	4.01e-07	0.240337
SRR13122041	28.4336	35.5626	43.8445	20.6983	0.200824	1.57e-05	3.42e-06	0.00110238	4.01e-07	0.240337
SRR13122042	27.9116	35.6933	43.216	21.6445	0.202182	1.93e-05	2.79e-06	0.00108709	3.86e-07	0.241213
SRR13122043	27.9116	35.6933	43.216	21.6445	0.202182	1.93e-05	2.79e-06	0.00108709	3.86e-07	0.241213
SRR13122044	27.9116	35.6933	43.216	21.6445	0.202182	1.93e-05	2.79e-06	0.00108709	3.86e-07	0.241213
SRR13122045	27.7195	35.8143	43.0079	21.6216	0.202631	2.09e-05	2.78e-06	0.00108951	3.71e-07	0.242492
SRR13122046	18.461	35.2967	38.7572	25.7783	0.241712	0.000289602	2.31e-05	0.00161766	1.19e-07	0.196224
SRR13122047	27.6995	35.8188	42.9951	21.4611	0.202719	2.72e-05	2.69e-06	0.00108359	3.73e-07	0.242495
SRR13122048	27.6995	35.8188	42.9951	21.4611	0.202719	2.72e-05	2.69e-06	0.00108359	3.73e-07	0.242495
SRR13122049	27.6995	35.8188	42.9951	21.4611	0.202719	2.72e-05	2.69e-06	0.00108359	3.73e-07	0.242495
SRR13122050	27.6995	35.8188	42.9951	21.4611	0.202719	2.72e-05	2.69e-06	0.00108359	3.73e-07	0.242495
SRR13122051	27.6995	35.8188	42.9951	21.4611	0.202719	2.72e-05	2.69e-06	0.00108359	3.73e-07	0.242495
SRR13122052	27.5175	35.9457	43.0033	22.0686	0.203277	3.17e-05	2.67e-06	0.00108356	3.55e-07	0.243203
SRR13122053	27.4783	35.9461	42.9915	22.9493	0.20339	4.08e-05	2.58e-06	0.00107731	3.57e-07	0.243036
SRR13122054	26.9883	36.0909	43.4298	26.6539	0.205333	9.04e-05	2.53e-06	0.00106591	3.33e-07	0.240831
SRR13122055	26.9883	36.0909	43.4298	26.6539	0.205333	9.04e-05	2.53e-06	0.00106591	3.33e-07	0.240831
SRR13122056	26.9883	36.0909	43.4298	26.6539	0.205333	9.04e-05	2.53e-06	0.00106591	3.33e-07	0.240831
SRR13122057	19.8076	35.5432	38.8255	27.4795	0.235002	0.000130082	1.66e-05	0.00173481	1.54e-07	0.206097
SRR13122058	26.8327	36.0174	43.5133	26.8037	0.206042	0.000130708	2.56e-06	0.00105874	3.37e-07	0.238704
SRR13122059	26.6545	36.076	43.8037	26.6718	0.206736	0.000135492	2.54e-06	0.00105955	3.31e-07	0.237498
SRR13122060	26.6545	36.076	43.8037	26.6718	0.206736	0.000135492	2.54e-06	0.00105955	3.31e-07	0.237498
SRR13122061	26.6545	36.076	43.8037	26.6718	0.206736	0.000135492	2.54e-06	0.00105955	3.31e-07	0.237498
SRR13122062	26.5433	35.9931	43.8017	25.606	0.20724	0.000176574	2.58e-06	0.00105235	3.28e-07	0.235804
SRR13122063	26.5433	35.9931	43.8017	25.606	0.20724	0.000176574	2.58e-06	0.00105235	3.28e-07	0.235804
SRR13122064	26.4373	36.0989	43.9207	24.392	0.207514	0.000153351	2.57e-06	0.00105072	3.12e-07	0.236172
SRR13122065	26.4784	36.0967	44.9352	26.4203	0.207589	0.00016931	2.52e-06	0.00104266	3.03e-07	0.233045
SRR13122066	26.4784	36.0967	44.9352	26.4203	0.207589	0.00016931	2.52e-06	0.00104266	3.03e-07	0.233045
SRR13122067	26.2964	36.0814	44.9464	25.658	0.208382	0.000201153	2.56e-06	0.00103	2.85e-07	0.231762
SRR13122068	20.1091	35.5136	37.4894	25.9867	0.234042	0.000215178	2.62e-05	0.00172939	1.96e-07	0.211999
SRR13122069	26.2964	36.0814	44.9464	25.658	0.208382	0.000201153	2.56e-06	0.00103	2.85e-07	0.231762
SRR13122070	26.2964	36.0814	44.9464	25.658	0.208382	0.000201153	2.56e-06	0.00103	2.85e-07	0.231762
SRR13122071	26.2964	36.0814	44.9464	25.658	0.208382	0.000201153	2.56e-06	0.00103	2.85e-07	0.231762
SRR13122072	26.2964	36.0814	44.9464	25.658	0.208382	0.000201153	2.56e-06	0.00103	2.85e-07	0.231762
SRR13122073	26.2064	36.1356	45.0435	24.1481	0.208703	0.000201882	2.56e-06	0.00102425	2.65e-07	0.231644
SRR13122074	26.2064	36.1356	45.0435	24.1481	0.208703	0.000201882	2.56e-06	0.00102425	2.65e-07	0.231644
SRR13122075	26.2064	36.1356	45.0435	24.1481	0.208703	0.000201882	2.56e-06	0.00102425	2.65e-07	0.231644
SRR13122076	26.2064	36.1356	45.0435	24.1481	0.208703	0.000201882	2.56e-06	0.00102425	2.65e-07	0.231644
SRR13122077	25.8885	36.356	45.157	23.1267	0.209885	0.000136725	2.61e-06	0.0010037	1.93e-07	0.232128
SRR13122078	25.8885	36.356	45.157	23.1267	0.209885	0.000136725	2.61e-06	0.0010037	1.93e-07	0.232128
SRR13122079	20.8974	35.5619	37.7784	24.3561	0.230388	0.000186224	2.54e-05	0.00174574	2.11e-07	0.216013
SRR13122080	25.8885	36.356	45.157	23.1267	0.209885	0.000136725	2.61e-06	0.0010037	1.93e-07	0.232128
SRR13122081	25.768	36.3047	45.1203	23.4947	0.210396	0.000155902	2.68e-06	0.00098847	1.84e-07	0.23087
SRR13122082	25.65	36.4525	45.1813	23.125	0.210837	0.000100469	2.7e-06	0.000989966	1.58e-07	0.23178
SRR13122083	25.65	36.4525	45.1813	23.125	0.210837	0.000100469	2.7e-06	0.000989966	1.58e-07	0.23178
SRR13122084	25.65	36.4525	45.1813	23.125	0.210837	0.000100469	2.7e-06	0.000989966	1.58e-07	0.23178
SRR13122085	25.65	36.4525	45.1813	23.125	0.210837	0.000100469	2.7e-06	0.000989966	1.58e-07	0.23178
SRR13122086	25.65	36.4525	45.1813	23.125	0.210837	0.000100469	2.7e-06	0.000989966	1.58e-07	0.23178
SRR13122087	25.5336	36.4455	45.0911	24.0982	0.21116	0.000112954	2.71e-06	0.000977818	1.49e-07	0.231267
SRR13122088	25.4212	36.5459	45.1555	24.1104	0.211718	7.52e-05	2.7e-06	0.000985853	1.37e-07	0.231607
SRR13122089	25.0193	36.5065	44.9966	24.5473	0.213498	8.11e-05	2.97e-06	0.000968668	1.1e-07	0.228976
SRR13122090	21.5071	35.5833	37.986	27.5	0.227651	7.22e-05	1.84e-05	0.00174456	2.21e-07	0.219047
SRR13122091	25.0193	36.5065	44.9966	24.5473	0.213498	8.11e-05	2.97e-06	0.000968668	1.1e-07	0.228976
SRR13122092	24.8072	36.5219	44.9731	24.1377	0.21457	6.26e-05	3.35e-06	0.000975214	9.74e-08	0.227857
SRR13122093	24.6778	36.4554	44.7847	24.7907	0.215068	8.71e-05	3.27e-06	0.000942826	8.58e-08	0.226766
SRR13122094	24.6778	36.4554	44.7847	24.7907	0.215068	8.71e-05	3.27e-06	0.000942826	8.58e-08	0.226766
SRR13122095	24.4069	36.4373	44.5902	24.3595	0.216403	4.74e-05	4.54e-06	0.000992328	8.36e-08	0.225415
SRR13122096	23.8319	36.2592	44.1833	24.7116	0.218837	2.63e-05	6.62e-06	0.00106323	8.04e-08	0.220888
SRR13122097	23.8319	36.2592	44.1833	24.7116	0.218837	2.63e-05	6.62e-06	0.00106323	8.04e-08	0.220888
SRR13122098	23.6551	36.1904	44.1863	24.6339	0.219691	1.74e-05	7.52e-06	0.00111077	8.28e-08	0.21894
SRR13122099	23.3806	36.1501	44.1339	22.9369	0.220884	7.13e-06	7.7e-06	0.00119802	9.21e-08	0.216986
SRR13122100	23.1514	36.0564	44.1209	22.8882	0.222014	2.55e-06	8.85e-06	0.00127101	9.59e-08	0.214448
SRR13122101	21.5071	35.5833	37.986	27.5	0.227651	7.22e-05	1.84e-05	0.00174456	2.21e-07	0.219047
SRR13122102	22.7059	35.9481	43.9007	22.4265	0.22404	1.01e-06	9.17e-06	0.00138435	1.06e-07	0.211116
SRR13122103	22.4858	35.9317	43.5305	23.355	0.224842	1.01e-06	8.92e-06	0.00139473	1.06e-07	0.21077
SRR13122104	22.4858	35.9317	43.5305	23.355	0.224842	1.01e-06	8.92e-06	0.00139473	1.06e-07	0.21077
SRR13122105	22.4045	35.9112	43.2846	24.3726	0.225101	1.12e-06	8.39e-06	0.0014175	1.07e-07	0.210807
SRR13122106	22.0734	35.8462	43.1553	21.2285	0.226592	1.48e-06	7.41e-06	0.00144896	1.08e-07	0.208558
SRR13122107	22.0734	35.8462	43.1553	21.2285	0.226592	1.48e-06	7.41e-06	0.00144896	1.08e-07	0.208558
SRR13122108	22.0734	35.8462	43.1553	21.2285	0.226592	1.48e-06	7.41e-06	0.00144896	1.08e-07	0.208558
SRR13122109	22.0734	35.8462	43.1553	21.2285	0.226592	1.48e-06	7.41e-06	0.00144896	1.08e-07	0.208558
SRR13122110	21.0063	35.6195	42.12	20.9106	0.231036	9.56e-06	6.81e-06	0.00153289	1.12e-07	0.20319
SRR13122111	21.0063	35.6195	42.12	20.9106	0.231036	9.56e-06	6.81e-06	0.00153289	1.12e-07	0.20319
SRR13122112	21.8307	35.6059	38.5035	31.2886	0.226011	5.16e-05	1.74e-05	0.00175291	2.26e-07	0.219349
SRR13122113	20.9199	35.5532	42.2162	20.9008	0.231554	1.63e-05	6.72e-06	0.00152815	1.04e-07	0.201681
SRR13122114	20.3889	35.5166	41.3905	22.5901	0.23339	2.25e-05	7.01e-06	0.00156544	1.11e-07	0.200865
SRR13122115	20.2985	35.4493	41.4941	22.3447	0.233936	3.37e-05	7.05e-06	0.00155669	1.03e-07	0.199315
SRR13122116	20.2985	35.4493	41.4941	22.3447	0.233936	3.37e-05	7.05e-06	0.00155669	1.03e-07	0.199315
SRR13122117	20.4969	36.7048	36.3465	70.3448	0.224393	0.00271634	0.000131447	0.00170003	9.04e-07	0.235432
SRR13122118	19.8306	35.4787	40.5449	26.2736	0.23538	4.37e-05	8.11e-06	0.00158175	1.14e-07	0.199983
SRR13122119	20.4969	36.7048	36.3465	70.3448	0.224393	0.00271634	0.000131447	0.00170003	9.04e-07	0.235432
SRR13122120	20.8714	36.7284	36.3151	66.1952	0.224075	0.00235152	0.000107506	0.00160768	8.61e-07	0.238254
SRR13122121	20.7317	36.7587	35.9329	40.7167	0.226405	0.00217417	9.57e-05	0.00151995	7.64e-07	0.239321
SRR13122122	20.7317	36.7587	35.9329	40.7167	0.226405	0.00217417	9.57e-05	0.00151995	7.64e-07	0.239321
SRR13122123	21.0797	36.7716	36.096	45.2206	0.225136	0.0019563	8.13e-05	0.00147463	7.48e-07	0.241044
SRR13122124	21.1136	36.7866	35.885	34.8201	0.22637	0.00166153	6.16e-05	0.00140115	7.01e-07	0.242361
SRR13122125	20.6127	36.7715	35.7651	29.2827	0.228038	0.00201563	8.3e-05	0.00142338	6.74e-07	0.23943
SRR13122126	19.9741	36.7473	35.5706	25.7946	0.231716	0.00238923	0.000103435	0.00139622	6.48e-07	0.235818
SRR13122127	19.9741	36.7473	35.5706	25.7946	0.231716	0.00238923	0.000103435	0.00139622	6.48e-07	0.235818
SRR13122128	19.9741	36.7473	35.5706	25.7946	0.231716	0.00238923	0.000103435	0.00139622	6.48e-07	0.235818
SRR13122129	19.8306	35.4787	40.5449	26.2736	0.23538	4.37e-05	8.11e-06	0.00158175	1.14e-07	0.199983
SRR13122130	19.9741	36.7473	35.5706	25.7946	0.231716	0.00238923	0.000103435	0.00139622	6.48e-07	0.235818
SRR13122131	19.9741	36.7473	35.5706	25.7946	0.231716	0.00238923	0.000103435	0.00139622	6.48e-07	0.235818
SRR13122132	19.5352	36.7292	35.518	32.594	0.234853	0.00263438	0.000114364	0.0013299	6.05e-07	0.232935
SRR13122133	19.5352	36.7292	35.518	32.594	0.234853	0.00263438	0.000114364	0.0013299	6.05e-07	0.232935
SRR13122134	19.691	36.7471	35.4789	30.0706	0.236011	0.00211234	7.91e-05	0.00126965	5.32e-07	0.234335
SRR13122135	19.691	36.7471	35.4789	30.0706	0.236011	0.00211234	7.91e-05	0.00126965	5.32e-07	0.234335
SRR13122136	19.691	36.7471	35.4789	30.0706	0.236011	0.00211234	7.91e-05	0.00126965	5.32e-07	0.234335
SRR13122137	19.691	36.7471	35.4789	30.0706	0.236011	0.00211234	7.91e-05	0.00126965	5.32e-07	0.234335
SRR13122138	19.691	36.7471	35.4789	30.0706	0.236011	0.00211234	7.91e-05	0.00126965	5.32e-07	0.234335
SRR13122139	19.5535	36.7559	35.268	34.0897	0.237275	0.00183939	6.45e-05	0.00129924	4.85e-07	0.234468
SRR13122140	19.8306	35.4787	40.5449	26.2736	0.23538	4.37e-05	8.11e-06	0.00158175	1.14e-07	0.199983
SRR13122141	19.5535	36.7559	35.268	34.0897	0.237275	0.00183939	6.45e-05	0.00129924	4.85e-07	0.234468
SRR13122142	20.1144	36.9168	35.8752	23.5869	0.235394	0.000961399	1.64e-05	0.00134636	3.6e-07	0.237784
SRR13122143	20.1144	36.9168	35.8752	23.5869	0.235394	0.000961399	1.64e-05	0.00134636	3.6e-07	0.237784
SRR13122144	20.1144	36.9168	35.8752	23.5869	0.235394	0.000961399	1.64e-05	0.00134636	3.6e-07	0.237784
SRR13122145	20.1144	36.9168	35.8752	23.5869	0.235394	0.000961399	1.64e-05	0.00134636	3.6e-07	0.237784
SRR13122146	20.1144	36.9168	35.8752	23.5869	0.235394	0.000961399	1.64e-05	0.00134636	3.6e-07	0.237784
SRR13122147	20.5384	36.9481	36.3374	19.0001	0.233536	0.000887708	1.27e-05	0.00138232	3.54e-07	0.239032
SRR13122148	20.5384	36.9481	36.3374	19.0001	0.233536	0.000887708	1.27e-05	0.00138232	3.54e-07	0.239032
SRR13122149	20.5384	36.9481	36.3374	19.0001	0.233536	0.000887708	1.27e-05	0.00138232	3.54e-07	0.239032
SRR13122150	20.5384	36.9481	36.3374	19.0001	0.233536	0.000887708	1.27e-05	0.00138232	3.54e-07	0.239032
SRR13122151	19.8306	35.4787	40.5449	26.2736	0.23538	4.37e-05	8.11e-06	0.00158175	1.14e-07	0.199983
SRR13122152	20.5384	36.9481	36.3374	19.0001	0.233536	0.000887708	1.27e-05	0.00138232	3.54e-07	0.239032
SRR13122153	20.5384	36.9481	36.3374	19.0001	0.233536	0.000887708	1.27e-05	0.00138232	3.54e-07	0.239032
SRR13122154	20.4701	36.9406	36.3329	18.886	0.23417	0.000941517	1.52e-05	0.00138916	3.53e-07	0.238508
SRR13122155	20.4701	36.9406	36.3329	18.886	0.23417	0.000941517	1.52e-05	0.00138916	3.53e-07	0.238508
SRR13122156	21.3048	37.0385	36.9098	16.8912	0.229324	0.000800638	7.56e-06	0.00135716	3.66e-07	0.242883
SRR13122157	21.3048	37.0385	36.9098	16.8912	0.229324	0.000800638	7.56e-06	0.00135716	3.66e-07	0.242883
SRR13122158	21.3048	37.0385	36.9098	16.8912	0.229324	0.000800638	7.56e-06	0.00135716	3.66e-07	0.242883
SRR13122159	22.1064	37.0976	37.5575	16.9557	0.224922	0.000752326	4.43e-06	0.00129481	3.81e-07	0.24626
SRR13122160	22.1064	37.0976	37.5575	16.9557	0.224922	0.000752326	4.43e-06	0.00129481	3.81e-07	0.24626
SRR13122161	22.1064	37.0976	37.5575	16.9557	0.224922	0.000752326	4.43e-06	0.00129481	3.81e-07	0.24626
SRR13122162	19.8306	35.4787	40.5449	26.2736	0.23538	4.37e-05	8.11e-06	0.00158175	1.14e-07	0.199983
SRR13122163	22.1064	37.0976	37.5575	16.9557	0.224922	0.000752326	4.43e-06	0.00129481	3.81e-07	0.24626
SRR13122164	22.1064	37.0976	37.5575	16.9557	0.224922	0.000752326	4.43e-06	0.00129481	3.81e-07	0.24626
SRR13122165	22.1064	37.0976	37.5575	16.9557	0.224922	0.000752326	4.43e-06	0.00129481	3.81e-07	0.24626
SRR13122166	22.0225	37.0971	37.6002	16.4324	0.225442	0.000762343	4.48e-06	0.00129552	3.8e-07	0.245543
SRR13122167	22.7808	37.1356	38.1482	16.5182	0.221905	0.000753971	3.38e-06	0.00129483	4.15e-07	0.248814
SRR13122168	22.7808	37.1356	38.1482	16.5182	0.221905	0.000753971	3.38e-06	0.00129483	4.15e-07	0.248814
SRR13122169	22.7808	37.1356	38.1482	16.5182	0.221905	0.000753971	3.38e-06	0.00129483	4.15e-07	0.248814
SRR13122170	22.8128	37.1604	38.2093	16.3921	0.221665	0.000775389	3.26e-06	0.00130116	4.39e-07	0.249172
SRR13122171	22.8128	37.1604	38.2093	16.3921	0.221665	0.000775389	3.26e-06	0.00130116	4.39e-07	0.249172
SRR13122172	22.8128	37.1604	38.2093	16.3921	0.221665	0.000775389	3.26e-06	0.00130116	4.39e-07	0.249172
SRR13122173	18.8291	35.3003	39.7427	28.2608	0.239885	0.000154275	1.24e-05	0.00151718	1.06e-07	0.195079
SRR13122174	22.0447	35.5581	38.2716	33.9627	0.225101	6.9e-05	1.99e-05	0.00177688	2.33e-07	0.220803
SRR13122175	23.5088	37.1706	38.6327	16.1588	0.218646	0.000819507	2.71e-06	0.00130872	5.1e-07	0.252217
SRR13122176	23.5088	37.1706	38.6327	16.1588	0.218646	0.000819507	2.71e-06	0.00130872	5.1e-07	0.252217
SRR13122177	23.4909	37.1538	38.5912	16.5401	0.218829	0.000820463	2.83e-06	0.0013043	5e-07	0.251992
SRR13122178	23.4909	37.1538	38.5912	16.5401	0.218829	0.000820463	2.83e-06	0.0013043	5e-07	0.251992
SRR13122179	23.9048	37.1287	38.9474	18.7268	0.217282	0.000813964	2.69e-06	0.00130586	5.26e-07	0.252916
SRR13122180	23.9048	37.1287	38.9474	18.7268	0.217282	0.000813964	2.69e-06	0.00130586	5.26e-07	0.252916
SRR13122181	23.9048	37.1287	38.9474	18.7268	0.217282	0.000813964	2.69e-06	0.00130586	5.26e-07	0.252916
SRR13122182	23.9048	37.1287	38.9474	18.7268	0.217282	0.000813964	2.69e-06	0.00130586	5.26e-07	0.252916
SRR13122183	23.8349	37.1391	38.9261	17.5689	0.21755	0.00081557	2.91e-06	0.00130166	5.27e-07	0.252693
SRR13122184	24.1876	37.1441	39.356	19.0696	0.216131	0.00078102	2.58e-06	0.0013078	5.73e-07	0.253412
SRR13122185	18.8291	35.3003	39.7427	28.2608	0.239885	0.000154275	1.24e-05	0.00151718	1.06e-07	0.195079
SRR13122186	24.1876	37.1441	39.356	19.0696	0.216131	0.00078102	2.58e-06	0.0013078	5.73e-07	0.253412
SRR13122187	24.1876	37.1441	39.356	19.0696	0.216131	0.00078102	2.58e-06	0.0013078	5.73e-07	0.253412
SRR13122188	24.1774	37.1447	39.3854	18.0192	0.216143	0.000743018	2.47e-06	0.00130773	5.88e-07	0.253238
SRR13122189	24.6146	37.0667	39.7936	20.6779	0.21425	0.000556378	2.31e-06	0.00132004	6.6e-07	0.253346
SRR13122190	24.6146	37.0667	39.7936	20.6779	0.21425	0.000556378	2.31e-06	0.00132004	6.6e-07	0.253346
SRR13122191	24.6124	37.0738	39.8372	20.4182	0.214213	0.000519835	2.3e-06	0.00131683	6.74e-07	0.253228
SRR13122192	24.6124	37.0738	39.8372	20.4182	0.214213	0.000519835	2.3e-06	0.00131683	6.74e-07	0.253228
SRR13122193	24.6124	37.0738	39.8372	20.4182	0.214213	0.000519835	2.3e-06	0.00131683	6.74e-07	0.253228
SRR13122194	24.6124	37.0738	39.8372	20.4182	0.214213	0.000519835	2.3e-06	0.00131683	6.74e-07	0.253228
SRR13122195	24.6124	37.0738	39.8372	20.4182	0.214213	0.000519835	2.3e-06	0.00131683	6.74e-07	0.253228
SRR13122196	19.0461	35.3709	39.745	29.0979	0.23876	0.000119079	1.12e-05	0.00155117	1.1e-07	0.197002
SRR13122197	24.7906	36.9789	39.9902	22.4219	0.213572	0.000466459	2.35e-06	0.00132407	6.84e-07	0.252375
SRR13122198	24.7465	37.0039	39.9317	22.3212	0.213708	0.000439873	2.35e-06	0.00131833	6.95e-07	0.252672
SRR13122199	24.7465	37.0039	39.9317	22.3212	0.213708	0.000439873	2.35e-06	0.00131833	6.95e-07	0.252672
SRR13122200	24.7465	37.0039	39.9317	22.3212	0.213708	0.000439873	2.35e-06	0.00131833	6.95e-07	0.252672
SRR13122201	24.7465	37.0039	39.9317	22.3212	0.213708	0.000439873	2.35e-06	0.00131833	6.95e-07	0.252672
SRR13122202	24.8607	36.9358	39.9143	24.9907	0.213258	0.000380011	2.37e-06	0.00131243	7.27e-07	0.252484
SRR13122203	24.8709	36.8436	39.8715	26.2571	0.213086	0.000313302	2.4e-06	0.00130568	7.78e-07	0.251315
SRR13122204	24.8709	36.8436	39.8715	26.2571	0.213086	0.000313302	2.4e-06	0.00130568	7.78e-07	0.251315
SRR13122205	24.839	36.7596	39.9465	23.898	0.213047	0.000295341	2.42e-06	0.00129998	8.05e-07	0.249475
SRR13122206	24.839	36.7596	39.9465	23.898	0.213047	0.000295341	2.42e-06	0.00129998	8.05e-07	0.249475
SRR13122207	19.0461	35.3709	39.745	29.0979	0.23876	0.000119079	1.12e-05	0.00155117	1.1e-07	0.197002
SRR13122208	24.839	36.7596	39.9465	23.898	0.213047	0.000295341	2.42e-06	0.00129998	8.05e-07	0.249475
SRR13122209	24.839	36.7596	39.9465	23.898	0.213047	0.000295341	2.42e-06	0.00129998	8.05e-07	0.249475
SRR13122210	24.8936	36.6189	39.9104	22.5167	0.21272	0.000304359	2.43e-06	0.00130084	8.2e-07	0.247946
SRR13122211	24.8936	36.6189	39.9104	22.5167	0.21272	0.000304359	2.43e-06	0.00130084	8.2e-07	0.247946
SRR13122212	24.8936	36.6189	39.9104	22.5167	0.21272	0.000304359	2.43e-06	0.00130084	8.2e-07	0.247946
SRR13122213	24.8936	36.6189	39.9104	22.5167	0.21272	0.000304359	2.43e-06	0.00130084	8.2e-07	0.247946
SRR13122214	24.8936	36.6189	39.9104	22.5167	0.21272	0.000304359	2.43e-06	0.00130084	8.2e-07	0.247946
SRR13122215	25.2107	36.3463	39.9874	23.9948	0.211452	0.000399239	2.43e-06	0.00130372	8.41e-07	0.245861
SRR13122216	25.2107	36.3463	39.9874	23.9948	0.211452	0.000399239	2.43e-06	0.00130372	8.41e-07	0.245861
SRR13122217	25.2107	36.3463	39.9874	23.9948	0.211452	0.000399239	2.43e-06	0.00130372	8.41e-07	0.245861
SRR13122218	17.6208	35.05	39.0204	28.9335	0.246122	0.000515556	3.32e-05	0.00140474	1.02e-07	0.188206
SRR13122219	25.4279	36.2379	40.0613	25.9474	0.210615	0.000438119	2.45e-06	0.00130464	8.5e-07	0.245464
SRR13122220	25.4279	36.2379	40.0613	25.9474	0.210615	0.000438119	2.45e-06	0.00130464	8.5e-07	0.245464
SRR13122221	25.4279	36.2379	40.0613	25.9474	0.210615	0.000438119	2.45e-06	0.00130464	8.5e-07	0.245464
SRR13122222	25.4279	36.2379	40.0613	25.9474	0.210615	0.000438119	2.45e-06	0.00130464	8.5e-07	0.245464
SRR13122223	25.6223	36.1671	40.1426	27.8723	0.209823	0.000374149	2.46e-06	0.00130204	8.5e-07	0.245329
SRR13122224	25.6223	36.1671	40.1426	27.8723	0.209823	0.000374149	2.46e-06	0.00130204	8.5e-07	0.245329
SRR13122225	25.6223	36.1671	40.1426	27.8723	0.209823	0.000374149	2.46e-06	0.00130204	8.5e-07	0.245329
SRR13122226	26.0804	36.0619	40.548	28.637	0.208008	0.000221112	2.47e-06	0.00128426	8.42e-07	0.245092
SRR13122227	26.0804	36.0619	40.548	28.637	0.208008	0.000221112	2.47e-06	0.00128426	8.42e-07	0.245092
SRR13122228	26.0804	36.0619	40.548	28.637	0.208008	0.000221112	2.47e-06	0.00128426	8.42e-07	0.245092
SRR13122229	17.6208	35.05	39.0204	28.9335	0.246122	0.000515556	3.32e-05	0.00140474	1.02e-07	0.188206
SRR13122230	26.0804	36.0619	40.548	28.637	0.208008	0.000221112	2.47e-06	0.00128426	8.42e-07	0.245092
SRR13122231	26.0804	36.0619	40.548	28.637	0.208008	0.000221112	2.47e-06	0.00128426	8.42e-07	0.245092
SRR13122232	26.3453	36.0821	40.9442	30.9121	0.207011	0.000138542	2.47e-06	0.00126763	8.43e-07	0.245379
SRR13122233	26.3453	36.0821	40.9442	30.9121	0.207011	0.000138542	2.47e-06	0.00126763	8.43e-07	0.245379
SRR13122234	26.3453	36.0821	40.9442	30.9121	0.207011	0.000138542	2.47e-06	0.00126763	8.43e-07	0.245379
SRR13122235	26.3453	36.0821	40.9442	30.9121	0.207011	0.000138542	2.47e-06	0.00126763	8.43e-07	0.245379
SRR13122236	26.6493	36.0581	41.357	35.2106	0.206072	0.000114909	2.5e-06	0.00125069	8.81e-07	0.24531
SRR13122237	26.5921	36.0765	41.2842	34.0221	0.206191	0.000107768	2.48e-06	0.00124312	9.24e-07	0.24543
SRR13122238	26.7978	36.0053	41.5036	30.109	0.205453	0.000105748	2.44e-06	0.00122532	9.87e-07	0.244867
SRR13122239	26.7978	36.0053	41.5036	30.109	0.205453	0.000105748	2.44e-06	0.00122532	9.87e-07	0.244867
SRR13122240	15.9769	34.8198	38.3476	36.6461	0.253207	0.00201888	0.000138505	0.00161501	1.28e-07	0.179092
SRR13122241	26.7978	36.0053	41.5036	30.109	0.205453	0.000105748	2.44e-06	0.00122532	9.87e-07	0.244867
SRR13122242	26.7978	36.0053	41.5036	30.109	0.205453	0.000105748	2.44e-06	0.00122532	9.87e-07	0.244867
SRR13122243	27.0751	35.9317	41.8475	27.1562	0.204555	9.39e-05	2.45e-06	0.00121522	9.98e-07	0.24427
SRR13122244	27.0751	35.9317	41.8475	27.1562	0.204555	9.39e-05	2.45e-06	0.00121522	9.98e-07	0.24427
SRR13122245	27.0873	35.9283	41.8515	26.5	0.204489	0.000111154	2.45e-06	0.00121195	1.03e-06	0.244285
SRR13122246	27.0873	35.9283	41.8515	26.5	0.204489	0.000111154	2.45e-06	0.00121195	1.03e-06	0.244285
SRR13122247	27.3989	35.8254	42.2302	24.2675	0.203576	8.87e-05	2.46e-06	0.00120134	1.03e-06	0.243381
SRR13122248	27.3989	35.8254	42.2302	24.2675	0.203576	8.87e-05	2.46e-06	0.00120134	1.03e-06	0.243381
SRR13122249	27.4171	35.8273	42.2532	23.928	0.20352	0.000106255	2.46e-06	0.00119923	1.06e-06	0.243441
SRR13122250	27.7342	35.6572	42.5617	21.8442	0.20268	6.63e-05	2.55e-06	0.00118711	1.05e-06	0.241912
SRR13122251	16.0073	34.8622	38.3039	37.712	0.253084	0.00168015	0.000112377	0.00147791	1.18e-07	0.179781
SRR13122252	28.112	35.4889	43.0266	18.9026	0.20167	5.05e-05	2.81e-06	0.00117103	1.1e-06	0.240257
SRR13122253	28.112	35.4889	43.0266	18.9026	0.20167	5.05e-05	2.81e-06	0.00117103	1.1e-06	0.240257
SRR13122254	28.3427	35.2438	43.0657	13.9982	0.201184	4.36e-05	2.98e-06	0.00115584	1.14e-06	0.238379
SRR13122255	28.3427	35.2438	43.0657	13.9982	0.201184	4.36e-05	2.98e-06	0.00115584	1.14e-06	0.238379
SRR13122256	28.3427	35.2438	43.0657	13.9982	0.201184	4.36e-05	2.98e-06	0.00115584	1.14e-06	0.238379
SRR13122257	28.3427	35.2438	43.0657	13.9982	0.201184	4.36e-05	2.98e-06	0.00115584	1.14e-06	0.238379
SRR13122258	28.4341	35.3425	43.4044	13.8573	0.200986	4.27e-05	2.98e-06	0.00115761	1.13e-06	0.238962
SRR13122259	28.711	35.1714	43.6236	10.6305	0.200554	5.08e-05	2.94e-06	0.00114208	1.14e-06	0.237552
SRR13122260	28.711	35.1714	43.6236	10.6305	0.200554	5.08e-05	2.94e-06	0.00114208	1.14e-06	0.237552
SRR13122261	28.711	35.1714	43.6236	10.6305	0.200554	5.08e-05	2.94e-06	0.00114208	1.14e-06	0.237552
SRR13122262	16.6214	34.8877	38.4938	30.3376	0.251045	0.00111136	7.25e-05	0.00141331	1.07e-07	0.182813
SRR13122263	28.711	35.1714	43.6236	10.6305	0.200554	5.08e-05	2.94e-06	0.00114208	1.14e-06	0.237552
SRR13122264	28.711	35.1714	43.6236	10.6305	0.200554	5.08e-05	2.94e-06	0.00114208	1.14e-06	0.237552
SRR13122265	28.711	35.1714	43.6236	10.6305	0.200554	5.08e-05	2.94e-06	0.00114208	1.14e-06	0.237552
SRR13122266	28.8181	35.2073	43.8651	10.1579	0.200185	5.52e-05	2.88e-06	0.00114131	1.15e-06	0.237768
SRR13122267	29.1434	35.1052	44.2601	8.65436	0.199381	6.74e-05	2.7e-06	0.00113085	1.12e-06	0.236977
SRR13122268	29.3525	35.0378	44.529	7.82493	0.198971	7.63e-05	2.72e-06	0.0011254	1.09e-06	0.236433
SRR13122269	29.3525	35.0378	44.529	7.82493	0.198971	7.63e-05	2.72e-06	0.0011254	1.09e-06	0.236433
SRR13122270	29.2716	35.1731	44.7785	12.8634	0.198943	2.3e-05	3.61e-06	0.00112284	5.98e-07	0.236832
SRR13122271	29.2716	35.1731	44.7785	12.8634	0.198943	2.3e-05	3.61e-06	0.00112284	5.98e-07	0.236832
SRR13122272	29.2716	35.1731	44.7785	12.8634	0.198943	2.3e-05	3.61e-06	0.00112284	5.98e-07	0.236832
SRR13122273	16.6872	34.913	38.5873	29.433	0.250744	0.00109024	7.12e-05	0.00141769	1.04e-07	0.183097
SRR13122274	29.2542	35.1565	44.7655	12.9858	0.198936	1.39e-05	3.28e-06	0.0011233	6.03e-07	0.236443
SRR13122275	29.2542	35.1565	44.7655	12.9858	0.198936	1.39e-05	3.28e-06	0.0011233	6.03e-07	0.236443
SRR13122276	29.129	35.2098	44.7267	14.0635	0.199367	1.15e-05	3.51e-06	0.00112317	5.4e-07	0.236568
SRR13122277	29.129	35.2098	44.7267	14.0635	0.199367	1.15e-05	3.51e-06	0.00112317	5.4e-07	0.236568
SRR13122278	29.129	35.2098	44.7267	14.0635	0.199367	1.15e-05	3.51e-06	0.00112317	5.4e-07	0.236568
SRR13122279	29.129	35.2098	44.7267	14.0635	0.199367	1.15e-05	3.51e-06	0.00112317	5.4e-07	0.236568
SRR13122280	28.785	35.2776	44.2467	17.7799	0.200196	1.76e-05	3.54e-06	0.00111117	4.66e-07	0.237097
SRR13122281	28.785	35.2776	44.2467	17.7799	0.200196	1.76e-05	3.54e-06	0.00111117	4.66e-07	0.237097
SRR13122282	28.785	35.2776	44.2467	17.7799	0.200196	1.76e-05	3.54e-06	0.00111117	4.66e-07	0.237097
SRR13122283	28.785	35.2776	44.2467	17.7799	0.200196	1.76e-05	3.54e-06	0.00111117	4.66e-07	0.237097
SRR13122284	18.461	35.2967	38.7572	25.7783	0.241712	0.000289602	2.31e-05	0.00161766	1.19e-07	0.196224
SRR13122285	22.0447	35.5581	38.2716	33.9627	0.225101	6.9e-05	1.99e-05	0.00177688	2.33e-07	0.220803
SRR13122286	21.7685	35.3785	39.4501	20.5439	0.227197	0.00116669	0.000108535	0.00277809	3.51e-07	0.213579
