# Supplementary material for: Global biogeography of microbes driving ocean ecological status under climate change
Source: Nat Commun. 2024 May 31;15:4657. doi: 10.1038/s41467-024-49124-0 (PMC11143227; doi:10.1038/s41467-024-49124-0)
Supplement: Supplementary file 7 — Supplementary Data 4 [file 41467_2024_49124_MOESM7_ESM.xlsx]

## Sheet: data_for_ML
	Temperature	Salinity	pCO2	MLD	Oxygen	Nitrate	Phosphate	Silicate	Iron	Carbonate	Cyanobacteria	Proteobacteria	Ascomycota	Bacteroidetes	Firmicutes	Richness	Shannon	bi-cycle	3h4h	Assimilatory_nitrate_reduction	Assimilatory_sulfate_reduction	ATP_synthesis	Calvin_cycle	Cysteine_biosynthesis	Denitrification	Dissimilatory_nitrate_reduction	Dissimilatory_sulfate_reduction	Nitrification	Nitrogen_fixation	Pta-Ack	antenna_proteins	Photosynthetic_electron_transport	Photosystem_I	Photosystem_II	acetyl-CoA_pathway	Sulfur_oxidation
SRR12479645	30.5011	34.055	42.0699	10.4621	0.197312	0.000432868	2.36e-06	0.00150762	4.52e-07	0.235964	0.637197	0.194293	0.0294509	0.0167079	0.0372983	2941	2.64367	0.0101503	0.0046142	0.0981928	0.297861	0.0125066	0.0470208	0.143177	0.0449907	0.0183604	0.0346116	0.00332354	0.0380027	0.109222	0.0112068	0.0168763	0.00340833	0.00886739	0.0835054	0.0141017
SRR12479646	30.5011	34.055	42.0699	10.4621	0.197312	0.000432868	2.36e-06	0.00150762	4.52e-07	0.235964	0.546598	0.200465	0.0495843	0.0196958	0.0224911	2978	3.05792	0.00702452	0.00425952	0.0541069	0.260647	0.017045	0.127512	0.131853	0.0389738	0.0165078	0.033441	0.00286989	0.0335038	0.125532	0.0110067	0.0182801	0.00470748	0.0176617	0.0614269	0.0336411
SRR12479647	30.3795	34.0759	41.9806	12.2941	0.197684	0.000352643	2.37e-06	0.00149928	4.06e-07	0.235828	0.515216	0.237216	0.0439036	0.0214204	0.026449	2965	3.1948	0.00893744	0.00470198	0.0645675	0.28909	0.0142949	0.0722715	0.141535	0.0437159	0.0183358	0.0351551	0.00327921	0.0376986	0.119825	0.0114021	0.0174727	0.00349688	0.012945	0.0751979	0.0260776
SRR12479648	30.3795	34.0759	41.9806	12.2941	0.197684	0.000352643	2.37e-06	0.00149928	4.06e-07	0.235828	0.500311	0.256821	0.0437655	0.0235939	0.0255632	2960	3.22114	0.00714632	0.00424215	0.0521611	0.25456	0.0136813	0.186806	0.12381	0.0373495	0.0162371	0.0329349	0.00283892	0.0337278	0.111362	0.00973561	0.0172134	0.00378428	0.0121776	0.0634869	0.0167446
SRR12479649	25.2353	35.695	41.032	23.5323	0.21624	8.62e-05	1.27e-05	0.00123057	3.58e-07	0.232657	0.557635	0.179724	0.0555058	0.0237682	0.0247534	2993	2.87879	0.00718988	0.00453906	0.0522687	0.282681	0.0148529	0.0894042	0.139224	0.0401676	0.0175021	0.0358264	0.00321129	0.0363271	0.122589	0.0103554	0.019782	0.00438807	0.0130072	0.0647033	0.041981
SRR12479650	30.3795	34.0759	41.9806	12.2941	0.197684	0.000352643	2.37e-06	0.00149928	4.06e-07	0.235828	0.552388	0.238276	0.0377459	0.0230206	0.0219448	2961	3.17317	0.0103048	0.00459048	0.0624437	0.289317	0.014712	0.0768128	0.138703	0.0447425	0.0178066	0.0350811	0.00313367	0.0364739	0.119815	0.0113386	0.0184921	0.00406606	0.0116152	0.0831354	0.0174158
SRR12479651	26.3385	34.9177	44.7526	17.5982	0.210193	0.00403526	0.000294972	0.00165485	3.79e-08	0.215433	0.118878	0.281912	0.135788	0.0795909	0.0511565	3007	5.27111	0.00771987	0.00377247	0.0480518	0.249005	0.0126104	0.11968	0.126453	0.0370674	0.0146691	0.0281736	0.00265247	0.0297705	0.142453	0.0107456	0.0147545	0.00269617	0.00683419	0.0654965	0.0773944
SRR12479652	18.3405	35.2732	39.1295	20.4296	0.24443	2.13e-05	2.05e-05	0.00118907	2.43e-07	0.194197	0.540561	0.143948	0.0691714	0.029593	0.0247391	3029	3.25195	0.00731425	0.00381903	0.053263	0.251847	0.0136994	0.138955	0.130363	0.0363185	0.0154133	0.0306823	0.00266043	0.030691	0.135091	0.00898702	0.0188655	0.00356976	0.0111934	0.0604708	0.0467964
SRR12479653	26.1997	34.8274	44.576	12.3714	0.209382	0.0039568	0.000286406	0.00173256	4.31e-08	0.21404	0.0629969	0.283335	0.154506	0.0780809	0.04599	2972	5.43607	0.00973609	0.00376276	0.0533148	0.259594	0.0110276	0.0962451	0.127388	0.0390091	0.0148481	0.0268556	0.00269372	0.0296049	0.140257	0.0101061	0.0148088	0.00194505	0.00526719	0.0770632	0.0764728
SRR12479654	27.1741	34.3447	41.5782	10.8366	0.210155	0.00122647	9.89e-05	0.0014237	5.11e-08	0.223081	0.0819358	0.327194	0.119615	0.0971514	0.0549816	3029	5.26913	0.00961084	0.00441107	0.055863	0.289727	0.0118866	0.0704959	0.141637	0.0433993	0.0178848	0.0333526	0.00296885	0.0353479	0.126209	0.0112027	0.0159714	0.00235609	0.00605256	0.0801196	0.0415035
SRR12479655	27.2591	34.3487	41.319	11.4154	0.209654	0.00101392	8.45e-05	0.00138216	4.77e-08	0.224494	0.221058	0.22648	0.119461	0.0470212	0.0429522	3036	4.84844	0.00984672	0.00376551	0.0522985	0.264331	0.012853	0.115153	0.1295	0.0398677	0.0149688	0.0282309	0.00277982	0.0298347	0.125033	0.00965579	0.0163136	0.00294443	0.00934679	0.0785115	0.0547664
SRR12479656	27.933	34.0574	40.0727	14.8224	0.207039	0.000136882	2.46e-05	0.00116657	4.97e-08	0.228717	0.188553	0.192388	0.15166	0.0313969	0.0373839	2959	4.96257	0.00911353	0.00366287	0.0530469	0.250682	0.0139066	0.133812	0.125748	0.0382032	0.0147313	0.0254748	0.00286211	0.0283361	0.127474	0.00917328	0.0169633	0.00264437	0.00895298	0.0719756	0.0632381
SRR12479657	28.1714	33.971	39.9378	15.6559	0.205597	8.18e-05	2.27e-05	0.00112859	4.58e-08	0.229352	0.181137	0.173335	0.157444	0.0357208	0.036751	3040	4.97421	0.00711727	0.00296495	0.0460423	0.213026	0.014161	0.202061	0.117471	0.0310302	0.0117488	0.0217487	0.00218542	0.023098	0.124486	0.00802351	0.0166837	0.0027577	0.00840341	0.056522	0.0904691
SRR12479658	28.1935	33.9696	39.8331	15.3277	0.205313	7.1e-05	2.17e-05	0.00112169	4.44e-08	0.229802	0.175022	0.285345	0.113441	0.0438769	0.0467498	3060	4.96387	0.00811407	0.00391619	0.048794	0.253214	0.013546	0.132453	0.127388	0.0373728	0.0152157	0.0286301	0.00267832	0.030369	0.12959	0.00921806	0.0161493	0.00342115	0.0123265	0.0661382	0.0614661
SRR12479659	28.4743	33.6063	39.947	18.4546	0.204192	7.7e-05	2.84e-05	0.00110475	5.02e-08	0.226193	0.333402	0.219622	0.0949011	0.0384263	0.0438442	3011	4.30115	0.00916188	0.00435196	0.053805	0.285639	0.0122684	0.0833359	0.141619	0.0417681	0.0172098	0.0316815	0.00296773	0.0349587	0.12257	0.0101516	0.0170765	0.00325644	0.00928887	0.0755673	0.0433214
SRR12479660	28.2443	33.4407	40.1078	19.9185	0.20493	9.9e-05	3.24e-05	0.00119754	6.32e-08	0.22235	0.71913	0.0878464	0.0445571	0.015894	0.0150113	3002	2.14669	0.00604004	0.00373376	0.0499438	0.270902	0.0148577	0.111632	0.13828	0.0366992	0.0161127	0.0326063	0.00288173	0.0332734	0.117601	0.00887663	0.0210687	0.00594612	0.0120272	0.0557039	0.0618139
SRR12479661	28.2443	33.4407	40.1078	19.9185	0.20493	9.9e-05	3.24e-05	0.00119754	6.32e-08	0.22235	0.573571	0.0889913	0.0907015	0.0121684	0.0123966	2976	3.06424	0.00925101	0.00289523	0.0494072	0.228748	0.016132	0.17099	0.119464	0.0330371	0.0118349	0.0227892	0.00234859	0.0223835	0.138435	0.00793891	0.0188065	0.00369664	0.00752417	0.0683222	0.0659964
SRR12479662	28.0984	33.4402	40.2014	22.9307	0.20505	5.88e-05	2.68e-05	0.00125593	7.72e-08	0.221357	0.624077	0.160582	0.044162	0.0237619	0.022877	3017	2.61735	0.00649154	0.00466174	0.052574	0.296648	0.0141409	0.0758226	0.150354	0.0406984	0.0185474	0.0377842	0.00317296	0.0387454	0.120422	0.00990875	0.0203037	0.0052248	0.0113959	0.0605133	0.0325902
SRR12479663	19.092	35.5098	39.1005	23.2845	0.240513	1.7e-05	2.05e-05	0.00114982	2e-07	0.201329	0.528317	0.183786	0.0556187	0.0420311	0.0362341	2970	3.29656	0.00620797	0.00474079	0.0569154	0.303881	0.0127622	0.0681735	0.152562	0.0425	0.0197718	0.0396748	0.00327715	0.0410206	0.116354	0.0104921	0.0193434	0.00323244	0.00927611	0.0624507	0.0273637
SRR12479664	28.1948	33.4129	40.1701	22.4476	0.204601	4.62e-05	2.53e-05	0.00121834	7.52e-08	0.221601	0.607903	0.140582	0.0567774	0.0219587	0.022093	3030	2.76605	0.0065352	0.00408274	0.0499123	0.276701	0.014273	0.110459	0.137237	0.037966	0.0165713	0.0331181	0.00285164	0.0341505	0.124843	0.00919583	0.0199528	0.00436775	0.0100623	0.0584512	0.0492698
SRR12479665	28.2272	33.521	40.2444	27.1517	0.20421	5.62e-05	2.26e-05	0.00124523	1.02e-07	0.223093	0.592978	0.164048	0.0475381	0.0280132	0.0222847	3015	2.81704	0.00904282	0.00470457	0.0546615	0.301586	0.0139191	0.0630259	0.144289	0.0442268	0.0186172	0.0359695	0.00325032	0.0379004	0.121682	0.0107759	0.0189097	0.00393471	0.0117353	0.0760674	0.0257016
SRR12479666	29.1791	33.5033	41.2563	18.8812	0.200845	1.22e-05	1.7e-05	0.00119841	1.37e-07	0.224734	0.589787	0.127668	0.0628867	0.0195737	0.0212282	2994	2.88414	0.00587581	0.00379915	0.0490971	0.249457	0.0161551	0.144597	0.131046	0.0346407	0.0149127	0.0302999	0.002761	0.0308246	0.125079	0.00897929	0.0187942	0.00447476	0.011653	0.0513093	0.0662448
SRR12479667	29.2681	33.5967	41.4001	20.1597	0.200225	6.08e-06	1.78e-05	0.00116506	1.28e-07	0.225971	0.587492	0.155776	0.0549783	0.0238454	0.0228957	2986	2.84974	0.0058731	0.00401756	0.0457983	0.266101	0.0137399	0.130538	0.144204	0.0351887	0.0159169	0.0329334	0.00278182	0.032934	0.122054	0.00881107	0.0189625	0.00511359	0.0137556	0.0518283	0.0494474
SRR12479669	29.1931	33.6531	41.3568	19.2209	0.200425	5.69e-06	1.8e-05	0.00115213	1.24e-07	0.226432	0.571338	0.175973	0.0495735	0.0272214	0.0256125	3042	3.03451	0.00741286	0.00453815	0.0501852	0.28761	0.0140598	0.0863042	0.139857	0.0411694	0.0176305	0.0348235	0.00310039	0.03684	0.125449	0.0100262	0.0190016	0.00402374	0.0118247	0.0656393	0.040505
SRR12479670	28.8496	33.8618	41.4368	13.1032	0.201127	7.11e-06	1.98e-05	0.00118263	1.19e-07	0.227155	0.583515	0.129176	0.0652561	0.0196213	0.0216326	3017	2.96696	0.00575245	0.00387323	0.0463529	0.251897	0.0149124	0.157926	0.123278	0.0349785	0.0152587	0.0305994	0.00262809	0.0312143	0.131242	0.00910009	0.0185739	0.00426069	0.014602	0.052023	0.0515269
SRR12479671	28.3954	34.1403	41.6077	13.0601	0.202101	8.67e-06	2.24e-05	0.00125842	1.2e-07	0.228082	0.617592	0.145302	0.0469779	0.0238609	0.0229416	3018	2.74769	0.00725215	0.00432979	0.0486089	0.277098	0.0150584	0.0999154	0.137772	0.0397574	0.0171284	0.0343493	0.00312175	0.0354994	0.125008	0.0100259	0.0198114	0.00459809	0.0128548	0.0629852	0.044825
SRR12479672	28.3954	34.1403	41.6077	13.0601	0.202101	8.67e-06	2.24e-05	0.00125842	1.2e-07	0.228082	0.589672	0.134527	0.0580735	0.0232519	0.0231654	3024	2.94726	0.00715553	0.00400619	0.0505064	0.268221	0.0141753	0.1096	0.136639	0.0380388	0.0162641	0.0316748	0.00290364	0.033234	0.129705	0.00960998	0.0191588	0.00399418	0.0128007	0.0615726	0.0507401
SRR12479673	28.377	34.4077	42.2139	14.7387	0.202387	1.1e-05	3.06e-05	0.00139107	1.41e-07	0.230228	0.679641	0.0775776	0.0595118	0.0116433	0.0137075	3025	2.3878	0.00566668	0.00317754	0.044037	0.22731	0.0171809	0.190555	0.117448	0.0309334	0.013069	0.0263448	0.00237988	0.026909	0.135445	0.00789424	0.0203907	0.00564813	0.011943	0.048228	0.06544
SRR12479674	20.111	35.9574	39.283	20.4954	0.235401	1.04e-05	2.3e-05	0.00110033	1.72e-07	0.212032	0.748935	0.0677044	0.0419119	0.0120758	0.0143096	2981	2.05574	0.00870568	0.0038772	0.0544765	0.282489	0.0151909	0.0925554	0.134575	0.0398286	0.0164543	0.0325969	0.0029987	0.0330917	0.122787	0.00943798	0.0226135	0.00558506	0.0113632	0.0716776	0.0396956
SRR12479675	27.5814	34.6228	40.0072	16.7865	0.204799	4.91e-06	1.01e-05	0.00149651	4.46e-07	0.23429	0.581503	0.145484	0.0648908	0.0222201	0.0213765	3014	2.96457	0.00775872	0.0038874	0.0530558	0.253936	0.0160145	0.138058	0.126743	0.0366745	0.0150188	0.0298068	0.00280561	0.0304541	0.133336	0.00908095	0.0189125	0.00399109	0.00836701	0.0622277	0.0498717
SRR12479676	27.5471	34.642	40.03	17.3911	0.204892	5e-06	1.01e-05	0.0014925	4.65e-07	0.234288	0.62187	0.153914	0.0544631	0.0194358	0.0203551	2913	2.79387	0.0113373	0.00408023	0.0915779	0.282206	0.0132883	0.0677571	0.135463	0.0426071	0.0167977	0.0314571	0.00300029	0.032688	0.119161	0.00917214	0.0177956	0.00303829	0.00665117	0.0853928	0.0265285
SRR12479677	27.5814	34.6228	40.0072	16.7865	0.204799	4.91e-06	1.01e-05	0.00149651	4.46e-07	0.23429	0.553825	0.165652	0.0654177	0.0233513	0.0231799	2918	3.15752	0.00960994	0.00389724	0.0666685	0.266178	0.0137615	0.10251	0.129292	0.0397535	0.0156382	0.0290851	0.00306301	0.0307239	0.127709	0.00985337	0.0182209	0.00309406	0.00731044	0.0758021	0.0478295
SRR12479678	28.2905	36.2849	44.3043	15.3188	0.202853	0.000335484	3.42e-06	0.00129583	1.22e-06	0.247755	0.640913	0.157263	0.0427228	0.0231913	0.0231562	3004	2.55731	0.00647135	0.00464018	0.052284	0.295883	0.0154616	0.0813914	0.144337	0.0410163	0.0183157	0.0389731	0.00331795	0.0386813	0.122074	0.0106042	0.0218704	0.00554946	0.0120535	0.0618027	0.0252725
SRR12479680	27.1535	34.7352	39.9524	18.2514	0.206148	3.43e-06	1.07e-05	0.00150645	4.42e-07	0.233557	0.532319	0.207637	0.0604309	0.0216964	0.0218782	2925	3.16842	0.00949583	0.0040447	0.0731522	0.271904	0.0133439	0.0905282	0.130406	0.0406468	0.0158514	0.0298099	0.00304154	0.0311991	0.128562	0.00915757	0.0184246	0.00305881	0.00663477	0.0777494	0.0429894
SRR12479681	27.1812	34.7302	39.9356	18.3301	0.206019	3.48e-06	1.09e-05	0.00149778	4.65e-07	0.233713	0.527088	0.185805	0.0665977	0.0204718	0.0357237	2901	3.23163	0.0110116	0.00376777	0.0843338	0.270637	0.0133785	0.0833042	0.130246	0.04126	0.0157557	0.0284046	0.00288279	0.030415	0.124616	0.00962537	0.0170008	0.0026323	0.0058917	0.0839796	0.0408575
SRR12479682	27.1535	34.7352	39.9524	18.2514	0.206148	3.43e-06	1.07e-05	0.00150645	4.42e-07	0.233557	0.524554	0.166435	0.0775729	0.0183255	0.0180607	2892	3.19985	0.0083703	0.00323523	0.0562775	0.230549	0.0169199	0.166112	0.117129	0.0335417	0.0130098	0.0244777	0.0025203	0.0249836	0.138649	0.00855073	0.0182896	0.00332548	0.00709475	0.0635114	0.0634533
SRR12479683	27.1535	34.7352	39.9524	18.2514	0.206148	3.43e-06	1.07e-05	0.00150645	4.42e-07	0.233557	0.623792	0.177706	0.0435772	0.0228531	0.0204982	2921	2.58557	0.00745477	0.00419982	0.063115	0.286145	0.014466	0.0844353	0.142712	0.0407544	0.0178904	0.0349899	0.00311753	0.0362055	0.125546	0.00987533	0.0195383	0.00447184	0.00803536	0.0657375	0.0313095
SRR12479684	26.7763	34.8054	39.777	18.54	0.207356	2.95e-06	1.17e-05	0.00150333	4.55e-07	0.232954	0.559489	0.167145	0.0647584	0.0254419	0.0237796	2991	3.11238	0.00838504	0.00392786	0.0581391	0.264348	0.0143703	0.122307	0.132633	0.038375	0.0156895	0.0305531	0.00277975	0.0314012	0.129226	0.00944698	0.0182055	0.00343892	0.00685621	0.0671798	0.0427375
SRR12479685	26.7871	34.8195	39.8358	19.128	0.207317	2.86e-06	1.13e-05	0.00151247	4.36e-07	0.232993	0.545211	0.164017	0.0671577	0.0273904	0.0258723	2950	3.16846	0.0073195	0.00399417	0.0517525	0.258397	0.0155715	0.135151	0.136008	0.0371458	0.0155951	0.0312935	0.00280981	0.0313618	0.130201	0.0088001	0.0190677	0.00364866	0.0072195	0.0618713	0.0427924
SRR12479686	26.7871	34.8195	39.8358	19.128	0.207317	2.86e-06	1.13e-05	0.00151247	4.36e-07	0.232993	0.564751	0.155642	0.0639201	0.025469	0.0244063	2965	3.04672	0.00794797	0.00394003	0.0583273	0.262265	0.0143442	0.118427	0.132599	0.0376188	0.0154845	0.0304736	0.00275066	0.0309888	0.131574	0.0088868	0.0185005	0.00342453	0.00727273	0.0659106	0.049264
SRR12479687	26.445	34.9179	39.854	20.4616	0.208351	2.05e-06	1.17e-05	0.00152258	4.14e-07	0.232262	0.560441	0.150914	0.067187	0.0255173	0.0244855	2972	3.10293	0.00811405	0.00375583	0.0608127	0.257582	0.0140705	0.126497	0.129397	0.0378664	0.0152026	0.0292411	0.00273528	0.029991	0.132682	0.0092163	0.018178	0.00313633	0.00723035	0.0657986	0.0484931
SRR12479688	26.445	34.9179	39.854	20.4616	0.208351	2.05e-06	1.17e-05	0.00152258	4.14e-07	0.232262	0.52024	0.144868	0.0866614	0.0215786	0.0233083	2952	3.33187	0.00806402	0.00354873	0.0613194	0.250224	0.0134496	0.140858	0.127827	0.0363723	0.0144858	0.0275902	0.00276253	0.0286391	0.13045	0.00898015	0.0174922	0.0027596	0.00699551	0.0637601	0.0544229
SRR12479689	26.397	34.9101	39.7801	20.1178	0.208532	2.09e-06	1.2e-05	0.00151551	4.26e-07	0.232147	0.520593	0.12039	0.0919231	0.0200022	0.0201376	2964	3.31775	0.00630703	0.00272169	0.0497821	0.198983	0.0190577	0.232835	0.110985	0.0271182	0.0107551	0.0216567	0.00195204	0.0206268	0.144701	0.00707867	0.0178145	0.00351731	0.00669014	0.0486164	0.0688015
SRR12479690	27.6231	36.4262	43.4179	19.8387	0.204954	0.000397253	4.3e-06	0.00133582	1.06e-06	0.248726	0.632268	0.137168	0.0444308	0.0197356	0.0199965	3026	2.7161	0.00872256	0.00457888	0.0572475	0.292198	0.0141865	0.0737913	0.141544	0.0438946	0.0182539	0.0343682	0.00322039	0.0368398	0.121596	0.011299	0.019206	0.00386317	0.0123637	0.0746013	0.0282248
SRR12479691	26.445	34.9179	39.854	20.4616	0.208351	2.05e-06	1.17e-05	0.00152258	4.14e-07	0.232262	0.606942	0.155351	0.0557095	0.0234314	0.024436	2978	2.84789	0.0102066	0.00424824	0.0906766	0.289155	0.0131018	0.0632586	0.138099	0.0430053	0.0176082	0.0324562	0.0030897	0.0345019	0.116586	0.00945868	0.0173737	0.00270085	0.00632105	0.0807522	0.0274003
SRR12479692	25.9874	35.0898	39.9832	19.8427	0.209725	1.34e-06	1.23e-05	0.00153628	3.82e-07	0.231443	0.572976	0.143584	0.0645589	0.0219147	0.0235578	2961	2.99318	0.00709573	0.0039221	0.0621441	0.264408	0.0136142	0.121005	0.132245	0.0370679	0.0159305	0.0305628	0.00281393	0.0320566	0.125166	0.00945033	0.0183263	0.0033008	0.00795081	0.0596019	0.0533373
SRR12479693	25.9874	35.0898	39.9832	19.8427	0.209725	1.34e-06	1.23e-05	0.00153628	3.82e-07	0.231443	0.542319	0.127881	0.082268	0.0197247	0.0199648	2977	3.18635	0.00681779	0.00341727	0.0504296	0.238484	0.0171837	0.159422	0.124629	0.0341365	0.0141403	0.0273657	0.00253448	0.0275273	0.13147	0.00837545	0.0194694	0.00350152	0.00747054	0.0568647	0.0667606
SRR12479694	25.9874	35.0898	39.9832	19.8427	0.209725	1.34e-06	1.23e-05	0.00153628	3.82e-07	0.231443	0.438451	0.149458	0.0864891	0.0337521	0.0435323	3010	3.96447	0.00927664	0.00442099	0.0524816	0.291824	0.0137382	0.0712536	0.142305	0.044126	0.0184725	0.0327532	0.00318617	0.0359848	0.122679	0.0122816	0.0178863	0.00287755	0.0107202	0.0787293	0.0350035
SRR12479695	25.9874	35.0898	39.9832	19.8427	0.209725	1.34e-06	1.23e-05	0.00153628	3.82e-07	0.231443	0.579687	0.149447	0.0680647	0.0249832	0.0245629	2930	2.96369	0.00709062	0.00410061	0.0639037	0.272145	0.0137033	0.104913	0.134148	0.0385533	0.0165303	0.0315228	0.00284117	0.0332743	0.124133	0.00951293	0.0190091	0.00321339	0.0067856	0.0615944	0.0530258
SRR12479696	25.5283	35.1929	40.0568	22.8909	0.211404	9.42e-07	1.33e-05	0.00153334	3.72e-07	0.229919	0.578149	0.140801	0.0675016	0.0247383	0.0229284	2968	3.03541	0.00805948	0.00375846	0.0632786	0.257341	0.013973	0.127234	0.129604	0.036332	0.0149788	0.0295647	0.00266242	0.0299807	0.125704	0.00888004	0.0183341	0.00334692	0.00658622	0.0625269	0.0578559
SRR12479697	25.5283	35.1929	40.0568	22.8909	0.211404	9.42e-07	1.33e-05	0.00153334	3.72e-07	0.229919	0.490648	0.175072	0.0784024	0.0292958	0.0332083	2992	3.47658	0.00773618	0.00364181	0.0555968	0.248843	0.0141032	0.143614	0.127646	0.0357597	0.0144899	0.0284541	0.00253955	0.0288419	0.131971	0.00881635	0.0178044	0.00305354	0.0061264	0.0632258	0.0577362
SRR12479698	25.5283	35.1929	40.0568	22.8909	0.211404	9.42e-07	1.33e-05	0.00153334	3.72e-07	0.229919	0.54565	0.185249	0.0628667	0.0278266	0.0279655	2969	3.09704	0.00820909	0.00436985	0.0806922	0.287017	0.0130931	0.0755859	0.139171	0.0413998	0.0177801	0.0337752	0.00323658	0.0359963	0.119864	0.00964327	0.0177601	0.00300203	0.00635811	0.0691684	0.0338786
SRR12479699	25.0805	35.2862	39.9394	22.6248	0.21301	8.5e-07	1.38e-05	0.00153702	3.44e-07	0.228954	0.563545	0.154007	0.0659568	0.0275231	0.0264235	2999	3.09631	0.00791494	0.00409179	0.0668084	0.274999	0.0135748	0.0993874	0.135404	0.0396923	0.0167894	0.0316684	0.00289626	0.0330093	0.125161	0.00938419	0.0189215	0.00325206	0.00631678	0.0674115	0.0433164
SRR12479700	25.0805	35.2862	39.9394	22.6248	0.21301	8.5e-07	1.38e-05	0.00153702	3.44e-07	0.228954	0.521446	0.171366	0.0708553	0.0291364	0.0273845	2991	3.27919	0.00705751	0.00390402	0.0549754	0.260526	0.014144	0.127719	0.133912	0.0369786	0.0159232	0.030953	0.00282493	0.03135	0.129047	0.0090684	0.0185366	0.00322923	0.00643165	0.0599731	0.0534465
SRR12479701	27.3416	36.4707	43.2314	24.5698	0.204956	0.000328563	3.64e-06	0.00123958	1.04e-06	0.248091	0.58782	0.156997	0.0480137	0.0214707	0.0213387	3029	2.72954	0.00709327	0.00433796	0.050302	0.279432	0.0151773	0.0977461	0.139453	0.0404919	0.0176682	0.0355378	0.00315205	0.0362884	0.124515	0.0101895	0.0200766	0.0043968	0.0142063	0.062895	0.0370396
SRR12479702	25.2286	35.2226	39.8555	22.4114	0.212462	9.05e-07	1.36e-05	0.00153239	3.66e-07	0.229272	0.426117	0.186029	0.0929535	0.0317527	0.0293022	3021	3.76093	0.00659708	0.00329883	0.0494013	0.226059	0.0148999	0.191116	0.123198	0.0319067	0.0130676	0.0256121	0.00236882	0.0253287	0.135952	0.00832628	0.0170863	0.00265816	0.00542411	0.0538546	0.063845
SRR12479703	24.6113	35.3925	40.0044	22.528	0.214698	8.29e-07	1.48e-05	0.00153426	3.26e-07	0.227402	0.478656	0.187254	0.0822631	0.0312381	0.0291519	3009	3.55076	0.00874229	0.00414264	0.066481	0.278478	0.0126248	0.0941506	0.137503	0.0411558	0.0169764	0.0316834	0.00306668	0.0334403	0.128102	0.0102879	0.0177916	0.00248187	0.00536438	0.0716038	0.0359233
SRR12479704	24.7555	35.328	39.8103	20.7665	0.214101	9.25e-07	1.44e-05	0.00153229	3.51e-07	0.228063	0.477153	0.185615	0.0780463	0.0331522	0.0302854	2946	3.49794	0.00643355	0.00347948	0.0581435	0.245579	0.0149841	0.143686	0.132675	0.0326281	0.0135184	0.0332125	0.00225672	0.0273746	0.131837	0.0077762	0.0224493	0.00527024	0.00928915	0.0540304	0.0553775
SRR12479705	24.7555	35.328	39.8103	20.7665	0.214101	9.25e-07	1.44e-05	0.00153229	3.51e-07	0.228063	0.467191	0.18484	0.0832092	0.0314928	0.0289967	2820	3.59446	0.00853872	0.00364949	0.0609494	0.258441	0.01313	0.128608	0.12727	0.0374656	0.0152034	0.0291135	0.00280482	0.0294076	0.138156	0.00877483	0.0168317	0.00274074	0.00532094	0.0669816	0.0466109
SRR12479706	24.7555	35.328	39.8103	20.7665	0.214101	9.25e-07	1.44e-05	0.00153229	3.51e-07	0.228063	0.440521	0.205371	0.0829331	0.0317573	0.0328511	2889	3.67084	0.00873945	0.00383688	0.0623847	0.264347	0.0132347	0.118736	0.130623	0.0382101	0.015774	0.0299957	0.00280844	0.0303873	0.136515	0.00894919	0.0175251	0.00244934	0.00515395	0.0692054	0.0411242
SRR12479707	24.1462	35.516	40.1586	23.303	0.21645	7.98e-07	1.59e-05	0.00152805	3.1e-07	0.225802	0.515171	0.158073	0.0815043	0.0317944	0.0264635	2890	3.39943	0.00892587	0.00388924	0.0612313	0.266073	0.0135756	0.110977	0.131352	0.0390388	0.0160129	0.029223	0.00280096	0.0314829	0.13182	0.00938769	0.0184395	0.00279217	0.00578502	0.0705981	0.046596
SRR12479708	24.1462	35.516	40.1586	23.303	0.21645	7.98e-07	1.59e-05	0.00152805	3.1e-07	0.225802	0.44419	0.178219	0.0896717	0.0335706	0.0356202	2891	3.73948	0.00816289	0.00360245	0.0567508	0.239255	0.0138606	0.159913	0.122069	0.0357277	0.0141598	0.0269171	0.00264308	0.0267401	0.144141	0.00910206	0.0171004	0.00241047	0.00512767	0.0648755	0.0474413
SRR12479709	24.1462	35.516	40.1586	23.303	0.21645	7.98e-07	1.59e-05	0.00152805	3.1e-07	0.225802	0.473828	0.174718	0.0830554	0.0336256	0.0341031	2919	3.624	0.00908013	0.00391939	0.066959	0.260108	0.0127994	0.1184	0.128708	0.038166	0.0153353	0.0288699	0.00277085	0.0298261	0.135066	0.00927168	0.0179466	0.00237579	0.00513944	0.0714457	0.0438128
SRR12479710	24.1561	35.5059	40.0569	21.3661	0.216379	8.83e-07	1.57e-05	0.00152723	3.23e-07	0.226069	0.509281	0.16043	0.0776857	0.0295125	0.0256593	2990	3.32906	0.00789325	0.004115	0.0445736	0.262666	0.0158154	0.132822	0.130734	0.0397286	0.0166255	0.0311137	0.00304529	0.033008	0.140804	0.0096167	0.0188002	0.00271791	0.00576333	0.0660328	0.0341245
SRR12479711	23.7538	35.6154	40.3366	27.0637	0.218125	6.81e-07	1.67e-05	0.00152032	2.86e-07	0.224224	0.511885	0.160107	0.0761016	0.029183	0.0256302	2991	3.30857	0.00765183	0.00409748	0.0447631	0.265733	0.0155897	0.128719	0.132487	0.0400334	0.0171739	0.0316495	0.00298044	0.0333968	0.136777	0.00947088	0.0182963	0.00288311	0.0059105	0.0648194	0.0375679
SRR12479712	27.2026	36.6335	43.6801	25.4352	0.204509	0.000340642	3.66e-06	0.000982695	9.08e-07	0.247525	0.679813	0.0887157	0.0576194	0.011166	0.0131728	3002	2.38876	0.00589453	0.00330906	0.0491246	0.231317	0.0133537	0.15555	0.11623	0.0316906	0.013617	0.0272787	0.00274922	0.0272931	0.179403	0.00817791	0.019304	0.00428725	0.00986167	0.0519141	0.0496452
SRR12479713	23.7538	35.6154	40.3366	27.0637	0.218125	6.81e-07	1.67e-05	0.00152032	2.86e-07	0.224224	0.499171	0.160943	0.080959	0.0295146	0.0256904	3004	3.403	0.00806993	0.00408562	0.0441153	0.259631	0.0154036	0.13607	0.128969	0.039143	0.0163528	0.0301974	0.00296159	0.0316026	0.145096	0.00920495	0.0185429	0.00270797	0.00561519	0.0664439	0.0357872
SRR12479714	23.6973	35.6321	40.3234	26.4837	0.218367	7.18e-07	1.66e-05	0.00151842	2.88e-07	0.224155	0.584664	0.156421	0.0584768	0.0289739	0.0246982	3004	2.87199	0.00650428	0.00433058	0.0446052	0.272643	0.0141097	0.119803	0.138218	0.039618	0.0180526	0.0343152	0.00305174	0.0355251	0.13283	0.00971139	0.0197798	0.00336916	0.00651853	0.0587207	0.0382933
SRR12479715	23.7538	35.6154	40.3366	27.0637	0.218125	6.81e-07	1.67e-05	0.00152032	2.86e-07	0.224224	0.588369	0.138091	0.063575	0.0265385	0.0238282	2979	2.90668	0.00701992	0.00399084	0.0441202	0.264156	0.0139243	0.12857	0.134668	0.0390443	0.0169194	0.0315752	0.00296617	0.0333708	0.137687	0.00953192	0.0197737	0.00325738	0.00622588	0.0604554	0.0427438
SRR12479716	23.5691	35.6428	40.1345	30.7987	0.219017	5.17e-07	1.63e-05	0.00151895	2.55e-07	0.224183	0.501406	0.146553	0.0822763	0.0285298	0.0233569	2903	3.34442	0.00695326	0.00379526	0.0414825	0.244691	0.0173262	0.173015	0.123335	0.0366852	0.0154939	0.0286471	0.00280847	0.0303366	0.141756	0.00895097	0.0182896	0.00251168	0.00550485	0.0602683	0.038149
SRR12479717	23.4014	35.6785	39.9245	25.4187	0.219537	4.77e-07	1.58e-05	0.00151751	2.43e-07	0.224395	0.502142	0.132048	0.0928663	0.0237435	0.020229	2993	3.42191	0.00881407	0.00357288	0.0439708	0.243048	0.0156401	0.160629	0.122256	0.0380264	0.0149106	0.0269939	0.00286141	0.0285553	0.149184	0.00909932	0.0181247	0.00250241	0.00519542	0.0689195	0.037696
SRR12479718	23.4014	35.6785	39.9245	25.4187	0.219537	4.77e-07	1.58e-05	0.00151751	2.43e-07	0.224395	0.541081	0.156354	0.0718693	0.0331985	0.0258068	2923	3.24878	0.00776602	0.00395221	0.0617189	0.263374	0.0138854	0.124879	0.130346	0.0378539	0.0156407	0.0305219	0.00285841	0.0319225	0.132376	0.00876582	0.01815	0.00305311	0.00596319	0.0651759	0.0417977
SRR12479719	23.2074	35.7106	40.0025	25.57	0.220356	4.82e-07	1.64e-05	0.0015123	2.37e-07	0.223425	0.548488	0.170805	0.0626173	0.0345652	0.0274778	2975	3.07753	0.0065094	0.00428752	0.0439891	0.273491	0.0135689	0.113895	0.136759	0.0395883	0.0178021	0.0341487	0.00300671	0.0354069	0.143054	0.00982772	0.0195212	0.00320515	0.00618213	0.0595136	0.0362435
SRR12479720	22.9009	35.8153	40.2144	21.4101	0.221399	4.78e-07	1.71e-05	0.0015026	2.29e-07	0.22232	0.468727	0.19236	0.0763817	0.035033	0.0303987	2973	3.57591	0.00855921	0.00417567	0.0459997	0.268128	0.0147941	0.11359	0.133562	0.0410188	0.0171729	0.0318445	0.00302028	0.0336452	0.141754	0.00943525	0.0188517	0.00279065	0.00631557	0.0704993	0.0348437
SRR12479721	22.7375	35.8469	40.488	24.4584	0.222146	4.85e-07	1.82e-05	0.00149612	2.38e-07	0.220874	0.464801	0.196566	0.0767797	0.0370142	0.030432	2953	3.55452	0.00770976	0.00416046	0.0446961	0.265916	0.014837	0.119586	0.133081	0.0401412	0.0171322	0.0327146	0.00308098	0.0336122	0.145657	0.0093554	0.0184746	0.00282682	0.00613396	0.0666287	0.0342552
SRR12479722	22.6872	35.7924	40.2851	23.513	0.222396	5.62e-07	1.83e-05	0.00149978	2.71e-07	0.220582	0.58708	0.152169	0.0567798	0.033455	0.0238464	2957	2.91913	0.00683586	0.00428512	0.0443959	0.272813	0.0158262	0.114651	0.134886	0.0398027	0.0174483	0.0341315	0.00310049	0.0353094	0.14327	0.00950303	0.0200247	0.00364852	0.00720937	0.0613802	0.0314788
SRR12479723	20.5127	36.1023	41.5138	24.4136	0.232009	0.00109007	6.16e-06	0.00103758	1.32e-07	0.208495	0.561662	0.13222	0.0731369	0.0327726	0.0229756	3055	3.20786	0.00994603	0.00386878	0.0599494	0.278833	0.0128831	0.0847264	0.131911	0.0418648	0.0168525	0.0307941	0.00294433	0.0323621	0.129587	0.00946995	0.020441	0.00283057	0.0105162	0.079458	0.040761
SRR12479724	27.9788	34.6011	40.5151	26.0408	0.203732	5.28e-06	1.04e-05	0.00154541	1.69e-07	0.234162	0.593261	0.135656	0.058458	0.0220702	0.0233743	2970	2.92274	0.00934617	0.00429104	0.0539348	0.280775	0.0136636	0.0919908	0.136493	0.0419222	0.0168353	0.0321829	0.00313049	0.034116	0.126708	0.00979092	0.018937	0.00379095	0.00886753	0.0760803	0.0371441
SRR12479725	28.061	34.5787	40.5136	27.4772	0.20342	4.42e-06	9.6e-06	0.001547	1.74e-07	0.234334	0.647875	0.124067	0.0485241	0.0217357	0.0214074	2966	2.58406	0.00890341	0.00430328	0.0533915	0.28584	0.0143567	0.0857448	0.140463	0.0418001	0.0172413	0.0347511	0.00320813	0.0350791	0.123899	0.00954042	0.0206522	0.0049918	0.01032	0.0740197	0.0314949
SRR12479726	27.9728	34.5385	40.3305	28.7168	0.203765	4.79e-06	8.96e-06	0.00154598	1.75e-07	0.233927	0.605424	0.126902	0.0603662	0.0200419	0.02097	2993	2.89211	0.010166	0.00403166	0.0583005	0.273222	0.0132449	0.100784	0.13234	0.0416747	0.0161357	0.0303821	0.00293168	0.0323396	0.131614	0.00928065	0.0181188	0.00341946	0.0075628	0.0799583	0.0344941
SRR12479727	27.9728	34.5385	40.3305	28.7168	0.203765	4.79e-06	8.96e-06	0.00154598	1.75e-07	0.233927	0.598121	0.142301	0.0561617	0.0222947	0.0233368	3021	2.88543	0.0089663	0.00452699	0.0535018	0.29181	0.0131995	0.0857792	0.140969	0.0430908	0.0175811	0.0336357	0.00330256	0.0354131	0.122461	0.0097822	0.0181722	0.0037163	0.0085189	0.0747283	0.0308449
SRR12479728	28.0492	34.546	40.3638	30.0215	0.203373	3.92e-06	8.27e-06	0.00154583	1.79e-07	0.234356	0.47982	0.16865	0.0771281	0.0283171	0.0276344	2996	3.65542	0.0111662	0.00408511	0.0587204	0.275117	0.0123086	0.0950001	0.13479	0.0426565	0.0160574	0.0289937	0.00306963	0.0311072	0.129908	0.0092634	0.0164037	0.00244621	0.00669803	0.0865207	0.0356884
SRR12479729	28.0492	34.546	40.3638	30.0215	0.203373	3.92e-06	8.27e-06	0.00154583	1.79e-07	0.234356	0.64191	0.122961	0.0466333	0.0218282	0.0238873	3014	2.49447	0.00398695	0.00495689	0.0486367	0.295394	0.015086	0.0888029	0.147177	0.0395365	0.0191403	0.0398567	0.00325295	0.0405878	0.113091	0.00996412	0.0220874	0.00543403	0.0119196	0.0483524	0.042737
SRR12479730	28.0492	34.546	40.3638	30.0215	0.203373	3.92e-06	8.27e-06	0.00154583	1.79e-07	0.234356	0.633752	0.12614	0.0500377	0.0181525	0.0196375	2986	2.8462	0.0135726	0.00431738	0.064854	0.301757	0.0120752	0.0538759	0.140509	0.0462595	0.0173298	0.0309249	0.00333133	0.0340915	0.119443	0.00970079	0.0168818	0.00245739	0.00571209	0.101676	0.0212305
SRR12479731	27.9754	34.5413	40.2823	29.9772	0.203625	3.47e-06	8.11e-06	0.00154548	1.79e-07	0.234152	0.581296	0.122942	0.0687909	0.0189756	0.0210029	2972	2.98935	0.00891851	0.0036837	0.05285	0.255975	0.0142414	0.129196	0.129171	0.0380102	0.0146436	0.028303	0.00283478	0.0292946	0.137299	0.00861539	0.0178185	0.00385393	0.0091751	0.0697616	0.0463544
SRR12479732	27.9754	34.5413	40.2823	29.9772	0.203625	3.47e-06	8.11e-06	0.00154548	1.79e-07	0.234152	0.621893	0.130972	0.0540794	0.0197428	0.0209102	2980	2.77834	0.0105713	0.00444302	0.0608097	0.290898	0.0125004	0.0725191	0.140322	0.0436092	0.0172855	0.0325772	0.00321526	0.0352705	0.124388	0.00988887	0.018119	0.00332252	0.00805434	0.0835641	0.0286423
SRR12479733	27.9754	34.5413	40.2823	29.9772	0.203625	3.47e-06	8.11e-06	0.00154548	1.79e-07	0.234152	0.573271	0.145413	0.0585869	0.0242224	0.0246683	3021	2.97918	0.00797443	0.00420356	0.0516413	0.273799	0.0139379	0.107713	0.136468	0.0396652	0.0167466	0.0329977	0.00296606	0.0335471	0.129793	0.00977529	0.019292	0.00405477	0.0107797	0.0669022	0.037744
SRR12479734	19.3826	35.9789	40.1421	23.7964	0.236705	0.00116009	7.3e-06	0.00106986	1.74e-07	0.20501	0.517013	0.16487	0.0702633	0.035981	0.027387	3030	3.36507	0.00882752	0.00418245	0.0550691	0.275924	0.012795	0.0908706	0.13421	0.0409973	0.0169518	0.0336527	0.00289392	0.0333527	0.130724	0.00969525	0.0206371	0.00312634	0.0120054	0.0729435	0.0411416
SRR12479735	27.8809	34.5654	40.2079	29.0745	0.203929	3.95e-06	8.16e-06	0.0015464	1.78e-07	0.234203	0.553022	0.160591	0.0569116	0.0251273	0.0260723	2988	3.23836	0.0135979	0.00439596	0.0641527	0.301396	0.0121092	0.0515008	0.142531	0.0468648	0.0175308	0.0312125	0.00316176	0.034405	0.119229	0.0098881	0.0165279	0.00227705	0.00600081	0.101895	0.0213233
SRR12479736	27.8809	34.5654	40.2079	29.0745	0.203929	3.95e-06	8.16e-06	0.0015464	1.78e-07	0.234203	0.494806	0.167853	0.0708641	0.0260975	0.0278866	3017	3.58793	0.0143387	0.00425779	0.0666079	0.29974	0.0121845	0.0499441	0.139177	0.047494	0.017249	0.0300307	0.00312167	0.0331228	0.119991	0.0100456	0.016206	0.00197854	0.00620414	0.107861	0.0204461
SRR12479737	27.8809	34.5654	40.2079	29.0745	0.203929	3.95e-06	8.16e-06	0.0015464	1.78e-07	0.234203	0.543767	0.145664	0.065857	0.0227221	0.0263325	3046	3.18004	0.00944771	0.00422661	0.0530897	0.277229	0.0132412	0.0930538	0.13596	0.0414344	0.0165392	0.0314612	0.00304525	0.0333254	0.12652	0.0101601	0.0179695	0.00340671	0.0106387	0.0752836	0.0439677
SRR12479738	27.8809	34.5654	40.2079	29.0745	0.203929	3.95e-06	8.16e-06	0.0015464	1.78e-07	0.234203	0.54063	0.142809	0.0721956	0.0225692	0.0262387	3009	3.21486	0.00691939	0.00378265	0.0455534	0.244361	0.0134283	0.197843	0.122783	0.0351827	0.0144825	0.0284698	0.00268462	0.0302728	0.117271	0.00885259	0.0169356	0.00368682	0.0107577	0.0601053	0.0366284
SRR12479739	27.6926	34.6221	40.0152	27.157	0.204328	4.71e-06	8.27e-06	0.00154388	1.81e-07	0.234573	0.461002	0.165453	0.0806655	0.0250299	0.0279498	3041	3.62708	0.0105842	0.00434293	0.054078	0.282882	0.0123654	0.090495	0.138744	0.0434292	0.017142	0.0308011	0.00306775	0.0337815	0.126055	0.0101809	0.017065	0.00260927	0.0106558	0.0831281	0.0285931
SRR12479740	27.6926	34.6221	40.0152	27.157	0.204328	4.71e-06	8.27e-06	0.00154388	1.81e-07	0.234573	0.464878	0.170886	0.0782018	0.0206228	0.0265399	2993	3.75578	0.0149569	0.00408348	0.0732503	0.288716	0.0119147	0.0576875	0.134787	0.0468041	0.0163245	0.0281435	0.00299578	0.0305473	0.122326	0.00986038	0.0156812	0.00183304	0.0065601	0.110022	0.0235055
SRR12479741	27.5381	34.7154	39.9319	28.6799	0.20472	3.36e-06	8.58e-06	0.00154085	1.8e-07	0.235262	0.584425	0.14986	0.0575274	0.0228276	0.0253418	2997	2.9616	0.00984112	0.00408018	0.0560797	0.289435	0.0125217	0.0764936	0.142442	0.0426387	0.0170856	0.0329299	0.00311129	0.0350992	0.122801	0.00942849	0.018659	0.00335526	0.00868819	0.080006	0.035305
SRR12479742	27.5381	34.7154	39.9319	28.6799	0.20472	3.36e-06	8.58e-06	0.00154085	1.8e-07	0.235262	0.489543	0.155948	0.0815622	0.0271736	0.0273016	3055	3.63	0.0126506	0.00395033	0.0574666	0.282249	0.0122421	0.0806654	0.137125	0.043447	0.0160526	0.0288836	0.0030212	0.0309735	0.12517	0.00961852	0.0176197	0.00248149	0.00683867	0.0951224	0.0344221
SRR12479743	27.5381	34.7154	39.9319	28.6799	0.20472	3.36e-06	8.58e-06	0.00154085	1.8e-07	0.235262	0.636169	0.137511	0.0448433	0.0227976	0.0225312	3001	2.66816	0.0116257	0.00451209	0.0612345	0.304609	0.0128053	0.0527075	0.144852	0.0462412	0.0183809	0.0338993	0.00348812	0.0366897	0.11721	0.0103561	0.017797	0.00311193	0.00735076	0.0913866	0.0217432
SRR12479744	27.398	34.7542	39.8826	29.7315	0.205211	2.82e-06	9.2e-06	0.00153974	1.76e-07	0.235151	0.561088	0.141643	0.0671571	0.0230998	0.0266996	3007	3.16673	0.0110151	0.00420087	0.0623586	0.282567	0.0130935	0.0832913	0.13767	0.0429352	0.0165277	0.0309029	0.00301812	0.0332028	0.120822	0.0101268	0.0175908	0.00356391	0.00978173	0.0859707	0.0313615
SRR12479745	17.9738	35.8361	38.7068	27.8439	0.243009	0.00117344	1.14e-05	0.00114739	1.54e-07	0.200068	0.289621	0.24944	0.096194	0.059977	0.0408724	3091	4.45032	0.00914581	0.00380139	0.0539033	0.259667	0.0113902	0.115508	0.131582	0.0387657	0.015416	0.0305797	0.00271312	0.0298599	0.135867	0.00877883	0.0159665	0.0019639	0.00689018	0.0738516	0.0543504
SRR12479746	27.398	34.7542	39.8826	29.7315	0.205211	2.82e-06	9.2e-06	0.00153974	1.76e-07	0.235151	0.449811	0.161316	0.0865087	0.0259685	0.0300393	3010	3.75171	0.00944076	0.0038708	0.0557987	0.257042	0.0134234	0.118585	0.129508	0.0389688	0.0149944	0.028096	0.00285119	0.0296639	0.129711	0.00973912	0.0168019	0.00296778	0.00955884	0.0734255	0.0555523
SRR12479747	30.6291	35.4062	43.9994	10.1375	0.195904	0.00054396	2.28e-06	0.00152162	5.05e-07	0.248928	0.599493	0.0812296	0.0815747	0.0129464	0.013858	3038	2.97428	0.00689443	0.00259704	0.0445675	0.198693	0.0184992	0.224178	0.108008	0.0286266	0.0109586	0.0212242	0.00205019	0.0212289	0.152035	0.00733566	0.0174789	0.0042482	0.00832171	0.0518616	0.0711928
SRR12479748	30.8526	35.303	44.1879	8.99898	0.195421	0.00056998	2.28e-06	0.00151934	5.02e-07	0.248145	0.596197	0.0944737	0.0748407	0.0161856	0.0167817	2931	3.13701	0.00787537	0.00299968	0.0453448	0.220388	0.0161349	0.19549	0.114518	0.0328469	0.0127709	0.02411	0.00246625	0.0250227	0.151636	0.00812049	0.0171366	0.00453383	0.00990143	0.0591296	0.0495741
SRR12479749	30.8526	35.303	44.1879	8.99898	0.195421	0.00056998	2.28e-06	0.00151934	5.02e-07	0.248145	0.531499	0.152351	0.0721419	0.0205545	0.0256507	2992	3.42614	0.00955645	0.00394935	0.0524796	0.263664	0.0131278	0.11806	0.132968	0.0398897	0.015777	0.0294045	0.00290993	0.0309376	0.136754	0.00945254	0.0166847	0.00294107	0.0082425	0.0745711	0.0386295
SRR12479750	30.8526	35.303	44.1879	8.99898	0.195421	0.00056998	2.28e-06	0.00151934	5.02e-07	0.248145	0.627061	0.12762	0.0540806	0.0193951	0.0216208	2973	2.81651	0.00776094	0.00423152	0.0498152	0.270547	0.014544	0.118587	0.133278	0.0393735	0.0163519	0.0323722	0.00298363	0.0330577	0.134667	0.00962167	0.019263	0.00444374	0.0099248	0.0661397	0.0330382
SRR12479751	30.8526	35.303	44.1879	8.99898	0.195421	0.00056998	2.28e-06	0.00151934	5.02e-07	0.248145	0.645112	0.0972725	0.0599736	0.0167205	0.0173444	2972	2.84315	0.00986032	0.0037231	0.0525584	0.263854	0.0130261	0.114553	0.130021	0.0388241	0.0148881	0.0282324	0.00273167	0.02977	0.131264	0.00924333	0.0179291	0.00372793	0.00812008	0.0761253	0.051548
SRR12479752	30.8526	35.303	44.1879	8.99898	0.195421	0.00056998	2.28e-06	0.00151934	5.02e-07	0.248145	0.685753	0.0690121	0.0611978	0.0118305	0.0129548	2965	2.45307	0.00595383	0.00294959	0.0432059	0.218184	0.019166	0.210682	0.115038	0.0303598	0.0122782	0.0255277	0.0023296	0.0252133	0.13971	0.00759146	0.0195863	0.00563819	0.0105881	0.0496391	0.0563583
SRR12479753	22.8062	36.6154	42.7148	31.0618	0.222123	0.000829388	4.31e-06	0.00111553	1.89e-07	0.224413	0.543996	0.141608	0.0746925	0.027983	0.0241962	3002	3.20855	0.00657877	0.00348959	0.0523275	0.244924	0.0126339	0.144115	0.125965	0.0334937	0.01399	0.0283116	0.0025208	0.0273952	0.127214	0.00846746	0.0185041	0.00327643	0.0089621	0.0557346	0.0820972
SRR12479754	31.033	35.2122	44.3573	8.82083	0.195119	0.000508747	2.25e-06	0.00152119	4.87e-07	0.247317	0.729857	0.056003	0.0506048	0.0129918	0.0116261	2979	2.23673	0.00598637	0.00314195	0.0420813	0.226032	0.0199226	0.196974	0.12084	0.0314179	0.0130253	0.0267211	0.00240636	0.0270597	0.137853	0.00799105	0.0207639	0.00656664	0.0112749	0.0507195	0.0492233
SRR12479755	31.033	35.2122	44.3573	8.82083	0.195119	0.000508747	2.25e-06	0.00152119	4.87e-07	0.247317	0.664518	0.0867197	0.0589698	0.0169474	0.0150469	2997	2.71794	0.00908789	0.00349099	0.0493709	0.246607	0.014164	0.143265	0.126787	0.0367738	0.0143361	0.0269528	0.00264225	0.027624	0.138364	0.00869276	0.0185593	0.00504382	0.0101999	0.0694885	0.0485498
SRR12479756	31.033	35.2122	44.3573	8.82083	0.195119	0.000508747	2.25e-06	0.00152119	4.87e-07	0.247317	0.576109	0.132868	0.0647394	0.0209767	0.0219368	3053	3.22378	0.0105184	0.00377122	0.0524929	0.262104	0.0128641	0.116793	0.128198	0.0400679	0.0153394	0.0287632	0.00275184	0.0301569	0.142276	0.00953228	0.0175836	0.00353295	0.00870625	0.0797266	0.0348213
SRR12479757	31.0311	35.1669	44.2808	9.79228	0.195291	0.000465695	2.25e-06	0.00152266	4.64e-07	0.2469	0.576634	0.134103	0.0644156	0.0191523	0.0227835	3023	3.19652	0.0111097	0.00399603	0.0545326	0.279018	0.0124754	0.095352	0.13374	0.0430352	0.0165899	0.030051	0.0031357	0.0324968	0.129754	0.0100489	0.0172137	0.00294534	0.00748294	0.0855755	0.0314471
SRR12479758	31.118	35.1728	44.4952	9.73556	0.195062	0.000420429	2.21e-06	0.00152865	4.59e-07	0.246777	0.658913	0.0537785	0.0739478	0.0110051	0.0105686	2975	2.63406	0.00653261	0.00259508	0.0434646	0.201671	0.0196654	0.226358	0.106617	0.0285223	0.0107178	0.0213827	0.00213075	0.0218512	0.147951	0.00735847	0.0187778	0.00530839	0.0100204	0.0499688	0.0691061
SRR12479759	31.118	35.1728	44.4952	9.73556	0.195062	0.000420429	2.21e-06	0.00152865	4.59e-07	0.246777	0.630083	0.0545556	0.0826577	0.00994363	0.00964859	2951	2.84178	0.00682264	0.0022848	0.0428201	0.188132	0.0180136	0.245656	0.104916	0.0262936	0.0095115	0.0190133	0.00188573	0.01829	0.148184	0.00713729	0.0176613	0.00484932	0.00922189	0.0512191	0.0780875
SRR12479760	31.118	35.1728	44.4952	9.73556	0.195062	0.000420429	2.21e-06	0.00152865	4.59e-07	0.246777	0.621572	0.114445	0.0594507	0.0183352	0.0201983	3014	2.90699	0.00985676	0.00383736	0.0529156	0.266412	0.0131489	0.109323	0.131182	0.0398524	0.0155868	0.0294104	0.00287911	0.030391	0.132935	0.00946503	0.0178531	0.00351947	0.00839421	0.0767338	0.046305
SRR12479761	31.118	35.1728	44.4952	9.73556	0.195062	0.000420429	2.21e-06	0.00152865	4.59e-07	0.246777	0.700451	0.0692592	0.0541719	0.0125531	0.0129818	3010	2.47646	0.0101404	0.00354624	0.0521693	0.262173	0.0139066	0.123949	0.128868	0.0391246	0.0148593	0.0280485	0.00289439	0.0291557	0.128863	0.00948812	0.0184365	0.00410019	0.00850978	0.0766891	0.0450781
SRR12479762	31.0458	35.1172	44.4836	10.4913	0.19527	0.000271548	2.21e-06	0.00155063	4.06e-07	0.2456	0.576119	0.132132	0.066006	0.0202366	0.0219662	3035	3.08522	0.00814813	0.00389842	0.0492252	0.257308	0.0139563	0.136866	0.130651	0.038048	0.0154196	0.0292708	0.00286857	0.0308902	0.132445	0.00937916	0.0180314	0.00355692	0.0088397	0.0663003	0.0448981
SRR12479763	31.0689	35.1266	44.5753	10.3272	0.195219	0.000246431	2.18e-06	0.00155566	4.02e-07	0.245567	0.647778	0.108303	0.0497565	0.016019	0.0179875	3015	2.85676	0.0138607	0.00397692	0.0654221	0.286464	0.0126337	0.0674001	0.135757	0.0456724	0.0165525	0.0290343	0.00317863	0.0321158	0.123582	0.00981848	0.0166453	0.00275219	0.00629929	0.100504	0.0283308
SRR12479764	23.9932	36.5534	45.4828	17.132	0.218712	0.000828726	3.84e-06	0.00108804	1.71e-07	0.221807	0.580762	0.105092	0.0786584	0.0191395	0.018455	2981	2.98767	0.00649948	0.00297718	0.047289	0.219578	0.0131235	0.199312	0.123395	0.0303578	0.0124231	0.0248489	0.0021861	0.0249011	0.127882	0.00745726	0.0190853	0.00329986	0.0116272	0.0517201	0.0720371
SRR12479765	31.0689	35.1266	44.5753	10.3272	0.195219	0.000246431	2.18e-06	0.00155566	4.02e-07	0.245567	0.59944	0.103098	0.0701985	0.0161049	0.0184351	3031	3.05977	0.011154	0.00364229	0.0574134	0.264273	0.0132572	0.107718	0.127293	0.0407329	0.0150448	0.0269868	0.00293136	0.0288835	0.133784	0.00938856	0.0173762	0.00312172	0.00716884	0.0835933	0.0462379
SRR12479766	31.0689	35.1266	44.5753	10.3272	0.195219	0.000246431	2.18e-06	0.00155566	4.02e-07	0.245567	0.606746	0.0889543	0.0762178	0.0146342	0.0162205	2989	2.9628	0.00702637	0.00284541	0.0477019	0.211585	0.0173118	0.201237	0.108099	0.0304285	0.0115417	0.0234287	0.00237213	0.0233449	0.155537	0.00761547	0.0183711	0.00463946	0.0097569	0.0547737	0.0623842
SRR12479767	31.0313	35.0976	44.7707	11.5495	0.195432	0.000115451	2.23e-06	0.00158508	3.49e-07	0.244297	0.619939	0.12387	0.0551708	0.0168861	0.022971	2953	2.97385	0.0126286	0.00431587	0.0613979	0.293453	0.0127807	0.0604024	0.140285	0.0458526	0.0174398	0.0318553	0.00325793	0.0343217	0.123077	0.0102874	0.0173761	0.00301257	0.00753585	0.0943034	0.0264169
SRR12479768	31.0313	35.0976	44.7707	11.5495	0.195432	0.000115451	2.23e-06	0.00158508	3.49e-07	0.244297	0.600651	0.0858129	0.0760985	0.0155924	0.0154186	2951	2.95353	0.00691757	0.00297335	0.043189	0.208663	0.0191294	0.20723	0.110605	0.0306201	0.0115475	0.0224426	0.00223703	0.022747	0.149379	0.00757727	0.0184699	0.00471436	0.00912859	0.0543304	0.0680999
SRR12479769	31.0313	35.0976	44.7707	11.5495	0.195432	0.000115451	2.23e-06	0.00158508	3.49e-07	0.244297	0.653564	0.114898	0.0487398	0.019563	0.0201126	2984	2.72074	0.0105891	0.0041755	0.052937	0.28098	0.0138041	0.0856882	0.136971	0.0410318	0.0161742	0.0324528	0.00289475	0.0324052	0.127451	0.00956676	0.0191675	0.00468969	0.00927979	0.0798479	0.0398933
SRR12479770	31.0313	35.0976	44.7707	11.5495	0.195432	0.000115451	2.23e-06	0.00158508	3.49e-07	0.244297	0.516097	0.104419	0.0931197	0.016936	0.0191611	2963	3.42033	0.00707236	0.00298454	0.0440014	0.204901	0.0184111	0.220377	0.109156	0.0302849	0.0117953	0.0219079	0.0021373	0.022533	0.15015	0.00795411	0.0171387	0.00347912	0.00791161	0.0520994	0.0657049
SRR12479771	28.2841	34.726	41.0798	23.7799	0.202571	3.4e-06	1.07e-05	0.00155116	1.77e-07	0.235656	0.48439	0.166285	0.0723863	0.0200953	0.0252869	2948	3.60634	0.00893182	0.00403672	0.0529669	0.265044	0.0126939	0.107529	0.130376	0.0389915	0.0161818	0.0296633	0.00282634	0.031406	0.153011	0.0098834	0.0176358	0.00285953	0.0110814	0.0693506	0.0355316
SRR12479772	28.0652	34.7416	40.8849	23.9232	0.203375	5.79e-06	1.18e-05	0.00154894	1.73e-07	0.235296	0.314464	0.169591	0.123439	0.0291234	0.0285024	3035	4.33745	0.007951	0.00322938	0.0475347	0.230706	0.0146914	0.152029	0.116121	0.0342731	0.0129632	0.0237553	0.00242591	0.0249876	0.145452	0.00862537	0.016115	0.00250076	0.00974163	0.0635429	0.0833551
SRR12479774	28.0652	34.7416	40.8849	23.9232	0.203375	5.79e-06	1.18e-05	0.00154894	1.73e-07	0.235296	0.457326	0.18615	0.0804068	0.0304919	0.0262019	2944	3.56308	0.00824835	0.00338995	0.0495658	0.236599	0.0198324	0.150731	0.12112	0.0338095	0.0128933	0.0279911	0.00248922	0.0262844	0.140245	0.00847884	0.0180907	0.00404399	0.0125018	0.0655831	0.0581023
SRR12479775	24.6441	35.8028	39.6711	25.5027	0.21407	1.61e-06	1.32e-05	0.00150235	3.32e-07	0.234244	0.629382	0.128649	0.0490932	0.0208722	0.0206602	2990	2.98872	0.0109018	0.00416809	0.0538392	0.286133	0.0131241	0.0798317	0.139235	0.0438979	0.017218	0.0316566	0.00318378	0.0343173	0.124688	0.0106911	0.0181323	0.00370812	0.00867671	0.0871561	0.0294415
SRR12479776	27.9728	34.5385	40.3305	28.7168	0.203765	4.79e-06	8.96e-06	0.00154598	1.75e-07	0.233927	0.543943	0.128658	0.0894627	0.0197159	0.0209284	2960	3.15493	0.00836853	0.00362042	0.0510304	0.258468	0.01634	0.12394	0.127479	0.0403489	0.0146685	0.030531	0.00274944	0.0299008	0.137982	0.00862585	0.0196352	0.00431231	0.0104337	0.0665883	0.0449782
SRR12479777	28.0492	34.546	40.3638	30.0215	0.203373	3.92e-06	8.27e-06	0.00154583	1.79e-07	0.234356	0.564298	0.123972	0.0718394	0.0196011	0.0221685	3064	3.05033	0.00689395	0.00372115	0.0507626	0.260027	0.0151259	0.13733	0.13215	0.0351307	0.0148539	0.0302198	0.00263441	0.0305453	0.126697	0.00851635	0.0199807	0.00362165	0.00970292	0.0582197	0.0538677
SRR12479778	27.8809	34.5654	40.2079	29.0745	0.203929	3.95e-06	8.16e-06	0.0015464	1.78e-07	0.234203	0.529822	0.150707	0.0691849	0.0234023	0.0264873	2953	3.24727	0.00963797	0.00446734	0.053687	0.289064	0.0134717	0.0831397	0.138507	0.0425261	0.0175989	0.0328683	0.00304901	0.034818	0.123221	0.0101718	0.0182031	0.00305971	0.00951218	0.0785465	0.0344509
SRR12479779	27.5381	34.7154	39.9319	28.6799	0.20472	3.36e-06	8.58e-06	0.00154085	1.8e-07	0.235262	0.570642	0.183961	0.0592929	0.0130528	0.0155047	2895	2.76422	0.00821289	0.0037168	0.0494942	0.257117	0.015309	0.130807	0.129484	0.0373593	0.0153421	0.0285673	0.00284249	0.0308261	0.130883	0.00924643	0.0187024	0.00421281	0.0104315	0.0650942	0.0523516
SRR12479780	24.6998	35.8231	39.5858	26.0802	0.213817	1.58e-06	1.25e-05	0.00150854	3.39e-07	0.235163	0.544951	0.148376	0.068744	0.0253337	0.0232534	2984	3.42807	0.00846142	0.00367571	0.0484077	0.249646	0.014021	0.143145	0.127035	0.0371624	0.0145948	0.0284447	0.00270367	0.029422	0.136135	0.00994987	0.0173785	0.00350846	0.00831284	0.0691082	0.0488875
SRR12479781	27.398	34.7542	39.8826	29.7315	0.205211	2.82e-06	9.2e-06	0.00153974	1.76e-07	0.235151	0.517124	0.15461	0.0705779	0.0232448	0.0286993	2974	3.35223	0.0107095	0.00407725	0.0599001	0.27729	0.0129357	0.0795774	0.134673	0.0423928	0.0162497	0.0296618	0.00297288	0.0320174	0.12587	0.00990702	0.0169307	0.00292069	0.0091276	0.083896	0.0488916
SRR12479782	27.166	34.8163	39.7386	28.5626	0.205895	2.73e-06	9.97e-06	0.00153711	1.75e-07	0.23517	0.521624	0.149189	0.079468	0.0209819	0.0236551	2983	3.3547	0.0114384	0.00374642	0.063057	0.269275	0.0125084	0.109201	0.128316	0.0410573	0.0152911	0.0274361	0.00288989	0.0297888	0.125991	0.00919038	0.0167912	0.00221912	0.00663571	0.0874325	0.0377354
SRR12479783	26.9261	34.8909	39.612	29.4218	0.206594	2.53e-06	1.09e-05	0.00153101	1.76e-07	0.235257	0.50865	0.186994	0.0714179	0.0191014	0.0271882	2974	3.30046	0.0099863	0.00400078	0.0592002	0.277858	0.0124598	0.085859	0.136086	0.042323	0.0166944	0.029672	0.00312483	0.0326867	0.128228	0.00955148	0.0174944	0.00264838	0.00678132	0.0778127	0.0475323
SRR12479785	26.74	34.9722	39.5875	29.5602	0.207144	2.35e-06	1.19e-05	0.00152261	1.74e-07	0.235373	0.651459	0.0803402	0.0663654	0.0125952	0.0148934	2923	2.53133	0.00583208	0.00257841	0.0466373	0.20673	0.0213969	0.220628	0.114208	0.027095	0.011012	0.0246019	0.00215701	0.0217735	0.136213	0.00687208	0.0206795	0.00523565	0.0110664	0.0461276	0.0691564
SRR12479786	24.7761	35.83	39.5157	26.3626	0.213506	1.65e-06	1.18e-05	0.00151695	3.47e-07	0.235976	0.59302	0.138623	0.0563197	0.0180395	0.0215374	2967	3.18035	0.0119298	0.00425607	0.0652621	0.289303	0.0120225	0.0693692	0.137621	0.0442454	0.0169487	0.0308719	0.00316815	0.0333465	0.122501	0.00973169	0.0165809	0.00259446	0.00745792	0.0919265	0.0308635
SRR12479787	26.5304	35.0525	39.5622	28.4009	0.207396	2.43e-06	1.31e-05	0.00151308	1.72e-07	0.235341	0.519952	0.0980096	0.0947672	0.0162074	0.0185415	2834	3.29375	0.0062417	0.00253308	0.0493485	0.199172	0.0210147	0.22389	0.114036	0.0272554	0.0102875	0.021516	0.00189407	0.0213982	0.140643	0.00712139	0.0174153	0.00348665	0.00961292	0.0488948	0.0742384
SRR12479788	26.3596	35.0972	39.5622	28.5296	0.208105	2.72e-06	1.43e-05	0.00150289	1.7e-07	0.234958	0.590683	0.122824	0.0665018	0.0185214	0.0212149	2994	2.89914	0.00797197	0.00326398	0.0504978	0.242524	0.0164288	0.141215	0.123176	0.0334511	0.0133209	0.0298701	0.00247422	0.0261341	0.13821	0.00805817	0.0205487	0.00509312	0.0113199	0.0616674	0.0647745
SRR12479789	25.8821	35.1776	39.2859	31.9403	0.210162	3.11e-06	1.58e-05	0.00148902	1.68e-07	0.234271	0.507827	0.123299	0.0845303	0.0214295	0.0251446	2970	3.37851	0.00753307	0.00380838	0.0525753	0.262163	0.0147345	0.126971	0.132856	0.036646	0.0151533	0.0298895	0.0026764	0.0308433	0.12336	0.00881918	0.0181929	0.00299655	0.00767299	0.0608188	0.0622903
SRR12479790	25.8821	35.1776	39.2859	31.9403	0.210162	3.11e-06	1.58e-05	0.00148902	1.68e-07	0.234271	0.476144	0.12001	0.0957518	0.0176723	0.0219646	2948	3.53506	0.00905998	0.00367746	0.052113	0.251582	0.0140819	0.132002	0.125155	0.0381031	0.015116	0.0267343	0.00282786	0.0292899	0.130267	0.00918811	0.0171381	0.00262611	0.00791898	0.0695933	0.0635262
SRR12479791	24.3084	35.8431	39.3634	25.2685	0.215142	1.75e-06	1.09e-05	0.00151776	3.67e-07	0.233945	0.591376	0.142574	0.057504	0.0196961	0.0220417	2948	3.11501	0.0102592	0.00431864	0.0597014	0.289428	0.0123963	0.0793873	0.140284	0.0432608	0.0172422	0.0318267	0.00326563	0.0345659	0.123024	0.0101441	0.0175312	0.0028935	0.00783968	0.0814604	0.0311709
SRR12479792	25.3526	35.1469	38.9498	31.9769	0.212411	2.99e-06	1.55e-05	0.00147681	2.15e-07	0.232058	0.538083	0.121137	0.0747585	0.0176324	0.0233434	2972	3.25071	0.0104273	0.00408821	0.0624678	0.274057	0.0129523	0.0872289	0.133583	0.0421374	0.0165571	0.0295021	0.00320565	0.0325114	0.127334	0.00982567	0.0172549	0.00258238	0.00793374	0.0795798	0.046772
SRR12479793	26.0824	35.1663	40.1806	28.5344	0.209794	1.67e-06	1.49e-05	0.00147909	2.38e-07	0.232218	0.461467	0.088041	0.112308	0.0197332	0.0229564	2807	3.62369	0.00528906	0.00459293	0.0639727	0.285357	0.01448	0.092394	0.129866	0.0406987	0.0183403	0.0331405	0.00321058	0.0369144	0.129636	0.0103923	0.020758	0.00260425	0.00674366	0.0526575	0.0489519
SRR12479794	25.0559	35.7885	39.537	26.0856	0.212538	1.85e-06	1.09e-05	0.0015301	3.52e-07	0.237003	0.448182	0.179855	0.0819756	0.0277662	0.0266201	2987	3.98742	0.00916682	0.00370349	0.0490686	0.252747	0.0128159	0.147238	0.130588	0.0381899	0.0148634	0.0278819	0.00270862	0.0297383	0.128203	0.00856003	0.0172474	0.00243701	0.00719779	0.0722193	0.0454251
SRR12479798	28.8218	34.3004	41.1716	16.9931	0.201533	8.78e-06	9.21e-06	0.00157084	3.06e-07	0.23286	0.608827	0.179973	0.0432887	0.0238346	0.0225788	2995	2.75867	0.00964217	0.0045343	0.0612068	0.297973	0.013487	0.0662377	0.144208	0.0438089	0.0182596	0.0351224	0.00331493	0.0366616	0.12129	0.0100247	0.0186639	0.00369553	0.00785056	0.0784124	0.0256065
SRR12479799	28.9443	34.2665	41.2648	16.7942	0.201125	1.33e-05	8.31e-06	0.00156416	3.05e-07	0.232763	0.653712	0.160021	0.0367189	0.0203452	0.0200955	2999	2.4932	0.00904089	0.00459191	0.0627099	0.290476	0.0145375	0.0752261	0.140502	0.0423758	0.0176293	0.0348113	0.00324343	0.035758	0.12253	0.00972997	0.0190524	0.00443966	0.00997678	0.0753309	0.0280376
SRR12479800	28.8218	34.3004	41.1716	16.9931	0.201533	8.78e-06	9.21e-06	0.00157084	3.06e-07	0.23286	0.46207	0.377883	0.0320175	0.0190904	0.0160135	2997	2.60314	0.00831525	0.00441406	0.0605427	0.29465	0.0140018	0.075782	0.146154	0.0431951	0.0188967	0.0348526	0.00329812	0.0368807	0.121761	0.0102264	0.0187282	0.00396605	0.00919551	0.0718682	0.0232724
SRR12479801	28.5267	34.3126	40.7101	19.3977	0.202356	9.16e-06	9.04e-06	0.00154861	3.31e-07	0.232966	0.565234	0.250508	0.0394269	0.0210293	0.0190845	3006	2.65193	0.00789069	0.00479786	0.0609173	0.301273	0.0146171	0.0686186	0.144607	0.0443881	0.0193417	0.0370721	0.0032832	0.0393971	0.118855	0.0103091	0.0200222	0.00439482	0.0101428	0.070693	0.0193788
SRR12479802	28.5267	34.3126	40.7101	19.3977	0.202356	9.16e-06	9.04e-06	0.00154861	3.31e-07	0.232966	0.664913	0.140059	0.0369272	0.023329	0.0201884	3016	2.44358	0.00795514	0.00452825	0.0642455	0.29509	0.0142043	0.0703377	0.145648	0.0425276	0.0185937	0.0359338	0.00332666	0.0380045	0.117197	0.01013	0.0196385	0.00449962	0.0098177	0.0678827	0.0304397
SRR12479803	28.615	35.7847	44.3383	10.4341	0.203249	0.000360214	3.71e-06	0.00127876	1.41e-06	0.242587	0.587259	0.183459	0.0440668	0.0239816	0.0244442	3007	2.91079	0.00673252	0.00472229	0.0565505	0.294128	0.013786	0.081169	0.145105	0.0419699	0.0187987	0.0373606	0.00317029	0.0386275	0.120333	0.011169	0.0191763	0.00407617	0.0116725	0.0633471	0.0281059
SRR12479804	28.6031	34.2674	40.7604	18.4961	0.202141	1.89e-05	8.32e-06	0.00155533	3.28e-07	0.232598	0.64663	0.138614	0.0444858	0.0227225	0.0203681	3034	2.57387	0.00818096	0.00432052	0.055941	0.28312	0.0144347	0.0929719	0.143164	0.0407229	0.017395	0.0343966	0.00315721	0.0353127	0.121274	0.00943546	0.0196005	0.00449235	0.009982	0.0679862	0.0341121
SRR12479805	28.5267	34.3126	40.7101	19.3977	0.202356	9.16e-06	9.04e-06	0.00154861	3.31e-07	0.232966	0.488078	0.331417	0.0368383	0.0191008	0.018142	3033	2.61381	0.00569564	0.00426377	0.051006	0.279345	0.0166907	0.116468	0.144772	0.0387999	0.0177623	0.0357654	0.00303807	0.0361271	0.121724	0.00937781	0.0206168	0.00480545	0.011034	0.0547404	0.027967
SRR12479806	28.257	34.3174	40.2409	21.0543	0.203058	1.17e-05	8.84e-06	0.00152746	3.5e-07	0.233123	0.657931	0.142313	0.0386557	0.0197358	0.0187654	3002	2.54175	0.0105435	0.00440774	0.0603427	0.290944	0.0140692	0.0671116	0.140374	0.0442742	0.0177218	0.0331872	0.00320665	0.0354062	0.124752	0.00996046	0.0189179	0.00401239	0.0104535	0.0837499	0.0265658
SRR12479807	28.3511	34.2746	40.2911	20.4528	0.202729	1.68e-05	7.73e-06	0.00153235	3.53e-07	0.232896	0.602818	0.173663	0.0432993	0.0227646	0.0265365	2777	2.69224	0.00561547	0.00446287	0.0645079	0.290095	0.0168386	0.0763764	0.142739	0.0364032	0.0164517	0.0450898	0.00239792	0.035284	0.115949	0.00900254	0.0250362	0.00859517	0.0191957	0.0571542	0.0288053
SRR12479808	28.257	34.3174	40.2409	21.0543	0.203058	1.17e-05	8.84e-06	0.00152746	3.5e-07	0.233123	0.604884	0.159977	0.0510297	0.0224047	0.0224564	2984	2.80508	0.00841187	0.00425932	0.0581741	0.273982	0.0142037	0.101135	0.1381	0.0403693	0.016932	0.0324607	0.00307383	0.0337521	0.129271	0.00938215	0.0189292	0.00407161	0.00939792	0.0712209	0.0328733
SRR12479809	28.1078	34.3251	39.8758	21.9693	0.203231	1.04e-05	8.07e-06	0.00149778	3.88e-07	0.233664	0.626222	0.150731	0.0444907	0.0218167	0.0246005	2981	2.71999	0.00919334	0.00452458	0.0626266	0.291806	0.0133044	0.0740962	0.143786	0.0431933	0.0181106	0.0341367	0.00339421	0.0362954	0.120627	0.00989373	0.0190269	0.00364942	0.00835767	0.0763624	0.0276152
SRR12479810	28.0089	34.3668	39.8371	21.868	0.203596	7.87e-06	9.53e-06	0.00149174	3.78e-07	0.233804	0.567225	0.149568	0.064825	0.0205686	0.0218293	2992	3.07072	0.00865088	0.00380957	0.0529255	0.257539	0.0154501	0.126172	0.131696	0.038243	0.0152686	0.0296929	0.00289351	0.0302004	0.134825	0.00887759	0.0190748	0.00381376	0.0093251	0.0687236	0.0428198
SRR12479811	28.0089	34.3668	39.8371	21.868	0.203596	7.87e-06	9.53e-06	0.00149174	3.78e-07	0.233804	0.626177	0.125626	0.0554416	0.0223443	0.0205103	2985	2.78046	0.00852308	0.00398564	0.056165	0.26568	0.0148067	0.113869	0.13289	0.0388266	0.0158866	0.0301291	0.00295701	0.0315052	0.12914	0.00926089	0.0193075	0.0039628	0.00858063	0.0700283	0.0444966
SRR12479812	28.0089	34.3668	39.8371	21.868	0.203596	7.87e-06	9.53e-06	0.00149174	3.78e-07	0.233804	0.6183	0.128023	0.0598283	0.0212488	0.0208438	3020	2.80142	0.00750797	0.00390083	0.0517618	0.255742	0.0146421	0.156023	0.132311	0.0370983	0.0155226	0.0299102	0.00280408	0.030914	0.123949	0.00862825	0.018943	0.00387327	0.00812025	0.0618109	0.0365373
SRR12479813	27.7778	34.4427	39.6509	23.9226	0.204131	4.9e-06	1.06e-05	0.00147902	3.96e-07	0.234194	0.596274	0.108186	0.0696444	0.0181679	0.0191297	3001	2.95958	0.00816492	0.00365321	0.0556998	0.248816	0.0155891	0.141064	0.124226	0.0363066	0.0146388	0.0272464	0.00264433	0.0286731	0.13377	0.00953496	0.0185952	0.00379573	0.0100026	0.0643506	0.0532281
SRR12479814	28.546	35.971	44.6882	11.4926	0.203381	0.000369452	4.08e-06	0.00127499	1.26e-06	0.243517	0.545706	0.19579	0.0539274	0.0267894	0.0264155	3070	3.31612	0.00782393	0.00468306	0.0541928	0.292676	0.0127585	0.0839391	0.142782	0.0428984	0.0185209	0.035231	0.00328555	0.0382122	0.122435	0.0110493	0.0181243	0.00321954	0.00956104	0.0698818	0.0287253
SRR12479815	27.7778	34.4427	39.6509	23.9226	0.204131	4.9e-06	1.06e-05	0.00147902	3.96e-07	0.234194	0.593313	0.145192	0.058377	0.0237689	0.0254485	3001	2.91296	0.00803343	0.00426365	0.0564394	0.273557	0.0150732	0.10367	0.136861	0.0401268	0.0169712	0.0326806	0.00308306	0.0339831	0.128155	0.00938892	0.0191252	0.00374461	0.00928957	0.0676238	0.0379301
SRR12479816	27.7778	34.4427	39.6509	23.9226	0.204131	4.9e-06	1.06e-05	0.00147902	3.96e-07	0.234194	0.584593	0.113648	0.069112	0.0186607	0.0201234	3018	3.00932	0.00784804	0.00367519	0.0538566	0.246143	0.0156395	0.14159	0.125984	0.0361318	0.0144516	0.0277499	0.00270041	0.0283945	0.134891	0.00904955	0.0179928	0.00382399	0.00976819	0.0637474	0.0565618
SRR12479817	27.7778	34.4427	39.6509	23.9226	0.204131	4.9e-06	1.06e-05	0.00147902	3.96e-07	0.234194	0.70783	0.102089	0.0439967	0.0156633	0.0172877	3042	2.27116	0.00823368	0.00423488	0.0630231	0.285852	0.0149577	0.081204	0.139689	0.0412406	0.0174704	0.0333945	0.00320814	0.0352365	0.121241	0.00982234	0.019998	0.00441501	0.00921066	0.0696998	0.0378684
SRR12479818	27.5191	34.5308	39.5387	23.996	0.204754	3.66e-06	1.15e-05	0.00148287	4.06e-07	0.234312	0.547234	0.132469	0.0791048	0.0212662	0.0222546	3026	3.26152	0.00802542	0.00403146	0.0658333	0.259531	0.0161911	0.12672	0.126378	0.0396958	0.0156098	0.029397	0.0029572	0.0315784	0.132524	0.00924189	0.0183351	0.00318626	0.00740861	0.0666417	0.0367143
SRR12479819	27.5763	34.507	39.5347	24.2117	0.20459	4.61e-06	1.1e-05	0.00147863	4.2e-07	0.234336	0.62009	0.141165	0.0541788	0.0239556	0.0210953	3029	2.73966	0.00790823	0.00391368	0.0529883	0.261185	0.016299	0.126131	0.134035	0.0378856	0.0157728	0.0314705	0.00290507	0.0317222	0.134952	0.00901103	0.01916	0.00444013	0.00887496	0.0638122	0.0375342
SRR12479820	27.9746	34.5234	40.1467	18.267	0.203761	6.55e-06	1e-05	0.00148765	4.44e-07	0.234714	0.567053	0.16114	0.0629703	0.0249551	0.0235838	3038	3.0499	0.00904597	0.00414066	0.0573232	0.270568	0.014648	0.105867	0.135769	0.0403504	0.0165538	0.031066	0.00297204	0.0323894	0.134271	0.00946446	0.0183637	0.00342214	0.00780685	0.0721406	0.0338371
SRR12479821	27.5471	34.642	40.03	17.3911	0.204892	5e-06	1.01e-05	0.0014925	4.65e-07	0.234288	0.572576	0.135081	0.070559	0.0216833	0.0211919	3021	3.06109	0.00748281	0.00358237	0.0506898	0.244173	0.0179098	0.15525	0.122639	0.0351902	0.0142883	0.0282253	0.00261041	0.0281083	0.135623	0.0083893	0.0188805	0.00386899	0.0080347	0.060923	0.0541311
SRR12479822	29.6406	36.3265	43.9193	8.50508	0.19791	0.000561453	2.41e-06	0.00145799	6.85e-07	0.256139	0.614897	0.106175	0.0619545	0.0171975	0.020889	2929	2.69652	0.00424154	0.00358914	0.0445353	0.227171	0.0209104	0.177829	0.115783	0.0307875	0.0140377	0.03044	0.0024121	0.029506	0.141507	0.00796848	0.0215429	0.00602984	0.0162771	0.0395824	0.0658501
SRR12479823	29.6406	36.3265	43.9193	8.50508	0.19791	0.000561453	2.41e-06	0.00145799	6.85e-07	0.256139	0.553412	0.172314	0.0582519	0.0250004	0.0285079	2990	3.21186	0.00881672	0.0042019	0.0537053	0.278424	0.0131851	0.0982627	0.136451	0.0409083	0.0171034	0.032926	0.00305093	0.0346647	0.130965	0.00983713	0.0177512	0.00341639	0.0091074	0.0723288	0.0348947
SRR12479824	29.8016	36.0135	43.7042	8.1404	0.197607	0.000473962	2.3e-06	0.00149873	6.28e-07	0.253448	0.598059	0.153169	0.0521245	0.0219718	0.0245373	2961	3.11414	0.0125343	0.00429158	0.0612065	0.303069	0.0125187	0.0552451	0.142601	0.0465567	0.0180252	0.0325228	0.00334169	0.0358614	0.118224	0.0100607	0.0166733	0.00243568	0.00650471	0.0973809	0.0209457
SRR12479825	29.8016	36.0135	43.7042	8.1404	0.197607	0.000473962	2.3e-06	0.00149873	6.28e-07	0.253448	0.660867	0.0795848	0.0642016	0.014097	0.0143409	2991	2.58633	0.0057585	0.00298313	0.0440958	0.206585	0.0217594	0.224482	0.11015	0.0287469	0.0116142	0.0248383	0.00222985	0.0238413	0.153611	0.00744442	0.0202944	0.00598491	0.0138444	0.0468255	0.0449105
SRR12479826	29.8016	36.0135	43.7042	8.1404	0.197607	0.000473962	2.3e-06	0.00149873	6.28e-07	0.253448	0.565672	0.133943	0.0695088	0.0209378	0.0222345	3042	3.32808	0.010182	0.00369345	0.0524577	0.259645	0.0134592	0.121191	0.128303	0.039151	0.0149646	0.0275827	0.00286154	0.0291487	0.13596	0.00937195	0.0176125	0.00345891	0.00879612	0.0781492	0.0440112
SRR12479827	29.9295	35.7625	43.5851	9.11349	0.197373	0.00039135	2.24e-06	0.00152892	5.66e-07	0.251109	0.553525	0.128018	0.070125	0.0191515	0.0219645	3036	3.28547	0.0101614	0.0038212	0.0550061	0.255791	0.014194	0.113418	0.125305	0.0395998	0.0149963	0.0281641	0.0029578	0.0287512	0.137564	0.00915953	0.017677	0.00377393	0.0119033	0.0762854	0.0514699
SRR12479828	29.9295	35.7625	43.5851	9.11349	0.197373	0.00039135	2.24e-06	0.00152892	5.66e-07	0.251109	0.484279	0.116547	0.0945005	0.0197783	0.0209802	2984	3.46035	0.00473311	0.00245784	0.0444913	0.18009	0.0259761	0.261044	0.100944	0.0242524	0.00970289	0.0215427	0.00175122	0.0194722	0.15157	0.00626866	0.0170903	0.00377263	0.0154674	0.0381554	0.0712179
SRR12479829	24.712	37.4738	42.5647	34.7943	0.212965	0.000222519	3.71e-06	0.000963855	4.14e-07	0.247857	0.62424	0.115441	0.0632083	0.0213217	0.0190297	2896	2.70783	0.00568053	0.0032507	0.05841	0.246461	0.0151285	0.14822	0.136	0.0321189	0.0141846	0.0337565	0.00230766	0.0280361	0.123435	0.00781423	0.024138	0.00630194	0.0134365	0.048792	0.0525285
SRR12479830	30.0753	35.6377	43.5679	9.58401	0.196965	0.000387505	2.22e-06	0.00153668	5.5e-07	0.250296	0.588282	0.123501	0.0660108	0.0162494	0.0215227	2948	3.19101	0.0119769	0.00397975	0.0627709	0.276773	0.0122989	0.0902103	0.133888	0.0429295	0.0160345	0.0283863	0.00293276	0.0313441	0.125569	0.00976986	0.0163936	0.00254362	0.00678349	0.0888166	0.0365996
SRR12479831	30.0753	35.6377	43.5679	9.58401	0.196965	0.000387505	2.22e-06	0.00153668	5.5e-07	0.250296	0.573122	0.164877	0.0558928	0.0217542	0.0251816	2983	3.10293	0.0096333	0.00438851	0.0548086	0.290382	0.013047	0.0766267	0.140922	0.0435876	0.0175703	0.0331864	0.00325908	0.0351587	0.126233	0.0101365	0.0178634	0.0030526	0.00871119	0.0791987	0.0322349
SRR12479832	30.0753	35.6377	43.5679	9.58401	0.196965	0.000387505	2.22e-06	0.00153668	5.5e-07	0.250296	0.592837	0.109303	0.0705478	0.0176298	0.018534	2958	2.92841	0.00631877	0.00327136	0.0453926	0.21949	0.0178029	0.197846	0.116448	0.0308881	0.0126402	0.02572	0.00230925	0.0259641	0.138251	0.00796132	0.0185724	0.00422935	0.0101891	0.0505025	0.0662035
SRR12479833	30.1014	35.6868	43.7265	8.63484	0.196957	0.000377201	2.21e-06	0.00153771	5.6e-07	0.2506	0.652654	0.0981879	0.0597691	0.014951	0.0160529	3035	2.63399	0.00707904	0.00331696	0.0470278	0.225942	0.0177365	0.175758	0.118875	0.0327246	0.0129883	0.0258145	0.002453	0.0259574	0.137826	0.00789856	0.0190316	0.00519101	0.0104965	0.0565514	0.0673309
SRR12479834	30.1014	35.6868	43.7265	8.63484	0.196957	0.000377201	2.21e-06	0.00153771	5.6e-07	0.2506	0.594053	0.139648	0.0616658	0.0202566	0.0232623	3048	3.04522	0.00871133	0.00393792	0.0509223	0.263377	0.0135523	0.121446	0.132707	0.0385926	0.015701	0.0302215	0.00282658	0.031626	0.132927	0.00934033	0.0170197	0.00369407	0.00750581	0.0692123	0.0466788
SRR12479835	30.2284	35.5586	43.6892	9.42992	0.196687	0.000405357	2.22e-06	0.00153651	5.19e-07	0.249699	0.569581	0.107402	0.0786402	0.0174986	0.0177711	2943	3.13156	0.00656407	0.00296711	0.0438403	0.204218	0.0197777	0.218928	0.109802	0.0299998	0.0116048	0.0223206	0.00213174	0.0229112	0.151926	0.00766954	0.0173662	0.00437127	0.00882087	0.0522884	0.0624915
SRR12479836	30.2284	35.5586	43.6892	9.42992	0.196687	0.000405357	2.22e-06	0.00153651	5.19e-07	0.249699	0.646488	0.0952472	0.0611219	0.0146559	0.0153784	2989	2.60558	0.0056048	0.0031073	0.0449105	0.213273	0.0204274	0.197513	0.11711	0.0294927	0.0123411	0.0264905	0.00226346	0.0247501	0.148498	0.00747227	0.0205139	0.00613877	0.013993	0.0464025	0.0596975
SRR12479837	30.2284	35.5586	43.6892	9.42992	0.196687	0.000405357	2.22e-06	0.00153651	5.19e-07	0.249699	0.643462	0.124227	0.0515864	0.0175415	0.0197606	3015	2.67758	0.00863915	0.00410462	0.0521614	0.269928	0.0144587	0.10858	0.13411	0.0397931	0.0163052	0.0312958	0.00310966	0.0332033	0.130302	0.0096791	0.0185719	0.00432424	0.0100363	0.070389	0.041008
SRR12479838	30.4181	35.4795	43.8505	10.2385	0.196329	0.000429781	2.24e-06	0.00153249	4.9e-07	0.249179	0.61607	0.117871	0.0622437	0.0171074	0.0186948	2983	2.88264	0.00791103	0.00367598	0.0484055	0.241667	0.0160285	0.150761	0.122566	0.0357599	0.0141119	0.0281769	0.00262351	0.028015	0.138888	0.00883742	0.0184333	0.00445567	0.0106163	0.0651101	0.0539569
SRR12479839	30.4181	35.4795	43.8505	10.2385	0.196329	0.000429781	2.24e-06	0.00153249	4.9e-07	0.249179	0.554695	0.169204	0.0591225	0.0222177	0.0255017	2969	3.22421	0.0104255	0.00431005	0.0578181	0.286515	0.0125593	0.0800938	0.139337	0.0437231	0.0173139	0.0319985	0.00314816	0.035099	0.126363	0.00984812	0.0172301	0.00288383	0.00826346	0.0802486	0.0328218
SRR12479840	23.3071	36.8339	43.1741	29.0835	0.219898	0.000719355	3.75e-06	0.00109697	2.08e-07	0.228712	0.455572	0.144178	0.102991	0.0252905	0.0246285	3021	3.69473	0.00679947	0.00298679	0.0526942	0.220917	0.0128684	0.176485	0.118947	0.0307546	0.0121597	0.0237971	0.00222753	0.0240347	0.137514	0.00798767	0.0167418	0.00225376	0.00619847	0.0536559	0.0909769
SRR12479842	30.4181	35.4795	43.8505	10.2385	0.196329	0.000429781	2.24e-06	0.00153249	4.9e-07	0.249179	0.554297	0.172424	0.0548296	0.0234256	0.0268644	2984	3.17364	0.00892858	0.00440387	0.0520174	0.281649	0.0130752	0.0924105	0.139629	0.0417877	0.0173436	0.0329899	0.00314124	0.0354718	0.129789	0.0100599	0.0178693	0.00370105	0.0119104	0.0731422	0.0306802
SRR12479843	30.4181	35.4795	43.8505	10.2385	0.196329	0.000429781	2.24e-06	0.00153249	4.9e-07	0.249179	0.528575	0.154503	0.072173	0.0210796	0.0238021	2997	3.31268	0.00711244	0.0038446	0.0463963	0.245072	0.0155286	0.155136	0.127044	0.0359525	0.0146397	0.0284569	0.0028682	0.0299444	0.140788	0.00881174	0.0179714	0.00373944	0.0108538	0.0597494	0.0460911
SRR12479844	30.6291	35.4062	43.9994	10.1375	0.195904	0.00054396	2.28e-06	0.00152162	5.05e-07	0.248928	0.490882	0.154754	0.0776523	0.0210567	0.0260468	3061	3.6372	0.00942993	0.00413133	0.0528664	0.268996	0.0130316	0.110856	0.135784	0.0413664	0.0165979	0.0294737	0.00302813	0.0324798	0.129834	0.00997177	0.0171304	0.00274276	0.0107346	0.0748435	0.0367022
SRR12479845	30.6291	35.4062	43.9994	10.1375	0.195904	0.00054396	2.28e-06	0.00152162	5.05e-07	0.248928	0.645533	0.0785373	0.0686152	0.014086	0.0138781	3049	2.77308	0.0075838	0.00302096	0.0463034	0.217664	0.0162856	0.193921	0.116376	0.0317031	0.0119969	0.0232386	0.00232823	0.0238207	0.146223	0.00804134	0.018523	0.0049356	0.00958707	0.0581078	0.0603397
SRR12479846	28.4786	33.8757	40.4706	10.8743	0.204883	0.0029774	4e-06	0.00153352	6.28e-07	0.230014	0.659893	0.132231	0.0402085	0.0218815	0.0194284	2954	2.54415	0.00744608	0.0041956	0.0554936	0.265038	0.0175148	0.111106	0.134415	0.0388543	0.0162913	0.0330103	0.0029393	0.0333972	0.131666	0.00954312	0.0203253	0.00564333	0.0148539	0.0653808	0.0328853
SRR12479847	28.96	34.0415	41.3275	9.45151	0.203729	0.00232078	3.69e-06	0.00162148	6.32e-07	0.231667	0.686865	0.123072	0.035556	0.0145018	0.0156439	2936	2.38185	0.0116453	0.00418907	0.120053	0.283743	0.0125951	0.0486587	0.134947	0.0435114	0.0167361	0.0313473	0.00314169	0.0335765	0.110934	0.00933659	0.0168942	0.00352525	0.00778761	0.090388	0.0169896
SRR12479848	28.96	34.0415	41.3275	9.45151	0.203729	0.00232078	3.69e-06	0.00162148	6.32e-07	0.231667	0.646577	0.150362	0.0374282	0.0201305	0.0196346	2950	2.59248	0.00814535	0.0044441	0.0673146	0.288335	0.0139942	0.0806203	0.140352	0.0427689	0.0182892	0.0355472	0.00327403	0.0375137	0.118335	0.0102725	0.0183062	0.00432401	0.0126916	0.07118	0.0242919
SRR12479849	28.96	34.0415	41.3275	9.45151	0.203729	0.00232078	3.69e-06	0.00162148	6.32e-07	0.231667	0.605244	0.188365	0.0382411	0.0215006	0.0223177	2976	2.86367	0.0106409	0.00462831	0.0819602	0.292295	0.0131889	0.0558739	0.141056	0.0453186	0.0178627	0.0333937	0.00321301	0.0364319	0.117295	0.010119	0.017712	0.00357729	0.0101958	0.0853045	0.0199338
SRR12479850	28.96	34.0415	41.3275	9.45151	0.203729	0.00232078	3.69e-06	0.00162148	6.32e-07	0.231667	0.619265	0.139973	0.0490686	0.0204064	0.0195043	2899	2.73475	0.00650235	0.00414717	0.0500285	0.257558	0.0198664	0.126884	0.134699	0.0374731	0.0164557	0.0324767	0.00287698	0.0334926	0.128398	0.00901513	0.020335	0.0057844	0.0170135	0.0567153	0.0402782
SRR12479851	28.96	34.0415	41.3275	9.45151	0.203729	0.00232078	3.69e-06	0.00162148	6.32e-07	0.231667	0.566443	0.20605	0.0441889	0.026947	0.0254983	2960	3.0353	0.00790855	0.00450045	0.0543206	0.282151	0.0151731	0.0909169	0.141034	0.0416594	0.0178359	0.0341545	0.00319642	0.036325	0.123887	0.0102786	0.0187894	0.00444042	0.0120832	0.0705998	0.0307467
SRR12479852	29.2807	34.0626	41.8037	8.0124	0.203331	0.0020309	3.64e-06	0.00165882	6.3e-07	0.232038	0.472489	0.22666	0.0602321	0.0354459	0.0259828	2974	3.65902	0.0098855	0.0040517	0.0601066	0.262123	0.0149308	0.11816	0.127935	0.040848	0.0156919	0.029612	0.00307332	0.0307755	0.133495	0.0103417	0.0176742	0.00313995	0.00986772	0.0766478	0.031641
SRR12479853	22.1834	36.5847	38.3708	29.2651	0.224659	8.19e-06	1.22e-05	0.00107766	2.19e-07	0.236092	0.594835	0.0914572	0.0816642	0.0170701	0.0167146	3026	2.925	0.00610026	0.00297048	0.0479042	0.224022	0.0143427	0.192329	0.118039	0.0306758	0.012575	0.0249948	0.00225815	0.0247781	0.126427	0.00776913	0.018631	0.00352642	0.00709313	0.0508907	0.0846724
SRR12479854	29.2807	34.0626	41.8037	8.0124	0.203331	0.0020309	3.64e-06	0.00165882	6.3e-07	0.232038	0.439102	0.280762	0.0408544	0.0204752	0.0288923	2911	3.44331	0.0133322	0.00393745	0.130005	0.278482	0.0118955	0.0472474	0.132125	0.0445045	0.0163382	0.0284524	0.00306321	0.0312505	0.112659	0.0097421	0.0142932	0.00225264	0.00610698	0.0981805	0.0161316
SRR12479855	29.2807	34.0626	41.8037	8.0124	0.203331	0.0020309	3.64e-06	0.00165882	6.3e-07	0.232038	0.627604	0.14419	0.043533	0.0220813	0.0191371	2945	2.72924	0.00744691	0.0040827	0.0529341	0.25864	0.0167548	0.130007	0.130735	0.0375806	0.0160398	0.0323993	0.00285609	0.0324479	0.132598	0.00950662	0.0200119	0.0053343	0.0154501	0.0637933	0.0313819
SRR12479856	29.2807	34.0626	41.8037	8.0124	0.203331	0.0020309	3.64e-06	0.00165882	6.3e-07	0.232038	0.557635	0.25458	0.045867	0.020263	0.0192839	2940	3.02667	0.0123465	0.00417461	0.119004	0.282852	0.0116929	0.0491995	0.133659	0.0440868	0.01691	0.0305279	0.00306851	0.0330738	0.114112	0.00925998	0.0159332	0.00302954	0.00725796	0.0940409	0.0157712
SRR12479857	29.471	34.0522	42.0951	6.99755	0.202882	0.00183963	3.67e-06	0.00169394	6.37e-07	0.231973	0.577254	0.201274	0.0460769	0.0227106	0.0228439	2956	2.92445	0.00841096	0.00434658	0.0609136	0.273479	0.014665	0.102304	0.135451	0.0407966	0.0168654	0.0323718	0.00319009	0.0339259	0.126984	0.00980218	0.0181656	0.00450437	0.0104184	0.0697617	0.0336435
SRR12479859	29.6232	34.1985	42.4682	7.52031	0.202178	0.00158111	3.48e-06	0.00170663	6.32e-07	0.23327	0.569879	0.210752	0.0439577	0.0256883	0.0249473	2966	2.97199	0.00876848	0.0041798	0.060738	0.275115	0.0150539	0.0973684	0.137986	0.0412644	0.0168398	0.032778	0.00304935	0.0332723	0.127899	0.00978317	0.0184595	0.00418605	0.00898504	0.0729437	0.0313299
SRR12479860	29.6232	34.1985	42.4682	7.52031	0.202178	0.00158111	3.48e-06	0.00170663	6.32e-07	0.23327	0.585846	0.19529	0.0465419	0.0221356	0.022197	2974	2.95195	0.0086346	0.00408748	0.0630189	0.267739	0.0154063	0.109629	0.131944	0.0399421	0.0163161	0.0310748	0.00315604	0.0329014	0.127768	0.0101889	0.0186162	0.00437305	0.00949139	0.0711537	0.034559
SRR12479861	29.7211	34.2492	42.5653	7.06381	0.201503	0.00144189	3.31e-06	0.00171752	6.3e-07	0.233998	0.537326	0.226956	0.0521383	0.0221336	0.0238839	2927	3.22645	0.0106882	0.00414422	0.0766997	0.282769	0.0125028	0.0761582	0.135162	0.0435184	0.0169332	0.0311487	0.00318703	0.033814	0.125287	0.0100833	0.0170247	0.00293574	0.00760261	0.0837212	0.0266191
SRR12479862	29.7211	34.2492	42.5653	7.06381	0.201503	0.00144189	3.31e-06	0.00171752	6.3e-07	0.233998	0.534233	0.22071	0.0532376	0.0238562	0.0220768	2975	3.22341	0.009542	0.00388887	0.0594818	0.256649	0.0156071	0.123622	0.125638	0.0390343	0.0153498	0.0288909	0.00276352	0.0296412	0.138881	0.00933081	0.0180615	0.00377284	0.00871294	0.0748285	0.036304
SRR12479863	29.7211	34.2492	42.5653	7.06381	0.201503	0.00144189	3.31e-06	0.00171752	6.3e-07	0.233998	0.543374	0.248197	0.042963	0.0244862	0.0237961	2984	3.05266	0.0100641	0.00452153	0.0674364	0.283637	0.013277	0.0813079	0.138759	0.0430362	0.0171506	0.0324306	0.00312943	0.034232	0.128213	0.0102813	0.017031	0.00348609	0.00799171	0.0798745	0.0241407
SRR12479864	22.363	36.4069	38.3529	26.0201	0.223587	5.79e-06	1.11e-05	0.00107598	2.42e-07	0.23486	0.576405	0.145441	0.0648165	0.0260708	0.025433	3040	3.02137	0.0075139	0.00404343	0.055394	0.279741	0.0133698	0.0926608	0.138629	0.0396813	0.0172429	0.0336952	0.00291067	0.0341825	0.12189	0.0093339	0.0192313	0.0033879	0.0072501	0.0664944	0.0533481
SRR12479865	29.7211	34.2492	42.5653	7.06381	0.201503	0.00144189	3.31e-06	0.00171752	6.3e-07	0.233998	0.451609	0.269218	0.0608059	0.0258723	0.0241076	2991	3.57873	0.00974106	0.00400913	0.0622963	0.258779	0.0146168	0.117899	0.127377	0.0403338	0.0155826	0.0279969	0.00289569	0.0299966	0.136709	0.00969134	0.0169925	0.0031402	0.00910366	0.0762925	0.0365473
SRR12479866	29.7682	34.2791	42.558	7.71391	0.200837	0.00129299	3.14e-06	0.00170933	5.91e-07	0.234476	0.582431	0.218698	0.0394768	0.0185371	0.0176785	3038	2.83112	0.00980753	0.00412561	0.0661062	0.275837	0.0137525	0.0943711	0.135093	0.0418483	0.0164884	0.0306523	0.0030827	0.032702	0.124189	0.00984573	0.0175751	0.00417229	0.00903038	0.0787676	0.0325532
SRR12479867	29.78	34.4207	42.4741	8.49981	0.200689	0.00116258	3.01e-06	0.00164403	5.21e-07	0.236423	0.516097	0.273133	0.0445609	0.0204683	0.0179412	2935	3.00321	0.00760674	0.00391971	0.0535208	0.258248	0.0188976	0.133829	0.131465	0.0372097	0.0155363	0.0308294	0.0028013	0.0314134	0.125732	0.00886346	0.0190046	0.00439792	0.0108734	0.0628135	0.0430376
SRR12479868	29.78	34.4207	42.4741	8.49981	0.200689	0.00116258	3.01e-06	0.00164403	5.21e-07	0.236423	0.589525	0.188818	0.0482338	0.016934	0.0185631	2942	2.98147	0.00893989	0.00407264	0.0554132	0.26156	0.0157101	0.120849	0.134214	0.0391622	0.0156716	0.0300794	0.00296056	0.0315107	0.131805	0.00944591	0.0184485	0.0041599	0.0104693	0.0706985	0.0348292
SRR12479869	29.78	34.4207	42.4741	8.49981	0.200689	0.00116258	3.01e-06	0.00164403	5.21e-07	0.236423	0.438193	0.371283	0.0369429	0.0182505	0.0181016	2964	3.0942	0.0105416	0.00423906	0.0695714	0.279234	0.012911	0.0845752	0.136462	0.0422462	0.0168762	0.0303067	0.00310224	0.0329236	0.12424	0.00991837	0.0165983	0.00328246	0.00813566	0.0833303	0.0315056
SRR12479870	25.235	35.2759	39.6931	23.0009	0.212441	1.75e-06	1.5e-05	0.00146981	2.47e-07	0.230496	0.558205	0.154332	0.0662792	0.0256651	0.0242975	2952	3.2426	0.0112074	0.0041548	0.0599342	0.282158	0.0130724	0.0800215	0.133883	0.0435507	0.0167621	0.0318582	0.0030043	0.0323925	0.129345	0.00938623	0.0174118	0.00320346	0.00725844	0.0884651	0.0329303
SRR12479871	24.5502	35.3632	39.5445	23.1845	0.214815	1.74e-06	1.59e-05	0.00145095	2.32e-07	0.22819	0.554231	0.165306	0.059042	0.0282693	0.0284956	2960	3.17566	0.00922084	0.00412607	0.0520985	0.280911	0.0138023	0.0974523	0.135394	0.0408551	0.0166987	0.033978	0.00315783	0.034298	0.129174	0.00955767	0.0188103	0.00385009	0.0080978	0.0764001	0.0321183
SRR12479872	24.5502	35.3632	39.5445	23.1845	0.214815	1.74e-06	1.59e-05	0.00145095	2.32e-07	0.22819	0.561552	0.175908	0.0511036	0.0293766	0.0280288	2992	3.20337	0.011573	0.0043903	0.0568892	0.301038	0.0122952	0.0574388	0.141329	0.0460672	0.0178991	0.0339578	0.00320706	0.0359928	0.124184	0.00951368	0.0174373	0.00305066	0.00679707	0.0935388	0.0234011
SRR12479873	24.5502	35.3632	39.5445	23.1845	0.214815	1.74e-06	1.59e-05	0.00145095	2.32e-07	0.22819	0.553205	0.16316	0.0620845	0.0276334	0.0257334	3060	3.26696	0.0117354	0.00420485	0.0605176	0.294526	0.0122909	0.0663491	0.140119	0.0441325	0.0172692	0.0318781	0.00316632	0.0340036	0.124128	0.00940129	0.0171634	0.00243832	0.00558027	0.090719	0.0303779
SRR12479874	24.5502	35.3632	39.5445	23.1845	0.214815	1.74e-06	1.59e-05	0.00145095	2.32e-07	0.22819	0.599148	0.150389	0.0528818	0.02733	0.025706	3028	2.86712	0.00746115	0.00447676	0.0518954	0.283482	0.0138317	0.0932293	0.137794	0.040167	0.0174006	0.0358761	0.00296684	0.0356708	0.126404	0.00940846	0.019533	0.00430874	0.0089206	0.0667009	0.0404735
SRR12479875	29.4931	36.8963	43.3537	23.5699	0.195952	0.00113966	2.72e-06	0.00135664	9.28e-07	0.265323	0.511608	0.124178	0.0740578	0.0191452	0.0223346	2451	3.31766	0.00812659	0.00390434	0.0559958	0.244585	0.0191035	0.147578	0.125001	0.0355463	0.0143686	0.0297419	0.00234926	0.0284022	0.14149	0.00870351	0.0177426	0.00355461	0.0194586	0.0575248	0.0368239
SRR12479877	29.4931	36.8963	43.3537	23.5699	0.195952	0.00113966	2.72e-06	0.00135664	9.28e-07	0.265323	0.497815	0.111402	0.0942197	0.0161589	0.0198283	2890	3.60656	0.00717996	0.00317058	0.0522362	0.220525	0.0204446	0.187579	0.109809	0.0325521	0.0126295	0.023963	0.00225736	0.0246983	0.152796	0.00831012	0.0186102	0.0034565	0.00985603	0.0558874	0.0540396
SRR12479878	29.5532	36.7641	43.2763	24.4237	0.196161	0.0010093	2.63e-06	0.0013623	8.24e-07	0.264071	0.604979	0.143106	0.0541496	0.0228172	0.0201633	2990	2.82402	0.00743062	0.00423327	0.052323	0.282179	0.0152768	0.104935	0.138333	0.0399304	0.0173769	0.0343124	0.0030213	0.0353949	0.130136	0.00979482	0.0193956	0.00403376	0.0117033	0.0630499	0.0271397
SRR12479879	23.7427	35.4309	39.5947	25.3767	0.217926	1.48e-06	1.55e-05	0.00142563	2.47e-07	0.224286	0.570416	0.139751	0.0613478	0.0242513	0.0215567	2972	3.07526	0.00540113	0.00313041	0.0396646	0.211476	0.012999	0.268421	0.10975	0.0287569	0.0118123	0.0261587	0.00213879	0.0249726	0.124869	0.00713083	0.016819	0.00424735	0.0105796	0.0470687	0.0446042
SRR12479880	29.5532	36.7641	43.2763	24.4237	0.196161	0.0010093	2.63e-06	0.0013623	8.24e-07	0.264071	0.770727	0.066442	0.0369501	0.0110593	0.0108527	2918	1.82301	0.00446895	0.00353656	0.0467581	0.255955	0.0192793	0.156818	0.135476	0.0314902	0.0141442	0.033024	0.00236643	0.030076	0.119122	0.00842431	0.0258746	0.00749236	0.0151312	0.043609	0.046954
SRR12479881	29.5942	36.7519	43.5131	24.1552	0.196195	0.000932565	2.63e-06	0.00136913	8.02e-07	0.263346	0.505979	0.150183	0.0776441	0.0203013	0.0242845	2932	3.34504	0.00672743	0.00366518	0.0512061	0.241331	0.0161723	0.163122	0.124001	0.0327757	0.0133402	0.0290372	0.00230014	0.0276145	0.139407	0.00775322	0.0196876	0.00380222	0.0129171	0.0538843	0.051255
SRR12479882	29.557	36.8464	43.6059	24.4616	0.196068	0.000992526	2.63e-06	0.00135984	8.49e-07	0.26414	0.495714	0.140501	0.0857115	0.0178156	0.0194671	2940	3.40995	0.00531037	0.00267023	0.0482162	0.205644	0.0194739	0.226596	0.108964	0.0272416	0.011127	0.024358	0.00202793	0.0213857	0.143629	0.00688298	0.0191888	0.00361409	0.0143609	0.0438576	0.0654513
SRR12479883	23.7427	35.4309	39.5947	25.3767	0.217926	1.48e-06	1.55e-05	0.00142563	2.47e-07	0.224286	0.560048	0.180461	0.0511028	0.0279957	0.0245469	2986	3.25185	0.01104	0.00439569	0.0561202	0.301563	0.0124455	0.0619809	0.142678	0.045244	0.0175937	0.0338865	0.00317661	0.03597	0.124032	0.00980856	0.0173867	0.00283264	0.00763355	0.0906181	0.0215947
SRR12479884	29.3466	36.7115	44.069	10.1133	0.198294	0.000740112	2.52e-06	0.00139924	7.84e-07	0.259275	0.525025	0.10801	0.0785343	0.0169164	0.0192423	2862	3.26722	0.00759396	0.00310328	0.0488601	0.219579	0.0193887	0.204559	0.115964	0.0314181	0.0124292	0.0256514	0.0021024	0.024248	0.131495	0.00734497	0.0177735	0.00334641	0.0179684	0.0547293	0.052445
SRR12479885	29.4952	36.5261	44.0068	8.96386	0.198088	0.000636518	2.46e-06	0.00143027	7.29e-07	0.257776	0.600237	0.146942	0.0502234	0.0263737	0.0245287	2902	2.82185	0.00389259	0.0043915	0.050475	0.269739	0.0177566	0.118659	0.14082	0.0337141	0.0156886	0.042647	0.00255916	0.0326924	0.114957	0.00815005	0.0253691	0.0088133	0.0279383	0.0443183	0.0374192
SRR12479886	29.6406	36.3265	43.9193	8.50508	0.19791	0.000561453	2.41e-06	0.00145799	6.85e-07	0.256139	0.575078	0.177371	0.0516755	0.0223575	0.0235342	3002	3.10152	0.0109025	0.00445919	0.0643052	0.29253	0.013199	0.062687	0.140911	0.0453372	0.0180777	0.0323711	0.00333516	0.0354472	0.122713	0.0105154	0.0175875	0.00279528	0.00735317	0.0862889	0.0291846
SRR12479888	29.8016	36.0135	43.7042	8.1404	0.197607	0.000473962	2.3e-06	0.00149873	6.28e-07	0.253448	0.715428	0.0727948	0.0521422	0.0112528	0.0120422	3016	2.28337	0.00738227	0.00370461	0.0511063	0.26156	0.0151014	0.119752	0.127051	0.0371249	0.0154204	0.0286478	0.00290724	0.0308443	0.135007	0.00898636	0.0199627	0.00443198	0.0103823	0.0610573	0.0595706
SRR12479889	30.0753	35.6377	43.5679	9.58401	0.196965	0.000387505	2.22e-06	0.00153668	5.5e-07	0.250296	0.61768	0.143597	0.0474507	0.0238207	0.0250472	3043	2.58884	0.00375026	0.00505189	0.0548516	0.306784	0.0138103	0.0579106	0.1471	0.0408684	0.0202803	0.0392923	0.00331665	0.043185	0.114576	0.00995177	0.0204275	0.00323131	0.0105616	0.0469895	0.0580598
SRR12479890	30.1014	35.6868	43.7265	8.63484	0.196957	0.000377201	2.21e-06	0.00153771	5.6e-07	0.2506	0.563273	0.11702	0.0779651	0.0181685	0.0199873	2936	3.04782	0.00398383	0.00290525	0.0434005	0.207297	0.0239507	0.221292	0.120095	0.0260724	0.0112102	0.0265623	0.00188632	0.0238643	0.131982	0.00619762	0.0194853	0.00485093	0.0113136	0.0367913	0.0768598
SRR12479891	30.2284	35.5586	43.6892	9.42992	0.196687	0.000405357	2.22e-06	0.00153651	5.19e-07	0.249699	0.628633	0.107447	0.0621883	0.015843	0.018239	2465	2.68121	0.00567246	0.00320764	0.0470284	0.235254	0.019887	0.183028	0.123153	0.0315452	0.013223	0.0297386	0.00208885	0.0273526	0.130257	0.00748727	0.0191929	0.00561029	0.00987593	0.0466041	0.059793
SRR12479892	30.4181	35.4795	43.8505	10.2385	0.196329	0.000429781	2.24e-06	0.00153249	4.9e-07	0.249179	0.556642	0.117028	0.075472	0.0174119	0.0207732	2664	3.06696	0.00647968	0.0036937	0.0450379	0.222168	0.0182407	0.196524	0.116716	0.030144	0.0130734	0.0270336	0.0021002	0.0255888	0.139361	0.0078619	0.0190872	0.00454969	0.0169295	0.0454514	0.0599593
SRR12479893	23.9106	35.4672	39.5327	24.5348	0.217261	1.53e-06	1.46e-05	0.00144303	2.71e-07	0.225951	0.511007	0.204295	0.0527536	0.0311692	0.0279147	2979	3.47791	0.0116461	0.00455041	0.063642	0.298614	0.0123325	0.0572615	0.14132	0.0460189	0.0179004	0.0333463	0.00322968	0.0347873	0.122737	0.0103053	0.0165117	0.00252455	0.00778576	0.0938115	0.0216754
SRR12479895	7.81107	34.2059	37.382	49.5391	0.30519	0.0140731	0.000989704	0.0113289	4.46e-07	0.13517	0.0449499	0.392057	0.11659	0.0529857	0.0344134	2950	4.71209	0.00496868	0.00400752	0.0654359	0.220207	0.0117788	0.188642	0.126814	0.0296038	0.011402	0.0330886	0.00193305	0.0230601	0.135895	0.00933574	0.0142061	0.00346104	0.00816848	0.045291	0.0627018
SRR12479896	7.80727	34.1774	37.7667	44.2071	0.306776	0.0144261	0.00101209	0.0107203	4.89e-07	0.133774	0.0580828	0.414604	0.114223	0.0613919	0.0363378	3024	4.73187	0.00633475	0.0038338	0.0542648	0.257146	0.0108672	0.1459	0.12763	0.035275	0.0147625	0.0280611	0.0024771	0.0290116	0.140052	0.00951191	0.014788	0.0015386	0.00448533	0.0576377	0.0564235
SRR12479897	8.20623	34.1582	37.6815	36.9865	0.305073	0.0138256	0.000967472	0.00915203	5.2e-07	0.135681	0.0432391	0.371136	0.14026	0.0440938	0.0322289	3036	4.87492	0.00707993	0.00309047	0.047381	0.227184	0.0105822	0.209204	0.113833	0.031769	0.0121822	0.0229209	0.00221181	0.0232285	0.140611	0.00846265	0.015079	0.00147469	0.00414695	0.0577527	0.0618052
SRR12479898	10.0072	34.4212	37.0427	37.914	0.293788	0.0107878	0.000756742	0.00607225	5.99e-07	0.14846	0.0359557	0.384068	0.136209	0.0465741	0.0352005	3038	4.89032	0.00831737	0.00370384	0.0533024	0.256582	0.0114103	0.143456	0.123778	0.0361536	0.014523	0.0262778	0.00258287	0.027338	0.141321	0.00921419	0.0168992	0.00140357	0.00412149	0.0652954	0.0543195
SRR12479899	9.38808	34.2576	37.1193	34.1807	0.298575	0.0115487	0.000809704	0.00663193	5.79e-07	0.143768	0.139221	0.350048	0.0986791	0.0550816	0.0345754	2986	4.65827	0.00793202	0.00416308	0.0583475	0.269492	0.0111229	0.11492	0.129838	0.0388466	0.0160692	0.0294258	0.00277766	0.031156	0.136416	0.0113561	0.0173965	0.00175482	0.00575932	0.0668494	0.0463775
SRR12479902	3.02074	33.7212	37.5494	48.853	0.335812	0.0204646	0.00142148	0.0310272	6.74e-08	0.11054	0.00326851	0.233075	0.211614	0.102142	0.0181854	2957	5.48131	0.0070306	0.00299801	0.0446061	0.221492	0.0118353	0.203835	0.112221	0.0321507	0.0123294	0.0203961	0.00226442	0.0229387	0.180409	0.00853571	0.0155602	0.00139468	0.00357685	0.0557399	0.0406872
SRR12479903	4.28872	33.8556	37.2209	46.6426	0.325768	0.0192859	0.00134049	0.0234497	8.29e-08	0.117496	0.00283713	0.328881	0.125402	0.0589222	0.0192971	2949	4.49554	0.0103095	0.00268259	0.0510405	0.218938	0.00979843	0.207509	0.114875	0.0329406	0.0114299	0.0189352	0.00228378	0.0195718	0.16212	0.00790804	0.0137993	0.00105254	0.00276085	0.0763386	0.035706
SRR12479904	5.21079	33.9047	37.0508	44.4885	0.318338	0.0178574	0.00124343	0.0185387	8.93e-08	0.122145	0.00253819	0.240992	0.159513	0.0435668	0.0135731	2988	4.74472	0.00931529	0.00216643	0.040034	0.194326	0.00941409	0.239567	0.10429	0.0286358	0.00937257	0.0151328	0.00192571	0.0158773	0.189251	0.00685027	0.0125407	0.00104448	0.00258778	0.0671723	0.0504969
SRR12479905	5.88701	33.9495	36.9791	44.5767	0.313363	0.0168185	0.00117335	0.01553	9.66e-08	0.125556	0.00343662	0.283732	0.184823	0.036625	0.0172111	3011	4.91463	0.00602432	0.00195151	0.03608	0.161919	0.0094892	0.323262	0.0878035	0.0224894	0.00788439	0.0137256	0.00157261	0.0142616	0.188742	0.00548247	0.0113135	0.000970024	0.00252034	0.0458041	0.0587042
SRR12479906	14.858	35.08	36.0442	31.5932	0.264439	0.00245177	0.000178268	0.0019104	5.63e-07	0.183039	0.292594	0.218994	0.0879103	0.0401602	0.038031	3053	4.37963	0.0062989	0.00458087	0.0535686	0.278911	0.0124316	0.086788	0.137252	0.0396984	0.0174695	0.0365197	0.00286702	0.03585	0.145206	0.0119208	0.0182469	0.00241735	0.00818076	0.062475	0.0393174
SRR12479908	6.65862	33.9845	36.9926	42.447	0.30793	0.0156534	0.00109652	0.012984	1.05e-07	0.129185	0.00356813	0.346529	0.152332	0.040493	0.0192056	2959	4.65205	0.00426044	0.00137134	0.031894	0.142205	0.00604234	0.360482	0.0833428	0.0158669	0.00556162	0.0114468	0.00113581	0.0100164	0.216635	0.00414163	0.00965472	0.000884482	0.00226626	0.0326134	0.0601793
SRR12479909	7.61272	34.0175	37.1882	45.4412	0.301911	0.0144468	0.00100679	0.0093587	9.75e-08	0.133187	0.00412595	0.333751	0.165866	0.0771043	0.0237223	2952	4.95392	0.00529171	0.00252526	0.0403807	0.191532	0.00988071	0.252934	0.0946003	0.0258423	0.0100845	0.0189335	0.00190814	0.0191222	0.191101	0.00671979	0.0128033	0.00109645	0.00286056	0.0459457	0.0664381
SRR12479910	7.61272	34.0175	37.1882	45.4412	0.301911	0.0144468	0.00100679	0.0093587	9.75e-08	0.133187	0.00578793	0.305548	0.172277	0.067016	0.0229653	2943	5.08578	0.00726075	0.00275749	0.049389	0.2095	0.0107157	0.188517	0.0997974	0.0308326	0.0117027	0.020095	0.00227697	0.0215603	0.205742	0.00758222	0.014024	0.00123796	0.00325783	0.0610456	0.0527048
SRR12479911	8.15534	34.0288	37.3072	45.4397	0.298625	0.0136756	0.000960289	0.00847801	9.29e-08	0.135452	0.00475411	0.434311	0.121373	0.108095	0.0323558	2768	4.65064	0.00456094	0.00334705	0.0621441	0.232158	0.0113258	0.170322	0.129378	0.0290767	0.0127205	0.0335426	0.00197349	0.0248672	0.154573	0.00795209	0.016214	0.00250412	0.00527164	0.0408383	0.057231
SRR12479912	8.76905	34.0542	37.4281	45.1799	0.29445	0.0127956	0.000903593	0.00773418	9.26e-08	0.138188	0.00345721	0.286487	0.178898	0.0768502	0.0244068	3010	5.06186	0.00491127	0.00219749	0.0369046	0.181157	0.0101374	0.266947	0.0895196	0.0245414	0.00956508	0.0164946	0.00175664	0.0175147	0.204469	0.00622081	0.0126794	0.00102534	0.00266156	0.0415592	0.0697381
SRR12479913	9.07866	34.086	37.4621	44.6764	0.292805	0.0120119	0.000846679	0.00617584	9.39e-08	0.139685	0.00584933	0.28348	0.168939	0.102845	0.0322795	2966	5.33144	0.00687979	0.00280499	0.0452974	0.22373	0.00984428	0.200286	0.109553	0.0307257	0.0121204	0.0204255	0.0022315	0.0225465	0.172351	0.00748199	0.0145445	0.00122737	0.00321361	0.055984	0.0587518
SRR12479914	9.22013	34.0796	37.5443	41.4882	0.293031	0.0118084	0.000830929	0.00544682	8.94e-08	0.140022	0.00593418	0.309019	0.159219	0.11277	0.0325624	3032	5.26291	0.00722243	0.00300225	0.0449771	0.225756	0.0106908	0.198285	0.110597	0.0324557	0.0127059	0.0214279	0.00240993	0.0236382	0.168342	0.00783257	0.0141656	0.00133968	0.0034737	0.0599061	0.0517715
SRR12479915	9.62783	34.0759	37.6904	38.6452	0.290888	0.0113038	0.000798975	0.00501477	8.49e-08	0.141514	0.00575094	0.275945	0.184765	0.0447395	0.031833	2972	5.29647	0.00797544	0.00272359	0.0447118	0.214939	0.0122927	0.220974	0.106727	0.031709	0.0120597	0.0202474	0.00225656	0.0223863	0.154301	0.00786421	0.0137291	0.00116977	0.00318767	0.0607297	0.0600165
SRR12479916	10.1942	34.102	37.8389	38.2985	0.287256	0.0104568	0.00074263	0.00447643	8.3e-08	0.144	0.0111619	0.193233	0.207303	0.0626853	0.0297932	3024	5.76946	0.0117145	0.00296008	0.0540455	0.240889	0.0113422	0.153435	0.113861	0.0373532	0.0131754	0.0202293	0.00256485	0.0231276	0.147941	0.0086071	0.0146791	0.00132624	0.00320559	0.0850118	0.054531
SRR12479917	10.6914	34.1142	38.0577	37.7178	0.284374	0.00961764	0.000685903	0.00390927	7.7e-08	0.145858	0.00769616	0.22149	0.199119	0.052583	0.029641	3014	5.50595	0.00816658	0.00270024	0.0438633	0.215108	0.0112573	0.213203	0.109061	0.0311443	0.0115835	0.0188564	0.00224049	0.0212242	0.152016	0.00767662	0.0134987	0.00131285	0.00332401	0.0634542	0.0703084
SRR12479918	15.2775	35.058	36.4537	28.2837	0.26191	0.00185686	0.000138425	0.0017412	5.08e-07	0.183679	0.29114	0.194486	0.102254	0.0479405	0.0360063	2986	4.59168	0.00869046	0.00390106	0.054712	0.253204	0.0111679	0.117945	0.125279	0.0379178	0.0147961	0.0281752	0.0027462	0.0291151	0.135745	0.0116534	0.0158249	0.00209611	0.00723889	0.0718338	0.0679582
SRR12479919	11.3123	34.13	38.2619	34.6502	0.280697	0.00843165	0.000605331	0.0033278	7.27e-08	0.148394	0.00955483	0.296017	0.166338	0.0791253	0.0421936	3037	5.44418	0.00645172	0.00296763	0.0430462	0.219946	0.0112786	0.223806	0.116134	0.030198	0.0125089	0.0218717	0.00228688	0.0240306	0.136354	0.00759437	0.0131499	0.00143794	0.00352008	0.0544371	0.0689808
SRR12479920	11.8378	34.1359	38.4581	32.0997	0.27812	0.00768329	0.000556009	0.00304151	7.01e-08	0.150451	0.0165341	0.248043	0.182979	0.0705228	0.0371376	2996	5.5205	0.0100267	0.0033237	0.0606714	0.243176	0.011362	0.140662	0.116446	0.0370452	0.0131867	0.0235584	0.00250034	0.0254996	0.156482	0.00993014	0.015244	0.00115668	0.0033444	0.0753309	0.0510541
SRR12479921	13.2204	34.1202	39.2001	24.8468	0.271451	0.00647448	0.000478193	0.00262216	6.07e-08	0.155084	0.0457571	0.21726	0.183817	0.0743967	0.0372215	2982	5.38092	0.00669549	0.00280182	0.0437951	0.203034	0.011638	0.237587	0.107425	0.0300713	0.0116751	0.0202754	0.0022846	0.0225535	0.156953	0.00809768	0.0135143	0.00121096	0.003457	0.0542921	0.0626387
SRR12479922	13.2204	34.1202	39.2001	24.8468	0.271451	0.00647448	0.000478193	0.00262216	6.07e-08	0.155084	0.0221562	0.177673	0.217221	0.0565682	0.0316024	2974	5.54403	0.00569067	0.00216752	0.0392078	0.175408	0.00923114	0.333629	0.106986	0.024869	0.00922978	0.0154629	0.00176596	0.0175288	0.131462	0.00742135	0.0130398	0.000836858	0.00250715	0.044793	0.0587629
SRR12479923	14.0845	34.093	39.7587	23.544	0.266917	0.0054243	0.000410397	0.00220921	5.1e-08	0.157555	0.0179249	0.13798	0.232334	0.0388674	0.0240642	2963	5.22133	0.00371297	0.00175736	0.0337007	0.154415	0.0111178	0.353553	0.109207	0.0198602	0.00736077	0.0127029	0.00140333	0.0142897	0.132388	0.00609807	0.0117837	0.000691825	0.00208878	0.031199	0.0926709
SRR12479924	30.9593	35.0891	44.7485	12.5648	0.19564	5.82e-05	2.45e-06	0.00159895	3.29e-07	0.243838	0.585142	0.081082	0.083128	0.0155282	0.0156495	3033	3.10855	0.00806232	0.00293378	0.0480961	0.218417	0.0167072	0.194211	0.110911	0.032355	0.0119912	0.0226749	0.00234657	0.0237243	0.143701	0.00812435	0.0178646	0.00366987	0.00768328	0.0616553	0.0648715
SRR12479925	30.9593	35.0891	44.7485	12.5648	0.19564	5.82e-05	2.45e-06	0.00159895	3.29e-07	0.243838	0.56267	0.0906442	0.0859154	0.0178061	0.0171341	3018	3.27141	0.008168	0.00282528	0.0489422	0.217483	0.0153182	0.182594	0.10916	0.0320166	0.0117703	0.0220834	0.00233126	0.0225915	0.150155	0.00788359	0.0171518	0.00368911	0.00764451	0.0616586	0.0765326
SRR12479926	30.9593	35.0891	44.7485	12.5648	0.19564	5.82e-05	2.45e-06	0.00159895	3.29e-07	0.243838	0.523579	0.166793	0.0706323	0.0207325	0.0214018	3004	3.45166	0.0109548	0.00329421	0.0509126	0.235967	0.0141292	0.154195	0.11522	0.0362328	0.0125213	0.0246219	0.00249554	0.024344	0.149715	0.00878921	0.0170674	0.00358291	0.00920067	0.0785272	0.0482292
SRR12479927	30.9593	35.0891	44.7485	12.5648	0.19564	5.82e-05	2.45e-06	0.00159895	3.29e-07	0.243838	0.544715	0.1024	0.0881818	0.0178877	0.0182829	2982	3.38299	0.00693591	0.0025882	0.0384683	0.185531	0.01211	0.316407	0.0965594	0.0274486	0.0102676	0.018818	0.0019399	0.0200117	0.127856	0.00650716	0.0138225	0.00282397	0.00612367	0.0522007	0.0535802
SRR12479928	23.6088	36.4065	44.9006	17.6585	0.220434	0.000883092	4.36e-06	0.00111712	1.6e-07	0.219493	0.54279	0.0671529	0.11023	0.0127996	0.0125931	2963	3.33923	0.00983259	0.00286251	0.0665316	0.229675	0.0121519	0.153015	0.120218	0.0342804	0.0123526	0.0222472	0.00244436	0.0229913	0.135248	0.00828213	0.0174191	0.00223758	0.00765663	0.0702338	0.0703203
SRR12479929	30.8325	35.0981	44.6233	12.7424	0.195688	2.91e-05	2.67e-06	0.00160665	3.17e-07	0.243663	0.640685	0.125088	0.048182	0.0216579	0.0194222	2973	3.06025	0.011283	0.00384959	0.0562169	0.269471	0.0130831	0.0976854	0.128882	0.0421003	0.0156876	0.028904	0.00292736	0.0305703	0.133009	0.0122428	0.0172879	0.00382827	0.00822298	0.0865019	0.038247
SRR12479930	30.8325	35.0981	44.6233	12.7424	0.195688	2.91e-05	2.67e-06	0.00160665	3.17e-07	0.243663	0.502008	0.15927	0.074768	0.0239756	0.0264937	2977	3.67013	0.00942991	0.00351331	0.0497674	0.240842	0.0138238	0.145641	0.119565	0.0370329	0.0142127	0.0261963	0.00268724	0.026941	0.151721	0.00960552	0.0162973	0.00325708	0.00776595	0.0729312	0.0487694
SRR12479931	30.8325	35.0981	44.6233	12.7424	0.195688	2.91e-05	2.67e-06	0.00160665	3.17e-07	0.243663	0.654765	0.122384	0.0465742	0.0193825	0.0222154	2920	2.63432	0.00862177	0.00442623	0.0540279	0.28083	0.0153137	0.0943986	0.135281	0.041308	0.0170609	0.0334527	0.0029984	0.0342055	0.127403	0.00980812	0.0194903	0.0048915	0.0103363	0.0731197	0.0330266
SRR12479932	30.8325	35.0981	44.6233	12.7424	0.195688	2.91e-05	2.67e-06	0.00160665	3.17e-07	0.243663	0.56494	0.108425	0.0784225	0.0172733	0.0198586	3020	3.17249	0.00786543	0.00324042	0.0463246	0.227912	0.0166738	0.17703	0.117428	0.0335843	0.0129769	0.0251214	0.0024147	0.0253283	0.143622	0.00820361	0.01753	0.00352305	0.00751464	0.0614849	0.0622225
SRR12479933	30.8325	35.0981	44.6233	12.7424	0.195688	2.91e-05	2.67e-06	0.00160665	3.17e-07	0.243663	0.668797	0.100645	0.048261	0.0193891	0.0165872	3026	2.64739	0.00967589	0.00364534	0.0484286	0.255259	0.0181677	0.130192	0.129439	0.0375253	0.0142193	0.0288812	0.00282828	0.0287473	0.128497	0.00839837	0.0195309	0.0056736	0.0107296	0.0748729	0.0452889
SRR12479934	30.8325	35.0981	44.6233	12.7424	0.195688	2.91e-05	2.67e-06	0.00160665	3.17e-07	0.243663	0.610985	0.08122	0.0753401	0.0140267	0.0144726	3033	2.96033	0.00825003	0.00295846	0.0468511	0.220329	0.0148255	0.179322	0.115014	0.0317874	0.0118778	0.0227	0.00239245	0.023165	0.151544	0.00828433	0.0175943	0.00415272	0.00805956	0.0614472	0.069445
SRR12479935	30.5848	35.1028	44.3417	13.5553	0.19608	1.14e-05	3.73e-06	0.00161582	2.98e-07	0.24322	0.574474	0.121943	0.0708461	0.0167181	0.0192645	3020	3.1214	0.0101129	0.0035377	0.0573122	0.249337	0.0140059	0.130084	0.123198	0.0375933	0.014151	0.0263433	0.00277053	0.0272669	0.143409	0.00897742	0.0172162	0.00316603	0.00716027	0.0756559	0.048702
SRR12479936	30.5848	35.1028	44.3417	13.5553	0.19608	1.14e-05	3.73e-06	0.00161582	2.98e-07	0.24322	0.591506	0.117832	0.0662767	0.0178228	0.0199887	3001	2.96871	0.00763506	0.00333722	0.0472595	0.237325	0.0165663	0.164806	0.122437	0.0342273	0.013806	0.0272921	0.0025404	0.0271113	0.140268	0.00856801	0.0185767	0.00432585	0.00914832	0.060718	0.054052
SRR12479937	30.5848	35.1028	44.3417	13.5553	0.19608	1.14e-05	3.73e-06	0.00161582	2.98e-07	0.24322	0.624212	0.101014	0.0634002	0.0163519	0.0185639	3013	2.85822	0.00813298	0.00329907	0.0483797	0.233675	0.0158867	0.158669	0.117925	0.0347922	0.0133886	0.0257106	0.00254628	0.0264752	0.144839	0.00865988	0.0182722	0.00449881	0.0107214	0.0632828	0.0608466
SRR12479938	30.3269	35.1016	44.0457	16.3883	0.196581	6.44e-06	4.93e-06	0.00162269	2.95e-07	0.242724	0.579105	0.079402	0.0875331	0.0126626	0.0131648	2989	3.22742	0.010126	0.00260322	0.0482675	0.211174	0.0164087	0.199431	0.106384	0.032585	0.0108989	0.0204235	0.00226453	0.0204208	0.153237	0.00793708	0.0167917	0.0038037	0.00736196	0.0720179	0.0578635
SRR12479939	22.7144	36.3168	43.8962	19.9528	0.223574	0.000950126	4.69e-06	0.00107138	1.51e-07	0.216257	0.563977	0.107462	0.0799176	0.0207709	0.0195637	3009	3.21159	0.00854536	0.00328689	0.0604339	0.250329	0.012983	0.143973	0.127465	0.0355176	0.0140132	0.0262502	0.00257429	0.0273842	0.125977	0.0085847	0.0190939	0.00259855	0.00942271	0.0681128	0.0534558
SRR12479940	30.3269	35.1016	44.0457	16.3883	0.196581	6.44e-06	4.93e-06	0.00162269	2.95e-07	0.242724	0.564212	0.0976843	0.0811951	0.0167871	0.0174185	2990	3.20296	0.00890093	0.00288497	0.0489921	0.216057	0.0153037	0.184254	0.110712	0.0325591	0.0118181	0.022743	0.00222363	0.0224702	0.151074	0.00809749	0.0173557	0.00403702	0.00882007	0.0655322	0.0661645
SRR12479941	30.3269	35.1016	44.0457	16.3883	0.196581	6.44e-06	4.93e-06	0.00162269	2.95e-07	0.242724	0.592493	0.0944229	0.0696002	0.0185249	0.0178281	2976	3.02107	0.00878262	0.00319774	0.0486222	0.2295	0.0173471	0.165799	0.115974	0.0344891	0.0127586	0.0252224	0.00234961	0.02442	0.140883	0.00861989	0.0182271	0.00478523	0.012841	0.0685171	0.0576637
SRR12479942	30.3269	35.1016	44.0457	16.3883	0.196581	6.44e-06	4.93e-06	0.00162269	2.95e-07	0.242724	0.494846	0.0995622	0.0946441	0.0197969	0.018575	2981	3.56463	0.00943834	0.00312435	0.0493663	0.220394	0.0168086	0.180853	0.113882	0.034275	0.0120766	0.0221124	0.00239698	0.0225977	0.14393	0.0081851	0.0162905	0.00324902	0.00983225	0.0701547	0.0610329
SRR12479943	30.3269	35.1016	44.0457	16.3883	0.196581	6.44e-06	4.93e-06	0.00162269	2.95e-07	0.242724	0.442567	0.130188	0.0956275	0.0229038	0.0231961	2967	3.82813	0.0104722	0.00343488	0.0526631	0.234697	0.0142513	0.150169	0.11834	0.0371751	0.0133098	0.0238675	0.00257674	0.0250158	0.142928	0.00861556	0.0166117	0.0027823	0.0107395	0.0776707	0.0546801
SRR12479944	30.0431	35.0665	43.5708	19.133	0.197059	4.98e-06	5.9e-06	0.00162591	3.2e-07	0.242141	0.511687	0.136657	0.0772352	0.0220729	0.0293843	3048	3.57166	0.013876	0.00385364	0.0632356	0.27599	0.0122878	0.0797065	0.133101	0.0443715	0.0157623	0.0269187	0.0029586	0.0293024	0.126392	0.00948336	0.0158818	0.00210177	0.00684575	0.099709	0.0382217
SRR12479945	29.9443	35.0934	43.5628	19.6933	0.197457	4.76e-06	6.41e-06	0.00162659	3.13e-07	0.241974	0.422913	0.115959	0.117823	0.0210298	0.0190075	3011	3.96546	0.00976877	0.00285585	0.049229	0.21428	0.0156166	0.201969	0.113068	0.0336786	0.0114136	0.0204531	0.00229692	0.0212494	0.141973	0.00813274	0.015744	0.0023925	0.00748439	0.0718793	0.0565145
SRR12479946	29.9443	35.0934	43.5628	19.6933	0.197457	4.76e-06	6.41e-06	0.00162659	3.13e-07	0.241974	0.607624	0.122931	0.0583077	0.0220267	0.0238075	2391	2.84108	0.00966682	0.00414264	0.0891541	0.265363	0.0154305	0.0796537	0.134463	0.0368508	0.0121061	0.0319191	0.00238831	0.0277444	0.121556	0.00696569	0.0233461	0.00539964	0.0146325	0.0825774	0.03664
SRR12479947	29.1955	35.0105	42.3026	22.2128	0.199215	6.11e-06	7.97e-06	0.00162706	3.55e-07	0.240683	0.583472	0.114828	0.0677974	0.0237433	0.0208266	3039	3.27181	0.00732744	0.0031479	0.0423143	0.217666	0.0171867	0.20586	0.116683	0.0319924	0.0122717	0.0252834	0.00229567	0.0241811	0.141592	0.00921662	0.0181229	0.00479275	0.0122678	0.0586002	0.0491972
SRR12479948	29.6575	34.4214	41.781	9.86621	0.200247	0.000845606	2.91e-06	0.00162426	4.67e-07	0.237679	0.51113	0.246995	0.038764	0.0220906	0.0222049	2985	3.26701	0.0131667	0.00427186	0.0992932	0.287877	0.0118907	0.0523972	0.136516	0.0452189	0.01686	0.0300489	0.00302322	0.0330177	0.116517	0.00975013	0.0156732	0.00248276	0.00593344	0.0990612	0.017001
SRR12479949	29.6575	34.4214	41.781	9.86621	0.200247	0.000845606	2.91e-06	0.00162426	4.67e-07	0.237679	0.556098	0.213011	0.0492943	0.0241099	0.0235341	2968	3.13371	0.010559	0.00417808	0.0643295	0.2802	0.013545	0.090057	0.136228	0.0424411	0.0170407	0.0314448	0.00302086	0.033459	0.126785	0.010539	0.0175498	0.00341843	0.00780251	0.0814152	0.0259858
SRR12479950	29.6575	34.4214	41.781	9.86621	0.200247	0.000845606	2.91e-06	0.00162426	4.67e-07	0.237679	0.59783	0.199287	0.0400285	0.0219885	0.0277585	2963	2.84446	0.0102364	0.00431794	0.0692392	0.289212	0.0138246	0.0734855	0.139057	0.0439112	0.0176601	0.0334699	0.00318833	0.0354709	0.122969	0.0105342	0.0175525	0.0036698	0.00827049	0.0828616	0.0210695
SRR12479951	23.9368	35.9644	39.3331	30.5171	0.217052	2.49e-06	6.11e-06	0.00111774	3.04e-07	0.234688	0.682508	0.0963698	0.0498149	0.0148615	0.0173369	3059	2.34422	0.00673004	0.00429824	0.0587247	0.28968	0.0145106	0.0817946	0.139574	0.0407405	0.0180418	0.0349687	0.0032052	0.0373085	0.121416	0.0102125	0.0212244	0.00407547	0.0100035	0.0613489	0.0421427
SRR12479952	29.6503	34.3469	41.877	9.60196	0.200475	0.000927651	3e-06	0.00164775	4.88e-07	0.236468	0.50787	0.245913	0.0520047	0.0223002	0.0263057	2961	3.34158	0.0113506	0.00421912	0.0728303	0.28137	0.0126454	0.0841977	0.137259	0.0431132	0.0169662	0.030766	0.0030649	0.0331367	0.122869	0.00978051	0.016523	0.00273207	0.0068995	0.085675	0.0246023
SRR12479953	29.6503	34.3469	41.877	9.60196	0.200475	0.000927651	3e-06	0.00164775	4.88e-07	0.236468	0.558312	0.223491	0.045483	0.0205769	0.0225352	2977	3.03188	0.00865722	0.00440308	0.0605933	0.281036	0.0151019	0.100438	0.137	0.041275	0.0170398	0.0337212	0.00326651	0.0347293	0.12346	0.00993905	0.0178661	0.00400885	0.00993076	0.0723528	0.0251823
SRR12479954	29.6503	34.3469	41.877	9.60196	0.200475	0.000927651	3e-06	0.00164775	4.88e-07	0.236468	0.709797	0.148951	0.0263804	0.0182102	0.0204841	2944	1.94904	0.00268861	0.00576537	0.0585029	0.334648	0.016033	0.0421717	0.160858	0.0428047	0.0223213	0.0465111	0.00362468	0.0487592	0.105685	0.0107793	0.0237377	0.00476304	0.0102845	0.044108	0.0159546
SRR12479955	29.6503	34.3469	41.877	9.60196	0.200475	0.000927651	3e-06	0.00164775	4.88e-07	0.236468	0.534838	0.239877	0.0455786	0.0248674	0.025608	2980	3.15498	0.0096699	0.00479764	0.0678366	0.295458	0.0135327	0.0642049	0.144218	0.0446415	0.0178732	0.0352699	0.00315143	0.0366985	0.118585	0.0104365	0.0179857	0.00322071	0.00880222	0.0807786	0.0228399
SRR12479956	29.6503	34.3469	41.877	9.60196	0.200475	0.000927651	3e-06	0.00164775	4.88e-07	0.236468	0.481078	0.354011	0.0322379	0.018713	0.0184085	2968	2.78752	0.00946956	0.00461395	0.0595527	0.288487	0.0156977	0.084318	0.139868	0.0427841	0.0179031	0.0350049	0.00330116	0.0358739	0.122302	0.00993125	0.0187825	0.00485932	0.0104578	0.0764957	0.0202978
SRR12479957	29.6503	34.3469	41.877	9.60196	0.200475	0.000927651	3e-06	0.00164775	4.88e-07	0.236468	0.550964	0.243978	0.0380045	0.0222513	0.0283948	2996	3.10414	0.0119833	0.00434158	0.0928304	0.295777	0.0119924	0.0506215	0.139758	0.0452014	0.0174838	0.0323695	0.00318229	0.0349081	0.115157	0.00956951	0.0164093	0.00259124	0.0061497	0.0920772	0.0175973
SRR12479958	29.6503	34.3469	41.877	9.60196	0.200475	0.000927651	3e-06	0.00164775	4.88e-07	0.236468	0.49959	0.239183	0.0598389	0.0237735	0.0253515	2988	3.39381	0.01004	0.0042977	0.0627492	0.275917	0.0149502	0.0929784	0.13517	0.0422755	0.0168377	0.0318036	0.00302314	0.0329832	0.134147	0.0101514	0.017997	0.00336636	0.00812699	0.0782471	0.0249377
SRR12479959	29.6503	34.3469	41.877	9.60196	0.200475	0.000927651	3e-06	0.00164775	4.88e-07	0.236468	0.567232	0.229133	0.0447413	0.0206909	0.0226089	2958	3.05529	0.0113193	0.0043808	0.0963121	0.291676	0.0123999	0.0527183	0.138873	0.0451353	0.0173007	0.032571	0.00308036	0.0348217	0.116292	0.00963353	0.0170865	0.00300581	0.0070419	0.0901158	0.0162355
SRR12479960	29.6986	34.3368	41.8301	10.5072	0.200072	0.000851502	3.01e-06	0.00164484	4.78e-07	0.236667	0.57306	0.210802	0.0495641	0.0225824	0.0215675	2973	3.0139	0.00892432	0.00420707	0.0645999	0.27734	0.0145785	0.0936358	0.142894	0.040232	0.0163855	0.032157	0.00295888	0.0329525	0.13004	0.00979258	0.0191406	0.00428809	0.0107307	0.0743822	0.0207606
SRR12479961	29.6986	34.3368	41.8301	10.5072	0.200072	0.000851502	3.01e-06	0.00164484	4.78e-07	0.236667	0.560165	0.219618	0.0440895	0.0256874	0.0227061	2960	3.02411	0.006558	0.00420789	0.0528724	0.261824	0.018622	0.129059	0.1317	0.0374956	0.0158544	0.0350871	0.00265157	0.03285	0.132744	0.00966318	0.0183078	0.00588427	0.0136347	0.0585529	0.0324312
SRR12479962	24.3184	35.9082	39.7237	30.3999	0.215632	4.06e-06	5.61e-06	0.00112811	3.08e-07	0.23479	0.607525	0.159289	0.0462768	0.0423296	0.0201444	3025	2.98118	0.00853186	0.00383325	0.052536	0.269034	0.0139538	0.111443	0.132973	0.0394822	0.0158353	0.0303383	0.0029324	0.0317429	0.124718	0.00895497	0.0196336	0.00454291	0.00934823	0.0685583	0.0516089
SRR12479963	29.6986	34.3368	41.8301	10.5072	0.200072	0.000851502	3.01e-06	0.00164484	4.78e-07	0.236667	0.520174	0.230654	0.0464894	0.0211097	0.0242555	3002	3.19384	0.00871701	0.00464732	0.0625525	0.28601	0.0151198	0.0845059	0.140789	0.0424147	0.0177512	0.0336352	0.00313324	0.0363249	0.123722	0.0101622	0.0182318	0.00356444	0.0126114	0.074401	0.0217065
SRR12479964	29.6986	34.3368	41.8301	10.5072	0.200072	0.000851502	3.01e-06	0.00164484	4.78e-07	0.236667	0.573491	0.216662	0.041531	0.0198743	0.0207979	2983	2.88833	0.00814829	0.00432452	0.0570249	0.280693	0.0166569	0.0938925	0.141315	0.040619	0.0173099	0.0344677	0.00308828	0.0349004	0.122779	0.010018	0.0192921	0.00437857	0.0128145	0.0698639	0.0284139
SRR12479965	29.6727	34.2873	41.8347	10.5638	0.200071	0.000876438	3.08e-06	0.00166515	4.9e-07	0.235912	0.526018	0.255617	0.0468562	0.0234607	0.0240767	3014	3.13395	0.0100668	0.00467336	0.0682531	0.301686	0.013345	0.0555048	0.145065	0.0453185	0.0188241	0.0357065	0.00335528	0.0382201	0.117687	0.0108422	0.0180712	0.00345603	0.0108475	0.0818867	0.0171909
SRR12479966	29.7759	34.3495	41.8884	12.1477	0.199574	0.000744619	3.03e-06	0.00163091	4.72e-07	0.236969	0.62957	0.162806	0.0422558	0.0240567	0.0207593	2962	2.72473	0.00751867	0.0041432	0.047448	0.270895	0.0149802	0.109666	0.136796	0.0390532	0.0169706	0.0323024	0.00303299	0.033598	0.133247	0.00986801	0.0189926	0.00440733	0.0110631	0.0635076	0.0425101
SRR12479967	29.7759	34.3495	41.8884	12.1477	0.199574	0.000744619	3.03e-06	0.00163091	4.72e-07	0.236969	0.636374	0.21085	0.0373361	0.0176081	0.0162795	3030	2.6249	0.0104629	0.00470502	0.0776693	0.301159	0.0134431	0.0498827	0.143969	0.0452593	0.0183637	0.0357835	0.00331301	0.0378892	0.11423	0.0111906	0.0182865	0.00427402	0.0105071	0.0848404	0.0147719
SRR12479968	29.7759	34.3495	41.8884	12.1477	0.199574	0.000744619	3.03e-06	0.00163091	4.72e-07	0.236969	0.546607	0.23023	0.043223	0.0207906	0.0218838	3035	3.08801	0.0101495	0.00451772	0.0659268	0.287848	0.014257	0.0771985	0.138844	0.0437178	0.0173681	0.0334448	0.00308748	0.0345071	0.123881	0.0105794	0.0178691	0.00349959	0.0105454	0.0818261	0.0209326
SRR12479969	29.7759	34.3495	41.8884	12.1477	0.199574	0.000744619	3.03e-06	0.00163091	4.72e-07	0.236969	0.584709	0.232877	0.0332304	0.0186372	0.0199931	3030	2.90045	0.0110918	0.00473804	0.0652318	0.301168	0.0132264	0.0560493	0.143888	0.0460715	0.018091	0.0344103	0.00319976	0.0371108	0.11877	0.0107412	0.017527	0.00358115	0.0101663	0.0880188	0.0169189
SRR12479970	29.7759	34.3495	41.8884	12.1477	0.199574	0.000744619	3.03e-06	0.00163091	4.72e-07	0.236969	0.49649	0.247712	0.0473618	0.0234574	0.0253931	3004	3.2732	0.0084757	0.0045908	0.0547175	0.279146	0.0156628	0.1008	0.136474	0.0416085	0.0172652	0.034526	0.00306564	0.0348572	0.128441	0.0102788	0.0181478	0.00405935	0.0135706	0.0721238	0.0221884
SRR12479971	29.7759	34.3495	41.8884	12.1477	0.199574	0.000744619	3.03e-06	0.00163091	4.72e-07	0.236969	0.574143	0.225899	0.0363231	0.0220243	0.0225666	3035	2.84821	0.00778159	0.004823	0.0571711	0.301628	0.0151731	0.0736943	0.145903	0.04282	0.0184363	0.0376335	0.00323987	0.0390548	0.116704	0.0108698	0.0196967	0.00436682	0.0114948	0.0693286	0.0201801
SRR12479972	14.9642	34.1084	40.1872	22.1902	0.26243	0.00398763	0.000311385	0.00177737	4.54e-08	0.160857	0.02733	0.17419	0.221413	0.0431786	0.0280648	3032	5.40432	0.0066227	0.00221258	0.0487864	0.193562	0.0102214	0.223834	0.100955	0.0268001	0.00929874	0.0163703	0.00185135	0.0171791	0.172285	0.00706228	0.0140592	0.00083743	0.00250525	0.0499243	0.0956328
SRR12479973	14.9524	34.1202	40.1244	21.6909	0.262509	0.00402115	0.000312709	0.00177395	4.65e-08	0.161091	0.0288596	0.179905	0.212857	0.0516752	0.0299966	2997	5.38323	0.00535822	0.00207774	0.0392664	0.174053	0.0100794	0.301077	0.110799	0.0237254	0.00862643	0.0148617	0.0016539	0.0165759	0.144566	0.00653832	0.0126087	0.000799727	0.0025866	0.0419085	0.0828383
SRR12479974	15.9148	34.1265	40.6829	19.6775	0.258009	0.00259302	0.000213585	0.00147131	4.16e-08	0.164378	0.0158356	0.336619	0.14323	0.098911	0.0481994	3015	5.40153	0.0101752	0.00364489	0.0518885	0.258165	0.0114726	0.141428	0.125081	0.039327	0.0148768	0.0264456	0.0026824	0.0286576	0.136462	0.00935248	0.0145174	0.00124614	0.00344536	0.0794045	0.0417266
SRR12479975	16.8867	34.1606	40.9676	18.2052	0.25352	0.00102743	0.000102159	0.00120364	3.95e-08	0.168787	0.032107	0.307118	0.13551	0.0947129	0.0482339	3000	5.31862	0.00830197	0.00368494	0.0553793	0.260718	0.0112513	0.126188	0.131467	0.0373881	0.0151139	0.0275276	0.00264142	0.0295606	0.13799	0.00916753	0.0152789	0.00128878	0.00388004	0.0706993	0.0524733
SRR12479976	18.3858	34.1895	42.9826	16.4565	0.245169	5.36e-06	2.45e-05	0.000989786	4.35e-08	0.170832	0.0149519	0.126991	0.248801	0.0373159	0.0206568	2953	5.4177	0.00724729	0.0021536	0.0407749	0.175916	0.01178	0.278463	0.0901756	0.0264387	0.00903379	0.0152467	0.00183379	0.0166357	0.175784	0.00692362	0.0121723	0.00108036	0.00271732	0.0560348	0.0695881
SRR12479977	16.2065	35.0516	37.3024	28.3651	0.255833	0.000397281	4.11e-05	0.00134378	3.9e-07	0.185907	0.3839	0.174374	0.091829	0.0368804	0.0309154	2955	4.16632	0.00933447	0.00417078	0.0569774	0.270665	0.0131238	0.0942376	0.134648	0.0409025	0.0164179	0.0301703	0.00292093	0.0321306	0.12861	0.0105037	0.017618	0.00223481	0.0115458	0.0771862	0.0466024
SRR12479978	18.3858	34.1895	42.9826	16.4565	0.245169	5.36e-06	2.45e-05	0.000989786	4.35e-08	0.170832	0.0339592	0.271823	0.16411	0.0856665	0.0419457	2986	5.356	0.0070522	0.00295062	0.0483508	0.21662	0.0108934	0.22218	0.119485	0.0308808	0.0119144	0.0224072	0.00216449	0.0241596	0.135371	0.00802241	0.0137802	0.00116879	0.00360407	0.0542098	0.0647854
SRR12479979	18.8986	34.1659	44.1348	14.3601	0.242951	1.1e-06	2.46e-05	0.00092339	4.48e-08	0.169954	0.0277845	0.272506	0.167092	0.0802632	0.0425309	3020	5.31448	0.00681546	0.00330154	0.0540081	0.248575	0.0142609	0.170513	0.117427	0.0346345	0.0133559	0.0253343	0.00239903	0.0265023	0.137502	0.00787553	0.0176418	0.00118055	0.00376112	0.0586554	0.0562556
SRR12479980	20.5298	34.2557	45.8396	12.5847	0.23598	4.14e-07	2.63e-05	0.000835306	4.84e-08	0.174503	0.0358306	0.214678	0.184851	0.0690308	0.0334232	3023	5.44773	0.00948735	0.00294882	0.0512435	0.22671	0.0116535	0.182554	0.113625	0.0344558	0.0118366	0.0207292	0.002311	0.0222394	0.143261	0.00914717	0.0142677	0.00112154	0.00338771	0.072231	0.06679
SRR12479981	19.4612	34.1888	44.8814	13.6081	0.240499	4.83e-07	2.5e-05	0.000878766	4.86e-08	0.170931	0.0392195	0.216615	0.188073	0.0482344	0.0350369	2977	5.3915	0.00571731	0.00176265	0.0531996	0.17831	0.00947073	0.260061	0.100244	0.0208386	0.00696856	0.0145882	0.00133668	0.0132971	0.147605	0.00517152	0.0119673	0.000872098	0.00263281	0.0435551	0.122401
SRR12479982	20.4702	34.2078	45.873	12.2225	0.236429	3.89e-07	2.65e-05	0.000836861	4.74e-08	0.173675	0.108027	0.243693	0.169198	0.0445253	0.0345964	3011	5.17136	0.010113	0.00319877	0.0550183	0.240382	0.0122402	0.148601	0.119833	0.0367656	0.0131641	0.0236379	0.00260257	0.0247004	0.137938	0.00830575	0.015334	0.0012693	0.00375631	0.0767575	0.0663827
SRR12479983	21.0495	34.2786	46.351	11.9088	0.234062	3.75e-07	2.66e-05	0.000828328	4.72e-08	0.176117	0.169882	0.269077	0.137626	0.0490216	0.0369418	3019	4.77979	0.00769634	0.00329535	0.047361	0.234732	0.0122952	0.183218	0.137392	0.0332746	0.0132388	0.0255266	0.00245618	0.0261961	0.128696	0.00798278	0.0156174	0.00147586	0.00429606	0.0597067	0.055543
SRR12479984	21.6608	34.3617	46.81	11.5553	0.231846	3.85e-07	2.66e-05	0.000827723	4.7e-08	0.178889	0.239537	0.259683	0.129296	0.0346114	0.0340334	3019	4.45351	0.00743988	0.00324897	0.0522279	0.241432	0.0123099	0.16519	0.132296	0.0336914	0.0134995	0.0267656	0.00248146	0.0268118	0.127438	0.00806316	0.0160512	0.00160078	0.00452361	0.058777	0.066152
SRR12479985	22.1809	34.5425	46.6429	11.9474	0.229642	3.66e-07	2.64e-05	0.000819016	4.4e-08	0.183915	0.272163	0.25152	0.116341	0.0389862	0.0325446	3012	4.36225	0.00735806	0.00329201	0.0498664	0.242868	0.0126473	0.169455	0.129439	0.0339583	0.0137521	0.0268948	0.00247256	0.0271068	0.131709	0.00806978	0.0178332	0.00189931	0.00482938	0.0587156	0.0578334
SRR12479986	22.6939	34.7457	46.2106	11.6708	0.227191	3.72e-07	2.6e-05	0.000805169	4.07e-08	0.19	0.265826	0.315752	0.0939095	0.0433603	0.0411586	3025	4.15221	0.00657154	0.00418528	0.0499661	0.280206	0.0120917	0.111809	0.14565	0.038712	0.0171554	0.0343676	0.0029372	0.0354959	0.119033	0.00908545	0.0173253	0.00186293	0.00472133	0.0596433	0.0491813
SRR12479987	23.3602	35.0825	45.4115	11.3681	0.224097	4.65e-07	2.58e-05	0.000773268	3.58e-08	0.19987	0.255251	0.220446	0.139509	0.0280525	0.025962	3002	4.65904	0.0112929	0.00328226	0.0585784	0.252756	0.0122972	0.127083	0.119103	0.0389504	0.0139131	0.0237148	0.00280892	0.0252699	0.145104	0.00889985	0.0175538	0.00158603	0.00393224	0.0827336	0.0511413
SRR12479988	16.4594	35.043	37.6026	22.5836	0.255193	0.000290022	3.48e-05	0.00131719	3.63e-07	0.186234	0.377135	0.213073	0.0824078	0.0487971	0.0367742	3026	4.17664	0.00798401	0.00444496	0.0558907	0.286977	0.0122527	0.0732607	0.139943	0.0414779	0.0179759	0.0354947	0.00305632	0.0359271	0.124052	0.0107189	0.0188471	0.00243987	0.0109534	0.0700449	0.0482591
SRR12479989	24.0516	35.6342	44.2169	13.424	0.220643	2.47e-06	2.96e-05	0.000724366	2.78e-08	0.214182	0.214664	0.252293	0.144317	0.031029	0.0256845	3006	4.45181	0.00751736	0.00282813	0.0481999	0.211977	0.0139525	0.214658	0.115587	0.0313805	0.0119223	0.0232726	0.0022805	0.022634	0.14627	0.00765551	0.0165399	0.00157066	0.00392801	0.0571513	0.0606737
SRR12479990	24.6236	36.0552	42.8506	15.0318	0.21848	4.4e-05	4.12e-05	0.000712983	2.17e-08	0.227424	0.366544	0.258979	0.0859767	0.0350011	0.0340095	2989	3.79421	0.00591483	0.00369279	0.0475615	0.255599	0.0129446	0.138007	0.138235	0.0347013	0.0154255	0.0315202	0.00266585	0.0312654	0.121683	0.0085605	0.0167601	0.00236131	0.00511194	0.0539495	0.0740405
SRR12479991	25.0434	36.3619	41.5824	17.1958	0.216992	0.000419484	7.51e-05	0.000738563	1.69e-08	0.238225	0.245228	0.30216	0.11961	0.03028	0.0292577	3047	4.12928	0.0071781	0.00335894	0.0502589	0.241461	0.0132674	0.154347	0.123464	0.0340127	0.0138101	0.0280415	0.00252469	0.026904	0.138619	0.00811818	0.0173296	0.00176373	0.00422411	0.0581329	0.0731842
SRR12479992	24.0125	36.3745	40.3589	17.1287	0.220118	0.00076927	9.07e-05	0.000738953	1.78e-08	0.236245	0.309792	0.305036	0.0899358	0.0361743	0.0344708	2954	4.06136	0.0100625	0.00399393	0.061669	0.286889	0.0119475	0.0795867	0.139879	0.0420989	0.0171613	0.0325737	0.00297654	0.033981	0.124663	0.00902773	0.0167483	0.00173985	0.00431729	0.0775154	0.0431691
SRR12479993	24.0323	36.3462	40.3733	16.5683	0.220366	0.00107201	0.000113653	0.000761084	1.67e-08	0.236	0.237183	0.349367	0.100419	0.0377917	0.0319467	2591	4.33064	0.0133636	0.00426297	0.0611942	0.283341	0.0120634	0.0867068	0.135479	0.0424728	0.0160634	0.0303145	0.00307357	0.0306378	0.124369	0.00919795	0.0167755	0.00137309	0.00357687	0.0891598	0.0365748
SRR12479994	24.0125	36.3745	40.3589	17.1287	0.220118	0.00076927	9.07e-05	0.000738953	1.78e-08	0.236245	0.193826	0.405294	0.0857242	0.0596481	0.0388947	3056	4.50002	0.00732882	0.00416105	0.0475714	0.266727	0.0125349	0.118781	0.138858	0.0383264	0.0160912	0.0328077	0.00271992	0.0326964	0.128775	0.00859028	0.0160897	0.00172694	0.00433566	0.0632021	0.0586777
SRR12479995	24.0125	36.3745	40.3589	17.1287	0.220118	0.00076927	9.07e-05	0.000738953	1.78e-08	0.236245	0.268631	0.314673	0.100836	0.0368286	0.0337437	2967	4.13111	0.00788104	0.00368371	0.0571395	0.258357	0.0119823	0.125548	0.130801	0.0367497	0.0151048	0.0300437	0.00276553	0.0300368	0.1262	0.00858453	0.0164974	0.00169917	0.00451205	0.0634115	0.0690016
SRR12479996	25.8821	35.1776	39.2859	31.9403	0.210162	3.11e-06	1.58e-05	0.00148902	1.68e-07	0.234271	0.566906	0.119595	0.0700568	0.0208182	0.022503	2985	3.12922	0.00954531	0.00382953	0.0538375	0.260384	0.0131775	0.119774	0.12928	0.0385585	0.0152711	0.0290242	0.00278525	0.0296643	0.132981	0.00917818	0.0187393	0.00355414	0.00891971	0.0735707	0.0479261
SRR12479997	25.8821	35.1776	39.2859	31.9403	0.210162	3.11e-06	1.58e-05	0.00148902	1.68e-07	0.234271	0.540036	0.167752	0.0574772	0.0262312	0.0272778	3065	3.46666	0.0127839	0.00424255	0.0546027	0.290305	0.0115417	0.0772527	0.137239	0.0453946	0.0165213	0.0307405	0.00315981	0.0331292	0.123702	0.00893117	0.0160292	0.0028466	0.00627617	0.100045	0.0252577
SRR12479998	25.8821	35.1776	39.2859	31.9403	0.210162	3.11e-06	1.58e-05	0.00148902	1.68e-07	0.234271	0.534497	0.100806	0.0882346	0.0184289	0.019627	3029	3.24593	0.00641607	0.00298833	0.0463745	0.218568	0.0172068	0.195248	0.113177	0.0304182	0.0121393	0.0245988	0.00226749	0.0238136	0.141704	0.00724984	0.0179863	0.00429289	0.00947029	0.0524083	0.0736722
SRR12479999	25.6316	35.156	39.1076	32.1712	0.211338	3.04e-06	1.58e-05	0.00148113	1.92e-07	0.233204	0.574914	0.128555	0.0634615	0.0218163	0.0231741	3002	3.06922	0.0100995	0.00393911	0.0587362	0.270602	0.0135144	0.0974777	0.133206	0.0413608	0.0158458	0.0300365	0.00295498	0.0311548	0.126258	0.0091088	0.0178049	0.00334399	0.0078859	0.079478	0.0471923
SRR12480000	25.6316	35.156	39.1076	32.1712	0.211338	3.04e-06	1.58e-05	0.00148113	1.92e-07	0.233204	0.60241	0.12558	0.0577936	0.023089	0.02295	2963	2.8782	0.00838619	0.00408701	0.0509879	0.262979	0.0141311	0.119584	0.129647	0.0382313	0.0157449	0.0313583	0.00295592	0.0310819	0.129605	0.00883142	0.0192538	0.00457984	0.0107547	0.068806	0.0489937
SRR12480001	25.6316	35.156	39.1076	32.1712	0.211338	3.04e-06	1.58e-05	0.00148113	1.92e-07	0.233204	0.610787	0.118994	0.0587434	0.0212026	0.0218563	2977	2.88144	0.00979162	0.0041661	0.0555867	0.280161	0.0130077	0.0892288	0.135519	0.042116	0.0166367	0.0309696	0.00304773	0.0325334	0.123956	0.00934183	0.0185057	0.00342502	0.00785383	0.0791151	0.0450386
SRR12480002	25.6316	35.156	39.1076	32.1712	0.211338	3.04e-06	1.58e-05	0.00148113	1.92e-07	0.233204	0.516951	0.134053	0.0793424	0.0201324	0.0227411	2984	3.51231	0.0131445	0.00389898	0.0664936	0.281697	0.0120609	0.0772875	0.134318	0.0441394	0.0159556	0.0274691	0.00301905	0.0302361	0.123374	0.00963054	0.0162421	0.00202444	0.00536836	0.097821	0.0358195
SRR12480003	25.6316	35.156	39.1076	32.1712	0.211338	3.04e-06	1.58e-05	0.00148113	1.92e-07	0.233204	0.573329	0.121478	0.0674985	0.0199095	0.0217324	3007	3.08205	0.00907025	0.00373126	0.0528305	0.257221	0.0138387	0.127325	0.127056	0.0374314	0.0145999	0.0288882	0.00272955	0.0288566	0.131307	0.00869612	0.0180665	0.00383459	0.00871907	0.0714783	0.0543212
SRR12480004	16.1592	35.6647	42.7913	77.4719	0.25167	0.000611639	9.35e-05	0.0013181	2.03e-06	0.175929	0.0550347	0.232652	0.155574	0.0621775	0.0309707	3023	5.40289	0.00818684	0.00302134	0.0639111	0.234063	0.0109002	0.20579	0.101704	0.0337142	0.0121564	0.0245853	0.00236399	0.0233087	0.139529	0.00868068	0.0144634	0.00137316	0.00480969	0.0628155	0.0446246
SRR12480005	25.3526	35.1469	38.9498	31.9769	0.212411	2.99e-06	1.55e-05	0.00147681	2.15e-07	0.232058	0.66491	0.106321	0.0462088	0.0185647	0.0190433	2989	2.47325	0.00766294	0.00401458	0.055897	0.275318	0.0147834	0.101615	0.135267	0.0394084	0.0166483	0.0335668	0.00306118	0.0343527	0.123151	0.00960349	0.0202462	0.00510361	0.0104989	0.0666196	0.0431812
SRR12480006	25.3526	35.1469	38.9498	31.9769	0.212411	2.99e-06	1.55e-05	0.00147681	2.15e-07	0.232058	0.456325	0.15687	0.0850688	0.0216696	0.0242679	3018	3.97407	0.0170485	0.00380255	0.0715249	0.286525	0.0117547	0.0572772	0.132333	0.046907	0.0156586	0.026346	0.00302376	0.0284378	0.123222	0.00923442	0.0153797	0.00154203	0.004526	0.120036	0.025421
SRR12480007	26.0824	35.1663	40.1806	28.5344	0.209794	1.67e-06	1.49e-05	0.00147909	2.38e-07	0.232218	0.630251	0.132188	0.0441416	0.0204725	0.0218952	3013	2.76169	0.0126422	0.00448837	0.0598493	0.304336	0.012499	0.0490406	0.143872	0.0468618	0.0180528	0.0327013	0.00339674	0.0359734	0.118187	0.00989333	0.0177248	0.00281477	0.00704645	0.0982191	0.0224007
SRR12480008	26.0824	35.1663	40.1806	28.5344	0.209794	1.67e-06	1.49e-05	0.00147909	2.38e-07	0.232218	0.53162	0.121889	0.0803584	0.0185976	0.0204726	2994	3.3935	0.0118188	0.00393608	0.0610432	0.270143	0.0124967	0.0887813	0.130373	0.0418497	0.0155544	0.0272557	0.00293966	0.029562	0.129922	0.00936938	0.0166154	0.00266752	0.00692486	0.0878132	0.0509335
SRR12480009	26.0824	35.1663	40.1806	28.5344	0.209794	1.67e-06	1.49e-05	0.00147909	2.38e-07	0.232218	0.505469	0.141553	0.078061	0.0220292	0.0240349	3024	3.37024	0.00771719	0.00354234	0.0490994	0.249558	0.0132198	0.151704	0.129575	0.035937	0.0145686	0.0281812	0.00277865	0.0293394	0.132515	0.00872431	0.0172441	0.00302881	0.010637	0.0620379	0.0505922
SRR12480010	26.0824	35.1663	40.1806	28.5344	0.209794	1.67e-06	1.49e-05	0.00147909	2.38e-07	0.232218	0.478953	0.133907	0.0885426	0.0199366	0.0221869	2954	3.54138	0.00791934	0.00316324	0.0507476	0.227705	0.0137958	0.169494	0.117971	0.0329567	0.0125484	0.024611	0.00241483	0.0240529	0.147903	0.00797321	0.0168828	0.0029797	0.0118035	0.0607898	0.0642886
SRR12480011	25.7605	35.209	39.973	26.1167	0.210813	1.63e-06	1.48e-05	0.00147743	2.45e-07	0.231667	0.491134	0.172971	0.0713373	0.0260038	0.0291816	2958	3.48011	0.0085384	0.00405654	0.0558946	0.27246	0.0124469	0.100727	0.136132	0.0396548	0.0160556	0.0311501	0.0029772	0.0321102	0.126353	0.00974494	0.0176505	0.00289484	0.00920283	0.0690863	0.052864
SRR12480012	25.7605	35.209	39.973	26.1167	0.210813	1.63e-06	1.48e-05	0.00147743	2.45e-07	0.231667	0.553788	0.174202	0.0505105	0.0282953	0.0268152	2982	3.06469	0.00921903	0.00452431	0.0536714	0.294242	0.0139947	0.0747976	0.141096	0.042779	0.0180286	0.036386	0.00312774	0.0364169	0.121977	0.00977557	0.0190733	0.00415988	0.0124272	0.0771115	0.0271922
SRR12480013	25.7605	35.209	39.973	26.1167	0.210813	1.63e-06	1.48e-05	0.00147743	2.45e-07	0.231667	0.528314	0.143595	0.0743262	0.0202177	0.0212484	2964	3.44935	0.012777	0.00390838	0.0625474	0.274519	0.0121848	0.0890811	0.131851	0.0429429	0.015717	0.0277266	0.00318322	0.0297376	0.128975	0.00946728	0.0162452	0.00237698	0.00684888	0.0935646	0.0363459
SRR12480014	25.7605	35.209	39.973	26.1167	0.210813	1.63e-06	1.48e-05	0.00147743	2.45e-07	0.231667	0.146816	0.788465	0.0120335	0.00787144	0.00708655	2938	1.67185	0.00810978	0.00454813	0.0561603	0.316031	0.0132427	0.0481001	0.150748	0.0488608	0.0215652	0.0366452	0.00348677	0.0410005	0.118153	0.0105943	0.0167866	0.00314283	0.00919322	0.0765813	0.0170506
SRR12480016	25.7605	35.209	39.973	26.1167	0.210813	1.63e-06	1.48e-05	0.00147743	2.45e-07	0.231667	0.566346	0.161034	0.0583078	0.026974	0.0255341	3048	3.15292	0.0101287	0.00426051	0.05642	0.290254	0.0122508	0.0792394	0.140043	0.0427535	0.0170441	0.0326968	0.00304224	0.034622	0.126493	0.00918203	0.0176659	0.00286783	0.00636789	0.0815373	0.0331312
SRR12480017	25.7605	35.209	39.973	26.1167	0.210813	1.63e-06	1.48e-05	0.00147743	2.45e-07	0.231667	0.550397	0.15922	0.0632386	0.0242291	0.0251712	2975	3.1778	0.0101399	0.00391218	0.0552184	0.274755	0.0127629	0.0922248	0.133494	0.0409472	0.0158816	0.0313784	0.00297118	0.0314545	0.131033	0.00916921	0.0180525	0.00340473	0.00741212	0.0798109	0.0459768
SRR12480018	25.235	35.2759	39.6931	23.0009	0.212441	1.75e-06	1.5e-05	0.00146981	2.47e-07	0.230496	0.556615	0.152226	0.0632808	0.0274657	0.0263845	2947	3.09117	0.00622762	0.00359398	0.0592431	0.246185	0.0178653	0.147218	0.124404	0.0313527	0.0130499	0.0401952	0.00241822	0.0262248	0.13219	0.00679274	0.0247725	0.00827875	0.0164556	0.0531507	0.0403816
SRR12480019	25.235	35.2759	39.6931	23.0009	0.212441	1.75e-06	1.5e-05	0.00146981	2.47e-07	0.230496	0.526726	0.145127	0.0769264	0.0253607	0.0245074	2987	3.34103	0.00852817	0.00365667	0.0509629	0.248489	0.0130968	0.143604	0.122181	0.0361522	0.0142647	0.0285551	0.0025155	0.0281438	0.141149	0.00887808	0.0176961	0.0032751	0.00710186	0.0672773	0.0544728
SRR12480020	26.8605	36.6943	42.7346	25.7232	0.205775	0.000393936	4.98e-06	0.000841503	6.19e-07	0.249483	0.522896	0.168165	0.0753926	0.0231497	0.0216672	2983	3.23072	0.0053152	0.00298066	0.0442805	0.207935	0.0104729	0.307781	0.108317	0.0290621	0.0125319	0.0242707	0.00233494	0.0251046	0.0990599	0.00709087	0.0144826	0.00247479	0.00623519	0.0487999	0.0414701
SRR12480021	22.7431	35.6905	39.8063	22.7759	0.222194	6.16e-07	1.78e-05	0.00150901	2.93e-07	0.221203	0.479894	0.177398	0.078369	0.0349693	0.0270316	2991	3.55547	0.00889777	0.0040755	0.0462097	0.265552	0.0156002	0.115359	0.132441	0.0416722	0.0169728	0.0311822	0.00301254	0.0328045	0.143974	0.00978654	0.0179434	0.00271922	0.0061588	0.0717807	0.0338577
SRR12480022	22.7431	35.6905	39.8063	22.7759	0.222194	6.16e-07	1.78e-05	0.00150901	2.93e-07	0.221203	0.418554	0.180831	0.0973208	0.0343816	0.0286184	2917	3.86775	0.00757715	0.0032353	0.0564358	0.233495	0.0142718	0.177209	0.119878	0.03375	0.0134586	0.0263401	0.00251261	0.0261894	0.135285	0.00826999	0.0170613	0.00237068	0.00525805	0.0603508	0.0570519
SRR12480023	22.5489	35.6183	39.2432	19.5262	0.222859	5.7e-07	1.76e-05	0.00151258	2.94e-07	0.221076	0.477981	0.191339	0.0770294	0.0313837	0.0363048	2925	3.655	0.0114002	0.00373702	0.117621	0.272295	0.012563	0.0674655	0.128766	0.0424145	0.0163111	0.0291012	0.00302203	0.0303433	0.117712	0.00901893	0.0169564	0.0019928	0.00463156	0.0859856	0.0286629
SRR12480024	22.798	35.5327	39.0541	22.3214	0.221824	5.26e-07	1.72e-05	0.00151721	3.03e-07	0.222057	0.447783	0.167462	0.0926762	0.0331634	0.0272677	2911	3.77707	0.00753585	0.00297187	0.0523736	0.223767	0.0139017	0.186162	0.116138	0.0325171	0.0128593	0.0249662	0.00227593	0.0250257	0.14295	0.0077823	0.0167158	0.00252906	0.00690648	0.0592701	0.0633526
SRR12480025	22.7799	35.4972	38.9771	27.597	0.222062	5.29e-07	1.72e-05	0.00151431	2.97e-07	0.221756	0.431157	0.16787	0.0959728	0.0314332	0.0267181	2901	3.80688	0.00764339	0.00326919	0.0558882	0.229166	0.0149963	0.163	0.118333	0.0341525	0.0135056	0.026636	0.00236658	0.0254029	0.149324	0.0082048	0.0177257	0.00286782	0.00922095	0.0620951	0.0562017
SRR12480026	22.2197	35.6087	39.0766	33.8487	0.224286	8.77e-07	1.85e-05	0.00150522	2.68e-07	0.219626	0.454835	0.17355	0.0871351	0.033453	0.0280846	2959	3.68521	0.00683008	0.00295976	0.0519372	0.214712	0.0149581	0.203503	0.110268	0.0303346	0.0118918	0.0258705	0.00223592	0.0232396	0.152041	0.00742315	0.0175909	0.00304907	0.00867634	0.0551866	0.0572932
SRR12480027	22.2197	35.6087	39.0766	33.8487	0.224286	8.77e-07	1.85e-05	0.00150522	2.68e-07	0.219626	0.428113	0.186271	0.090886	0.0374819	0.0318797	3001	3.8426	0.00756897	0.00325812	0.0578501	0.226441	0.0131841	0.187815	0.115533	0.0326679	0.0129237	0.0263867	0.00241412	0.0248384	0.145847	0.00806841	0.0172711	0.00268086	0.00690881	0.0604116	0.0479309
SRR12480028	21.8933	35.5975	38.7336	34.9195	0.225882	1.08e-06	1.9e-05	0.00149573	2.34e-07	0.218794	0.447225	0.171605	0.092051	0.0301695	0.0268203	2925	3.77229	0.00848948	0.00359407	0.0616459	0.247353	0.0133878	0.137702	0.12386	0.0364651	0.0144188	0.0278437	0.00267238	0.0281987	0.137651	0.00874725	0.0171358	0.00251387	0.00743267	0.0687037	0.0521843
SRR12480029	21.7642	35.6391	38.9659	33.3902	0.226311	1.05e-06	1.94e-05	0.00150073	2.46e-07	0.217802	0.515528	0.146016	0.0812472	0.0300902	0.0251402	2972	3.43942	0.00753044	0.00343469	0.053828	0.237958	0.0138142	0.167321	0.121097	0.034659	0.0140359	0.0269213	0.00244838	0.0272834	0.135849	0.0086822	0.0177988	0.00295486	0.00786371	0.0617854	0.054735
SRR12480030	21.9686	35.6777	39.4235	30.1355	0.225067	8.84e-07	1.95e-05	0.00154483	3.54e-07	0.217953	0.541718	0.135243	0.123774	0.0240259	0.0224365	2957	3.16465	0.0118869	0.00367079	0.119205	0.266367	0.0128746	0.069726	0.127631	0.0415293	0.0160197	0.0278763	0.00282568	0.0297708	0.119994	0.00929381	0.0169378	0.00232585	0.00721421	0.0884132	0.0264378
SRR12480031	26.7761	36.8186	42.7005	23.7031	0.205918	0.000369981	4.66e-06	0.00087548	6.58e-07	0.250849	0.581548	0.141398	0.0631235	0.0209032	0.0194791	2968	2.91061	0.00642775	0.00369462	0.0544294	0.257247	0.0123333	0.133676	0.131965	0.0348359	0.0149211	0.0299126	0.00260096	0.0309334	0.129628	0.00861363	0.0182568	0.00344861	0.00945666	0.0554845	0.0621339
SRR12480032	22.1922	35.6456	39.4605	26.4493	0.223908	8.06e-07	1.91e-05	0.00158745	4.59e-07	0.21874	0.534724	0.129337	0.077861	0.0263851	0.0210034	2959	3.27672	0.00719397	0.00324024	0.0540835	0.232124	0.0139843	0.170261	0.120765	0.033444	0.0135368	0.0265894	0.00244	0.0272206	0.139036	0.00871195	0.0179556	0.00313606	0.0109023	0.0578261	0.05755
SRR12480033	22.3927	35.6089	39.4447	24.5079	0.22301	9.07e-07	1.89e-05	0.00161463	5.36e-07	0.219501	0.579434	0.14851	0.06655	0.0263523	0.0231912	2927	3.09939	0.0100758	0.00377865	0.12074	0.27065	0.0123738	0.0687639	0.1306	0.0411678	0.0168243	0.0304501	0.00296617	0.0320358	0.116236	0.00982967	0.0174837	0.00270979	0.00811029	0.0797581	0.0254462
SRR12480034	22.5953	35.5587	39.3874	24.0952	0.222172	1.05e-06	1.86e-05	0.00163669	6.07e-07	0.220242	0.442525	0.170033	0.0813113	0.0627029	0.029065	2863	4.05756	0.00629598	0.00383259	0.0609484	0.254722	0.0123528	0.142265	0.128317	0.0366169	0.0153739	0.0303176	0.00264864	0.0305924	0.132017	0.00912326	0.017757	0.0026121	0.00802062	0.059907	0.0462811
SRR12480035	22.2325	35.5882	39.3654	24.1017	0.223613	1.13e-06	1.94e-05	0.00163556	6.17e-07	0.218627	0.550142	0.11225	0.0712195	0.0209809	0.0201602	2970	3.13786	0.00800374	0.00359641	0.0557868	0.242558	0.0148156	0.152389	0.123758	0.0357395	0.0143923	0.0266261	0.00269018	0.0283384	0.134174	0.00865114	0.0184075	0.00348798	0.0130482	0.0642764	0.0492597
SRR12480036	22.2325	35.5882	39.3654	24.1017	0.223613	1.13e-06	1.94e-05	0.00163556	6.17e-07	0.218627	0.505741	0.150484	0.0762432	0.0267826	0.0226976	2948	3.39342	0.00800657	0.00363593	0.061333	0.24935	0.0145813	0.130074	0.125555	0.0370086	0.0148961	0.0282261	0.00277789	0.0294346	0.138539	0.00921472	0.0178982	0.00308146	0.0120163	0.0653621	0.0490089
SRR12480037	29.4931	36.8963	43.3537	23.5699	0.195952	0.00113966	2.72e-06	0.00135664	9.28e-07	0.265323	0.602248	0.131004	0.0579441	0.0186292	0.0205754	2956	2.9815	0.00718075	0.00370924	0.0495791	0.279126	0.01621	0.115357	0.151102	0.0360088	0.0150615	0.0322191	0.00248891	0.0307771	0.12772	0.00907698	0.0205877	0.0047365	0.0130383	0.0587848	0.0272352
SRR12480038	29.4931	36.8963	43.3537	23.5699	0.195952	0.00113966	2.72e-06	0.00135664	9.28e-07	0.265323	0.621941	0.119864	0.0567818	0.0192901	0.0191698	2968	2.94053	0.00858726	0.00384787	0.048963	0.255337	0.0144202	0.146732	0.124757	0.03831	0.0152271	0.0285876	0.0029333	0.0311514	0.138578	0.00946505	0.017595	0.00393817	0.00953927	0.0688705	0.0331596
SRR12480039	29.4931	36.8963	43.3537	23.5699	0.195952	0.00113966	2.72e-06	0.00135664	9.28e-07	0.265323	0.607134	0.134851	0.0538963	0.0198196	0.0205667	2953	2.97165	0.00819205	0.00402537	0.05184	0.261582	0.0152724	0.113009	0.127007	0.0388475	0.0159055	0.0299269	0.00281716	0.0316615	0.140653	0.00996673	0.0177667	0.00414182	0.0100977	0.0671281	0.0501599
SRR12480040	29.4931	36.8963	43.3537	23.5699	0.195952	0.00113966	2.72e-06	0.00135664	9.28e-07	0.265323	0.632878	0.10852	0.0587441	0.0164852	0.0159587	2918	3.07725	0.00992208	0.00374416	0.0555808	0.25839	0.0141235	0.113518	0.122537	0.0404856	0.0150019	0.0271911	0.00292824	0.0289683	0.152562	0.0099552	0.0175569	0.0037175	0.00808102	0.0775239	0.0382136
SRR12480041	29.4678	36.9586	43.4658	22.562	0.196032	0.00126104	2.98e-06	0.00138711	1.02e-06	0.265724	0.599049	0.134363	0.0571462	0.0179045	0.0187655	2958	3.07916	0.00861714	0.00380889	0.0479567	0.258494	0.0196951	0.121522	0.130437	0.0388157	0.0150513	0.0302501	0.00276087	0.0301636	0.145984	0.0103463	0.0197409	0.00562734	0.0131967	0.0705718	0.0269609
SRR12480042	26.2556	37.2403	42.4269	21.065	0.207238	0.000253045	3.93e-06	0.000966048	7.12e-07	0.254675	0.516515	0.158449	0.0781503	0.0279111	0.0258936	2989	3.33074	0.00666451	0.00369177	0.048153	0.2492	0.0131781	0.154456	0.134192	0.0344532	0.014671	0.0291062	0.00257978	0.0295435	0.125305	0.00860696	0.0172695	0.00306191	0.0071338	0.0567575	0.0619758
SRR12480043	29.4678	36.9586	43.4658	22.562	0.196032	0.00126104	2.98e-06	0.00138711	1.02e-06	0.265724	0.545701	0.146409	0.0687032	0.0195865	0.0224635	2926	3.31303	0.00688144	0.00342858	0.0458012	0.22626	0.0221278	0.182376	0.116142	0.0322123	0.0127086	0.0276305	0.00233465	0.0264223	0.153084	0.00818135	0.0179531	0.00411708	0.0110552	0.0544104	0.0468741
SRR12480044	27.398	34.7542	39.8826	29.7315	0.205211	2.82e-06	9.2e-06	0.00153974	1.76e-07	0.235151	0.432691	0.164369	0.0909697	0.025152	0.0292577	3040	3.93502	0.0124785	0.00390776	0.0614777	0.270702	0.0124578	0.0933467	0.132206	0.0425304	0.0154154	0.0273069	0.00297127	0.0296648	0.128821	0.00973681	0.0168073	0.00244393	0.00737895	0.0910619	0.0392841
SRR12480045	27.166	34.8163	39.7386	28.5626	0.205895	2.73e-06	9.97e-06	0.00153711	1.75e-07	0.23517	0.600669	0.131102	0.0570471	0.0216882	0.0266607	3004	2.92902	0.0115159	0.00440013	0.0604544	0.295176	0.0126535	0.0678329	0.141781	0.0449136	0.017427	0.0316505	0.00310904	0.0348911	0.120165	0.0102934	0.0179806	0.00278981	0.00732203	0.0891211	0.0265224
SRR12480046	27.166	34.8163	39.7386	28.5626	0.205895	2.73e-06	9.97e-06	0.00153711	1.75e-07	0.23517	0.545808	0.127659	0.074358	0.0214491	0.0234236	2937	3.21476	0.00860078	0.00313414	0.0504216	0.226285	0.0178814	0.175434	0.117073	0.0317804	0.0113897	0.025904	0.00237213	0.0239665	0.139732	0.0075911	0.0192213	0.00453306	0.012455	0.0628751	0.0593486
SRR12480047	26.9154	34.9081	39.6179	29.0977	0.206656	2.33e-06	1.07e-05	0.00152987	1.77e-07	0.235412	0.534441	0.173796	0.0629751	0.0216932	0.027602	3009	3.33672	0.0126017	0.00425742	0.060599	0.299144	0.0118792	0.0601048	0.141077	0.0451193	0.017231	0.0320457	0.00319508	0.034408	0.12204	0.0095281	0.0171385	0.00241212	0.00591438	0.0951993	0.0261048
SRR12480048	26.9261	34.8909	39.612	29.4218	0.206594	2.53e-06	1.09e-05	0.00153101	1.76e-07	0.235257	0.528557	0.15774	0.0719732	0.021238	0.0251259	2819	3.5476	0.0145538	0.0038711	0.0743427	0.278153	0.0122601	0.073809	0.134902	0.0428248	0.0155481	0.0264453	0.0024459	0.0271824	0.129366	0.00799556	0.0191135	0.00361645	0.00701988	0.106834	0.0197163
SRR12480049	26.9261	34.8909	39.612	29.4218	0.206594	2.53e-06	1.09e-05	0.00153101	1.76e-07	0.235257	0.576031	0.144157	0.0628276	0.0214775	0.0240557	2990	3.07344	0.0106869	0.00409957	0.055848	0.278054	0.0123174	0.0882165	0.136826	0.0418037	0.0162535	0.0310716	0.00298937	0.0315779	0.128633	0.00901986	0.0176737	0.00341868	0.00803459	0.0827415	0.0407333
SRR12480050	26.9261	34.8909	39.612	29.4218	0.206594	2.53e-06	1.09e-05	0.00153101	1.76e-07	0.235257	0.560279	0.164152	0.0564807	0.0225026	0.0305352	3009	3.14717	0.0113498	0.00454692	0.0623082	0.298324	0.0121835	0.0618863	0.142159	0.0457028	0.0182641	0.0332175	0.00331354	0.0359844	0.122165	0.0098697	0.0169541	0.0026329	0.00693802	0.0886812	0.0235199
SRR12480051	26.74	34.9722	39.5875	29.5602	0.207144	2.35e-06	1.19e-05	0.00152261	1.74e-07	0.235373	0.653396	0.109236	0.0530848	0.0173747	0.0211749	2980	2.47933	0.0055972	0.00434782	0.0530933	0.28267	0.0154943	0.101071	0.138687	0.0384728	0.0176861	0.034785	0.00312113	0.0362803	0.123335	0.00948344	0.021206	0.00409812	0.00887971	0.0530244	0.048668
SRR12480052	26.74	34.9722	39.5875	29.5602	0.207144	2.35e-06	1.19e-05	0.00152261	1.74e-07	0.235373	0.542132	0.160365	0.0624914	0.0240971	0.0259525	3064	3.35008	0.012842	0.00432403	0.0608697	0.297312	0.0120765	0.0578604	0.141144	0.0458928	0.0174136	0.0315162	0.00319367	0.0339846	0.122389	0.00983904	0.0170867	0.00251096	0.00648676	0.0976401	0.0256174
SRR12480053	17.8633	35.9509	38.6281	30.0499	0.243284	0.0011967	1.1e-05	0.00100149	2.12e-07	0.20097	0.0875638	0.233242	0.159333	0.0528049	0.0445696	3002	5.55601	0.0127558	0.00372145	0.059594	0.262871	0.0107806	0.119899	0.118724	0.0418789	0.0148519	0.0260324	0.00272353	0.0277858	0.134911	0.00978699	0.0160474	0.00159258	0.00561036	0.0940699	0.036362
SRR12480055	26.74	34.9722	39.5875	29.5602	0.207144	2.35e-06	1.19e-05	0.00152261	1.74e-07	0.235373	0.56362	0.120177	0.0778146	0.0187873	0.0208457	2996	3.11065	0.0080946	0.00324547	0.0516323	0.236336	0.0144727	0.148898	0.118709	0.034031	0.0133185	0.0264308	0.0026033	0.0258953	0.146254	0.00791803	0.0181661	0.00405547	0.00875441	0.0621949	0.0689891
SRR12480056	26.74	34.9722	39.5875	29.5602	0.207144	2.35e-06	1.19e-05	0.00152261	1.74e-07	0.235373	0.606212	0.129842	0.0602169	0.0196213	0.0223786	3035	2.93922	0.0102105	0.00436188	0.0562906	0.291736	0.0123341	0.0783226	0.141656	0.0434974	0.0175619	0.0318248	0.00319351	0.0348982	0.121554	0.010285	0.0174358	0.0029448	0.00735342	0.0814089	0.0331304
SRR12480057	26.5304	35.0525	39.5622	28.4009	0.207396	2.43e-06	1.31e-05	0.00151308	1.72e-07	0.235341	0.611397	0.115557	0.0648039	0.0195612	0.021059	3022	2.93588	0.00856731	0.0038701	0.0549326	0.268756	0.0125249	0.109994	0.134921	0.038641	0.0156143	0.029408	0.00291581	0.0315035	0.125568	0.00935002	0.0181203	0.00330379	0.00781797	0.0686513	0.0555397
SRR12480058	26.5304	35.0525	39.5622	28.4009	0.207396	2.43e-06	1.31e-05	0.00151308	1.72e-07	0.235341	0.535693	0.161574	0.0663989	0.0222513	0.0258261	3000	3.46177	0.0135041	0.00415263	0.0619997	0.290099	0.0118354	0.0656058	0.137677	0.0454565	0.0165653	0.0295807	0.00312329	0.0319321	0.125011	0.00967715	0.016567	0.00230101	0.00647811	0.0998856	0.0285492
SRR12480059	26.3596	35.0972	39.5622	28.5296	0.208105	2.72e-06	1.43e-05	0.00150289	1.7e-07	0.234958	0.614737	0.157973	0.0467538	0.0230873	0.0254391	2994	2.78922	0.0100107	0.00485623	0.0572837	0.316386	0.0124494	0.0458837	0.150129	0.0465256	0.019878	0.0364302	0.00348565	0.0400737	0.115977	0.0101732	0.0184476	0.00298741	0.00669095	0.083406	0.0189248
SRR12480060	26.3596	35.0972	39.5622	28.5296	0.208105	2.72e-06	1.43e-05	0.00150289	1.7e-07	0.234958	0.585178	0.133957	0.0607595	0.0199163	0.0229122	3003	3.05089	0.012391	0.00425228	0.0617621	0.292182	0.0126046	0.0669322	0.139503	0.0445603	0.0169786	0.0312325	0.00316237	0.0335368	0.120799	0.00975694	0.017408	0.00257305	0.00669098	0.0925213	0.0311535
SRR12480061	26.3596	35.0972	39.5622	28.5296	0.208105	2.72e-06	1.43e-05	0.00150289	1.7e-07	0.234958	0.58272	0.130383	0.065343	0.0190252	0.0223432	2985	3.08088	0.0117631	0.00393193	0.0604072	0.282033	0.0130278	0.0802676	0.135932	0.0436866	0.0163152	0.0302279	0.00308091	0.0323773	0.12463	0.00933552	0.0173289	0.0027568	0.00725178	0.0883979	0.0372486
SRR12480062	26.3596	35.0972	39.5622	28.5296	0.208105	2.72e-06	1.43e-05	0.00150289	1.7e-07	0.234958	0.568531	0.126419	0.0684566	0.0201334	0.0232389	3029	3.11273	0.00990139	0.00391564	0.0553231	0.266376	0.0128955	0.105188	0.130723	0.0401385	0.0157839	0.0300399	0.00300674	0.0305352	0.132016	0.00941416	0.0180629	0.0034502	0.00914791	0.0770632	0.0470201
SRR12480063	26.143	35.138	39.4754	28.8783	0.209176	3.17e-06	1.51e-05	0.00149548	1.68e-07	0.234568	0.556258	0.113603	0.0776402	0.0196959	0.0218279	2963	3.12915	0.0072676	0.00345113	0.0489751	0.240839	0.0140849	0.154003	0.123503	0.0344942	0.0140006	0.0271271	0.00249139	0.0278694	0.134069	0.00859894	0.0181582	0.00367657	0.00989801	0.0594144	0.0680772
SRR12480064	26.143	35.138	39.4754	28.8783	0.209176	3.17e-06	1.51e-05	0.00149548	1.68e-07	0.234568	0.598759	0.0996782	0.0707557	0.0167038	0.0190286	3010	2.95889	0.00940665	0.00357389	0.0540957	0.253039	0.0151948	0.128905	0.124519	0.0379878	0.0147235	0.0275857	0.00283091	0.028611	0.1323	0.00864224	0.0183808	0.00399563	0.0086964	0.0736566	0.0538557
SRR12480065	16.2145	36.0653	39.3089	70.2481	0.251574	0.00283251	0.000164894	0.00112943	1.35e-06	0.190543	0.1656	0.307677	0.110902	0.0756219	0.0458038	2996	4.78157	0.00602656	0.00430524	0.0497585	0.284152	0.0102079	0.128095	0.141166	0.0388879	0.0171609	0.0343971	0.00282028	0.0355514	0.114843	0.0116278	0.0175727	0.00210653	0.0076132	0.0591006	0.0346091
SRR12480066	26.143	35.138	39.4754	28.8783	0.209176	3.17e-06	1.51e-05	0.00149548	1.68e-07	0.234568	0.526165	0.146711	0.0707425	0.0241395	0.0260098	3033	3.45291	0.012811	0.00428095	0.0593498	0.292291	0.0121059	0.066886	0.139936	0.044874	0.0168032	0.0301658	0.00318307	0.0326974	0.121559	0.00964261	0.0168303	0.0022815	0.00568881	0.0968479	0.031766
SRR12480067	26.143	35.138	39.4754	28.8783	0.209176	3.17e-06	1.51e-05	0.00149548	1.68e-07	0.234568	0.597195	0.108117	0.06716	0.018911	0.0211253	2977	2.93642	0.00861652	0.00394326	0.054943	0.263417	0.0130938	0.113161	0.130717	0.0377324	0.0154298	0.0291264	0.00290916	0.0302405	0.128703	0.00871538	0.0188889	0.00334511	0.00874022	0.0679764	0.060301
SRR12480068	24.3151	36.3511	40.5057	17.0209	0.218905	0.00127399	0.000127661	0.000783662	1.65e-08	0.237287	0.565336	0.153938	0.0666575	0.0308992	0.023151	2993	2.93326	0.00410329	0.0035973	0.0420289	0.254576	0.015332	0.151106	0.150138	0.0316764	0.0149313	0.0342368	0.00248708	0.0321894	0.121613	0.00817007	0.020356	0.00444926	0.00774283	0.0411126	0.0601534
SRR12480069	24.4789	36.259	40.5799	17.6019	0.218104	0.00196727	0.000175233	0.00084299	1.53e-08	0.236771	0.653282	0.0826721	0.0687103	0.0200164	0.0136399	2963	2.55946	0.00686216	0.00333813	0.0486888	0.245827	0.0144844	0.151841	0.121674	0.0339593	0.0138494	0.028044	0.00257058	0.0286086	0.138227	0.0085603	0.0201159	0.00422232	0.00758757	0.0560811	0.0654578
SRR12480070	24.5097	36.1483	40.7488	19.0308	0.217692	0.00262769	0.000219579	0.000897953	1.45e-08	0.234836	0.482922	0.208269	0.0735013	0.0320914	0.0253442	2941	3.53808	0.0124988	0.00417262	0.0609859	0.300828	0.0127302	0.0613912	0.140204	0.0460076	0.0177024	0.0322874	0.00333872	0.0343019	0.119406	0.00984032	0.0174206	0.00213628	0.00469817	0.0945621	0.0254879
SRR12480071	17.0372	35.1277	38.1069	20.8969	0.252031	0.000216409	3.09e-05	0.00127666	3.3e-07	0.188766	0.468657	0.127427	0.0982956	0.0214085	0.0219442	3043	3.69039	0.00789685	0.00326767	0.0521653	0.230941	0.0133175	0.158467	0.125089	0.0330918	0.0130375	0.0254324	0.00239659	0.0255435	0.135893	0.00853526	0.0170011	0.00257022	0.00922831	0.0620181	0.0741086
SRR12480072	24.4972	36.0297	40.8455	20.4002	0.217453	0.00308438	0.000248367	0.0009467	1.44e-08	0.23281	0.485849	0.12176	0.105359	0.0193145	0.0160872	2987	3.42631	0.00564877	0.00280436	0.0417163	0.208638	0.0136139	0.224475	0.1202	0.0284602	0.0113906	0.0221475	0.00206143	0.0227509	0.127078	0.00764769	0.0168241	0.00276457	0.00543042	0.0460213	0.0903273
SRR12480073	24.4192	35.7833	40.6376	23.6507	0.21734	0.00342158	0.000261546	0.00102035	1.39e-08	0.229708	0.0554256	0.198978	0.189726	0.0409293	0.0306649	3017	5.24276	0.00550163	0.00210009	0.0408412	0.168258	0.017967	0.311916	0.096365	0.0234406	0.00837029	0.0160894	0.00165578	0.016345	0.127595	0.00633082	0.0132147	0.00219546	0.00603183	0.042609	0.0931733
SRR12480074	24.5936	35.7702	40.7628	22.038	0.216738	0.00334902	0.000255381	0.00102437	1.42e-08	0.230107	0.0620376	0.191099	0.192869	0.0424916	0.035357	2997	5.43178	0.00734719	0.00264912	0.0492531	0.212582	0.0115233	0.197626	0.120914	0.0291493	0.0108632	0.0195273	0.00199833	0.0209636	0.125285	0.00744034	0.0142082	0.00202169	0.00538905	0.0534937	0.107766
SRR12480075	24.3659	35.5645	40.8727	26.1711	0.217336	0.0039509	0.000290141	0.0011135	1.38e-08	0.225611	0.0606323	0.388961	0.102932	0.0870845	0.0576329	3003	5.33207	0.00663447	0.00422359	0.0511499	0.276781	0.012849	0.102059	0.138187	0.0387718	0.0162537	0.0374709	0.00264803	0.0336464	0.120361	0.00911345	0.0178205	0.00571667	0.0138857	0.0627126	0.0497154
SRR12480076	24.5135	35.5175	40.9567	25.5768	0.21683	0.00389098	0.000283836	0.00112854	1.39e-08	0.225532	0.0537202	0.258882	0.162445	0.061758	0.0436591	3104	5.41936	0.00882939	0.003527	0.0495836	0.245602	0.0129661	0.154264	0.125953	0.0367521	0.0140419	0.0250479	0.00263475	0.0274567	0.122533	0.00916919	0.0151518	0.0021332	0.00552685	0.0692937	0.0695342
SRR12480077	24.3852	35.4777	41.1151	27.1496	0.217247	0.00427992	0.000309911	0.00116782	1.42e-08	0.223715	0.067702	0.324482	0.129012	0.0768691	0.0543643	2972	5.38157	0.00963893	0.00414953	0.0537561	0.284161	0.0115563	0.0839946	0.13341	0.0424521	0.016701	0.0303563	0.00293461	0.0330912	0.125983	0.0103791	0.0159673	0.00254861	0.00662119	0.0782282	0.0540711
SRR12480078	24.5954	35.4267	41.3351	25.6452	0.216301	0.00432215	0.000310254	0.00120327	1.45e-08	0.223463	0.0794902	0.258214	0.154275	0.0639411	0.0485184	2945	5.23419	0.00570061	0.00315888	0.0507323	0.231653	0.0167235	0.181034	0.129404	0.0317048	0.0127796	0.0287141	0.00245002	0.0269714	0.118938	0.00851295	0.0173459	0.0044209	0.0113849	0.0488061	0.069565
SRR12480079	25.0385	35.3982	41.5753	27.189	0.214609	0.00401948	0.000287402	0.0012171	1.44e-08	0.224761	0.0741215	0.313489	0.1359	0.0737313	0.0521584	3061	5.31978	0.00812259	0.00371783	0.0514843	0.265439	0.012347	0.119279	0.126514	0.0372616	0.0146561	0.0275915	0.00266827	0.0297115	0.127597	0.009165	0.0164208	0.002691	0.0071317	0.0666683	0.0715337
SRR12480080	25.554	35.3843	42.5429	28.7882	0.212933	0.00419629	0.000299056	0.0013255	1.7e-08	0.224199	0.0538979	0.235823	0.175695	0.0536206	0.0388473	3002	5.3176	0.00867177	0.00305559	0.0487278	0.220802	0.0150662	0.184428	0.112559	0.0337755	0.0119297	0.0218777	0.00232188	0.0235381	0.134581	0.00861505	0.0173535	0.00241273	0.007152	0.0662664	0.0768665
SRR12480081	25.8943	35.3793	43.0695	28.5898	0.211787	0.00396754	0.000283555	0.00134914	1.99e-08	0.224351	0.0709516	0.286865	0.141995	0.0724073	0.0483276	3019	5.30768	0.00823426	0.00369325	0.0504723	0.249637	0.0121929	0.135449	0.125922	0.036547	0.0141876	0.0269785	0.002668	0.028342	0.1294	0.0095214	0.0167269	0.00297972	0.00814361	0.0665521	0.0723529
SRR12480082	17.6686	35.1693	38.821	19.3927	0.248122	6.17e-05	2.11e-05	0.00122224	2.97e-07	0.190353	0.575778	0.132186	0.0651897	0.0225815	0.0222124	2991	3.12644	0.00797153	0.00381509	0.0519784	0.263312	0.0133981	0.11544	0.133939	0.0376144	0.0158341	0.031078	0.00270521	0.0315079	0.124493	0.009592	0.0193178	0.00373694	0.0111517	0.0658843	0.0572303
SRR12480083	25.9418	35.3774	43.1377	29.1957	0.211596	0.00399177	0.000285512	0.00134965	1.92e-08	0.22437	0.103824	0.225176	0.162005	0.0652209	0.0447637	3006	5.36117	0.00766909	0.00341069	0.0497659	0.241014	0.0130779	0.1422	0.122888	0.0356182	0.0137706	0.0254359	0.00250476	0.0279155	0.131902	0.00976141	0.0173478	0.00294965	0.00830802	0.0619409	0.0825192
SRR12480084	26.2098	35.3486	43.6984	27.6966	0.210839	0.0038704	0.000276788	0.00139904	2.14e-08	0.223713	0.0900963	0.256469	0.145965	0.0641711	0.0480621	2984	5.28598	0.00661814	0.00249965	0.0522277	0.198475	0.011071	0.195496	0.116231	0.026946	0.0102468	0.0219778	0.00185169	0.0204341	0.134984	0.00785076	0.0145647	0.00481587	0.0148743	0.0492263	0.109609
SRR12480085	26.4254	35.3057	44.1128	27.6614	0.210275	0.00380243	0.000273739	0.00148466	2.28e-08	0.223045	0.0656944	0.277135	0.153145	0.0675845	0.0433632	3010	5.36242	0.00958379	0.00325994	0.0519566	0.237397	0.0125703	0.143392	0.120456	0.035641	0.0130201	0.0242979	0.00243848	0.0254157	0.134026	0.00903646	0.0146839	0.00274823	0.00814991	0.0721463	0.0797808
SRR12480086	26.484	35.2016	44.6444	27.1674	0.210706	0.00372083	0.000267633	0.00158125	2.72e-08	0.220374	0.113628	0.261319	0.147674	0.0686435	0.0499272	3018	5.40197	0.00880632	0.00392969	0.0523208	0.264762	0.0121817	0.100414	0.129767	0.0401976	0.01569	0.0278249	0.0028351	0.031358	0.125453	0.0104974	0.0157475	0.00307466	0.0081123	0.0727459	0.0742821
SRR12480087	26.4279	35.1107	45.258	25.4028	0.211557	0.00387804	0.000280627	0.00173658	3.15e-08	0.217026	0.100304	0.289305	0.131702	0.0751231	0.0541597	2983	5.34243	0.00923782	0.0039946	0.0521464	0.26771	0.0123011	0.112276	0.130503	0.0405574	0.0162153	0.0292558	0.00288036	0.0321441	0.130237	0.010598	0.0161	0.00278182	0.00737245	0.0741928	0.0494961
SRR12480088	26.4334	35.1096	45.3757	25.6537	0.211486	0.00395891	0.000287941	0.0017595	3.11e-08	0.216672	0.0393773	0.67009	0.0670549	0.0263795	0.0213056	3013	4.17781	0.0107922	0.00363484	0.0471005	0.24548	0.0134876	0.147909	0.123291	0.040432	0.013989	0.0249027	0.00252421	0.0274135	0.132056	0.00881731	0.0142983	0.0024157	0.00659333	0.0813899	0.0534723
SRR12480089	26.5198	35.0299	45.2303	24.6487	0.211325	0.00408749	0.00030247	0.0016909	3.03e-08	0.216475	0.0598309	0.463007	0.107178	0.0536072	0.0399781	3028	5.15577	0.0121079	0.00380717	0.0551987	0.272939	0.0112842	0.0948209	0.134312	0.0430351	0.0157532	0.0284681	0.0027704	0.0304824	0.129191	0.00969544	0.0145328	0.00213588	0.00578456	0.0912621	0.042419
SRR12480090	26.5198	35.0299	45.2303	24.6487	0.211325	0.00408749	0.00030247	0.0016909	3.03e-08	0.216475	0.0798611	0.371091	0.112504	0.0851928	0.0560469	3052	5.22191	0.00911257	0.00470188	0.0547796	0.296772	0.0114591	0.0653009	0.146134	0.0448185	0.0186836	0.0341656	0.00318044	0.0381386	0.124838	0.0109781	0.0163905	0.00248708	0.00649548	0.0792858	0.0322782
SRR12480091	26.3385	34.9177	44.7526	17.5982	0.210193	0.00403526	0.000294972	0.00165485	3.79e-08	0.215433	0.0980385	0.319321	0.123713	0.0677106	0.0514548	3033	5.1758	0.00972378	0.00407172	0.0537898	0.272786	0.0116414	0.081688	0.134586	0.0415836	0.0164894	0.0300191	0.00285007	0.0325676	0.127969	0.0108089	0.0151101	0.00238163	0.00657488	0.0795985	0.0657615
SRR12480092	25.4128	35.524	41.8163	30.4008	0.213754	7.45e-05	5.24e-06	0.00123274	2.28e-07	0.22886	0.708299	0.109401	0.0359456	0.0181247	0.0194796	3011	2.12397	0.00612026	0.0048557	0.0520329	0.299867	0.0151552	0.0728822	0.146061	0.0420411	0.0191155	0.0386012	0.00339618	0.0405482	0.114887	0.0102433	0.0219924	0.00544566	0.0129778	0.0596004	0.0341769
SRR12480093	30.7303	34.3137	42.7321	7.9128	0.197006	0.000382738	2.26e-06	0.00149738	3.94e-07	0.238494	0.657855	0.161649	0.0353313	0.0188782	0.0204087	3043	2.60089	0.00905168	0.00454679	0.0794104	0.301032	0.0134049	0.0543204	0.143861	0.0438127	0.0185389	0.0354294	0.00328337	0.038333	0.114008	0.0105114	0.0184956	0.00356186	0.00899756	0.0771926	0.022209
SRR12480094	30.7303	34.3137	42.7321	7.9128	0.197006	0.000382738	2.26e-06	0.00149738	3.94e-07	0.238494	0.70056	0.123727	0.0352654	0.0133883	0.0168338	3020	2.40334	0.00970771	0.00429229	0.0643238	0.287742	0.0147212	0.0730363	0.139833	0.0426821	0.0170846	0.0330432	0.00311472	0.0346962	0.120528	0.0107284	0.0200797	0.00475223	0.0124861	0.0800314	0.0271168
SRR12480095	30.7303	34.3137	42.7321	7.9128	0.197006	0.000382738	2.26e-06	0.00149738	3.94e-07	0.238494	0.723839	0.13769	0.0259306	0.0164436	0.016518	2991	2.20464	0.00798125	0.00485618	0.0665118	0.304955	0.0145342	0.0563372	0.147683	0.0437365	0.019111	0.0381878	0.00335814	0.040162	0.113359	0.0112639	0.0199333	0.0053065	0.0110409	0.0708738	0.020809
SRR12480096	30.738	34.2702	42.6495	7.77012	0.197	0.000429119	2.28e-06	0.00150014	4.19e-07	0.238245	0.639962	0.152376	0.0409681	0.0176874	0.0204819	3044	2.61909	0.00801667	0.00445923	0.0606663	0.284837	0.0151054	0.087193	0.139478	0.0415029	0.0178594	0.0344507	0.0032456	0.0362659	0.11799	0.0104598	0.019805	0.00442395	0.0120444	0.0685512	0.0336453
SRR12480097	30.738	34.2702	42.6495	7.77012	0.197	0.000429119	2.28e-06	0.00150014	4.19e-07	0.238245	0.654355	0.144619	0.0386576	0.0144119	0.0181257	3033	2.59555	0.00934024	0.00432949	0.0653813	0.285866	0.0142689	0.080257	0.138513	0.0419138	0.0172453	0.0335811	0.00310403	0.0347465	0.118119	0.0103837	0.0183992	0.00452489	0.0112149	0.0749719	0.0338402
SRR12480098	30.6865	34.1715	42.5181	8.74483	0.197111	0.000422761	2.3e-06	0.00150637	4.3e-07	0.237067	0.616833	0.17534	0.0394838	0.0200741	0.0212082	3051	2.79277	0.00963083	0.00450348	0.0637017	0.295757	0.0138825	0.0693562	0.141286	0.0438096	0.0179534	0.0340746	0.00325118	0.0363678	0.117226	0.0105182	0.0187289	0.00372179	0.00969858	0.079117	0.0274152
SRR12480099	30.6865	34.1715	42.5181	8.74483	0.197111	0.000422761	2.3e-06	0.00150637	4.3e-07	0.237067	0.575935	0.188938	0.0450579	0.0188164	0.0301822	3035	3.0235	0.00989255	0.00451473	0.0760742	0.290818	0.0132347	0.0681516	0.139662	0.0437094	0.0177869	0.0328436	0.00322553	0.0362036	0.117468	0.0102937	0.0177765	0.00309551	0.00981058	0.0804837	0.0249545
SRR12480100	30.6865	34.1715	42.5181	8.74483	0.197111	0.000422761	2.3e-06	0.00150637	4.3e-07	0.237067	0.62113	0.1749	0.0407798	0.0189584	0.0203736	2984	2.80204	0.0105689	0.00449617	0.0749648	0.283178	0.0143516	0.0769149	0.136307	0.0433225	0.0172483	0.0325315	0.00323574	0.0345498	0.120036	0.0103224	0.0186207	0.0037234	0.00969507	0.0816612	0.0242723
SRR12480101	30.6865	34.1715	42.5181	8.74483	0.197111	0.000422761	2.3e-06	0.00150637	4.3e-07	0.237067	0.649583	0.17361	0.0331371	0.0192928	0.0190963	2996	2.59813	0.00819765	0.00434883	0.0641736	0.27824	0.0152744	0.101718	0.135673	0.041489	0.0174579	0.033938	0.00301608	0.035052	0.117549	0.0107146	0.0193563	0.0051432	0.0126183	0.071775	0.0242647
SRR12480102	30.6865	34.1715	42.5181	8.74483	0.197111	0.000422761	2.3e-06	0.00150637	4.3e-07	0.237067	0.610676	0.177399	0.0415835	0.0177288	0.0213464	2980	2.87069	0.0104375	0.00450582	0.073702	0.283354	0.0142816	0.070836	0.13693	0.0438854	0.0175306	0.0326891	0.00318243	0.0344177	0.122346	0.0109419	0.0181677	0.0039405	0.0108631	0.0830349	0.0249526
SRR12480103	25.3514	35.5537	41.7457	27.9326	0.214754	6.1e-05	5.88e-06	0.00125093	2.4e-07	0.229062	0.610994	0.144159	0.0473586	0.0160217	0.0206135	3044	2.56456	0.00700701	0.00444875	0.0545974	0.281524	0.0146199	0.0914569	0.138646	0.0396363	0.0174515	0.0353751	0.00308433	0.0361067	0.121772	0.00993807	0.0207216	0.00446535	0.0155125	0.0622888	0.0413476
SRR12480104	30.5187	34.1508	42.2461	10.8087	0.197393	0.000372001	2.33e-06	0.0015006	4.06e-07	0.236722	0.552056	0.198261	0.0458001	0.0176917	0.0227255	3003	3.12041	0.00911579	0.0044739	0.0619361	0.280861	0.0143458	0.0870951	0.13828	0.0427197	0.0174023	0.0331965	0.00313526	0.0355111	0.120048	0.0116167	0.0176441	0.00346004	0.0133391	0.0752255	0.0305937
SRR12480105	30.5187	34.1508	42.2461	10.8087	0.197393	0.000372001	2.33e-06	0.0015006	4.06e-07	0.236722	0.539076	0.227395	0.0428124	0.0242907	0.0264754	2968	3.11227	0.00764806	0.00482823	0.0561571	0.290273	0.0150987	0.083028	0.144444	0.0424315	0.018806	0.0377572	0.00317051	0.0381477	0.11625	0.0121568	0.0193342	0.00441371	0.0149112	0.0683885	0.0227549
SRR12480106	30.5187	34.1508	42.2461	10.8087	0.197393	0.000372001	2.33e-06	0.0015006	4.06e-07	0.236722	0.615142	0.20102	0.0327356	0.0206722	0.021191	2940	2.65922	0.00548704	0.00437315	0.0520697	0.279163	0.0172912	0.115725	0.142476	0.0390592	0.0176144	0.0388862	0.00302458	0.0371295	0.115366	0.0111819	0.0206327	0.00638701	0.0180942	0.0560264	0.0200128
SRR12480107	30.5011	34.055	42.0699	10.4621	0.197312	0.000432868	2.36e-06	0.00150762	4.52e-07	0.235964	0.559205	0.238557	0.0386736	0.0197296	0.0222909	2959	3.03286	0.00919394	0.0050699	0.0719918	0.306125	0.0127776	0.0581826	0.147258	0.0444651	0.0190692	0.0360125	0.00336413	0.0397977	0.112181	0.0116064	0.0175281	0.00313763	0.00907356	0.0766447	0.016522
SRR12480108	30.5011	34.055	42.0699	10.4621	0.197312	0.000432868	2.36e-06	0.00150762	4.52e-07	0.235964	0.641633	0.178346	0.0360042	0.0198612	0.0201923	2982	2.66133	0.00730969	0.00447156	0.0541551	0.278131	0.0173898	0.105341	0.136728	0.0400607	0.0171493	0.0363185	0.00298058	0.0357676	0.119953	0.0116881	0.0204127	0.0060656	0.0142994	0.0661663	0.0256122
SRR12480109	30.5011	34.055	42.0699	10.4621	0.197312	0.000432868	2.36e-06	0.00150762	4.52e-07	0.235964	0.53407	0.210975	0.0448446	0.0209432	0.0250238	2975	3.18062	0.00949238	0.00453596	0.0628864	0.278359	0.0147817	0.0876627	0.135002	0.0430922	0.0173593	0.033179	0.00312071	0.0343786	0.126854	0.0110395	0.0177462	0.00374494	0.0144196	0.0778195	0.0245268
SRR12480110	12.6428	34.934	36.6562	38.6455	0.275586	0.00727479	0.000503625	0.00359412	6.91e-07	0.1676	0.130124	0.360206	0.0993173	0.0600552	0.0398708	3022	4.74965	0.00781371	0.00423961	0.054047	0.263609	0.0107634	0.121117	0.129824	0.0385486	0.0156787	0.0304377	0.00281415	0.0312277	0.140742	0.0108047	0.015438	0.00185208	0.00565943	0.0678737	0.0475088
SRR12480111	12.9621	34.9472	36.0738	36.8109	0.275708	0.00601383	0.000421218	0.00302718	6.91e-07	0.171462	0.154182	0.350213	0.10118	0.0627565	0.0357091	3002	4.64159	0.00749996	0.00410111	0.0546882	0.273488	0.0112241	0.116461	0.127076	0.0379804	0.0158155	0.0295301	0.00277634	0.0307538	0.135887	0.0113734	0.0177302	0.00178391	0.00561488	0.066507	0.0497097
SRR12480112	14.1051	35.1466	35.7078	38.4534	0.268107	0.00402581	0.000283899	0.00230354	6.87e-07	0.180899	0.250743	0.318517	0.0792022	0.0701779	0.0353277	3055	4.27917	0.00648912	0.00454959	0.0619397	0.278215	0.0115709	0.0997634	0.13451	0.0397597	0.0171163	0.0328695	0.00309355	0.0347298	0.129753	0.012776	0.0177165	0.00204225	0.00684518	0.0613856	0.0448748
SRR12480123	14.6704	35.1587	35.9547	34.7153	0.26524	0.00329419	0.000232304	0.0020397	6.49e-07	0.183207	0.222026	0.19359	0.115812	0.043734	0.0299027	2968	4.68464	0.00857545	0.00333339	0.0538202	0.236561	0.011784	0.152847	0.117588	0.0348883	0.0132037	0.0240027	0.0023599	0.024467	0.141397	0.0105745	0.0155349	0.00179263	0.00626095	0.0690062	0.0720024
SRR12480137	21.5589	36.7874	38.2213	34.2104	0.227656	7.97e-06	1.56e-05	0.00108965	1.86e-07	0.235556	0.578787	0.0766474	0.0784587	0.0153626	0.0153691	3052	2.93384	0.00630433	0.00286075	0.0493789	0.223169	0.0143359	0.179544	0.11739	0.0300393	0.0119693	0.0240895	0.00231296	0.0235944	0.13075	0.00792488	0.0180299	0.00376473	0.00774831	0.0523988	0.0943948
SRR12480141	28.8346	33.907	41.014	8.55448	0.204372	0.0024864	4.08e-06	0.00164052	6.38e-07	0.23051	0.665811	0.142588	0.0367223	0.0243201	0.0179119	2939	2.77274	0.00971749	0.00440319	0.0652253	0.281993	0.0148961	0.0773376	0.139732	0.0435082	0.0171961	0.0335263	0.00311783	0.0354339	0.121731	0.0115171	0.0188991	0.00492102	0.0130973	0.0794138	0.0243331
SRR12480142	27.9412	33.5775	39.4071	11.3865	0.206606	0.00375973	4.54e-06	0.00144606	6.88e-07	0.227179	0.620536	0.171104	0.0490039	0.0231758	0.0203543	2951	3.01505	0.0112895	0.00458039	0.0724311	0.290883	0.0129142	0.061148	0.13968	0.0460709	0.0178549	0.0326351	0.00316705	0.0365659	0.118456	0.0142123	0.0168252	0.00357198	0.0115346	0.0867042	0.0194754
SRR12480143	27.8654	33.6248	39.3327	12.1419	0.206707	0.00377111	4.47e-06	0.00142305	6.55e-07	0.227581	0.547093	0.195477	0.0497486	0.0271143	0.0231571	2983	3.3829	0.00744915	0.0042192	0.0512771	0.252235	0.0166347	0.133569	0.127006	0.0382678	0.0159429	0.0320738	0.00277227	0.0324559	0.135628	0.0129277	0.0176371	0.00474781	0.0161041	0.063223	0.0358285
SRR12480144	27.8654	33.6248	39.3327	12.1419	0.206707	0.00377111	4.47e-06	0.00142305	6.55e-07	0.227581	0.478684	0.273098	0.0421507	0.031928	0.026972	2970	3.54008	0.0114392	0.00475129	0.0734785	0.296024	0.0125097	0.0520995	0.142571	0.0472093	0.0184458	0.0335497	0.00327153	0.0378881	0.116965	0.0136772	0.0159524	0.00279407	0.0112428	0.0896358	0.0164955
SRR12480145	27.8654	33.6248	39.3327	12.1419	0.206707	0.00377111	4.47e-06	0.00142305	6.55e-07	0.227581	0.52945	0.211362	0.0366968	0.0383994	0.0287573	2953	3.55248	0.0142327	0.00405215	0.116473	0.280442	0.0117694	0.0433165	0.133248	0.0462712	0.0165191	0.0287351	0.00314846	0.0318823	0.113561	0.0126826	0.0146984	0.00230824	0.00863058	0.102942	0.015086
SRR12480146	27.8654	33.6248	39.3327	12.1419	0.206707	0.00377111	4.47e-06	0.00142305	6.55e-07	0.227581	0.6238	0.137038	0.0500755	0.0195955	0.017995	2981	2.72364	0.00632377	0.00383002	0.0478009	0.249639	0.0180259	0.146366	0.128643	0.0347892	0.0149891	0.0310441	0.00283394	0.0312394	0.131395	0.00907219	0.0202238	0.00563162	0.014875	0.0542202	0.0490585
SRR12480147	27.8654	33.6248	39.3327	12.1419	0.206707	0.00377111	4.47e-06	0.00142305	6.55e-07	0.227581	0.587557	0.191193	0.0456517	0.0240617	0.020861	2956	2.90458	0.00877324	0.00427321	0.0630785	0.272452	0.0146455	0.0958478	0.13471	0.0407568	0.016791	0.0316914	0.00304153	0.033644	0.131879	0.00937925	0.0193123	0.00425793	0.0110106	0.0737724	0.0306836
SRR12480148	22.1095	36.6655	38.4104	27.2296	0.225036	1.04e-05	1.35e-05	0.00108154	2.11e-07	0.236567	0.530917	0.0740718	0.11534	0.0122412	0.0130705	2977	3.3489	0.00834893	0.0026223	0.0563002	0.220502	0.0127885	0.186376	0.115385	0.0318923	0.0118876	0.020642	0.0023117	0.0216405	0.13185	0.00790717	0.0170766	0.00232969	0.00515502	0.0617988	0.0831863
SRR12480149	28.4786	33.8757	40.4706	10.8743	0.204883	0.0029774	4e-06	0.00153352	6.28e-07	0.230014	0.616937	0.171328	0.0382274	0.0236201	0.0230112	2958	2.7579	0.00923317	0.00442907	0.0714942	0.281855	0.0143661	0.0757692	0.136709	0.0425335	0.0173664	0.033228	0.00327459	0.0345654	0.126751	0.00998421	0.01925	0.00434282	0.0128468	0.0771111	0.02489
SRR12480150	28.4786	33.8757	40.4706	10.8743	0.204883	0.0029774	4e-06	0.00153352	6.28e-07	0.230014	0.669753	0.150433	0.0343038	0.0190855	0.026295	2915	2.4912	0.00973048	0.00444525	0.107237	0.289726	0.0130794	0.0516638	0.140245	0.0437226	0.0181594	0.0342682	0.00321003	0.0365395	0.110258	0.00977081	0.0179164	0.00349182	0.00934793	0.0802207	0.016967
SRR12480151	28.4786	33.8757	40.4706	10.8743	0.204883	0.0029774	4e-06	0.00153352	6.28e-07	0.230014	0.681298	0.149378	0.0315086	0.0213205	0.0197778	2934	2.40638	0.00819631	0.0047845	0.0750592	0.296322	0.0145593	0.0637404	0.142448	0.0429844	0.0183329	0.036229	0.00313809	0.0390486	0.115368	0.0102716	0.0194998	0.00463728	0.0116413	0.0729537	0.0207862
SRR12480152	29.9981	34.4958	41.8672	13.8268	0.198264	0.000504888	2.59e-06	0.00153287	4.07e-07	0.239842	0.509942	0.2306	0.0437475	0.0206566	0.0243294	3048	3.21069	0.00985454	0.00479363	0.0590384	0.292433	0.0141025	0.0720998	0.14176	0.0448491	0.0182368	0.0339681	0.00325036	0.0372789	0.121257	0.0109811	0.018215	0.00325908	0.0141532	0.0801165	0.0203532
SRR12480153	25.2531	35.7481	40.9713	32.2267	0.212582	1.98e-05	4.4e-06	0.00115401	2.94e-07	0.233766	0.731263	0.0752083	0.0474818	0.0104045	0.0117938	3020	2.08374	0.00770227	0.00352534	0.0541264	0.265268	0.0146481	0.116375	0.130761	0.0364013	0.015017	0.0299735	0.00274446	0.0306578	0.122415	0.00909004	0.0213359	0.00487331	0.00961892	0.0635431	0.0619238
SRR12480154	29.9981	34.4958	41.8672	13.8268	0.198264	0.000504888	2.59e-06	0.00153287	4.07e-07	0.239842	0.500056	0.228808	0.0448844	0.0253706	0.0263516	2996	3.22925	0.00732116	0.00443116	0.0542253	0.277855	0.017506	0.102981	0.134887	0.0398469	0.0174378	0.0369952	0.00293814	0.0351781	0.123112	0.0110193	0.0202227	0.00443195	0.021873	0.0647374	0.0230004
SRR12480155	29.9981	34.4958	41.8672	13.8268	0.198264	0.000504888	2.59e-06	0.00153287	4.07e-07	0.239842	0.565033	0.202277	0.0490894	0.0207496	0.021346	3034	3.06256	0.00915887	0.00417601	0.0585554	0.27229	0.0147829	0.107947	0.133982	0.0406941	0.0165194	0.0317475	0.0030226	0.0326704	0.126759	0.00980588	0.0184016	0.00377103	0.011778	0.0742086	0.0297283
SRR12480156	29.9981	34.4958	41.8672	13.8268	0.198264	0.000504888	2.59e-06	0.00153287	4.07e-07	0.239842	0.514606	0.208319	0.0547517	0.0219221	0.0231541	3046	3.25821	0.00746774	0.00381778	0.0559132	0.24676	0.0192969	0.142866	0.122457	0.0358773	0.0142682	0.0309058	0.00265147	0.0292679	0.140937	0.00944708	0.0192657	0.00460729	0.0185826	0.0629511	0.0326589
SRR12480157	29.9981	34.4958	41.8672	13.8268	0.198264	0.000504888	2.59e-06	0.00153287	4.07e-07	0.239842	0.572534	0.200193	0.0465637	0.0169921	0.0350391	2981	3.03228	0.0115241	0.00442541	0.0908425	0.287131	0.0128245	0.0586673	0.137689	0.0450134	0.017195	0.0314844	0.0030738	0.0345096	0.117473	0.0104306	0.0171979	0.00299485	0.00975855	0.0893496	0.0184152
SRR12480158	30.2026	34.5273	42.1643	12.2346	0.197653	0.000387	2.35e-06	0.00150494	3.63e-07	0.240274	0.607045	0.222014	0.0304678	0.0206187	0.0205564	2990	2.73799	0.00957226	0.00494761	0.0710057	0.303299	0.0140014	0.0512761	0.146673	0.0457028	0.0191896	0.0366495	0.00334658	0.0391349	0.116098	0.0116816	0.0183556	0.00392838	0.0106889	0.0793221	0.0151267
SRR12480159	30.2026	34.5273	42.1643	12.2346	0.197653	0.000387	2.35e-06	0.00150494	3.63e-07	0.240274	0.589386	0.205276	0.0454997	0.0199322	0.0203901	2988	2.90013	0.00966845	0.00482537	0.0728231	0.290376	0.0135232	0.0662771	0.140308	0.0444284	0.0180672	0.0346288	0.0033149	0.0366148	0.120853	0.0117671	0.018335	0.0038585	0.0120681	0.0806264	0.0176366
SRR12480160	30.2026	34.5273	42.1643	12.2346	0.197653	0.000387	2.35e-06	0.00150494	3.63e-07	0.240274	0.542422	0.217638	0.041693	0.0222392	0.0243764	2977	3.18245	0.0088855	0.00483794	0.0586216	0.291001	0.0148985	0.0734804	0.140812	0.0441666	0.0188096	0.0364727	0.00328849	0.0378807	0.124976	0.0125057	0.0184067	0.00393178	0.0155019	0.0752224	0.0163007
SRR12480161	30.1915	34.5086	42.088	12.1333	0.197584	0.000416464	2.4e-06	0.00151112	3.87e-07	0.240265	0.5058	0.239345	0.045626	0.0217068	0.0355021	2981	3.25258	0.00842167	0.00486164	0.0625345	0.2898	0.0138341	0.0778344	0.142943	0.0439181	0.0186562	0.0347286	0.00330101	0.0374248	0.12146	0.0115714	0.01802	0.00334536	0.0114087	0.0725919	0.0233446
SRR12480162	30.1915	34.5086	42.088	12.1333	0.197584	0.000416464	2.4e-06	0.00151112	3.87e-07	0.240265	0.569964	0.22637	0.0367463	0.0216068	0.023377	2975	2.93684	0.00894561	0.00490543	0.0664456	0.297331	0.0141562	0.0652861	0.144719	0.0447881	0.0190497	0.0361287	0.00332089	0.0390716	0.117593	0.0112426	0.0183554	0.00365762	0.010439	0.0767653	0.0177992
SRR12480163	30.1915	34.5086	42.088	12.1333	0.197584	0.000416464	2.4e-06	0.00151112	3.87e-07	0.240265	0.58734	0.186239	0.0439825	0.0207443	0.021824	2997	3.00326	0.0106984	0.00447356	0.0655429	0.289569	0.0136482	0.0746242	0.139722	0.0437771	0.017528	0.0329041	0.00310295	0.0347648	0.122929	0.0102314	0.0180771	0.00343342	0.00874997	0.0845836	0.021641
SRR12480164	25.4086	35.6859	41.2878	31.6585	0.212347	3.49e-05	4.3e-06	0.00116276	2.8e-07	0.232777	0.718208	0.0707736	0.0512505	0.0103354	0.012953	3027	2.15903	0.00768388	0.00385324	0.0530425	0.269256	0.0144623	0.115912	0.13354	0.0384832	0.0161201	0.0304418	0.00302999	0.032695	0.122924	0.00951563	0.0203784	0.00444372	0.0103759	0.0644016	0.0494409
SRR12480166	30.401	34.4927	42.3865	9.91626	0.197255	0.000357946	2.28e-06	0.0014952	3.66e-07	0.240165	0.568502	0.221061	0.0391568	0.0221615	0.0226432	3012	2.98457	0.0091348	0.00470777	0.0594581	0.294325	0.0142437	0.0755893	0.142732	0.0437543	0.0181571	0.0361337	0.00325246	0.0372737	0.120293	0.0103319	0.0187141	0.00394102	0.0098088	0.0778431	0.0203057
SRR12480167	30.401	34.4927	42.3865	9.91626	0.197255	0.000357946	2.28e-06	0.0014952	3.66e-07	0.240165	0.569745	0.168434	0.0545943	0.020896	0.0219338	2959	3.13371	0.00906997	0.00397871	0.0592266	0.259863	0.0183391	0.118471	0.12648	0.038891	0.0152202	0.0298975	0.0028354	0.0296056	0.141842	0.00924979	0.0194716	0.00466331	0.0130687	0.0721654	0.0276611
SRR12480168	30.401	34.4927	42.3865	9.91626	0.197255	0.000357946	2.28e-06	0.0014952	3.66e-07	0.240165	0.551862	0.212346	0.0477465	0.0218672	0.0246709	2983	3.14799	0.0103978	0.00442012	0.0726455	0.287607	0.0143159	0.0733906	0.13827	0.0435546	0.0174882	0.0333295	0.00309395	0.0350051	0.121917	0.0100802	0.018393	0.00342803	0.00889881	0.0819523	0.0218123
SRR12480169	30.4072	34.4696	42.3297	9.40527	0.197262	0.00039902	2.31e-06	0.00149686	3.88e-07	0.240111	0.553349	0.217068	0.0437119	0.0229625	0.0239034	2945	3.06876	0.00933889	0.00447922	0.065564	0.281952	0.0139583	0.0831827	0.137193	0.0426022	0.0174864	0.0335589	0.00311327	0.0348176	0.126163	0.0100585	0.0187329	0.0039093	0.010967	0.0792572	0.0236656
SRR12480170	30.4072	34.4696	42.3297	9.40527	0.197262	0.00039902	2.31e-06	0.00149686	3.88e-07	0.240111	0.536803	0.250717	0.0425051	0.0185472	0.0200107	2997	3.01554	0.00928816	0.00429331	0.0592049	0.276897	0.0149883	0.103208	0.137706	0.0409617	0.0166257	0.0322925	0.00300792	0.0328222	0.125577	0.0101316	0.0185597	0.00406276	0.0106155	0.0742418	0.0255159
SRR12480171	30.6459	34.4108	42.6614	7.82909	0.196975	0.000386666	2.25e-06	0.00149259	3.89e-07	0.239551	0.518622	0.175784	0.0705954	0.0154643	0.0186763	2809	3.2784	0.00627399	0.00296042	0.0614213	0.208683	0.0236378	0.209343	0.10782	0.0300965	0.011531	0.024864	0.00202298	0.0220837	0.139235	0.00798479	0.0199924	0.00449485	0.0145139	0.0507489	0.0522916
SRR12480172	30.6459	34.4108	42.6614	7.82909	0.196975	0.000386666	2.25e-06	0.00149259	3.89e-07	0.239551	0.600451	0.18022	0.042569	0.0182304	0.0181086	3009	2.83286	0.00683284	0.00357602	0.0528816	0.245657	0.0206571	0.158902	0.120363	0.0337098	0.0139907	0.031457	0.00254377	0.0287881	0.123972	0.0095077	0.0213541	0.00630767	0.0171621	0.0576776	0.0446593
SRR12480173	30.6459	34.4108	42.6614	7.82909	0.196975	0.000386666	2.25e-06	0.00149259	3.89e-07	0.239551	0.585075	0.176814	0.0455179	0.0201321	0.0220251	3007	3.00625	0.00871099	0.00419331	0.0586456	0.272267	0.015678	0.102142	0.135012	0.0403801	0.0164927	0.0331462	0.00299406	0.0334624	0.124845	0.0102955	0.018916	0.00451229	0.0147164	0.0720403	0.0315495
SRR12480174	30.6459	34.4108	42.6614	7.82909	0.196975	0.000386666	2.25e-06	0.00149259	3.89e-07	0.239551	0.615308	0.17443	0.0399209	0.016526	0.0214916	3009	2.80234	0.00922379	0.0046685	0.0722275	0.291416	0.0144477	0.0693907	0.14037	0.0434278	0.0179205	0.0352345	0.00316466	0.0370558	0.118503	0.0111173	0.0186365	0.00392704	0.0118572	0.0763356	0.0210763
SRR12480175	30.6459	34.4108	42.6614	7.82909	0.196975	0.000386666	2.25e-06	0.00149259	3.89e-07	0.239551	0.611427	0.173259	0.0410726	0.0199999	0.0273609	2995	2.88024	0.0100228	0.00465696	0.0812935	0.301001	0.0130399	0.048681	0.142696	0.0450784	0.0183328	0.0349378	0.00319686	0.0375899	0.115612	0.0102814	0.018002	0.00325431	0.00935639	0.0826344	0.0203332
SRR12480176	29.78	34.4207	42.4741	8.49981	0.200689	0.00116258	3.01e-06	0.00164403	5.21e-07	0.236423	0.39061	0.433551	0.0377896	0.0180046	0.016434	2867	2.88756	0.00957542	0.00451584	0.0652683	0.276191	0.0154488	0.0924938	0.135119	0.0432609	0.016993	0.0310182	0.00310523	0.0336005	0.129544	0.0102709	0.0173207	0.00333951	0.00879715	0.0789832	0.0251539
SRR12480177	29.718	34.3672	42.1932	9.05427	0.20063	0.00106554	3.04e-06	0.00164882	5.09e-07	0.236221	0.420135	0.431145	0.02925	0.015388	0.0190675	2930	2.67389	0.00956082	0.00426929	0.0685893	0.280082	0.0144709	0.0826605	0.138995	0.0428286	0.017534	0.0327378	0.00309902	0.0342867	0.127148	0.0102074	0.0175582	0.0042531	0.0104263	0.0772305	0.0240623
SRR12480178	29.718	34.3672	42.1932	9.05427	0.20063	0.00106554	3.04e-06	0.00164882	5.09e-07	0.236221	0.41041	0.453083	0.0287491	0.0138396	0.0139036	2745	2.61099	0.0114057	0.0040768	0.060499	0.293742	0.0134011	0.0671832	0.139603	0.0458849	0.0181138	0.0323467	0.00323822	0.0330484	0.123596	0.0104989	0.0182369	0.00423866	0.00845354	0.090151	0.0222821
SRR12480179	29.718	34.3672	42.1932	9.05427	0.20063	0.00106554	3.04e-06	0.00164882	5.09e-07	0.236221	0.340396	0.483954	0.0438554	0.015098	0.0233217	2928	2.87768	0.0100588	0.00434373	0.0681166	0.275846	0.0137534	0.0904793	0.135512	0.0452465	0.0171932	0.0306526	0.00319764	0.0328103	0.129173	0.0100619	0.0169783	0.003383	0.00746929	0.080322	0.0254029
SRR12480180	29.701	34.4541	42.0958	9.71106	0.200562	0.000984415	2.98e-06	0.00163608	4.79e-07	0.23743	0.429444	0.382344	0.0382523	0.0222948	0.0232245	2714	2.93919	0.0069257	0.00399432	0.0705567	0.260481	0.0192422	0.114384	0.132736	0.0335804	0.0158906	0.0398808	0.00205819	0.0287274	0.125193	0.00929546	0.0235068	0.0100355	0.0200687	0.0562453	0.0271984
SRR12480181	22.7442	36.2524	38.5031	26.1631	0.22187	3.25e-06	9.47e-06	0.00108287	2.64e-07	0.234518	0.588763	0.0913048	0.088164	0.0137067	0.0162474	3033	2.98677	0.00781542	0.00310143	0.0554742	0.239006	0.012925	0.153036	0.122347	0.0334428	0.0133305	0.0251338	0.00256055	0.025855	0.130795	0.00824748	0.0182019	0.00277498	0.00623963	0.0597617	0.0799512
SRR12480182	29.6575	34.4214	41.781	9.86621	0.200247	0.000845606	2.91e-06	0.00162426	4.67e-07	0.237679	0.518807	0.254242	0.0301487	0.0199445	0.0204183	2909	3.05082	0.0124257	0.00435531	0.10762	0.286533	0.0116554	0.0495713	0.137353	0.0454021	0.0171499	0.0307917	0.00318147	0.0333949	0.1142	0.00999837	0.0157032	0.00286063	0.00615265	0.0970638	0.0145873
SRR12480183	29.6575	34.4214	41.781	9.86621	0.200247	0.000845606	2.91e-06	0.00162426	4.67e-07	0.237679	0.633356	0.153221	0.0446903	0.0176115	0.017313	2936	2.66851	0.00676092	0.00372205	0.0543712	0.254767	0.0229175	0.152176	0.128344	0.0365419	0.0156743	0.0318819	0.00294283	0.0315052	0.122411	0.00945083	0.0219835	0.00645969	0.0131973	0.0583541	0.0265387
SRR12480184	29.6575	34.4214	41.781	9.86621	0.200247	0.000845606	2.91e-06	0.00162426	4.67e-07	0.237679	0.535952	0.2339	0.0807751	0.0153769	0.0208575	2918	3.2117	0.0135747	0.00390085	0.128949	0.270477	0.0119809	0.0546845	0.12811	0.0439056	0.0157561	0.0273736	0.00306493	0.0291926	0.115459	0.0094385	0.0152752	0.00270584	0.005871	0.102038	0.018242
SRR12480185	29.6575	34.4214	41.781	9.86621	0.200247	0.000845606	2.91e-06	0.00162426	4.67e-07	0.237679	0.559071	0.195543	0.053557	0.0228184	0.021465	2892	3.18587	0.00858173	0.00405618	0.056193	0.256136	0.0174304	0.136558	0.128792	0.0391242	0.0153903	0.0301058	0.00299529	0.0301184	0.132055	0.00943092	0.0175325	0.00422377	0.00919204	0.0707053	0.0313798
SRR12480186	29.7028	34.3936	41.7938	11.1389	0.19992	0.000788204	2.97e-06	0.00162367	4.64e-07	0.23747	0.579956	0.207603	0.0424556	0.0187923	0.0235687	2941	2.99151	0.0111264	0.00439664	0.091211	0.283433	0.0131699	0.0653751	0.134607	0.0434916	0.0167223	0.0313619	0.00304132	0.0332177	0.12107	0.0102875	0.0171635	0.00323937	0.00797164	0.0858965	0.0232186
SRR12480187	29.7028	34.3936	41.7938	11.1389	0.19992	0.000788204	2.97e-06	0.00162367	4.64e-07	0.23747	0.630067	0.173531	0.0396066	0.0216216	0.0211667	2942	2.72393	0.00839205	0.00435131	0.0565969	0.275094	0.0170475	0.0989431	0.137139	0.0411913	0.0168685	0.0339225	0.0031293	0.0337198	0.126857	0.0101371	0.0198653	0.00508739	0.0112919	0.0711417	0.0292253
SRR12480188	29.7028	34.3936	41.7938	11.1389	0.19992	0.000788204	2.97e-06	0.00162367	4.64e-07	0.23747	0.613023	0.18407	0.039265	0.0204691	0.0315196	2909	2.8013	0.0094488	0.00433932	0.0770368	0.281459	0.0136854	0.0771722	0.137598	0.0425235	0.0171192	0.0327959	0.00300941	0.0347143	0.125769	0.00963968	0.0180952	0.00402779	0.00845765	0.0779008	0.0252081
SRR12480189	29.7062	34.4371	41.7949	11.2178	0.199827	0.000745755	2.92e-06	0.001607	4.53e-07	0.237992	0.621778	0.187225	0.0367302	0.0176914	0.0200107	2919	2.73256	0.00977875	0.00441503	0.0719233	0.286125	0.0136569	0.0748774	0.137997	0.0431188	0.0172866	0.0332362	0.00309132	0.0354043	0.122349	0.00981827	0.0176103	0.00387955	0.00921194	0.0789235	0.0272968
SRR12480190	29.7835	34.4579	41.7488	12.3628	0.199576	0.000633207	2.77e-06	0.00156965	4.28e-07	0.238685	0.611022	0.206691	0.0347702	0.0160502	0.0216062	2926	2.69857	0.0101106	0.00429167	0.0784127	0.291075	0.0139321	0.0620466	0.140625	0.0442848	0.0177718	0.0344405	0.00327778	0.0357958	0.118621	0.0107689	0.0186878	0.00397471	0.00938597	0.0813651	0.0211324
SRR12480191	29.7062	34.4371	41.7949	11.2178	0.199827	0.000745755	2.92e-06	0.001607	4.53e-07	0.237992	0.565567	0.198719	0.040539	0.016653	0.0285178	2931	3.03363	0.0127985	0.00401719	0.115927	0.275496	0.0122225	0.0629949	0.132362	0.0439539	0.0161748	0.0296157	0.00318825	0.03116	0.11316	0.00907083	0.016022	0.00272289	0.00624324	0.0961608	0.0167091
SRR12480192	23.2182	36.0906	38.7224	30.4044	0.219878	2.35e-06	7.41e-06	0.00109515	2.82e-07	0.234367	0.652322	0.0705606	0.0767539	0.0112735	0.0131799	3033	2.63764	0.00835039	0.00326389	0.0575126	0.249047	0.0131309	0.131587	0.123876	0.0353317	0.0139845	0.0255837	0.00266088	0.0271846	0.131825	0.0086053	0.0192861	0.00337406	0.00697079	0.0632511	0.0751754
SRR12480193	29.7062	34.4371	41.7949	11.2178	0.199827	0.000745755	2.92e-06	0.001607	4.53e-07	0.237992	0.532447	0.223524	0.0486684	0.0248581	0.0303308	2990	3.21086	0.00985415	0.00437293	0.0655477	0.27932	0.0141438	0.0935172	0.135172	0.042149	0.0165932	0.0319943	0.00302107	0.0335442	0.126155	0.00988837	0.0173993	0.00330486	0.00814418	0.0793842	0.0264943
SRR12480194	29.6478	34.4645	41.769	10.4542	0.20012	0.00082218	2.89e-06	0.00161647	4.57e-07	0.238187	0.568649	0.204354	0.0421172	0.0218085	0.0226415	2978	3.09261	0.0116424	0.00435798	0.0731969	0.287146	0.0128085	0.0713347	0.137795	0.0440618	0.0171403	0.031849	0.00314039	0.0336327	0.122909	0.00993503	0.0168188	0.00303859	0.00743325	0.0906641	0.021095
SRR12480195	29.6519	34.5353	41.847	11.402	0.200012	0.000813459	2.85e-06	0.00159959	4.43e-07	0.238846	0.621703	0.18081	0.0448557	0.0188344	0.0227945	2976	2.8127	0.0122793	0.00408722	0.104029	0.284246	0.012379	0.0561852	0.13661	0.0440597	0.0169282	0.0311136	0.00311807	0.0333313	0.114897	0.0095403	0.0162755	0.00316549	0.00652113	0.0929663	0.0182687
SRR12480196	29.6478	34.4645	41.769	10.4542	0.20012	0.00082218	2.89e-06	0.00161647	4.57e-07	0.238187	0.580986	0.216963	0.0378362	0.0238669	0.0271734	2985	2.86454	0.00828722	0.00472365	0.0596615	0.296228	0.0150799	0.0738404	0.143388	0.043321	0.0185206	0.0374655	0.00318004	0.0378524	0.120752	0.0101754	0.0196967	0.00460846	0.0105984	0.0724317	0.0201893
SRR12480197	29.6478	34.4645	41.769	10.4542	0.20012	0.00082218	2.89e-06	0.00161647	4.57e-07	0.238187	0.566832	0.232689	0.0394025	0.0213127	0.0229049	2995	2.99672	0.0110293	0.00462241	0.0697612	0.298989	0.0129996	0.0603662	0.142899	0.0447269	0.017997	0.0338795	0.00336485	0.0360211	0.118648	0.0102562	0.0175328	0.00347867	0.00774414	0.0878281	0.0178556
SRR12480198	29.6478	34.4645	41.769	10.4542	0.20012	0.00082218	2.89e-06	0.00161647	4.57e-07	0.238187	0.598059	0.203094	0.0398617	0.0237787	0.0232411	2950	2.78151	0.00915068	0.00440964	0.0539393	0.288261	0.0178938	0.0800855	0.139711	0.0417184	0.0170258	0.0384066	0.00334218	0.0344363	0.126077	0.0109532	0.021882	0.00633346	0.0131801	0.0743834	0.0188107
SRR12480199	29.6575	34.4214	41.781	9.86621	0.200247	0.000845606	2.91e-06	0.00162426	4.67e-07	0.237679	0.501558	0.230482	0.0537481	0.0200542	0.0455494	2998	3.45821	0.0132292	0.00397844	0.0964586	0.277698	0.0123292	0.0688899	0.132182	0.0438674	0.0158856	0.0285727	0.0029638	0.030433	0.11962	0.0092547	0.0158612	0.00243975	0.00636921	0.0965852	0.0233829
SRR12480200	30.3795	34.0759	41.9806	12.2941	0.197684	0.000352643	2.37e-06	0.00149928	4.06e-07	0.235828	0.295221	0.178907	0.091233	0.0383025	0.115365	2928	4.60163	0.0108963	0.00436077	0.100238	0.278749	0.0125564	0.0611593	0.139926	0.0434419	0.0174612	0.0304482	0.0031208	0.0344835	0.112732	0.010764	0.0166376	0.00226314	0.0101413	0.0847	0.0259201
SRR12480201	30.3795	34.0759	41.9806	12.2941	0.197684	0.000352643	2.37e-06	0.00149928	4.06e-07	0.235828	0.568202	0.21406	0.0401732	0.0220946	0.0237599	2973	2.89834	0.00803016	0.00493671	0.0610605	0.295565	0.0149784	0.0739944	0.144529	0.0436515	0.018799	0.0379169	0.00334755	0.0393884	0.119528	0.0109249	0.019024	0.00420244	0.0115528	0.0713947	0.0171758
SRR12480202	30.3795	34.0759	41.9806	12.2941	0.197684	0.000352643	2.37e-06	0.00149928	4.06e-07	0.235828	0.667985	0.173402	0.0303414	0.0203749	0.0202623	2691	2.30251	0.00510576	0.00467024	0.069107	0.29538	0.0193037	0.0717697	0.143493	0.035866	0.0159727	0.049881	0.00282275	0.0388975	0.105572	0.0106828	0.0340353	0.0112265	0.0209674	0.0533966	0.0118503
SRR12480203	30.2426	34.0435	41.843	12.7731	0.197965	0.000274907	2.44e-06	0.00149712	3.9e-07	0.235061	0.648614	0.184936	0.0276809	0.019462	0.0243534	2940	2.53357	0.0101235	0.00498089	0.0482479	0.30398	0.0153907	0.0619969	0.145878	0.0460101	0.0190353	0.0368902	0.003509	0.0387139	0.123597	0.0111559	0.0182583	0.00454452	0.0111778	0.0824079	0.0141025
SRR12480204	30.2426	34.0435	41.843	12.7731	0.197965	0.000274907	2.44e-06	0.00149712	3.9e-07	0.235061	0.6676	0.181586	0.0258673	0.0205499	0.0188765	3007	2.39706	0.00771201	0.00489393	0.0469154	0.305702	0.0146587	0.0713214	0.150822	0.0453203	0.0202528	0.0388189	0.0035035	0.0409934	0.117712	0.0120254	0.0187419	0.00467527	0.0108931	0.0703558	0.0146829
SRR12480205	30.2426	34.0435	41.843	12.7731	0.197965	0.000274907	2.44e-06	0.00149712	3.9e-07	0.235061	0.634921	0.179702	0.0330865	0.0177342	0.0223819	2951	2.60018	0.00935911	0.00490066	0.0473114	0.295902	0.0163639	0.0730279	0.143442	0.0454672	0.0188792	0.0355263	0.0034563	0.0382889	0.127952	0.0112876	0.0185793	0.00435371	0.0113374	0.0790907	0.0154749
SRR12480206	30.2426	34.0435	41.843	12.7731	0.197965	0.000274907	2.44e-06	0.00149712	3.9e-07	0.235061	0.600961	0.197089	0.0409614	0.0178036	0.0219204	3037	2.80685	0.00937958	0.00461401	0.0831572	0.292288	0.0135125	0.064704	0.141637	0.0436299	0.0182008	0.0341469	0.00321177	0.0370986	0.114649	0.0110162	0.0179199	0.00345106	0.00967118	0.0776003	0.0201127
SRR12480207	30.2426	34.0435	41.843	12.7731	0.197965	0.000274907	2.44e-06	0.00149712	3.9e-07	0.235061	0.672111	0.153945	0.0319083	0.0163028	0.0187591	2993	2.39939	0.0079367	0.00487423	0.0462344	0.294511	0.0178155	0.080423	0.144363	0.0441665	0.0191103	0.0372977	0.00336543	0.0392728	0.125648	0.0117541	0.0202263	0.00496245	0.012547	0.0691389	0.0163521
SRR12480208	30.2609	34.0005	41.7641	12.69	0.197769	0.000319395	2.43e-06	0.00149765	4.09e-07	0.23487	0.616877	0.178334	0.0367868	0.0195688	0.030091	2836	2.69099	0.00861528	0.00473787	0.0737286	0.29276	0.0140379	0.0682587	0.143726	0.0430878	0.0187125	0.0361669	0.00354576	0.0386033	0.11533	0.0107552	0.0200111	0.00377458	0.0113599	0.0730887	0.0197
SRR12480209	26.1438	35.6237	40.6355	20.861	0.211343	0.000127678	5.84e-06	0.00123281	7.68e-07	0.238566	0.506825	0.218225	0.0496991	0.0276263	0.0263391	3050	3.1179	0.00930593	0.00469998	0.0567078	0.294795	0.0138248	0.0653428	0.142686	0.0436787	0.0182368	0.0345362	0.00318232	0.0369803	0.121413	0.0108967	0.0183172	0.00362295	0.0119601	0.0802924	0.0295212
SRR12480210	30.2283	33.9613	41.7086	12.0767	0.197723	0.00024744	2.51e-06	0.00149248	4.05e-07	0.234374	0.681525	0.137655	0.0373452	0.0139443	0.0152777	3003	2.40689	0.00755707	0.00448287	0.0452653	0.282729	0.0180568	0.103047	0.139324	0.0423471	0.0180504	0.0349122	0.00330716	0.0372414	0.12624	0.0111814	0.0198666	0.00477022	0.0107349	0.0663412	0.0245457
SRR12480211	30.2283	33.9613	41.7086	12.0767	0.197723	0.00024744	2.51e-06	0.00149248	4.05e-07	0.234374	0.634314	0.161664	0.0407946	0.0189266	0.0210051	3004	2.66921	0.00945943	0.00463576	0.0722691	0.291136	0.0143816	0.0694434	0.140772	0.0434485	0.0180979	0.0342418	0.00320183	0.0356707	0.120425	0.0102642	0.018529	0.00382082	0.0101049	0.0779682	0.0221294
SRR12480212	30.2283	33.9613	41.7086	12.0767	0.197723	0.00024744	2.51e-06	0.00149248	4.05e-07	0.234374	0.657466	0.150176	0.0363023	0.018201	0.0196323	3011	2.49365	0.00850999	0.00469327	0.0469417	0.293008	0.0161139	0.0828151	0.146236	0.0438902	0.0186831	0.0360361	0.00328349	0.0378347	0.122767	0.010929	0.0191755	0.00427345	0.0108151	0.0736486	0.0203461
SRR12480213	30.2283	33.9613	41.7086	12.0767	0.197723	0.00024744	2.51e-06	0.00149248	4.05e-07	0.234374	0.685774	0.141789	0.0318004	0.0169526	0.0182409	2980	2.32958	0.00840655	0.00473741	0.0468591	0.29666	0.0166522	0.07781	0.145792	0.0444999	0.0189918	0.0367833	0.00338488	0.0386338	0.122134	0.0108388	0.0194505	0.00487624	0.0115	0.0725068	0.0194829
SRR12480214	30.2283	33.9613	41.7086	12.0767	0.197723	0.00024744	2.51e-06	0.00149248	4.05e-07	0.234374	0.603796	0.153469	0.0467053	0.0185644	0.0212104	2988	2.76186	0.00834506	0.00472696	0.0459081	0.284547	0.0165902	0.0931592	0.139578	0.043316	0.0183143	0.0344186	0.00332195	0.0366647	0.129989	0.0103105	0.0187021	0.00400706	0.0125859	0.0708396	0.0246754
SRR12480215	30.2283	33.9613	41.7086	12.0767	0.197723	0.00024744	2.51e-06	0.00149248	4.05e-07	0.234374	0.604518	0.150571	0.0515458	0.0199423	0.0209288	2943	2.83785	0.00724526	0.00394909	0.0571054	0.253787	0.0175689	0.132884	0.126741	0.0359274	0.0152289	0.0312229	0.00273916	0.0312032	0.125232	0.00920364	0.0198931	0.00502268	0.0135958	0.0603784	0.0510726
SRR12480216	30.2283	33.9613	41.7086	12.0767	0.197723	0.00024744	2.51e-06	0.00149248	4.05e-07	0.234374	0.658887	0.153192	0.035842	0.0186528	0.0192408	2988	2.44115	0.00758706	0.00483614	0.0464255	0.294319	0.0166797	0.0825382	0.144247	0.0435742	0.0191758	0.0369849	0.00347307	0.0387731	0.124317	0.0107437	0.0199835	0.00478055	0.0116992	0.0680784	0.0217838
SRR12480217	30.2495	33.9876	41.8194	11.8303	0.197836	0.000186893	2.59e-06	0.00148999	3.99e-07	0.234473	0.523606	0.187696	0.0612281	0.0212024	0.023902	2948	3.1775	0.00602809	0.00463595	0.0455259	0.266172	0.0139623	0.135919	0.132913	0.0414383	0.0185517	0.0338838	0.00322716	0.0377349	0.13272	0.0108919	0.0178565	0.00322519	0.0139746	0.0535692	0.02777
SRR12480218	30.2495	33.9876	41.8194	11.8303	0.197836	0.000186893	2.59e-06	0.00148999	3.99e-07	0.234473	0.683745	0.139052	0.035906	0.0193081	0.0180119	3003	2.29868	0.00715897	0.00460284	0.0456475	0.288289	0.0167739	0.0962956	0.142537	0.0419634	0.0183823	0.0365231	0.00342898	0.0379642	0.125033	0.010256	0.0195954	0.00516698	0.0105708	0.0643279	0.0254833
SRR12480219	30.2495	33.9876	41.8194	11.8303	0.197836	0.000186893	2.59e-06	0.00148999	3.99e-07	0.234473	0.648152	0.129064	0.0451703	0.0170854	0.0186342	3022	2.50535	0.00714457	0.00453776	0.0447684	0.27577	0.015808	0.110529	0.137534	0.0407608	0.0179344	0.0338531	0.00325378	0.0361372	0.128393	0.0100297	0.0194242	0.00423239	0.0119096	0.062425	0.0355555
SRR12480220	27.7377	35.296	41.2665	16.9319	0.204078	0.000552771	2.56e-06	0.00122303	1.34e-06	0.241932	0.489137	0.221685	0.0644447	0.0255614	0.0266414	3006	3.28975	0.0074991	0.00464132	0.0535908	0.282581	0.0141494	0.0953729	0.139216	0.041174	0.0181242	0.0340203	0.00320308	0.0367636	0.125942	0.0109092	0.0187633	0.00329797	0.0101196	0.065351	0.0352803
SRR12480221	30.2495	33.9876	41.8194	11.8303	0.197836	0.000186893	2.59e-06	0.00148999	3.99e-07	0.234473	0.674098	0.14529	0.0359257	0.0190665	0.0188566	2964	2.41994	0.00786919	0.00428965	0.0660792	0.275582	0.0165844	0.0949212	0.136178	0.0393531	0.0167685	0.0347247	0.00296739	0.0341031	0.118935	0.00959417	0.0210696	0.00612428	0.0122235	0.06638	0.0362543
SRR12480222	30.1716	34.0042	41.7007	11.8029	0.19812	0.000135882	2.83e-06	0.00148226	3.9e-07	0.234651	0.58816	0.13302	0.0637444	0.0176037	0.0179629	2940	2.90539	0.00656835	0.00316851	0.0526342	0.221034	0.0205016	0.184348	0.117497	0.0315516	0.012511	0.0267995	0.00237705	0.0252662	0.13958	0.00821659	0.0181727	0.00543804	0.0139551	0.0526833	0.0576972
SRR12480223	30.1716	34.0042	41.7007	11.8029	0.19812	0.000135882	2.83e-06	0.00148226	3.9e-07	0.234651	0.613962	0.14603	0.0514171	0.0203947	0.0208946	2909	2.77034	0.00600333	0.00350979	0.0536287	0.2407	0.0199409	0.161212	0.128872	0.0331354	0.0140749	0.0315607	0.00263634	0.0294738	0.131399	0.00839752	0.0206639	0.00591656	0.0149921	0.051819	0.0420647
SRR12480224	30.1716	34.0042	41.7007	11.8029	0.19812	0.000135882	2.83e-06	0.00148226	3.9e-07	0.234651	0.652105	0.151957	0.0406586	0.0220391	0.0220391	2970	2.48388	0.0067482	0.00463045	0.0488407	0.289842	0.0146141	0.0937002	0.145509	0.0410415	0.0186326	0.0361182	0.00331613	0.0384729	0.115791	0.0100924	0.0202404	0.00441285	0.0106302	0.0618099	0.0355577
SRR12480225	30.1716	34.0042	41.7007	11.8029	0.19812	0.000135882	2.83e-06	0.00148226	3.9e-07	0.234651	0.636018	0.172423	0.0400183	0.0191002	0.0192071	2947	2.54787	0.0085643	0.00400473	0.0608841	0.271654	0.0174222	0.104696	0.133954	0.0396798	0.0160939	0.0339247	0.00277278	0.0327602	0.131237	0.00922919	0.0202987	0.0055216	0.0120235	0.0690264	0.0262528
SRR12480226	30.1894	33.9372	41.5983	11.3225	0.198071	0.000188696	2.77e-06	0.00148048	4.19e-07	0.234218	0.660209	0.1665	0.0485987	0.0163512	0.0232219	2984	2.34409	0.00900595	0.00457054	0.0948822	0.299031	0.0134642	0.0523802	0.142368	0.0428047	0.0183034	0.0357029	0.00328083	0.0376622	0.111749	0.00983707	0.0189781	0.00397425	0.00860906	0.0751799	0.0182159
SRR12480227	30.0134	33.9713	41.411	11.2691	0.19845	0.000104957	3.3e-06	0.00147119	3.94e-07	0.234313	0.631068	0.179135	0.0509763	0.0174873	0.0188605	2975	2.52067	0.00912033	0.00449822	0.084672	0.295396	0.01321	0.0630817	0.142197	0.0431932	0.0181447	0.0351954	0.00329886	0.0369947	0.113447	0.00983853	0.0183633	0.00380738	0.00843561	0.0751527	0.0219531
SRR12480228	30.0201	33.9205	41.2673	11.2025	0.198385	0.000121677	2.98e-06	0.00146565	4.17e-07	0.234184	0.614564	0.163249	0.0468803	0.0208985	0.021574	2989	2.71651	0.00675301	0.00391778	0.0533568	0.260319	0.0168272	0.13001	0.138063	0.0361967	0.0154739	0.0338503	0.00278632	0.0314746	0.127662	0.00874381	0.0195946	0.00568537	0.0125001	0.0581168	0.0386691
SRR12480229	30.0134	33.9713	41.411	11.2691	0.19845	0.000104957	3.3e-06	0.00147119	3.94e-07	0.234313	0.59496	0.178405	0.0482687	0.020861	0.0228777	3041	2.83954	0.00909001	0.0043465	0.0600481	0.278205	0.0144151	0.0970992	0.137723	0.0415298	0.0170836	0.0331955	0.00310283	0.0342737	0.128484	0.00964279	0.0188785	0.00401749	0.0102062	0.0731037	0.0255554
SRR12480230	29.9017	33.9089	41.1203	10.8981	0.198558	0.000113909	3.64e-06	0.00146987	4.08e-07	0.233855	0.711245	0.130318	0.030479	0.0170215	0.0200123	3034	2.16078	0.00809509	0.00460468	0.0684538	0.297638	0.0157627	0.0659812	0.145067	0.0428247	0.0186974	0.0376423	0.00328032	0.038147	0.115848	0.0101305	0.0207485	0.00530448	0.01106	0.0701407	0.0205731
SRR12480231	28.5659	35.1698	42.257	8.69119	0.202145	0.000821272	2.45e-06	0.00122702	1.63e-06	0.241781	0.503997	0.195642	0.0678796	0.0230313	0.0234021	2985	3.29299	0.00767417	0.00367336	0.0504467	0.245781	0.0154871	0.14464	0.122769	0.0359157	0.0145246	0.0290973	0.00269016	0.0290915	0.140221	0.00972935	0.0187515	0.0038658	0.0105938	0.0624599	0.0525872
SRR12480232	29.9119	33.9602	41.3361	10.747	0.19861	9.61e-05	4.16e-06	0.00147901	3.81e-07	0.233844	0.633009	0.173635	0.0548842	0.0200188	0.0212077	3016	2.59609	0.0108269	0.00445066	0.0826586	0.298775	0.0133938	0.0503741	0.142148	0.0455594	0.0183181	0.0349682	0.00330762	0.0365916	0.116221	0.00991004	0.017806	0.00368753	0.0074757	0.0873415	0.016187
SRR12480233	29.9017	33.9089	41.1203	10.8981	0.198558	0.000113909	3.64e-06	0.00146987	4.08e-07	0.233855	0.679687	0.141781	0.0362435	0.0208838	0.0203912	3037	2.34885	0.00729689	0.00450307	0.0615472	0.285728	0.0151608	0.0897791	0.145783	0.0404029	0.0174757	0.0353429	0.00309345	0.0359208	0.116703	0.00967978	0.0200001	0.0049366	0.00986376	0.0639568	0.0328258
SRR12480234	29.9119	33.9602	41.3361	10.747	0.19861	9.61e-05	4.16e-06	0.00147901	3.81e-07	0.233844	0.674053	0.148299	0.0340748	0.0191583	0.0233942	2997	2.43199	0.0105828	0.00432548	0.0844418	0.293734	0.0132801	0.0573254	0.140717	0.0438104	0.0177182	0.0338054	0.00326103	0.0351023	0.116076	0.0096248	0.0184029	0.0035236	0.00741884	0.0839803	0.0228694
SRR12480235	29.754	33.9629	41.1984	11.7276	0.198961	8.64e-05	4.82e-06	0.00148299	3.74e-07	0.233458	0.709594	0.131452	0.0324961	0.01791	0.0190269	3017	2.14866	0.00729637	0.00455899	0.0642563	0.293215	0.0153034	0.0775587	0.144994	0.0412131	0.0179498	0.0367273	0.0031811	0.037466	0.116619	0.00978958	0.0200702	0.00505863	0.00969017	0.0662683	0.0287842
SRR12480236	29.754	33.9629	41.1984	11.7276	0.198961	8.64e-05	4.82e-06	0.00148299	3.74e-07	0.233458	0.656025	0.162857	0.0353186	0.0231452	0.0217716	3067	2.48291	0.0083568	0.00473401	0.0613377	0.295332	0.0154463	0.0695019	0.1431	0.0432385	0.0186359	0.0375747	0.00333504	0.0377873	0.12471	0.0102028	0.0204632	0.0050203	0.0103229	0.0723428	0.0185575
SRR12480237	29.754	33.9629	41.1984	11.7276	0.198961	8.64e-05	4.82e-06	0.00148299	3.74e-07	0.233458	0.610089	0.166526	0.0433994	0.0237476	0.0232422	3063	2.80615	0.00936026	0.00448006	0.0632991	0.295689	0.0133069	0.0702276	0.145159	0.0433356	0.018156	0.0349257	0.00320202	0.0366982	0.117868	0.00990897	0.0179749	0.00358451	0.00829102	0.0773389	0.0271945
SRR12480238	29.754	33.9629	41.1984	11.7276	0.198961	8.64e-05	4.82e-06	0.00148299	3.74e-07	0.233458	0.662564	0.16676	0.0314332	0.0238551	0.0235802	2977	2.38158	0.00748455	0.0048895	0.0633049	0.310599	0.0149515	0.0538352	0.150101	0.0441387	0.0198458	0.0392834	0.00343961	0.0414171	0.117515	0.00998241	0.0199506	0.0046678	0.00945894	0.0681227	0.017012
SRR12480239	29.5289	34.1228	41.6279	12.8912	0.199685	3.19e-05	8.13e-06	0.00152665	3.13e-07	0.232899	0.54881	0.162376	0.0638086	0.0219624	0.023734	2826	3.0642	0.00641438	0.00353624	0.0589261	0.233987	0.0200879	0.173189	0.12473	0.0318809	0.0135103	0.0292994	0.00262786	0.026862	0.135113	0.00813959	0.0203847	0.00405802	0.0111287	0.0545922	0.0415332
SRR12480240	29.5789	34.0812	41.4764	13.2506	0.199446	4.34e-05	6.84e-06	0.00151018	3.28e-07	0.233128	0.582386	0.189355	0.0462695	0.0220035	0.0240949	2978	3.07772	0.012878	0.00432579	0.0698662	0.295783	0.01266	0.0592602	0.141574	0.0458595	0.0174023	0.0315377	0.00327092	0.0340977	0.119204	0.00960673	0.0164705	0.00257325	0.00585727	0.0970365	0.0207361
SRR12480241	29.5289	34.1228	41.6279	12.8912	0.199685	3.19e-05	8.13e-06	0.00152665	3.13e-07	0.232899	0.651531	0.150881	0.0410016	0.0218618	0.0213572	2989	2.48818	0.00693593	0.00430716	0.0538189	0.278842	0.014175	0.106924	0.150112	0.0393697	0.0172579	0.034869	0.00293884	0.0353739	0.120113	0.00949586	0.0191087	0.0045303	0.00916496	0.0623586	0.0303042
SRR12480242	28.6922	35.1762	42.4259	7.53765	0.201747	0.000766583	2.45e-06	0.00122871	1.76e-06	0.241937	0.584737	0.198017	0.0458225	0.0233262	0.0238085	3007	2.83851	0.00759657	0.00487886	0.0546548	0.301178	0.0144183	0.0657903	0.144853	0.0436863	0.0196265	0.0383099	0.0033748	0.0396836	0.11974	0.0115512	0.0204893	0.00440249	0.0108519	0.0678469	0.0270669
SRR12480243	29.5289	34.1228	41.6279	12.8912	0.199685	3.19e-05	8.13e-06	0.00152665	3.13e-07	0.232899	0.66235	0.121084	0.0491644	0.0157354	0.0174974	2933	2.46612	0.00816868	0.00386469	0.0569791	0.263085	0.0162549	0.134809	0.131758	0.0378799	0.0155917	0.0317314	0.00288451	0.0311904	0.126199	0.0094352	0.0201956	0.00488689	0.00922829	0.0650945	0.0307635
SRR12480244	29.3323	34.2177	41.616	15.0659	0.199999	1.62e-05	7.9e-06	0.00154637	3.01e-07	0.23309	0.565093	0.171056	0.0572735	0.0225697	0.0241539	2956	3.03609	0.00907048	0.00414206	0.065926	0.268791	0.0146258	0.106083	0.134149	0.0403831	0.0166386	0.031837	0.00290704	0.0326515	0.130554	0.00949235	0.0178801	0.00361043	0.00926343	0.0741332	0.0278612
SRR12480245	29.3323	34.2177	41.616	15.0659	0.199999	1.62e-05	7.9e-06	0.00154637	3.01e-07	0.23309	0.624004	0.170017	0.0394591	0.0263555	0.0253966	2822	2.59805	0.00558525	0.00490729	0.0521341	0.283009	0.0159824	0.107436	0.148277	0.039205	0.0178269	0.0375048	0.00313597	0.0378115	0.119211	0.00930878	0.0205324	0.00478626	0.0104038	0.0558464	0.0270971
SRR12480246	29.2312	34.2514	41.5776	14.8834	0.200333	1.34e-05	8.96e-06	0.00155394	2.99e-07	0.23312	0.611957	0.160874	0.0487006	0.0215498	0.0219501	2983	2.77741	0.00965915	0.0043217	0.0622346	0.282448	0.0139872	0.0820403	0.140173	0.0421559	0.017243	0.0331292	0.00312654	0.0342855	0.124417	0.00946199	0.0188693	0.00387835	0.00904548	0.0773997	0.0321238
SRR12480247	28.8218	34.3004	41.1716	16.9931	0.201533	8.78e-06	9.21e-06	0.00157084	3.06e-07	0.23286	0.590497	0.169046	0.0524321	0.0207796	0.0218034	2942	2.87161	0.00934171	0.0037665	0.0655873	0.257418	0.0152815	0.121079	0.130009	0.0382753	0.0152426	0.0294275	0.00285536	0.0298776	0.131217	0.00881346	0.018124	0.0040922	0.00860711	0.0717759	0.0392082
SRR12480248	29.4931	36.8963	43.3537	23.5699	0.195952	0.00113966	2.72e-06	0.00135664	9.28e-07	0.265323	0.56157	0.119789	0.0705473	0.017935	0.0207699	2830	3.18286	0.00605611	0.0031272	0.0445184	0.222352	0.0217418	0.201459	0.115841	0.0306733	0.0123559	0.026836	0.00222513	0.0249899	0.147208	0.00781194	0.0195098	0.0044479	0.0129719	0.049934	0.045941
SRR12480249	29.4931	36.8963	43.3537	23.5699	0.195952	0.00113966	2.72e-06	0.00135664	9.28e-07	0.265323	0.595513	0.119036	0.0650716	0.0176061	0.0196635	2919	2.98871	0.00852951	0.00312869	0.0484658	0.235833	0.0181305	0.17049	0.120221	0.0326766	0.0130254	0.0275178	0.00232012	0.0259892	0.146431	0.00765943	0.0190133	0.00434363	0.00944391	0.0614839	0.0452972
SRR12480250	29.4931	36.8963	43.3537	23.5699	0.195952	0.00113966	2.72e-06	0.00135664	9.28e-07	0.265323	0.610847	0.114926	0.0616844	0.0172387	0.0190529	3012	2.97072	0.00805748	0.00372296	0.0484813	0.251645	0.016522	0.149285	0.128782	0.0360903	0.014564	0.029436	0.0027041	0.0301106	0.136975	0.00929426	0.018307	0.00442742	0.0102887	0.0635874	0.0377209
SRR12480251	29.5644	36.8137	43.3405	23.0795	0.196019	0.00104327	2.62e-06	0.00136248	8.62e-07	0.26464	0.594197	0.135461	0.0565404	0.0194728	0.0205602	2974	3.05374	0.0108004	0.00411695	0.0579162	0.277686	0.0137059	0.0858393	0.135404	0.0432963	0.0170387	0.0310103	0.00307513	0.0335787	0.130223	0.0103117	0.0174566	0.0033829	0.00953849	0.0823367	0.0332832
SRR12480252	29.5532	36.7641	43.2763	24.4237	0.196161	0.0010093	2.63e-06	0.0013623	8.24e-07	0.264071	0.633994	0.132315	0.0512842	0.0181455	0.0207785	2934	2.7971	0.00914054	0.00398236	0.0610518	0.27725	0.0131927	0.0918988	0.134277	0.0412942	0.0168223	0.0314622	0.00313446	0.034182	0.133765	0.00970478	0.0177282	0.00335156	0.00713468	0.0750177	0.0356095
SRR12480253	29.5532	36.7641	43.2763	24.4237	0.196161	0.0010093	2.63e-06	0.0013623	8.24e-07	0.264071	0.507511	0.15477	0.0747311	0.0215344	0.0244918	2993	3.5245	0.00974028	0.00402176	0.0519062	0.265076	0.01378	0.113649	0.130978	0.0414704	0.0160314	0.0288702	0.00301656	0.0314847	0.136521	0.00991111	0.0174652	0.00280369	0.00802944	0.0771695	0.0380762
SRR12480254	29.5532	36.7641	43.2763	24.4237	0.196161	0.0010093	2.63e-06	0.0013623	8.24e-07	0.264071	0.630158	0.116228	0.0577811	0.0192556	0.0177821	3001	2.73003	0.00682252	0.00344739	0.0469315	0.238671	0.0182354	0.169264	0.122012	0.0343667	0.0141773	0.0289502	0.00256827	0.0285857	0.136825	0.00849058	0.0195054	0.0051726	0.0116187	0.056882	0.0474736
SRR12480255	29.5942	36.7519	43.5131	24.1552	0.196195	0.000932565	2.63e-06	0.00136913	8.02e-07	0.263346	0.549506	0.14205	0.070207	0.0194306	0.0196638	2976	3.21461	0.00800654	0.00325884	0.0477319	0.231556	0.0161283	0.177063	0.119967	0.0344486	0.0133128	0.0259209	0.00250318	0.0262774	0.143263	0.00814168	0.0173433	0.00402625	0.0102611	0.0636647	0.0471256
SRR12480256	29.5942	36.7519	43.5131	24.1552	0.196195	0.000932565	2.63e-06	0.00136913	8.02e-07	0.263346	0.589475	0.151099	0.0562096	0.0191283	0.0213537	3022	2.9358	0.0089	0.00403377	0.0513617	0.262483	0.0144628	0.121297	0.131781	0.0401015	0.0161536	0.0307843	0.00299902	0.0316233	0.135138	0.00951684	0.0183804	0.00416996	0.010487	0.0710759	0.0352513
SRR12480257	25.9166	37.3218	42.3188	20.9269	0.208245	0.000248494	3.83e-06	0.000957805	6.75e-07	0.254082	0.686494	0.0897905	0.0582266	0.0129746	0.0143181	2998	2.54997	0.0113171	0.00376448	0.0699382	0.280801	0.0128692	0.0782504	0.136602	0.0410406	0.015939	0.0293031	0.00302253	0.0306613	0.120961	0.00969947	0.0184972	0.00313005	0.00717349	0.0858317	0.0411981
SRR12480258	29.5942	36.7519	43.5131	24.1552	0.196195	0.000932565	2.63e-06	0.00136913	8.02e-07	0.263346	0.485898	0.168101	0.0815797	0.0218972	0.0251148	3017	3.57492	0.00906499	0.00384682	0.0531372	0.25418	0.0133818	0.13844	0.126295	0.0388991	0.0151743	0.0280105	0.00287576	0.0297028	0.138254	0.00925248	0.0167193	0.00294184	0.00812032	0.0719917	0.0397125
SRR12480259	29.557	36.8464	43.6059	24.4616	0.196068	0.000992526	2.63e-06	0.00135984	8.49e-07	0.26414	0.594384	0.135134	0.0576531	0.0193811	0.0223908	3008	2.82347	0.00533997	0.00416831	0.04915	0.249541	0.0184031	0.143599	0.125889	0.0358918	0.0156372	0.0316006	0.00277471	0.0326457	0.135666	0.00904109	0.0201137	0.00507431	0.0145736	0.0507653	0.0501266
SRR12480260	29.557	36.8464	43.6059	24.4616	0.196068	0.000992526	2.63e-06	0.00135984	8.49e-07	0.26414	0.556429	0.111657	0.0786291	0.015447	0.0187715	2988	3.18495	0.00793318	0.00341071	0.0498099	0.22613	0.0161348	0.184632	0.115533	0.0342072	0.0133949	0.0249665	0.00256723	0.0261574	0.147323	0.00842417	0.0172293	0.00345544	0.00924064	0.0608843	0.0485662
SRR12480261	29.557	36.8464	43.6059	24.4616	0.196068	0.000992526	2.63e-06	0.00135984	8.49e-07	0.26414	0.568467	0.128882	0.0677325	0.0209528	0.0215584	3001	3.07916	0.00742731	0.00367713	0.0495568	0.240992	0.0157248	0.168386	0.123706	0.0357324	0.0146591	0.0277862	0.00269646	0.0293818	0.135557	0.00876141	0.0178096	0.00359345	0.0109813	0.0594898	0.044081
SRR12480262	29.4236	36.9499	43.8616	24.8898	0.196341	0.000969331	2.73e-06	0.00133359	8.71e-07	0.263843	0.51025	0.0965954	0.0964027	0.0159112	0.0170186	2995	3.35815	0.00684515	0.00298195	0.0426632	0.209862	0.0185652	0.220463	0.11037	0.0313388	0.0121846	0.0230058	0.00231088	0.0236336	0.146692	0.00775047	0.0170669	0.00339616	0.00945348	0.0539412	0.0574752
SRR12480263	29.3466	36.7115	44.069	10.1133	0.198294	0.000740112	2.52e-06	0.00139924	7.84e-07	0.259275	0.566453	0.155009	0.0555894	0.0229251	0.0260173	3012	3.1634	0.0109604	0.00438207	0.0587269	0.289651	0.0128798	0.0709821	0.140346	0.0450641	0.0176646	0.0325137	0.0032594	0.0353692	0.124164	0.0100735	0.0167981	0.00289039	0.00955552	0.0869222	0.0277968
SRR12480264	29.3466	36.7115	44.069	10.1133	0.198294	0.000740112	2.52e-06	0.00139924	7.84e-07	0.259275	0.556755	0.123744	0.0690141	0.0187138	0.0203397	2988	3.18572	0.0086757	0.00363111	0.0509859	0.242179	0.0158899	0.148892	0.121636	0.0367132	0.0142874	0.0271183	0.00270089	0.0280873	0.142955	0.00899599	0.0181258	0.00391471	0.0143148	0.0689335	0.0419636
SRR12480265	29.3466	36.7115	44.069	10.1133	0.198294	0.000740112	2.52e-06	0.00139924	7.84e-07	0.259275	0.451025	0.178853	0.0807315	0.0247426	0.0261739	2982	3.7182	0.00920865	0.00377455	0.0524249	0.248097	0.0142317	0.141446	0.124542	0.0386183	0.0149532	0.0283383	0.00277271	0.0291814	0.137901	0.00927919	0.0167599	0.00312575	0.0108796	0.0707937	0.0436726
SRR12480266	29.4952	36.5261	44.0068	8.96386	0.198088	0.000636518	2.46e-06	0.00143027	7.29e-07	0.257776	0.566471	0.0998266	0.0801159	0.0160738	0.0170346	2986	3.07924	0.00668875	0.00299745	0.0471729	0.206488	0.0207898	0.223935	0.107228	0.0303397	0.0116839	0.0230488	0.00217276	0.0233134	0.154094	0.00730081	0.0184513	0.00429943	0.011122	0.0528068	0.0460676
SRR12480267	29.4952	36.5261	44.0068	8.96386	0.198088	0.000636518	2.46e-06	0.00143027	7.29e-07	0.257776	0.629442	0.115189	0.0554728	0.0174187	0.0209271	3041	2.64139	0.00580583	0.00423179	0.0508847	0.260635	0.0170846	0.129317	0.127081	0.0371853	0.0164792	0.0320465	0.00293093	0.03333	0.137628	0.00912514	0.0198954	0.0039623	0.0119071	0.0539932	0.0464777
SRR12480268	25.1187	37.4812	42.477	30.0473	0.21125	0.000213263	3.67e-06	0.000960587	5.03e-07	0.250786	0.458667	0.145269	0.101249	0.0272362	0.0234616	2954	3.62165	0.00616595	0.00282079	0.0532331	0.204031	0.0125904	0.22643	0.120233	0.0282381	0.0113851	0.0224135	0.00212392	0.022016	0.130941	0.00705054	0.0161306	0.00239951	0.00548888	0.0476058	0.0787036
SRR12480269	29.4952	36.5261	44.0068	8.96386	0.198088	0.000636518	2.46e-06	0.00143027	7.29e-07	0.257776	0.572206	0.14681	0.058351	0.0232618	0.0243672	3005	3.16997	0.0110035	0.00413781	0.0543875	0.274176	0.0143203	0.0889961	0.133225	0.0423407	0.0163349	0.0315829	0.00304016	0.0320402	0.128564	0.00967517	0.0188495	0.00412083	0.0119605	0.0839986	0.0372472
SRR12480270	29.6406	36.3265	43.9193	8.50508	0.19791	0.000561453	2.41e-06	0.00145799	6.85e-07	0.256139	0.618833	0.153213	0.046596	0.0217922	0.023921	3011	2.93726	0.0116629	0.00451042	0.0584422	0.303052	0.0122258	0.0563558	0.144099	0.0462878	0.018133	0.033383	0.00337051	0.0366238	0.119736	0.0100667	0.0173644	0.00270553	0.00668808	0.0914678	0.0238255
SRR12480271	29.6406	36.3265	43.9193	8.50508	0.19791	0.000561453	2.41e-06	0.00145799	6.85e-07	0.256139	0.611493	0.139485	0.0536609	0.0193658	0.0216706	2996	2.95275	0.0106044	0.00427102	0.0557432	0.286765	0.012991	0.0806506	0.137381	0.0436483	0.0172188	0.03173	0.00331062	0.034021	0.122609	0.00982669	0.0174431	0.00317218	0.00832418	0.0845175	0.0357725
SRR12480272	26.0824	35.1663	40.1806	28.5344	0.209794	1.67e-06	1.49e-05	0.00147909	2.38e-07	0.232218	0.510801	0.108291	0.0893911	0.0164013	0.0202479	2970	3.35447	0.00793351	0.00355929	0.0532534	0.242472	0.0135094	0.149084	0.121468	0.0350485	0.0138867	0.0255286	0.00264595	0.0273923	0.130958	0.00867285	0.0167778	0.0026597	0.00895678	0.0614474	0.0747462
SRR12480273	25.235	35.2759	39.6931	23.0009	0.212441	1.75e-06	1.5e-05	0.00146981	2.47e-07	0.230496	0.693716	0.0762209	0.0556477	0.0166512	0.0152524	2794	2.29416	0.00462539	0.00294785	0.0471096	0.226143	0.0195568	0.195339	0.118165	0.0272747	0.0120179	0.0296975	0.00222979	0.0250382	0.124485	0.00707125	0.0234085	0.00637839	0.0114115	0.0422131	0.0748878
SRR12480274	25.235	35.2759	39.6931	23.0009	0.212441	1.75e-06	1.5e-05	0.00146981	2.47e-07	0.230496	0.673552	0.0700795	0.0676365	0.0157032	0.0143839	2623	2.42252	0.00456855	0.00304775	0.0538132	0.217207	0.018639	0.218393	0.114386	0.0273787	0.0122293	0.0264738	0.00210538	0.0241165	0.123465	0.00735463	0.0218206	0.00544483	0.00955427	0.0418467	0.0681556
SRR12480292	6.35284	33.9971	37.6693	34.7036	0.317099	0.0160445	0.00111844	0.013846	3.17e-07	0.126145	0.0416631	0.293934	0.151603	0.0435872	0.029358	3009	5.03367	0.00621254	0.00290591	0.0444612	0.205975	0.0113259	0.233436	0.111053	0.028564	0.0110298	0.0200145	0.00194139	0.0206544	0.152379	0.00760653	0.0129755	0.00142313	0.00376407	0.0522122	0.0720657
SRR12480293	28.2002	34.4833	42.1529	15.6727	0.203152	1.4e-05	3.98e-05	0.00145373	1.6e-07	0.230754	0.599075	0.157791	0.0508346	0.0256159	0.0240857	3026	2.81922	0.0070718	0.00460696	0.0498163	0.288418	0.01512	0.0846618	0.142726	0.0408126	0.0180307	0.0358666	0.00316224	0.0375506	0.12628	0.0102953	0.0199082	0.00439709	0.0105701	0.0632436	0.0374627
SRR12480294	28.1514	34.4504	41.9097	16.0373	0.203488	1.79e-05	4.66e-05	0.00145854	1.79e-07	0.2309	0.550833	0.149653	0.0635676	0.0233831	0.0245259	2996	3.15722	0.00722489	0.00416352	0.0493882	0.269706	0.0143881	0.106019	0.133299	0.0392741	0.0166992	0.0321689	0.00292238	0.0344357	0.13054	0.0100589	0.0191889	0.00411723	0.0137919	0.0625341	0.0500791
SRR12480295	28.1427	34.4122	41.4197	22.7747	0.204423	2.87e-05	6.99e-05	0.00144288	2.26e-07	0.232176	0.605625	0.134189	0.0521697	0.0236676	0.0231964	2992	2.85312	0.00556946	0.00416664	0.049489	0.268689	0.0148877	0.114259	0.138301	0.036547	0.0163428	0.0337595	0.00284354	0.0346003	0.124397	0.00998807	0.0205714	0.0053043	0.0158712	0.0527066	0.0517063
SRR12480296	18.1545	33.4839	38.5353	20.508	0.245012	0.000372794	0.000177923	0.00264913	2.6e-07	0.176605	0.366882	0.118207	0.120575	0.0325564	0.0220014	2961	4.2854	0.00671725	0.00278519	0.0468481	0.205766	0.0121051	0.21034	0.119467	0.0302894	0.0116305	0.0209866	0.00213889	0.0224831	0.130638	0.00843784	0.0152593	0.00188054	0.00803743	0.0523569	0.0918337
SRR12480303	20.5253	36.2182	39.1343	22.0301	0.233296	4.72e-06	2.38e-05	0.00108974	1.67e-07	0.218304	0.608324	0.102424	0.0679933	0.0199219	0.0196883	2989	2.85466	0.00603789	0.00331313	0.0513347	0.240402	0.0140794	0.156008	0.125644	0.0320682	0.0137053	0.0285493	0.00255017	0.0280666	0.130634	0.00856518	0.0185026	0.00408941	0.00920345	0.0517494	0.0754976
SRR12480314	21.7167	36.7998	38.3471	34.6712	0.227004	6.79e-06	1.64e-05	0.00109222	1.91e-07	0.236225	0.571987	0.115472	0.0748505	0.0202796	0.0208048	3008	3.06887	0.00688246	0.00335569	0.0510533	0.239132	0.0135051	0.152552	0.122845	0.0329071	0.0134068	0.0273376	0.00246697	0.0267368	0.131681	0.00802286	0.0181219	0.00360262	0.00869953	0.0561338	0.0815573
SRR12480317	29.1955	35.0105	42.3026	22.2128	0.199215	6.11e-06	7.97e-06	0.00162706	3.55e-07	0.240683	0.455004	0.094884	0.111219	0.0206313	0.0196269	2945	3.80796	0.00623597	0.0023893	0.0393121	0.174049	0.0197491	0.268512	0.100622	0.0247359	0.0089177	0.0181701	0.00169285	0.0173853	0.164339	0.00693127	0.0156648	0.00302478	0.00898257	0.0464929	0.0727938
SRR12480318	29.2103	35.0431	42.4265	23.0145	0.199201	5.04e-06	8.26e-06	0.0016217	3.37e-07	0.240811	0.599946	0.118506	0.0591982	0.0197783	0.023213	3106	2.81191	0.00645176	0.00459014	0.0531776	0.285002	0.0137136	0.0862704	0.140051	0.0404827	0.0178594	0.0341868	0.00320482	0.0369195	0.118713	0.0101114	0.0197985	0.00382067	0.011708	0.059054	0.0548841
SRR12480319	22.3456	36.3618	43.7001	23.0073	0.224649	0.000937497	4.55e-06	0.00103752	1.48e-07	0.215248	0.607725	0.1316	0.0571244	0.0271002	0.0229543	3006	2.9414	0.0079842	0.00379103	0.0552827	0.269256	0.0123152	0.113368	0.140984	0.0374598	0.0157326	0.0312702	0.00272093	0.0325153	0.118002	0.00895642	0.020116	0.00339855	0.011425	0.0670925	0.0483284
SRR12480320	28.8882	34.9349	41.9295	25.9768	0.200277	2.51e-06	9.03e-06	0.00158485	2.36e-07	0.239105	0.5513	0.164184	0.0557164	0.0259924	0.0264005	3021	3.17179	0.0101147	0.0043757	0.0530769	0.284162	0.0132673	0.084539	0.138721	0.0427874	0.0168842	0.0324387	0.00301024	0.0337604	0.124915	0.0102411	0.0178937	0.00357377	0.0107107	0.080598	0.0349299
SRR12480321	28.8882	34.9349	41.9295	25.9768	0.200277	2.51e-06	9.03e-06	0.00158485	2.36e-07	0.239105	0.534804	0.153544	0.0625548	0.0223347	0.0282062	3021	3.3534	0.0109601	0.0042614	0.055229	0.277455	0.0129127	0.0883172	0.134452	0.042618	0.0162954	0.0297267	0.00308633	0.0319569	0.129987	0.0101222	0.01724	0.00306708	0.0101615	0.0855547	0.036597
SRR12480322	28.8882	34.9349	41.9295	25.9768	0.200277	2.51e-06	9.03e-06	0.00158485	2.36e-07	0.239105	0.518874	0.164179	0.0668539	0.0249929	0.0279535	3021	3.48006	0.0125442	0.00434088	0.0589448	0.289182	0.0124765	0.0678536	0.137655	0.0452419	0.0170636	0.030339	0.00322297	0.0335737	0.124894	0.0102379	0.0168574	0.00244023	0.00743771	0.0943926	0.0313014
SRR12480323	28.5507	34.7942	41.4491	25.0408	0.201584	2.74e-06	1.02e-05	0.00156144	1.93e-07	0.236856	0.470283	0.142954	0.0859461	0.0230693	0.0246124	3044	3.70584	0.0127387	0.00353578	0.055187	0.253944	0.0128334	0.122803	0.12377	0.0401991	0.0138932	0.0253628	0.00274359	0.0260658	0.133607	0.00958992	0.0163288	0.00272182	0.0100877	0.0915136	0.043074
SRR12480324	28.5507	34.7942	41.4491	25.0408	0.201584	2.74e-06	1.02e-05	0.00156144	1.93e-07	0.236856	0.604325	0.133499	0.0529902	0.02465	0.023205	3008	2.84582	0.00921178	0.00425891	0.0550123	0.27628	0.0145558	0.0936939	0.134214	0.0415334	0.0167702	0.0322056	0.00310148	0.0334915	0.125114	0.0102288	0.0186083	0.00422919	0.0122119	0.0754038	0.0398748
SRR12480325	28.5507	34.7942	41.4491	25.0408	0.201584	2.74e-06	1.02e-05	0.00156144	1.93e-07	0.236856	0.430858	0.13904	0.0956072	0.0206713	0.0244996	3017	3.78797	0.00959716	0.00372697	0.0527852	0.24695	0.0137007	0.130267	0.121132	0.0383461	0.0143966	0.025918	0.00274527	0.0277636	0.140393	0.00955557	0.017247	0.00271891	0.0118632	0.072621	0.0582737
SRR12480326	28.1926	34.6209	40.8495	23.5449	0.203105	4.35e-06	1.03e-05	0.00154664	1.71e-07	0.234493	0.49982	0.10167	0.088238	0.0181457	0.0193239	2987	3.3604	0.00749868	0.00327958	0.0463762	0.222789	0.0183602	0.16964	0.112705	0.0337557	0.0128208	0.0241328	0.00244436	0.025129	0.148622	0.00835387	0.0188014	0.00384409	0.0147586	0.0583474	0.0683408
SRR12480327	28.1926	34.6209	40.8495	23.5449	0.203105	4.35e-06	1.03e-05	0.00154664	1.71e-07	0.234493	0.586185	0.134095	0.0585688	0.0217319	0.0244241	3064	2.96626	0.00976469	0.00426192	0.0550862	0.281501	0.013613	0.0884799	0.13761	0.0422258	0.0168851	0.0316466	0.00313483	0.0338557	0.124846	0.0100323	0.0185963	0.00348272	0.0104064	0.0775258	0.0370464
SRR12480328	28.2841	34.726	41.0798	23.7799	0.202571	3.4e-06	1.07e-05	0.00155116	1.77e-07	0.235656	0.670757	0.116022	0.0414026	0.0204767	0.0210864	3035	2.47915	0.009291	0.00442955	0.0537075	0.286281	0.0148637	0.080262	0.140107	0.0425122	0.0172275	0.0339564	0.0031178	0.0349653	0.119559	0.0100634	0.0202874	0.00498293	0.0130451	0.0780146	0.0333265
SRR12480329	28.2841	34.726	41.0798	23.7799	0.202571	3.4e-06	1.07e-05	0.00155116	1.77e-07	0.235656	0.528057	0.160408	0.0607599	0.0247381	0.0265986	3026	3.30204	0.0126444	0.00433893	0.0588035	0.292296	0.0128902	0.0665075	0.138313	0.045942	0.0172926	0.031484	0.00312765	0.0340904	0.119297	0.0107474	0.0166825	0.00267099	0.00960551	0.0982363	0.0250304
SRR12480330	21.1452	36.1973	42.2428	23.9811	0.229491	0.00104589	5.63e-06	0.00104034	1.32e-07	0.210919	0.652239	0.0807938	0.0656274	0.0172582	0.0148038	3021	2.67702	0.00963945	0.00325169	0.056917	0.253891	0.0130074	0.119516	0.123839	0.0377574	0.0146932	0.0269464	0.00255397	0.0283265	0.13244	0.00870466	0.0208941	0.00360495	0.0131959	0.074604	0.0562184
SRR12480331	28.2841	34.726	41.0798	23.7799	0.202571	3.4e-06	1.07e-05	0.00155116	1.77e-07	0.235656	0.573085	0.123343	0.0677093	0.0209445	0.0215688	2993	3.17763	0.0114968	0.00393373	0.0518348	0.266717	0.0124903	0.127453	0.127793	0.0415802	0.015329	0.0275663	0.00288502	0.0301372	0.124965	0.00953583	0.0163826	0.0028833	0.00772647	0.0862212	0.0330699
SRR12480332	28.2841	34.726	41.0798	23.7799	0.202571	3.4e-06	1.07e-05	0.00155116	1.77e-07	0.235656	0.374428	0.184563	0.0918726	0.0354541	0.033291	2981	4.04767	0.0101648	0.00444973	0.0535423	0.276714	0.0137818	0.0936904	0.133897	0.042416	0.0163755	0.0306083	0.00303516	0.0327668	0.126835	0.00999375	0.0170648	0.00258444	0.0116138	0.0811926	0.0392738
SRR12480333	28.2841	34.726	41.0798	23.7799	0.202571	3.4e-06	1.07e-05	0.00155116	1.77e-07	0.235656	0.282597	0.26614	0.0947042	0.0359796	0.0329462	3025	4.64446	0.0131827	0.00409057	0.0579203	0.277832	0.0115289	0.0816601	0.132454	0.0450632	0.0160468	0.027293	0.00311388	0.0307088	0.128584	0.0103602	0.0155868	0.00192499	0.00647465	0.0995929	0.0365814
SRR12480334	28.3904	34.8665	41.3502	25.1577	0.201961	3.09e-06	1.11e-05	0.0015621	1.91e-07	0.237283	0.240024	0.301927	0.0846532	0.0610212	0.0493838	3005	4.63625	0.00948655	0.00470051	0.0524899	0.288474	0.012752	0.0792945	0.139627	0.0437783	0.0178807	0.0342593	0.00308392	0.0366997	0.126045	0.0108481	0.0165879	0.00254401	0.00991878	0.0804668	0.0310631
SRR12480335	28.0652	34.7416	40.8849	23.9232	0.203375	5.79e-06	1.18e-05	0.00154894	1.73e-07	0.235296	0.408208	0.220204	0.0737146	0.0398289	0.0382981	3021	3.90453	0.0102095	0.00475364	0.0545852	0.297487	0.0122127	0.0693444	0.144138	0.0449803	0.0181275	0.0337821	0.00317543	0.0366427	0.120073	0.0108018	0.0169721	0.00261011	0.00766512	0.085682	0.0267578
SRR12480336	28.0652	34.7416	40.8849	23.9232	0.203375	5.79e-06	1.18e-05	0.00154894	1.73e-07	0.235296	0.437816	0.182897	0.0790207	0.0327709	0.032309	3039	3.74605	0.0083463	0.00413902	0.0494449	0.266148	0.0152785	0.12288	0.132788	0.0388829	0.01594	0.0309438	0.0028793	0.0318726	0.127549	0.0100396	0.0172792	0.00327456	0.0108064	0.0705707	0.0409377
SRR12480337	28.0652	34.7416	40.8849	23.9232	0.203375	5.79e-06	1.18e-05	0.00154894	1.73e-07	0.235296	0.429914	0.146199	0.0917024	0.0265451	0.0275974	2996	3.89126	0.0109101	0.00395051	0.0553564	0.257946	0.0133533	0.114391	0.12806	0.0399895	0.014932	0.0273382	0.00279417	0.0283855	0.135287	0.0093193	0.0173229	0.00287369	0.0112132	0.0815188	0.0450587
SRR12480338	28.0479	34.6311	40.6791	24.3133	0.203509	5.24e-06	1.08e-05	0.00154437	1.69e-07	0.234396	0.522951	0.133267	0.0762024	0.0229248	0.0235626	2992	3.33107	0.00890377	0.00403024	0.0510805	0.26392	0.0145577	0.126348	0.131267	0.0398908	0.0154568	0.028962	0.00293459	0.031677	0.130327	0.00955392	0.0180182	0.00311941	0.00940516	0.0711142	0.0394345
SRR12480339	27.9788	34.6011	40.5151	26.0408	0.203732	5.28e-06	1.04e-05	0.00154541	1.69e-07	0.234162	0.519219	0.175006	0.0629238	0.0270072	0.0286436	3007	3.33691	0.0111922	0.00457912	0.0568914	0.305384	0.0118359	0.0605183	0.145625	0.0459172	0.0184432	0.033692	0.00320047	0.0368542	0.118591	0.0102205	0.0167452	0.00223407	0.00599105	0.0879601	0.0241257
SRR12480340	27.9788	34.6011	40.5151	26.0408	0.203732	5.28e-06	1.04e-05	0.00154541	1.69e-07	0.234162	0.563632	0.152592	0.0604735	0.0260398	0.0258064	2973	3.03074	0.00787212	0.00429326	0.0526627	0.270833	0.0144386	0.112321	0.137033	0.0395298	0.016355	0.0327497	0.00306872	0.033019	0.130031	0.00929533	0.0189362	0.00395508	0.00922306	0.0673378	0.037046
SRR12480341	30.6291	35.4062	43.9994	10.1375	0.195904	0.00054396	2.28e-06	0.00152162	5.05e-07	0.248928	0.826146	0.0386266	0.0332553	0.00744881	0.00722557	2929	1.50682	0.00460464	0.00344892	0.0492121	0.256049	0.0209361	0.160873	0.12806	0.0309236	0.0141666	0.0328554	0.00262034	0.0313806	0.119979	0.00820767	0.0263971	0.00875094	0.0146362	0.0432343	0.0436635
SRR12480342	30.8526	35.303	44.1879	8.99898	0.195421	0.00056998	2.28e-06	0.00151934	5.02e-07	0.248145	0.612606	0.111656	0.0631095	0.0193938	0.0200025	2966	2.88707	0.00606517	0.00366036	0.045812	0.251049	0.0165352	0.175462	0.12994	0.0349226	0.0151637	0.0307434	0.00272631	0.0307891	0.122643	0.00894449	0.01892	0.00424895	0.0100187	0.0511119	0.0412448
SRR12480343	30.8526	35.303	44.1879	8.99898	0.195421	0.00056998	2.28e-06	0.00151934	5.02e-07	0.248145	0.692957	0.109809	0.0424379	0.0177673	0.0170996	2747	2.47752	0.0088343	0.00402822	0.0599962	0.285153	0.0136284	0.0785912	0.140548	0.0392084	0.0160044	0.0343905	0.002836	0.0338396	0.119815	0.00967283	0.0247086	0.00651936	0.0121234	0.0688062	0.0412954
SRR12480344	23.9808	35.5297	39.5955	24.5324	0.21693	1.7e-06	1.37e-05	0.00145529	2.94e-07	0.226994	0.529214	0.183844	0.0560292	0.0252661	0.0238668	2956	3.53428	0.0150767	0.00407403	0.0639357	0.296973	0.0123557	0.0508354	0.137492	0.0474192	0.0169015	0.0306066	0.00315635	0.0319738	0.122548	0.00983417	0.0165863	0.0022723	0.00670142	0.110217	0.0210413
SRR12480346	31.033	35.2122	44.3573	8.82083	0.195119	0.000508747	2.25e-06	0.00152119	4.87e-07	0.247317	0.674282	0.107635	0.0474139	0.0152483	0.0246558	2954	2.57889	0.00998439	0.00401843	0.0650913	0.281915	0.0134433	0.0818854	0.137332	0.0423954	0.016971	0.0316015	0.00309479	0.0339749	0.128849	0.0100363	0.0186467	0.00376983	0.00829184	0.0764349	0.032264
SRR12480347	31.0458	35.1172	44.4836	10.4913	0.19527	0.000271548	2.21e-06	0.00155063	4.06e-07	0.2456	0.665841	0.111451	0.048448	0.0144391	0.0175055	3002	2.68867	0.0129646	0.00394546	0.0827935	0.282297	0.0133811	0.0630982	0.134653	0.0449205	0.0168567	0.0298908	0.00321761	0.0318144	0.121614	0.010403	0.017142	0.00316319	0.0072404	0.0957159	0.0248886
SRR12480348	31.0689	35.1266	44.5753	10.3272	0.195219	0.000246431	2.18e-06	0.00155566	4.02e-07	0.245567	0.612647	0.0803901	0.0736905	0.0140318	0.0163522	2728	2.82081	0.00467485	0.0024349	0.0454071	0.194442	0.0217631	0.278349	0.10737	0.0234699	0.00964827	0.0235823	0.0016136	0.0193982	0.122488	0.00569091	0.0230831	0.00540843	0.0116473	0.0365695	0.0629585
SRR12480349	31.0313	35.0976	44.7707	11.5495	0.195432	0.000115451	2.23e-06	0.00158508	3.49e-07	0.244297	0.594158	0.0888744	0.0812442	0.0162725	0.0179334	2922	2.92565	0.0047637	0.00316898	0.0460487	0.219388	0.0214956	0.201352	0.120806	0.0288398	0.0125437	0.0256074	0.00225866	0.0249525	0.130096	0.00746882	0.0188572	0.00499894	0.00972238	0.0422922	0.0753387
SRR12480350	30.9593	35.0891	44.7485	12.5648	0.19564	5.82e-05	2.45e-06	0.00159895	3.29e-07	0.243838	0.525315	0.102938	0.0917574	0.0167637	0.020534	2907	3.31041	0.00483624	0.00251651	0.0462866	0.185288	0.025494	0.247469	0.109203	0.0239727	0.0100393	0.021527	0.00176255	0.0198442	0.145984	0.00630625	0.0177827	0.00400825	0.00919173	0.0385832	0.0799046
SRR12480351	24.6134	35.5404	39.7255	23.8311	0.214541	2.25e-06	1.21e-05	0.00148342	3.28e-07	0.230408	0.485175	0.139523	0.0918099	0.0214175	0.0215893	2969	3.57676	0.00778164	0.00300638	0.0506462	0.222786	0.0127193	0.169029	0.111052	0.0318643	0.012105	0.0234434	0.00219032	0.0235318	0.154983	0.00790892	0.0160956	0.00290161	0.00823449	0.0603842	0.0793371
SRR12480352	30.8325	35.0981	44.6233	12.7424	0.195688	2.91e-05	2.67e-06	0.00160665	3.17e-07	0.243663	0.571356	0.140228	0.0638819	0.0221283	0.0241062	2912	3.2273	0.00792135	0.0039826	0.0489657	0.253453	0.016003	0.149386	0.12409	0.0367352	0.0147844	0.0305347	0.00256382	0.0299001	0.13214	0.0105987	0.0187694	0.00456065	0.00957974	0.0622528	0.0437784
SRR12480353	30.8325	35.0981	44.6233	12.7424	0.195688	2.91e-05	2.67e-06	0.00160665	3.17e-07	0.243663	0.473804	0.173982	0.0786217	0.0249291	0.028866	2992	3.67764	0.00938081	0.00436264	0.0538305	0.284992	0.0130674	0.0921223	0.139878	0.042252	0.0174095	0.0317301	0.00313206	0.0352134	0.123362	0.00998302	0.0171275	0.0024195	0.00593866	0.0739642	0.0398354
SRR12480354	30.3269	35.1016	44.0457	16.3883	0.196581	6.44e-06	4.93e-06	0.00162269	2.95e-07	0.242724	0.549546	0.0985965	0.0835625	0.0158525	0.0185913	2977	3.23441	0.00796198	0.00342599	0.0494847	0.235076	0.0138943	0.159767	0.117788	0.0344504	0.0136882	0.0248584	0.00256009	0.0261693	0.139092	0.0087648	0.0171719	0.00305219	0.00742432	0.0614204	0.073951
SRR12480355	24.5929	35.6335	39.8396	25.7148	0.214556	2.15e-06	1.25e-05	0.0014845	3.24e-07	0.231122	0.508163	0.152206	0.0787259	0.0208882	0.0226245	3054	3.74287	0.0127246	0.00419692	0.062933	0.288597	0.012322	0.067848	0.133543	0.0459093	0.0168705	0.0293313	0.00324144	0.0323871	0.124596	0.0103683	0.0168956	0.00230969	0.0063427	0.0962231	0.0333609
SRR12480357	30.3269	35.1016	44.0457	16.3883	0.196581	6.44e-06	4.93e-06	0.00162269	2.95e-07	0.242724	0.536252	0.133053	0.0699651	0.0187208	0.0254942	2913	3.39773	0.0144875	0.00379141	0.0678439	0.281603	0.0123862	0.0656537	0.134884	0.0454602	0.0160913	0.027601	0.00297249	0.0295147	0.123861	0.0101821	0.0163608	0.0021452	0.00687939	0.106362	0.0319212
SRR12480358	29.9443	35.0934	43.5628	19.6933	0.197457	4.76e-06	6.41e-06	0.00162659	3.13e-07	0.241974	0.494004	0.0951754	0.107804	0.020309	0.0192229	2757	3.37307	0.00368221	0.00278516	0.0432135	0.200654	0.0264913	0.235171	0.108914	0.0273238	0.0113458	0.0232546	0.00222829	0.0242417	0.135186	0.00696423	0.0178209	0.00279256	0.00991917	0.0369347	0.0810774
SRR12480359	24.5781	35.712	39.8188	25.8768	0.2145	1.93e-06	1.32e-05	0.00148856	3.21e-07	0.232128	0.493533	0.1675	0.0713058	0.0235192	0.0249781	2976	3.46902	0.00896907	0.00412755	0.0583336	0.273952	0.0130809	0.0955089	0.133589	0.0409057	0.0165726	0.0307807	0.0029206	0.0326516	0.127952	0.00963749	0.0176725	0.00289326	0.0107777	0.0713179	0.0483575
SRR12480360	29.1955	35.0105	42.3026	22.2128	0.199215	6.11e-06	7.97e-06	0.00162706	3.55e-07	0.240683	0.550265	0.155906	0.060019	0.0282802	0.0251114	2940	3.27088	0.0074166	0.00400179	0.0477208	0.256237	0.0147956	0.142324	0.132347	0.0363605	0.0147361	0.0316716	0.00271855	0.0304334	0.128774	0.00967073	0.0185449	0.00410542	0.0113072	0.0640439	0.0427905
SRR12480361	28.5507	34.7942	41.4491	25.0408	0.201584	2.74e-06	1.02e-05	0.00156144	1.93e-07	0.236856	0.558511	0.141331	0.0629275	0.025152	0.0257454	3068	3.09629	0.00753146	0.00388082	0.0524536	0.263196	0.0154207	0.114637	0.135222	0.0360089	0.014877	0.0333772	0.00267668	0.0306892	0.119597	0.00935239	0.0202734	0.0054785	0.016657	0.0632732	0.0553981
SRR12480362	28.1926	34.6209	40.8495	23.5449	0.203105	4.35e-06	1.03e-05	0.00154664	1.71e-07	0.234493	0.506519	0.216488	0.0583954	0.02057	0.0219587	3059	3.17236	0.00992727	0.00442174	0.0544622	0.289532	0.0132825	0.0811632	0.141982	0.0432678	0.0176429	0.0322082	0.00320196	0.0351147	0.120342	0.0105214	0.0183012	0.00304345	0.00932126	0.0785465	0.033718
SRR12480363	23.8855	35.8132	39.9507	29.0869	0.217033	1.36e-06	1.36e-05	0.00145947	3.06e-07	0.228949	0.506539	0.181866	0.0667533	0.0239183	0.0256789	2983	3.58358	0.0110094	0.00423727	0.0583286	0.285756	0.0126302	0.0775771	0.137888	0.043946	0.0166488	0.0310712	0.00312029	0.0330529	0.12663	0.0100218	0.0174857	0.00259238	0.00749733	0.0867627	0.0337441
SRR12480364	28.2841	34.726	41.0798	23.7799	0.202571	3.4e-06	1.07e-05	0.00155116	1.77e-07	0.235656	0.523682	0.147414	0.0657729	0.0202449	0.0322478	2989	3.42696	0.014451	0.00403575	0.072642	0.284231	0.0129165	0.0662617	0.133515	0.0458305	0.0164962	0.0283477	0.00318906	0.030622	0.121868	0.0101187	0.0166793	0.00217819	0.00659428	0.105662	0.0243616
SRR13122036	28.6306	35.4206	44.0609	18.2552	0.200436	2e-05	3.29e-06	0.00110255	4.4e-07	0.238805	0.71954	0.109276	0.0410806	0.0152139	0.0136156	3028	2.15318	0.00672271	0.00401708	0.0499871	0.280672	0.0169565	0.119977	0.137731	0.0384341	0.0167787	0.0341656	0.00296113	0.0348333	0.124847	0.00915344	0.0220239	0.00513823	0.00836634	0.059438	0.0277967
SRR13122037	28.6306	35.4206	44.0609	18.2552	0.200436	2e-05	3.29e-06	0.00110255	4.4e-07	0.238805	0.586393	0.1662	0.0554652	0.0277252	0.0255647	2948	3.1003	0.00688896	0.00431099	0.0529127	0.263139	0.0164335	0.123985	0.133396	0.0387384	0.0173404	0.0330244	0.00302902	0.0344205	0.134843	0.00997956	0.0193686	0.00426961	0.00801613	0.059566	0.0363379
SRR13122038	28.6306	35.4206	44.0609	18.2552	0.200436	2e-05	3.29e-06	0.00110255	4.4e-07	0.238805	0.609183	0.135165	0.0606523	0.0213412	0.0220549	3015	2.84241	0.00661553	0.00387077	0.0506204	0.255711	0.0164263	0.148695	0.127788	0.036271	0.0157184	0.0312809	0.00278364	0.0316889	0.133569	0.00882667	0.0196437	0.00424951	0.00798831	0.0567666	0.0414864
SRR13122039	28.6306	35.4206	44.0609	18.2552	0.200436	2e-05	3.29e-06	0.00110255	4.4e-07	0.238805	0.749974	0.0803998	0.0384849	0.0179095	0.0147927	2815	2.03395	0.00665932	0.00355594	0.0707475	0.267807	0.0183618	0.117392	0.131462	0.0350676	0.0150933	0.0352107	0.00267983	0.0322768	0.122468	0.00924217	0.0245777	0.00852639	0.0123983	0.057718	0.0287559
SRR13122040	28.4336	35.5626	43.8445	20.6983	0.200824	1.57e-05	3.42e-06	0.00110238	4.01e-07	0.240337	0.700517	0.0958947	0.0509559	0.0148255	0.01594	2995	2.51767	0.00677082	0.00394352	0.0489914	0.262452	0.0171387	0.140238	0.129834	0.0377529	0.0163355	0.0314728	0.0028932	0.0335698	0.132997	0.010919	0.0198746	0.00451576	0.00761831	0.0590527	0.0336295
SRR13122041	28.4336	35.5626	43.8445	20.6983	0.200824	1.57e-05	3.42e-06	0.00110238	4.01e-07	0.240337	0.815452	0.0712331	0.0255762	0.0141071	0.0126503	2976	1.69352	0.00556488	0.00426741	0.052341	0.289774	0.0167307	0.095319	0.144382	0.0397131	0.0183066	0.0382057	0.00316484	0.0387723	0.122522	0.0106826	0.0238411	0.00757497	0.0115774	0.0551982	0.022063
SRR13122042	27.9116	35.6933	43.216	21.6445	0.202182	1.93e-05	2.79e-06	0.00108709	3.86e-07	0.241213	0.680326	0.0840065	0.0620763	0.0149415	0.0139595	2958	2.4575	0.00720011	0.00351249	0.0504246	0.256597	0.0153581	0.151111	0.13086	0.0366626	0.0153682	0.0287264	0.00287675	0.0302378	0.127833	0.00867881	0.0192411	0.00404183	0.00691228	0.0602158	0.0441428
SRR13122043	27.9116	35.6933	43.216	21.6445	0.202182	1.93e-05	2.79e-06	0.00108709	3.86e-07	0.241213	0.516097	0.133371	0.0981443	0.019592	0.0186514	2998	3.28609	0.00560483	0.00337937	0.0470769	0.238588	0.0185102	0.180511	0.125651	0.0330098	0.0140784	0.027315	0.00257934	0.0285632	0.133192	0.00845518	0.0188945	0.00300057	0.00577841	0.048452	0.05736
SRR13122044	27.9116	35.6933	43.216	21.6445	0.202182	1.93e-05	2.79e-06	0.00108709	3.86e-07	0.241213	0.667776	0.0925495	0.0640081	0.014497	0.014378	2930	2.55361	0.00936184	0.00357209	0.0594503	0.266292	0.0162165	0.117397	0.131179	0.0392503	0.0154566	0.0296258	0.00299678	0.030504	0.126812	0.00928299	0.0211705	0.00442531	0.00826306	0.0717867	0.0369577
SRR13122045	27.7195	35.8143	43.0079	21.6216	0.202631	2.09e-05	2.78e-06	0.00108951	3.71e-07	0.242492	0.686567	0.120773	0.043101	0.0221139	0.0192862	2980	2.34359	0.006222	0.0044584	0.0594581	0.289549	0.0156294	0.0947239	0.141258	0.0408112	0.0182412	0.0371478	0.00318774	0.0380001	0.122947	0.00966619	0.0205953	0.00489421	0.00832099	0.0580669	0.0268232
SRR13122046	18.461	35.2967	38.7572	25.7783	0.241712	0.000289602	2.31e-05	0.00161766	1.19e-07	0.196224	0.364342	0.102881	0.135666	0.0203196	0.019052	2997	4.1181	0.00590186	0.00282311	0.0423847	0.195034	0.0154077	0.25039	0.110513	0.0282598	0.0112619	0.0203173	0.00208659	0.0217757	0.144107	0.0081926	0.0150472	0.00199842	0.00811984	0.0466913	0.0696872
SRR13122047	27.6995	35.8188	42.9951	21.4611	0.202719	2.72e-05	2.69e-06	0.00108359	3.73e-07	0.242495	0.725193	0.0800969	0.0490002	0.0122874	0.0123441	3013	2.17472	0.009181	0.00375263	0.0615635	0.277835	0.0146628	0.10821	0.133317	0.0397419	0.0163963	0.0315258	0.00303661	0.0322016	0.125474	0.00954661	0.0203727	0.00425993	0.0073519	0.0705907	0.0309792
SRR13122048	27.6995	35.8188	42.9951	21.4611	0.202719	2.72e-05	2.69e-06	0.00108359	3.73e-07	0.242495	0.620142	0.10248	0.0730738	0.0150333	0.0144894	2967	2.89657	0.0113785	0.00349353	0.0648134	0.264804	0.0141208	0.114218	0.128734	0.04029	0.0150788	0.0269788	0.00289788	0.0280784	0.130441	0.0092287	0.0179087	0.00285044	0.00561545	0.0831392	0.035931
SRR13122049	27.6995	35.8188	42.9951	21.4611	0.202719	2.72e-05	2.69e-06	0.00108359	3.73e-07	0.242495	0.619479	0.114467	0.0692933	0.014769	0.017201	3014	2.85215	0.0112087	0.00371018	0.067258	0.266978	0.0138653	0.106855	0.129661	0.0405819	0.0156302	0.0279634	0.00294024	0.0292342	0.128094	0.00939824	0.0183909	0.0029836	0.00586577	0.0817878	0.0375946
SRR13122050	27.6995	35.8188	42.9951	21.4611	0.202719	2.72e-05	2.69e-06	0.00108359	3.73e-07	0.242495	0.652583	0.102016	0.0643285	0.0152772	0.0151182	3025	2.659	0.00937649	0.00393197	0.0612333	0.272748	0.0142273	0.110246	0.132786	0.0404538	0.0162141	0.0298882	0.0029134	0.0316501	0.125456	0.00971814	0.0192323	0.00344711	0.00647686	0.073224	0.0367763
SRR13122051	27.6995	35.8188	42.9951	21.4611	0.202719	2.72e-05	2.69e-06	0.00108359	3.73e-07	0.242495	0.739499	0.079594	0.0460121	0.0128783	0.0120035	2973	2.02251	0.00597638	0.0036655	0.0499973	0.262129	0.017319	0.146183	0.132182	0.0353196	0.0155372	0.0314057	0.00275163	0.0321704	0.124877	0.0086181	0.0215078	0.00552216	0.00850088	0.0531492	0.0431884
SRR13122052	27.5175	35.9457	43.0033	22.0686	0.203277	3.17e-05	2.67e-06	0.00108356	3.55e-07	0.243203	0.680248	0.0902375	0.060348	0.0140765	0.0141231	2927	2.38624	0.00613071	0.00345504	0.0486894	0.246408	0.018199	0.17455	0.123563	0.0337206	0.0144799	0.0296245	0.00266224	0.0299453	0.131392	0.0085955	0.0207973	0.00468704	0.00725709	0.0525334	0.0433096
SRR13122053	27.4783	35.9461	42.9915	22.9493	0.20339	4.08e-05	2.58e-06	0.00107731	3.57e-07	0.243036	0.603712	0.114358	0.0728382	0.0167728	0.0177553	2993	2.84197	0.00658557	0.00393929	0.0500747	0.256947	0.0165881	0.154914	0.129249	0.0363361	0.0154515	0.0301633	0.00272393	0.0314373	0.130428	0.00878715	0.0193469	0.00353327	0.00634507	0.0553011	0.041849
SRR13122054	26.9883	36.0909	43.4298	26.6539	0.205333	9.04e-05	2.53e-06	0.00106591	3.33e-07	0.240831	0.46885	0.075669	0.137753	0.0129946	0.0152694	3004	3.62656	0.00824023	0.00329965	0.0575118	0.24142	0.0132049	0.143444	0.118915	0.035924	0.0141036	0.0247894	0.00274885	0.0276809	0.168722	0.00882243	0.0192678	0.00266808	0.00524772	0.0648118	0.0391792
SRR13122055	26.9883	36.0909	43.4298	26.6539	0.205333	9.04e-05	2.53e-06	0.00106591	3.33e-07	0.240831	0.610071	0.115719	0.0709017	0.0155402	0.0154441	2977	2.90198	0.00997475	0.0036785	0.0647453	0.272882	0.0136143	0.108844	0.131873	0.0405154	0.0159342	0.0289989	0.00301742	0.0304531	0.125831	0.00946319	0.019369	0.00307717	0.00592392	0.0765757	0.0352291
SRR13122056	26.9883	36.0909	43.4298	26.6539	0.205333	9.04e-05	2.53e-06	0.00106591	3.33e-07	0.240831	0.645173	0.0860708	0.0693935	0.012665	0.013951	2970	2.61285	0.00690104	0.00335514	0.0528694	0.247745	0.0170159	0.165801	0.125408	0.0346476	0.0141082	0.0272651	0.00257869	0.029143	0.129578	0.00830918	0.0195701	0.00332795	0.00625398	0.0574956	0.048627
SRR13122057	19.8076	35.5432	38.8255	27.4795	0.235002	0.000130082	1.66e-05	0.00173481	1.54e-07	0.206097	0.393199	0.133053	0.117666	0.0323311	0.0241995	2935	4.12261	0.0070357	0.00331101	0.0561894	0.226341	0.0153159	0.1871	0.119812	0.0334599	0.0133489	0.0243833	0.00239814	0.0264374	0.139697	0.00950425	0.015392	0.00229701	0.00771511	0.0565214	0.0537405
SRR13122058	26.8327	36.0174	43.5133	26.8037	0.206042	0.000130708	2.56e-06	0.00105874	3.37e-07	0.238704	0.600479	0.114105	0.0708183	0.017348	0.0176322	2991	2.88152	0.006786	0.00348542	0.0535558	0.243769	0.0160796	0.161626	0.124816	0.0346687	0.0146798	0.0283407	0.00269073	0.0287928	0.136669	0.0082839	0.0193413	0.00403687	0.0072932	0.0562801	0.0488055
SRR13122059	26.6545	36.076	43.8037	26.6718	0.206736	0.000135492	2.54e-06	0.00105955	3.31e-07	0.237498	0.604501	0.104289	0.0730273	0.0153991	0.0160942	2847	2.92468	0.0086344	0.0035819	0.0564558	0.258129	0.0150234	0.135707	0.125536	0.0381369	0.014548	0.0274681	0.00274753	0.0280375	0.134536	0.00895383	0.019197	0.00334238	0.00623961	0.0691729	0.0445532
SRR13122060	26.6545	36.076	43.8037	26.6718	0.206736	0.000135492	2.54e-06	0.00105955	3.31e-07	0.237498	0.63793	0.122732	0.0543115	0.020198	0.0194681	2907	2.64748	0.00607278	0.0040193	0.0516325	0.266071	0.0161275	0.131267	0.132581	0.035918	0.0158709	0.0324986	0.00271081	0.0328342	0.125825	0.00837153	0.0208532	0.00476038	0.00796276	0.056076	0.0485476
SRR13122061	26.6545	36.076	43.8037	26.6718	0.206736	0.000135492	2.54e-06	0.00105955	3.31e-07	0.237498	0.57947	0.0997672	0.0829213	0.0149395	0.0162078	2936	3.04438	0.00807495	0.00340987	0.0548307	0.240997	0.0154603	0.165538	0.12034	0.0346825	0.0134792	0.0259885	0.00255945	0.026818	0.135193	0.00828662	0.0185985	0.0031441	0.00621662	0.0630816	0.0533012
SRR13122062	26.5433	35.9931	43.8017	25.606	0.20724	0.000176574	2.58e-06	0.00105235	3.28e-07	0.235804	0.51454	0.103468	0.100306	0.0137742	0.0157789	2837	3.30525	0.00606303	0.00275557	0.0522373	0.209662	0.0169675	0.222781	0.110725	0.0286091	0.0117019	0.0221655	0.00217258	0.0227979	0.139091	0.00724793	0.0177896	0.00289266	0.00572755	0.0479741	0.0706385
SRR13122063	26.5433	35.9931	43.8017	25.606	0.20724	0.000176574	2.58e-06	0.00105235	3.28e-07	0.235804	0.597141	0.107484	0.0742637	0.0170511	0.0179603	3004	2.84737	0.00568166	0.00346042	0.0483268	0.244576	0.0170565	0.17512	0.123623	0.0327904	0.0142947	0.0285514	0.00254906	0.0292801	0.130619	0.00831812	0.0194285	0.00355741	0.00670375	0.0497436	0.0563196
SRR13122064	26.4373	36.0989	43.9207	24.392	0.207514	0.000153351	2.57e-06	0.00105072	3.12e-07	0.236172	0.641031	0.131635	0.0495014	0.0201408	0.0217442	3055	2.64257	0.00861628	0.00427269	0.0595462	0.290809	0.0141106	0.0829764	0.139781	0.0417863	0.0179089	0.0341224	0.00311369	0.0359976	0.120479	0.00954359	0.0195442	0.00352986	0.00688371	0.0722517	0.0347273
SRR13122065	26.4784	36.0967	44.9352	26.4203	0.207589	0.00016931	2.52e-06	0.00104266	3.03e-07	0.233045	0.54863	0.0902382	0.096577	0.0152366	0.0154431	3038	3.17617	0.00603961	0.00299031	0.0489097	0.223007	0.0170313	0.198617	0.115823	0.0307032	0.0126199	0.0240717	0.00227773	0.025131	0.14597	0.00777826	0.018524	0.00290296	0.00582449	0.0495385	0.0622401
SRR13122066	26.4784	36.0967	44.9352	26.4203	0.207589	0.00016931	2.52e-06	0.00104266	3.03e-07	0.233045	0.598233	0.0712402	0.0904399	0.011833	0.0125485	2996	2.93109	0.00770621	0.00325278	0.0508859	0.235746	0.0159617	0.181198	0.118511	0.033424	0.0133398	0.0245268	0.00254343	0.0263275	0.138489	0.00847449	0.0191889	0.00277658	0.00560789	0.0594302	0.0526097
SRR13122067	26.2964	36.0814	44.9464	25.658	0.208382	0.000201153	2.56e-06	0.00103	2.85e-07	0.231762	0.551718	0.100041	0.0932262	0.0163435	0.0171737	2897	3.18375	0.00576708	0.00332558	0.0535531	0.223031	0.0165623	0.195071	0.115138	0.0308813	0.0129562	0.0251527	0.00240858	0.0258024	0.143059	0.00794078	0.0195184	0.00324689	0.00696879	0.0494205	0.0601958
SRR13122068	20.1091	35.5136	37.4894	25.9867	0.234042	0.000215178	2.62e-05	0.00172939	1.96e-07	0.211999	0.439684	0.112483	0.103779	0.0178519	0.018012	2826	3.63848	0.00499555	0.00255245	0.0600852	0.180769	0.0157684	0.218972	0.11605	0.0244631	0.0100706	0.0209567	0.00181543	0.0198442	0.149715	0.00737368	0.0162411	0.00308375	0.0150032	0.0401077	0.0921342
SRR13122069	26.2964	36.0814	44.9464	25.658	0.208382	0.000201153	2.56e-06	0.00103	2.85e-07	0.231762	0.591176	0.112391	0.0739179	0.0166823	0.0172784	2969	2.92936	0.00763722	0.00361038	0.0529013	0.256738	0.0153988	0.143106	0.126751	0.0372963	0.0156719	0.0287454	0.0028043	0.0303422	0.133007	0.00925437	0.0195662	0.00315122	0.00646435	0.0627336	0.0448211
SRR13122070	26.2964	36.0814	44.9464	25.658	0.208382	0.000201153	2.56e-06	0.00103	2.85e-07	0.231762	0.667472	0.106883	0.0522952	0.0186661	0.0206072	2960	2.47857	0.00617282	0.00407859	0.0582639	0.272649	0.0159268	0.120475	0.132043	0.0379052	0.0168387	0.0330144	0.00282886	0.0340424	0.129723	0.0091861	0.020768	0.00423974	0.00787831	0.0584212	0.0355449
SRR13122071	26.2964	36.0814	44.9464	25.658	0.208382	0.000201153	2.56e-06	0.00103	2.85e-07	0.231762	0.623693	0.116387	0.0614008	0.0181834	0.0185819	2964	2.66174	0.00562714	0.00382022	0.0602905	0.257672	0.017916	0.150087	0.124482	0.0347161	0.015396	0.0314589	0.0026059	0.0316258	0.131327	0.00834565	0.0221313	0.00406236	0.00802268	0.0506572	0.0397562
SRR13122072	26.2964	36.0814	44.9464	25.658	0.208382	0.000201153	2.56e-06	0.00103	2.85e-07	0.231762	0.504665	0.182891	0.0704863	0.0271747	0.0346792	2914	3.33612	0.00732505	0.00413333	0.0614095	0.268451	0.0145061	0.114725	0.132266	0.0387728	0.0168865	0.0322644	0.00304681	0.0342157	0.131926	0.00944471	0.0181923	0.00290665	0.00633206	0.0614174	0.0417788
SRR13122073	26.2064	36.1356	45.0435	24.1481	0.208703	0.000201882	2.56e-06	0.00102425	2.65e-07	0.231644	0.62879	0.106057	0.0656479	0.0165292	0.0171862	2921	2.66731	0.00539056	0.00342055	0.0580163	0.241303	0.0196002	0.171914	0.120948	0.0318082	0.0139865	0.0298497	0.00238113	0.0286462	0.135226	0.00756696	0.0215855	0.00431801	0.00785499	0.0485357	0.047649
SRR13122074	26.2064	36.1356	45.0435	24.1481	0.208703	0.000201882	2.56e-06	0.00102425	2.65e-07	0.231644	0.621893	0.127686	0.0578758	0.0207216	0.0204734	2981	2.74936	0.00677857	0.00408329	0.0619978	0.270542	0.0159749	0.111941	0.13284	0.0381162	0.016864	0.0335405	0.00296652	0.0339673	0.128122	0.00908799	0.0209966	0.00443967	0.00821271	0.0606112	0.0389171
SRR13122075	26.2064	36.1356	45.0435	24.1481	0.208703	0.000201882	2.56e-06	0.00102425	2.65e-07	0.231644	0.624252	0.120252	0.0613841	0.0193317	0.0197846	3032	2.69871	0.00580403	0.00399671	0.0552666	0.266372	0.0159682	0.132578	0.130928	0.0360717	0.0161841	0.0332642	0.0028016	0.0334148	0.128589	0.00875729	0.0212713	0.00432868	0.00795202	0.0535547	0.0428968
SRR13122076	26.2064	36.1356	45.0435	24.1481	0.208703	0.000201882	2.56e-06	0.00102425	2.65e-07	0.231644	0.497924	0.164406	0.0788397	0.0258731	0.0278371	3025	3.41802	0.00622572	0.00394936	0.0568198	0.258421	0.0153233	0.135288	0.128853	0.0365566	0.0161695	0.0313551	0.00275615	0.0327762	0.136107	0.00869271	0.0184529	0.00310963	0.00669942	0.0558443	0.0466013
SRR13122077	25.8885	36.356	45.157	23.1267	0.209885	0.000136725	2.61e-06	0.0010037	1.93e-07	0.232128	0.579745	0.118585	0.0779632	0.0190381	0.0187702	2973	2.9568	0.00485584	0.00355124	0.0536048	0.235178	0.0197513	0.177271	0.117129	0.0320864	0.014225	0.0289652	0.00249047	0.0294448	0.144073	0.0080139	0.0201644	0.00423304	0.00810473	0.0474661	0.0493918
SRR13122078	25.8885	36.356	45.157	23.1267	0.209885	0.000136725	2.61e-06	0.0010037	1.93e-07	0.232128	0.659354	0.108774	0.0543564	0.0184075	0.0194628	2925	2.48124	0.00498447	0.00382418	0.060246	0.266942	0.0171436	0.138296	0.130138	0.0354233	0.0161796	0.0336159	0.00271296	0.0334579	0.125751	0.00844928	0.0213947	0.00447314	0.00776711	0.0509491	0.0382511
SRR13122079	20.8974	35.5619	37.7784	24.3561	0.230388	0.000186224	2.54e-05	0.00174574	2.11e-07	0.216013	0.4148	0.100066	0.118104	0.0155055	0.0172394	3005	3.94516	0.00793015	0.00305058	0.0535592	0.220936	0.0127188	0.184669	0.119345	0.0323084	0.0124373	0.0235426	0.00227053	0.0235294	0.140791	0.00913155	0.0161242	0.00187469	0.00933241	0.0589702	0.0674787
SRR13122080	25.8885	36.356	45.157	23.1267	0.209885	0.000136725	2.61e-06	0.0010037	1.93e-07	0.232128	0.675778	0.113683	0.048949	0.0194215	0.0178256	2981	2.42492	0.00678364	0.00418745	0.0581207	0.280168	0.0155224	0.106726	0.136452	0.0397121	0.0176953	0.0345062	0.00306053	0.0359925	0.126405	0.00941262	0.0208822	0.00441715	0.00862417	0.0608802	0.0304516
SRR13122081	25.768	36.3047	45.1203	23.4947	0.210396	0.000155902	2.68e-06	0.00098847	1.84e-07	0.23087	0.58175	0.124692	0.0664869	0.0227686	0.0207951	2905	3.04387	0.00703858	0.00362656	0.0544105	0.259255	0.0166154	0.131604	0.127651	0.034967	0.0144315	0.0313954	0.00244872	0.0298559	0.134854	0.00851582	0.0219942	0.0047197	0.00885214	0.0602513	0.0475138
SRR13122082	25.65	36.4525	45.1813	23.125	0.210837	0.000100469	2.7e-06	0.000989966	1.58e-07	0.23178	0.614411	0.0987621	0.0717521	0.0132361	0.0146946	2923	2.78202	0.00805785	0.00356238	0.0628433	0.252528	0.0162546	0.149386	0.12203	0.0360031	0.0145759	0.0282921	0.00269806	0.0290399	0.133027	0.0087064	0.0203147	0.00342614	0.00667572	0.0628784	0.0397014
SRR13122083	25.65	36.4525	45.1813	23.125	0.210837	0.000100469	2.7e-06	0.000989966	1.58e-07	0.23178	0.6386	0.104796	0.0615157	0.0165686	0.0165242	2966	2.62188	0.00639949	0.0034368	0.0556701	0.245482	0.017342	0.164723	0.122875	0.0336515	0.0145645	0.0292956	0.00263624	0.0290477	0.136547	0.00817384	0.0206642	0.00433725	0.00753625	0.0540453	0.0435713
SRR13122084	25.65	36.4525	45.1813	23.125	0.210837	0.000100469	2.7e-06	0.000989966	1.58e-07	0.23178	0.524777	0.146651	0.0812422	0.0175527	0.0217853	2963	3.32557	0.00931463	0.00382396	0.0632276	0.264725	0.0140405	0.118283	0.128181	0.0395505	0.0155792	0.0286862	0.00279944	0.0304548	0.12977	0.00904362	0.0180276	0.0024549	0.0054118	0.0731158	0.0435104
SRR13122085	25.65	36.4525	45.1813	23.125	0.210837	0.000100469	2.7e-06	0.000989966	1.58e-07	0.23178	0.639348	0.11895	0.0569357	0.018846	0.019472	2892	2.61575	0.00531162	0.00405916	0.0575961	0.265425	0.0175393	0.137804	0.12882	0.0357276	0.01592	0.033633	0.00274627	0.0334669	0.127036	0.00881917	0.0219794	0.00474937	0.00902327	0.052401	0.037943
SRR13122086	25.65	36.4525	45.1813	23.125	0.210837	0.000100469	2.7e-06	0.000989966	1.58e-07	0.23178	0.541923	0.109386	0.0907631	0.0162625	0.0168181	2816	3.16336	0.00589345	0.00319688	0.0511312	0.215147	0.0171847	0.21152	0.113806	0.0297138	0.0121593	0.025382	0.00204904	0.0240629	0.138411	0.00754947	0.0201826	0.00372419	0.00694757	0.0490728	0.0628672
SRR13122087	25.5336	36.4455	45.0911	24.0982	0.21116	0.000112954	2.71e-06	0.000977818	1.49e-07	0.231267	0.598757	0.148083	0.0572557	0.0244098	0.0228226	3036	2.83807	0.00589613	0.004201	0.0573426	0.273558	0.0153292	0.115399	0.134955	0.0380977	0.0170326	0.0349191	0.00284671	0.0352563	0.124448	0.00917015	0.0206045	0.00431159	0.00768048	0.0566256	0.0423267
SRR13122088	25.4212	36.5459	45.1555	24.1104	0.211718	7.52e-05	2.7e-06	0.000985853	1.37e-07	0.231607	0.670856	0.106032	0.0537979	0.0166981	0.0166168	2897	2.38517	0.0045148	0.00350114	0.0474443	0.245916	0.0201065	0.180012	0.123881	0.0317029	0.0145664	0.0326472	0.00231483	0.030933	0.126352	0.00766904	0.0229694	0.00547863	0.00845364	0.0430358	0.0485009
SRR13122089	25.0193	36.5065	44.9966	24.5473	0.213498	8.11e-05	2.97e-06	0.000968668	1.1e-07	0.228976	0.631488	0.113159	0.0636037	0.0170314	0.017373	3046	2.63767	0.00599368	0.00358618	0.0598901	0.252811	0.016178	0.159997	0.125351	0.0341455	0.0151025	0.0303901	0.00265144	0.0303797	0.127707	0.00843253	0.0203106	0.00417767	0.00748746	0.0526905	0.0427183
SRR13122090	21.5071	35.5833	37.986	27.5	0.227651	7.22e-05	1.84e-05	0.00174456	2.21e-07	0.219047	0.513359	0.0821626	0.092779	0.0135458	0.0150807	3031	3.30091	0.00583002	0.0030698	0.0429531	0.209353	0.0201394	0.212758	0.114708	0.0301614	0.0125276	0.0230475	0.00224219	0.0247804	0.152756	0.00823685	0.0165904	0.00270584	0.0107918	0.047761	0.0595875
SRR13122091	25.0193	36.5065	44.9966	24.5473	0.213498	8.11e-05	2.97e-06	0.000968668	1.1e-07	0.228976	0.530988	0.128665	0.0864769	0.018949	0.0181112	3010	3.19401	0.00507546	0.00290083	0.0461606	0.217907	0.0188637	0.214986	0.115165	0.0290842	0.0123455	0.0249111	0.00220862	0.0249446	0.13277	0.00736787	0.0180361	0.00311703	0.00588581	0.0442798	0.0739908
SRR13122092	24.8072	36.5219	44.9731	24.1377	0.21457	6.26e-05	3.35e-06	0.000975214	9.74e-08	0.227857	0.526155	0.135592	0.0862173	0.0208294	0.0181877	2922	3.19137	0.00543239	0.00297823	0.044978	0.218971	0.0166154	0.228965	0.113957	0.0297006	0.0126772	0.0257476	0.00231536	0.0251462	0.130957	0.00777541	0.0191183	0.00318592	0.00599842	0.0454831	0.0599971
SRR13122093	24.6778	36.4554	44.7847	24.7907	0.215068	8.71e-05	3.27e-06	0.000942826	8.58e-08	0.226766	0.581879	0.14565	0.0665485	0.0194661	0.0190591	2904	2.91798	0.00723175	0.00388451	0.0623072	0.262001	0.0146139	0.13384	0.129447	0.0372172	0.0160225	0.0304211	0.00275786	0.0326531	0.127446	0.0088699	0.019752	0.0031786	0.00647824	0.0591415	0.042737
SRR13122094	24.6778	36.4554	44.7847	24.7907	0.215068	8.71e-05	3.27e-06	0.000942826	8.58e-08	0.226766	0.383747	0.223	0.0922019	0.0316575	0.0315075	2961	3.98428	0.00733714	0.00394053	0.0561982	0.250635	0.0149269	0.141868	0.126006	0.0372631	0.0158741	0.0303897	0.0028453	0.030946	0.138444	0.00893387	0.0173288	0.0025092	0.00624862	0.0629069	0.0453989
SRR13122095	24.4069	36.4373	44.5902	24.3595	0.216403	4.74e-05	4.54e-06	0.000992328	8.36e-08	0.225415	0.380308	0.146378	0.133118	0.0157691	0.0157134	2977	3.92809	0.00543812	0.0027626	0.0476303	0.199024	0.015867	0.248225	0.107368	0.0274345	0.0112494	0.0203237	0.00203961	0.0214977	0.137647	0.00712419	0.0159179	0.00184771	0.00447498	0.0433225	0.0808055
SRR13122096	23.8319	36.2592	44.1833	24.7116	0.218837	2.63e-05	6.62e-06	0.00106323	8.04e-08	0.220888	0.471925	0.216367	0.0747377	0.0257185	0.0216246	2899	3.39684	0.00548922	0.00359531	0.0626421	0.230989	0.0142682	0.163165	0.117953	0.0320428	0.0141746	0.0284876	0.00249428	0.0282885	0.147765	0.00830238	0.0176723	0.00332107	0.00875918	0.0499294	0.060662
SRR13122097	23.8319	36.2592	44.1833	24.7116	0.218837	2.63e-05	6.62e-06	0.00106323	8.04e-08	0.220888	0.544909	0.203224	0.0566293	0.0238415	0.0220236	3012	3.03791	0.00943587	0.0044238	0.0674837	0.29958	0.0122783	0.0720435	0.142203	0.0432563	0.018465	0.0340177	0.00312263	0.0368761	0.1161	0.009847	0.0192365	0.00249309	0.00700441	0.0763622	0.0257706
SRR13122098	23.6551	36.1904	44.1863	24.6339	0.219691	1.74e-05	7.52e-06	0.00111077	8.28e-08	0.21894	0.464354	0.204743	0.0763076	0.0237319	0.0238718	2961	3.43174	0.00629502	0.00358938	0.0575484	0.234116	0.0132266	0.177231	0.120585	0.0336452	0.0143106	0.0287991	0.00241496	0.0288099	0.138387	0.00813528	0.0178196	0.00284727	0.00850746	0.0542276	0.0495044
SRR13122099	23.3806	36.1501	44.1339	22.9369	0.220884	7.13e-06	7.7e-06	0.00119802	9.21e-08	0.216986	0.367317	0.221367	0.10656	0.0198684	0.0204463	2936	3.7989	0.00639791	0.00292837	0.0504222	0.206633	0.017215	0.231255	0.107865	0.0305433	0.0123355	0.0236044	0.00222144	0.0235561	0.142802	0.00818795	0.0165777	0.00213414	0.00775644	0.0513847	0.0561792
SRR13122100	23.1514	36.0564	44.1209	22.8882	0.222014	2.55e-06	8.85e-06	0.00127101	9.59e-08	0.214448	0.54172	0.173099	0.0692047	0.0154394	0.0149411	2896	2.93164	0.00616046	0.00311685	0.046701	0.229613	0.0168535	0.201952	0.118278	0.0316845	0.0135252	0.02595	0.00217706	0.0267505	0.133124	0.00785612	0.0191975	0.00316159	0.00832191	0.0500373	0.0555402
SRR13122101	21.5071	35.5833	37.986	27.5	0.227651	7.22e-05	1.84e-05	0.00174456	2.21e-07	0.219047	0.546459	0.0897101	0.0854004	0.0156845	0.0161968	2733	3.1405	0.00477999	0.00274904	0.055232	0.19483	0.0191566	0.210686	0.139471	0.0262173	0.0108854	0.023857	0.00179808	0.0216044	0.133696	0.0080734	0.0179396	0.00429801	0.0171847	0.0410253	0.0665161
SRR13122102	22.7059	35.9481	43.9007	22.4265	0.22404	1.01e-06	9.17e-06	0.00138435	1.06e-07	0.211116	0.250063	0.32536	0.116646	0.0154119	0.0124359	3006	3.83184	0.00785807	0.0025755	0.0482327	0.199171	0.0134039	0.240897	0.105403	0.0302702	0.0110933	0.0188364	0.00215129	0.0200734	0.144841	0.00797486	0.0154755	0.00152149	0.00515222	0.057846	0.0672233
SRR13122103	22.4858	35.9317	43.5305	23.355	0.224842	1.01e-06	8.92e-06	0.00139473	1.06e-07	0.21077	0.36625	0.366553	0.0624646	0.0181205	0.0179462	3014	3.18212	0.0092262	0.00379448	0.0579852	0.262525	0.0130017	0.122057	0.129468	0.0397346	0.0165902	0.0286731	0.00282785	0.0306381	0.130292	0.0095427	0.0179519	0.00232079	0.00887386	0.0721188	0.0423785
SRR13122104	22.4858	35.9317	43.5305	23.355	0.224842	1.01e-06	8.92e-06	0.00139473	1.06e-07	0.21077	0.382111	0.371122	0.0582529	0.0191127	0.0149135	2975	2.95693	0.00677864	0.00353428	0.0555801	0.236555	0.0142839	0.172657	0.12103	0.0349072	0.0150122	0.0271019	0.0025475	0.0289291	0.132227	0.0087812	0.0184872	0.00300579	0.0111558	0.0553589	0.0520671
SRR13122105	22.4045	35.9112	43.2846	24.3726	0.225101	1.12e-06	8.39e-06	0.0014175	1.07e-07	0.210807	0.324314	0.363056	0.0782553	0.0148821	0.0138901	2844	3.21053	0.00625417	0.00311336	0.044665	0.212368	0.0149086	0.228491	0.112452	0.0318939	0.013362	0.0232482	0.00243087	0.0248043	0.135979	0.00846257	0.016548	0.00232776	0.0089914	0.0509996	0.0586994
SRR13122106	22.0734	35.8462	43.1553	21.2285	0.226592	1.48e-06	7.41e-06	0.00144896	1.08e-07	0.208558	0.361436	0.334357	0.0762661	0.0145349	0.0119763	2897	3.12498	0.00657454	0.00297484	0.045085	0.211708	0.0152631	0.227097	0.112848	0.0313403	0.0127169	0.0223141	0.00223397	0.0240707	0.137385	0.00876492	0.0173909	0.00233838	0.00885203	0.0512168	0.059825
SRR13122107	22.0734	35.8462	43.1553	21.2285	0.226592	1.48e-06	7.41e-06	0.00144896	1.08e-07	0.208558	0.474476	0.306971	0.0451232	0.019227	0.0164927	3038	2.78046	0.00887647	0.00421862	0.0707088	0.295657	0.0125089	0.0800528	0.14095	0.0428649	0.0186206	0.0326546	0.00309378	0.0362169	0.114324	0.00992755	0.0194548	0.00236727	0.00811963	0.0723614	0.0270215
SRR13122108	22.0734	35.8462	43.1553	21.2285	0.226592	1.48e-06	7.41e-06	0.00144896	1.08e-07	0.208558	0.401478	0.339875	0.0639258	0.0125259	0.0118434	3067	2.93352	0.0090111	0.00337244	0.0561055	0.242867	0.0131338	0.153766	0.122073	0.0368487	0.0147845	0.0251627	0.0025933	0.0270763	0.132419	0.00893304	0.0180277	0.002383	0.00847951	0.0679192	0.0550441
SRR13122109	22.0734	35.8462	43.1553	21.2285	0.226592	1.48e-06	7.41e-06	0.00144896	1.08e-07	0.208558	0.410265	0.353894	0.0565686	0.0148464	0.013204	3019	2.80691	0.00671219	0.00349103	0.0490829	0.23871	0.0138709	0.172747	0.12321	0.0353808	0.0151063	0.0263946	0.00250817	0.0285018	0.130621	0.00891795	0.0186282	0.00271854	0.0100095	0.0567062	0.0566838
SRR13122110	21.0063	35.6195	42.12	20.9106	0.231036	9.56e-06	6.81e-06	0.00153289	1.12e-07	0.20319	0.421685	0.286366	0.0643598	0.0244113	0.0200646	2919	3.22871	0.00402819	0.0027289	0.0507923	0.20457	0.0145565	0.201283	0.13148	0.0259973	0.0119112	0.0306025	0.00173323	0.0221559	0.121223	0.00656721	0.0217542	0.00617288	0.0257044	0.0382164	0.0785235
SRR13122111	21.0063	35.6195	42.12	20.9106	0.231036	9.56e-06	6.81e-06	0.00153289	1.12e-07	0.20319	0.497808	0.258458	0.0542825	0.0225473	0.0200925	3011	3.02919	0.0089225	0.00434816	0.0717841	0.293241	0.0126877	0.0824232	0.140132	0.042741	0.018216	0.0326961	0.00310312	0.0358643	0.114643	0.0101624	0.0192671	0.00234492	0.00838431	0.0734949	0.025545
SRR13122112	21.8307	35.6059	38.5035	31.2886	0.226011	5.16e-05	1.74e-05	0.00175291	2.26e-07	0.219349	0.577362	0.0650767	0.0872939	0.012891	0.0125087	2952	3.0052	0.00587927	0.00293279	0.0441849	0.211416	0.0157765	0.219978	0.121742	0.0296969	0.0120143	0.0229405	0.0022371	0.0244753	0.13782	0.00808518	0.0180283	0.0031763	0.0108065	0.0471102	0.0616997
SRR13122113	20.9199	35.5532	42.2162	20.9008	0.231554	1.63e-05	6.72e-06	0.00152815	1.04e-07	0.201681	0.260952	0.262439	0.116334	0.0294981	0.0276657	2897	4.33685	0.00784208	0.00306529	0.05047	0.215167	0.0130271	0.203807	0.112992	0.0318249	0.0126555	0.0224674	0.00229546	0.0238573	0.149854	0.00890068	0.0150741	0.00190394	0.00640536	0.0579542	0.0604361
SRR13122114	20.3889	35.5166	41.3905	22.5901	0.23339	2.25e-05	7.01e-06	0.00156544	1.11e-07	0.200865	0.483478	0.18603	0.0814216	0.0280871	0.0235719	2972	3.53408	0.00830738	0.00349046	0.0546485	0.233395	0.0125309	0.166933	0.122126	0.0359287	0.0143817	0.0267007	0.00260992	0.0278811	0.152031	0.00963043	0.01746	0.00301129	0.0100043	0.0643542	0.0345749
SRR13122115	20.2985	35.4493	41.4941	22.3447	0.233936	3.37e-05	7.05e-06	0.00155669	1.03e-07	0.199315	0.608243	0.12167	0.0658957	0.0207625	0.0171464	2974	2.75488	0.0049921	0.00337386	0.052835	0.236031	0.0174194	0.181758	0.122202	0.0320208	0.014288	0.029252	0.00230078	0.0295752	0.129957	0.00787993	0.0214989	0.00390453	0.0124372	0.0464891	0.0517858
SRR13122116	20.2985	35.4493	41.4941	22.3447	0.233936	3.37e-05	7.05e-06	0.00155669	1.03e-07	0.199315	0.648939	0.12507	0.055934	0.0201535	0.0194511	2986	2.55782	0.00906091	0.00431996	0.0712403	0.291889	0.0130471	0.079521	0.140972	0.0427917	0.0181793	0.033123	0.00304471	0.0365272	0.113748	0.0100339	0.0202334	0.00273372	0.00876134	0.0733524	0.0274209
SRR13122117	20.4969	36.7048	36.3465	70.3448	0.224393	0.00271634	0.000131447	0.00170003	9.04e-07	0.235432	0.393755	0.189291	0.0848577	0.0306724	0.0294037	2955	4.26946	0.0116617	0.00385367	0.0638448	0.260734	0.0130889	0.106356	0.127448	0.041856	0.0152934	0.0272162	0.00267524	0.0293216	0.136282	0.0113229	0.0154279	0.00324213	0.00873427	0.0885293	0.033112
SRR13122118	19.8306	35.4787	40.5449	26.2736	0.23538	4.37e-05	8.11e-06	0.00158175	1.14e-07	0.199983	0.546977	0.124581	0.0758035	0.0251542	0.0201951	2754	3.14573	0.00434702	0.0024243	0.0597443	0.193009	0.016594	0.189984	0.125081	0.0228938	0.00924985	0.029484	0.00144858	0.0192988	0.126899	0.00618032	0.0265264	0.00809337	0.028971	0.0367192	0.0930522
SRR13122119	20.4969	36.7048	36.3465	70.3448	0.224393	0.00271634	0.000131447	0.00170003	9.04e-07	0.235432	0.406426	0.164828	0.0895707	0.02572	0.0239438	2965	4.21136	0.0117122	0.00374485	0.0657192	0.25184	0.0138993	0.109015	0.123992	0.0405984	0.0142597	0.0262808	0.00263055	0.0271994	0.142785	0.0115798	0.0159295	0.00354384	0.0104429	0.0893168	0.0355108
SRR13122120	20.8714	36.7284	36.3151	66.1952	0.224075	0.00235152	0.000107506	0.00160768	8.61e-07	0.238254	0.566369	0.144063	0.0600969	0.0223959	0.0211296	2887	3.30124	0.00916446	0.00419205	0.0642271	0.268966	0.0150513	0.0992309	0.133074	0.0397964	0.0164374	0.0312858	0.00302498	0.0326688	0.126211	0.0109008	0.0184819	0.00471847	0.012826	0.0729162	0.0368264
SRR13122121	20.7317	36.7587	35.9329	40.7167	0.226405	0.00217417	9.57e-05	0.00151995	7.64e-07	0.239321	0.423844	0.196813	0.0830874	0.0285255	0.0286518	2994	3.94903	0.00832539	0.00413871	0.061143	0.263564	0.0137669	0.116745	0.133414	0.0394147	0.0161284	0.0299131	0.00299508	0.0323764	0.126486	0.0102012	0.0167365	0.00265321	0.00707474	0.0684081	0.0465156
SRR13122122	20.7317	36.7587	35.9329	40.7167	0.226405	0.00217417	9.57e-05	0.00151995	7.64e-07	0.239321	0.450356	0.159391	0.0887493	0.0220464	0.023089	2971	3.8461	0.00979059	0.00375496	0.0567067	0.255429	0.0133789	0.131568	0.128549	0.0394805	0.0150529	0.0274337	0.00285753	0.0290647	0.130741	0.0100718	0.0170491	0.00267563	0.00734299	0.07414	0.0449129
SRR13122123	21.0797	36.7716	36.096	45.2206	0.225136	0.0019563	8.13e-05	0.00147463	7.48e-07	0.241044	0.513615	0.168465	0.0658259	0.0324699	0.0263442	3000	3.61418	0.0096905	0.00410344	0.0585486	0.276809	0.0129665	0.0937941	0.137051	0.0425707	0.0171581	0.030966	0.0031102	0.0334833	0.124662	0.0108785	0.0180177	0.00304611	0.00782116	0.0763735	0.0389497
SRR13122124	21.1136	36.7866	35.885	34.8201	0.22637	0.00166153	6.16e-05	0.00140115	7.01e-07	0.242361	0.174361	0.24985	0.126142	0.0398853	0.0390266	3028	5.08856	0.0113359	0.00417271	0.0708947	0.278683	0.0122877	0.0865576	0.133779	0.0437591	0.016474	0.0294881	0.00301247	0.031986	0.125633	0.0106795	0.0158585	0.00200771	0.00567613	0.0855094	0.0322045
SRR13122125	20.6127	36.7715	35.7651	29.2827	0.228038	0.00201563	8.3e-05	0.00142338	6.74e-07	0.23943	0.118267	0.247772	0.148409	0.038647	0.0386324	2978	5.14262	0.00875852	0.00396552	0.0561119	0.254417	0.0124873	0.146208	0.127577	0.0378267	0.0148456	0.0286678	0.00271282	0.0291605	0.132029	0.00968721	0.0156708	0.00165368	0.00631065	0.0667562	0.045154
SRR13122126	19.9741	36.7473	35.5706	25.7946	0.231716	0.00238923	0.000103435	0.00139622	6.48e-07	0.235818	0.297825	0.18059	0.121712	0.0290187	0.0326991	3024	4.49389	0.00766506	0.00331614	0.0537138	0.234954	0.012866	0.175569	0.12405	0.0339074	0.0134922	0.0252318	0.00245625	0.0269958	0.128892	0.00890478	0.0156412	0.00196941	0.00601984	0.0603388	0.0640169
SRR13122127	19.9741	36.7473	35.5706	25.7946	0.231716	0.00238923	0.000103435	0.00139622	6.48e-07	0.235818	0.339391	0.204847	0.0985218	0.0302085	0.0337958	3088	4.30888	0.00923025	0.00420577	0.0615991	0.272972	0.0127738	0.103455	0.135224	0.0410395	0.0166416	0.030469	0.00302345	0.0327639	0.126528	0.0101747	0.0165692	0.00212174	0.00639329	0.0740413	0.0407742
SRR13122128	19.9741	36.7473	35.5706	25.7946	0.231716	0.00238923	0.000103435	0.00139622	6.48e-07	0.235818	0.294534	0.256174	0.0958634	0.0434041	0.0407633	2998	4.38415	0.00589128	0.00441407	0.0565004	0.267416	0.0138366	0.137698	0.136622	0.0374647	0.0166901	0.0356754	0.0028077	0.0348042	0.121327	0.0102553	0.0166142	0.00269898	0.00766673	0.0561811	0.0354368
SRR13122129	19.8306	35.4787	40.5449	26.2736	0.23538	4.37e-05	8.11e-06	0.00158175	1.14e-07	0.199983	0.552339	0.114833	0.0774042	0.0233546	0.0188591	3005	3.11372	0.00561772	0.00357713	0.0533187	0.234726	0.0163945	0.178363	0.122162	0.0327697	0.0141471	0.0284088	0.0023969	0.0291696	0.135481	0.00851788	0.0196562	0.00336469	0.0132369	0.0497949	0.0488978
SRR13122130	19.9741	36.7473	35.5706	25.7946	0.231716	0.00238923	0.000103435	0.00139622	6.48e-07	0.235818	0.203325	0.250958	0.10866	0.0421148	0.0449606	3045	4.78796	0.00751023	0.00456685	0.0516826	0.276865	0.0126412	0.107876	0.137763	0.0414817	0.0176811	0.0345515	0.00299732	0.0358157	0.124285	0.0113179	0.0161078	0.00192967	0.00692361	0.0677026	0.0403009
SRR13122131	19.9741	36.7473	35.5706	25.7946	0.231716	0.00238923	0.000103435	0.00139622	6.48e-07	0.235818	0.148211	0.241205	0.131937	0.0329704	0.0414634	2959	5.00645	0.00851156	0.0042372	0.0560675	0.272676	0.0122724	0.12439	0.129274	0.0402889	0.0163494	0.0311388	0.00294233	0.0324378	0.126308	0.0105767	0.017223	0.00158892	0.00652416	0.070549	0.036644
SRR13122132	19.5352	36.7292	35.518	32.594	0.234853	0.00263438	0.000114364	0.0013299	6.05e-07	0.232935	0.223772	0.226134	0.106323	0.0375659	0.0473789	3058	4.74282	0.0110408	0.00421091	0.0672817	0.281762	0.0121377	0.0828984	0.137774	0.043673	0.0168753	0.0312096	0.00304707	0.0328293	0.123086	0.0113361	0.0157646	0.00180919	0.00593324	0.0858464	0.0314843
SRR13122133	19.5352	36.7292	35.518	32.594	0.234853	0.00263438	0.000114364	0.0013299	6.05e-07	0.232935	0.15964	0.188431	0.152848	0.0390885	0.0346952	2999	5.08333	0.00770844	0.00350468	0.057461	0.22876	0.0150869	0.173399	0.116798	0.034109	0.0132094	0.0256646	0.00247298	0.0259022	0.139365	0.00949738	0.0151469	0.00162526	0.00584508	0.0623844	0.0620602
SRR13122134	19.691	36.7471	35.4789	30.0706	0.236011	0.00211234	7.91e-05	0.00126965	5.32e-07	0.234335	0.289177	0.184864	0.113449	0.0397425	0.0345709	3008	4.64646	0.00810036	0.00367328	0.0584343	0.238343	0.0137977	0.15883	0.121134	0.0364527	0.0143582	0.0273643	0.00257377	0.0279285	0.133946	0.0103142	0.0153949	0.00198251	0.00616818	0.0659546	0.0552498
SRR13122135	19.691	36.7471	35.4789	30.0706	0.236011	0.00211234	7.91e-05	0.00126965	5.32e-07	0.234335	0.170534	0.27166	0.103385	0.0636421	0.0475315	2919	4.96691	0.00856334	0.00384143	0.0567268	0.25209	0.0127194	0.155751	0.12517	0.0373293	0.0147855	0.0301999	0.00271236	0.0299106	0.125452	0.00975913	0.014851	0.00194377	0.00618627	0.0733647	0.0386433
SRR13122136	19.691	36.7471	35.4789	30.0706	0.236011	0.00211234	7.91e-05	0.00126965	5.32e-07	0.234335	0.229175	0.216233	0.122089	0.0326795	0.035252	2930	4.81632	0.0119414	0.00411833	0.0597789	0.267471	0.01274	0.107359	0.129225	0.0418374	0.0153422	0.0281359	0.00298743	0.0294929	0.12738	0.0110325	0.0157013	0.00171569	0.00562576	0.088691	0.039423
SRR13122137	19.691	36.7471	35.4789	30.0706	0.236011	0.00211234	7.91e-05	0.00126965	5.32e-07	0.234335	0.216219	0.277786	0.0895597	0.0521542	0.0452718	3153	4.74045	0.0101736	0.00447036	0.0599376	0.283151	0.0121436	0.0852518	0.138491	0.0437901	0.0177562	0.0334747	0.00310818	0.0347592	0.126008	0.0112125	0.0158817	0.00177838	0.00607338	0.0820266	0.0305123
SRR13122138	19.691	36.7471	35.4789	30.0706	0.236011	0.00211234	7.91e-05	0.00126965	5.32e-07	0.234335	0.279193	0.197386	0.104423	0.0373014	0.0408401	2983	4.62379	0.00888465	0.00402736	0.0535647	0.258246	0.0128268	0.130665	0.128411	0.0392277	0.015465	0.0291878	0.00268214	0.0301992	0.129524	0.0104928	0.0159193	0.00201637	0.00635913	0.0709645	0.0513356
SRR13122139	19.5535	36.7559	35.268	34.0897	0.237275	0.00183939	6.45e-05	0.00129924	4.85e-07	0.234468	0.286914	0.194803	0.106655	0.0391334	0.0354685	3043	4.56353	0.00837735	0.00353669	0.0593512	0.249008	0.0146061	0.145447	0.124452	0.0366545	0.014483	0.0289439	0.0025234	0.0283275	0.1303	0.0103909	0.0160593	0.00225732	0.0069435	0.0685039	0.0498348
SRR13122140	19.8306	35.4787	40.5449	26.2736	0.23538	4.37e-05	8.11e-06	0.00158175	1.14e-07	0.199983	0.542704	0.123177	0.0761034	0.0235957	0.0193755	3042	3.15469	0.00687949	0.00369988	0.0571946	0.24611	0.0147738	0.152826	0.12737	0.0354032	0.0149959	0.0287515	0.00259094	0.0304787	0.132702	0.00905844	0.0190506	0.00309407	0.0117936	0.0569026	0.0463245
SRR13122141	19.5535	36.7559	35.268	34.0897	0.237275	0.00183939	6.45e-05	0.00129924	4.85e-07	0.234468	0.196326	0.258409	0.112945	0.0419479	0.0428517	2940	4.74416	0.00707373	0.00410255	0.0525497	0.265875	0.0140137	0.133748	0.133565	0.0380269	0.0159338	0.0329184	0.0026587	0.0320054	0.125266	0.0104404	0.0164262	0.00182521	0.00639043	0.0629508	0.0442296
SRR13122142	20.1144	36.9168	35.8752	23.5869	0.235394	0.000961399	1.64e-05	0.00134636	3.6e-07	0.237784	0.213327	0.155315	0.159109	0.0298519	0.0284771	2998	4.91773	0.00647787	0.00319057	0.0541501	0.211473	0.0171762	0.229237	0.108152	0.0328434	0.0130055	0.0235426	0.00235257	0.0254702	0.136197	0.00954492	0.015892	0.00159144	0.0056932	0.0531763	0.0508333
SRR13122143	20.1144	36.9168	35.8752	23.5869	0.235394	0.000961399	1.64e-05	0.00134636	3.6e-07	0.237784	0.251161	0.205454	0.127506	0.0377762	0.0364319	2985	4.79665	0.00738133	0.00407239	0.0617971	0.262759	0.0150765	0.13277	0.129102	0.0391857	0.0166476	0.0305545	0.00287747	0.0327613	0.128589	0.0111331	0.0166862	0.00176739	0.00635768	0.0639831	0.0364985
SRR13122144	20.1144	36.9168	35.8752	23.5869	0.235394	0.000961399	1.64e-05	0.00134636	3.6e-07	0.237784	0.258409	0.185313	0.133178	0.0368173	0.0341711	3019	4.79021	0.00723601	0.00358307	0.0585977	0.240128	0.0146735	0.179412	0.121061	0.0360458	0.0147251	0.0272721	0.00274416	0.0288762	0.130231	0.0105575	0.0163845	0.00177721	0.00572058	0.0602933	0.040682
SRR13122145	20.1144	36.9168	35.8752	23.5869	0.235394	0.000961399	1.64e-05	0.00134636	3.6e-07	0.237784	0.286315	0.169923	0.138588	0.0290805	0.0297473	2989	4.74172	0.00780794	0.0033488	0.0539936	0.23518	0.0136829	0.178136	0.122762	0.0351136	0.0139134	0.0252683	0.00267897	0.0269534	0.133638	0.0097247	0.0160205	0.00171595	0.00542077	0.060579	0.0540625
SRR13122146	20.1144	36.9168	35.8752	23.5869	0.235394	0.000961399	1.64e-05	0.00134636	3.6e-07	0.237784	0.237567	0.189337	0.135121	0.0344301	0.034867	2994	4.85148	0.00666925	0.00340014	0.0483977	0.225805	0.0177418	0.199735	0.120344	0.0324533	0.0131436	0.0253868	0.00239135	0.0261069	0.137083	0.0091593	0.0164538	0.00170559	0.00593834	0.0540174	0.0540679
SRR13122147	20.5384	36.9481	36.3374	19.0001	0.233536	0.000887708	1.27e-05	0.00138232	3.54e-07	0.239032	0.317811	0.126407	0.146645	0.0214121	0.0222473	2996	4.68653	0.0100286	0.00329782	0.0623607	0.24082	0.0136766	0.160761	0.121529	0.0369662	0.0137953	0.0236609	0.00254717	0.0254977	0.13139	0.0103382	0.0163981	0.00160719	0.0050064	0.0720942	0.0482254
SRR13122148	20.5384	36.9481	36.3374	19.0001	0.233536	0.000887708	1.27e-05	0.00138232	3.54e-07	0.239032	0.313533	0.151345	0.133682	0.0286548	0.0275346	3054	4.66682	0.00870674	0.00334437	0.0581195	0.234041	0.0148944	0.180254	0.119471	0.0351817	0.0137217	0.0242384	0.00261534	0.0261035	0.134465	0.0100745	0.0166352	0.00177092	0.00540315	0.0648436	0.0461168
SRR13122149	20.5384	36.9481	36.3374	19.0001	0.233536	0.000887708	1.27e-05	0.00138232	3.54e-07	0.239032	0.321496	0.141161	0.134869	0.0253351	0.0256866	2957	4.51771	0.00761265	0.00323314	0.050485	0.231155	0.0167442	0.191734	0.120477	0.0338939	0.0134326	0.0244948	0.00257674	0.0258488	0.133428	0.00938573	0.0171843	0.00180582	0.00548942	0.0587721	0.0522476
SRR13122150	20.5384	36.9481	36.3374	19.0001	0.233536	0.000887708	1.27e-05	0.00138232	3.54e-07	0.239032	0.346608	0.182975	0.106612	0.0398201	0.0333311	2928	4.43131	0.00767279	0.0036691	0.0515934	0.248386	0.0169777	0.166746	0.124647	0.0362645	0.014831	0.0278742	0.00264425	0.0298087	0.13043	0.0104952	0.01788	0.00226102	0.0058373	0.0605305	0.0414509
SRR13122151	19.8306	35.4787	40.5449	26.2736	0.23538	4.37e-05	8.11e-06	0.00158175	1.14e-07	0.199983	0.323595	0.156432	0.13075	0.0357058	0.0277056	3026	4.36743	0.0053204	0.00295278	0.041623	0.20088	0.0134911	0.251284	0.107815	0.0286293	0.0117742	0.0221834	0.00200038	0.0235958	0.137357	0.00811345	0.0146372	0.00178322	0.00799	0.0445723	0.0739968
SRR13122152	20.5384	36.9481	36.3374	19.0001	0.233536	0.000887708	1.27e-05	0.00138232	3.54e-07	0.239032	0.454364	0.128986	0.100501	0.0280844	0.0261454	2924	3.91563	0.00749534	0.00354002	0.0498561	0.246549	0.0148517	0.171943	0.125094	0.0358377	0.0146525	0.0272729	0.00264779	0.0285267	0.129936	0.0102167	0.0184723	0.00236452	0.00568808	0.0599737	0.0450818
SRR13122153	20.5384	36.9481	36.3374	19.0001	0.233536	0.000887708	1.27e-05	0.00138232	3.54e-07	0.239032	0.326413	0.155062	0.133349	0.0252761	0.0280388	3030	4.45921	0.00666703	0.00327217	0.0496957	0.228462	0.0159934	0.18739	0.122131	0.0329266	0.013283	0.0246725	0.00244136	0.0257755	0.132584	0.00892843	0.0172785	0.00191547	0.00564723	0.0538084	0.0671288
SRR13122154	20.4701	36.9406	36.3329	18.886	0.23417	0.000941517	1.52e-05	0.00138916	3.53e-07	0.238508	0.37056	0.15143	0.120478	0.0273461	0.0292041	2943	4.3683	0.00822777	0.0035269	0.0570252	0.238864	0.0144862	0.168596	0.124842	0.0359187	0.0141833	0.0258425	0.00268674	0.0276608	0.131935	0.00983581	0.0166881	0.00207183	0.00569759	0.0633376	0.0485743
SRR13122155	20.4701	36.9406	36.3329	18.886	0.23417	0.000941517	1.52e-05	0.00138916	3.53e-07	0.238508	0.382504	0.117291	0.133168	0.0189443	0.020243	2981	4.39927	0.0114383	0.00322822	0.0636295	0.245783	0.0138472	0.144957	0.122913	0.0388679	0.0137334	0.0229897	0.00275131	0.0248372	0.131503	0.00945026	0.0170838	0.0018422	0.00465345	0.0815677	0.044924
SRR13122156	21.3048	37.0385	36.9098	16.8912	0.229324	0.000800638	7.56e-06	0.00135716	3.66e-07	0.242883	0.366167	0.153814	0.125676	0.0248229	0.0278836	2988	4.3418	0.00710556	0.00327	0.0524466	0.225103	0.0125852	0.224553	0.116261	0.0333797	0.0135058	0.0241797	0.00259073	0.0261578	0.120334	0.00887315	0.0161295	0.00177549	0.00466834	0.0580018	0.0490794
SRR13122157	21.3048	37.0385	36.9098	16.8912	0.229324	0.000800638	7.56e-06	0.00135716	3.66e-07	0.242883	0.343321	0.129507	0.141943	0.0210561	0.0235937	3068	4.40543	0.00771729	0.00319807	0.0517971	0.226491	0.014909	0.202207	0.120994	0.0338564	0.01309	0.0232003	0.00247947	0.0251359	0.131562	0.00911081	0.0168342	0.00177046	0.00451687	0.058753	0.0523764
SRR13122158	21.3048	37.0385	36.9098	16.8912	0.229324	0.000800638	7.56e-06	0.00135716	3.66e-07	0.242883	0.269592	0.104045	0.176868	0.0171211	0.0197194	2970	4.71388	0.00863397	0.00274993	0.0554337	0.213408	0.0160094	0.218619	0.110914	0.0324698	0.0116573	0.0203933	0.00231235	0.0219529	0.137828	0.00902836	0.0165471	0.00137685	0.00385519	0.0623196	0.0544912
SRR13122159	22.1064	37.0976	37.5575	16.9557	0.224922	0.000752326	4.43e-06	0.00129481	3.81e-07	0.24626	0.318898	0.167255	0.12923	0.0318176	0.0301033	2942	4.48177	0.00695201	0.00360186	0.0506036	0.239977	0.0151847	0.18513	0.123856	0.0353373	0.0143155	0.0259264	0.00258717	0.0280688	0.127689	0.00896533	0.0167084	0.0017249	0.00446971	0.0565803	0.0523211
SRR13122160	22.1064	37.0976	37.5575	16.9557	0.224922	0.000752326	4.43e-06	0.00129481	3.81e-07	0.24626	0.285532	0.193301	0.125759	0.0382513	0.0332129	2961	4.61755	0.00673242	0.0035214	0.0510947	0.232965	0.0159025	0.191725	0.121126	0.0337328	0.0138728	0.0260546	0.00257321	0.0273648	0.133474	0.0087142	0.0164314	0.00178417	0.00467775	0.0544991	0.0537541
SRR13122161	22.1064	37.0976	37.5575	16.9557	0.224922	0.000752326	4.43e-06	0.00129481	3.81e-07	0.24626	0.282287	0.148292	0.152144	0.0287465	0.0264048	2980	4.69456	0.00748223	0.00315205	0.0579986	0.225397	0.0172496	0.199301	0.115479	0.033905	0.0131784	0.023095	0.00255131	0.0251334	0.135646	0.0090374	0.0172601	0.00158315	0.0045238	0.0590276	0.0490003
SRR13122162	19.8306	35.4787	40.5449	26.2736	0.23538	4.37e-05	8.11e-06	0.00158175	1.14e-07	0.199983	0.411159	0.181559	0.0903911	0.0421188	0.0315353	2999	3.99179	0.00880918	0.00424574	0.0698277	0.279793	0.0122118	0.0969647	0.137286	0.0416277	0.0174737	0.0309942	0.00306681	0.0343963	0.117193	0.0104921	0.0175459	0.00192384	0.00740449	0.0708419	0.0379031
SRR13122163	22.1064	37.0976	37.5575	16.9557	0.224922	0.000752326	4.43e-06	0.00129481	3.81e-07	0.24626	0.373338	0.135187	0.12927	0.0257234	0.0267831	2927	4.21201	0.00625893	0.00338514	0.0518714	0.23282	0.0153495	0.199261	0.120623	0.0333843	0.0135758	0.0260168	0.00243436	0.0269978	0.126727	0.00896368	0.0175045	0.00191842	0.00472735	0.0506695	0.0575123
SRR13122164	22.1064	37.0976	37.5575	16.9557	0.224922	0.000752326	4.43e-06	0.00129481	3.81e-07	0.24626	0.214693	0.231552	0.133879	0.0371926	0.0393725	2959	4.81981	0.00576655	0.0032536	0.0557541	0.224054	0.0177015	0.202994	0.118539	0.0322166	0.0135779	0.0255368	0.00237202	0.0263432	0.134823	0.00832457	0.0161811	0.00147773	0.00428257	0.050494	0.0563081
SRR13122165	22.1064	37.0976	37.5575	16.9557	0.224922	0.000752326	4.43e-06	0.00129481	3.81e-07	0.24626	0.381611	0.157674	0.117013	0.0309793	0.0272455	2917	4.21417	0.00689023	0.00351953	0.0621697	0.241953	0.0159213	0.171783	0.12227	0.0355199	0.0145359	0.026189	0.00252887	0.0284429	0.131209	0.00912123	0.0173602	0.0021158	0.00525111	0.0565508	0.0466681
SRR13122166	22.0225	37.0971	37.6002	16.4324	0.225442	0.000762343	4.48e-06	0.00129552	3.8e-07	0.245543	0.298914	0.172592	0.136104	0.0414709	0.0279493	3062	4.65446	0.00745114	0.00330757	0.0498232	0.230066	0.0164541	0.193713	0.118376	0.0339372	0.0134667	0.0241782	0.0025264	0.0264204	0.140907	0.00924982	0.0168941	0.00179157	0.0042392	0.0574239	0.0497752
SRR13122167	22.7808	37.1356	38.1482	16.5182	0.221905	0.000753971	3.38e-06	0.00129483	4.15e-07	0.248814	0.374079	0.150496	0.12334	0.0326325	0.0258147	2892	4.20001	0.00590612	0.00278197	0.067352	0.208726	0.0212379	0.21841	0.110392	0.0293957	0.0115777	0.0230271	0.00218178	0.0235389	0.13686	0.00803908	0.0167135	0.00220218	0.00552941	0.0485547	0.057574
SRR13122168	22.7808	37.1356	38.1482	16.5182	0.221905	0.000753971	3.38e-06	0.00129483	4.15e-07	0.248814	0.39928	0.12811	0.120633	0.0275787	0.0218518	2837	4.07655	0.00582226	0.00255274	0.0615604	0.188809	0.0208167	0.256842	0.101928	0.0268672	0.0104111	0.0201505	0.00200101	0.0203403	0.14317	0.00810876	0.0164488	0.0023537	0.00512026	0.0450958	0.0616017
SRR13122169	22.7808	37.1356	38.1482	16.5182	0.221905	0.000753971	3.38e-06	0.00129483	4.15e-07	0.248814	0.464713	0.153483	0.0902111	0.0347873	0.0279678	2969	3.88943	0.00793876	0.00392204	0.0629356	0.2687	0.014551	0.125439	0.131843	0.0393811	0.0163217	0.0294463	0.00291092	0.0317677	0.125999	0.0103549	0.0179947	0.00239399	0.00548104	0.0672407	0.0353788
SRR13122170	22.8128	37.1604	38.2093	16.3921	0.221665	0.000775389	3.26e-06	0.00130116	4.39e-07	0.249172	0.488124	0.137366	0.0923305	0.02806	0.0249695	2919	3.70913	0.0073744	0.00372451	0.0656761	0.255855	0.0156614	0.148861	0.12604	0.036776	0.0153783	0.0283214	0.00277922	0.030434	0.128865	0.00973028	0.018852	0.0028689	0.00603845	0.0604261	0.036337
SRR13122171	22.8128	37.1604	38.2093	16.3921	0.221665	0.000775389	3.26e-06	0.00130116	4.39e-07	0.249172	0.38943	0.148594	0.113683	0.025593	0.025265	2977	4.17654	0.00882955	0.00338225	0.0521515	0.243741	0.0163191	0.161023	0.125641	0.0359758	0.0137923	0.0258308	0.0025297	0.0259105	0.129437	0.0090689	0.0174545	0.00235964	0.00510942	0.0671283	0.054315
SRR13122172	22.8128	37.1604	38.2093	16.3921	0.221665	0.000775389	3.26e-06	0.00130116	4.39e-07	0.249172	0.166648	0.230881	0.15493	0.0363845	0.0375936	3022	5.04418	0.00591017	0.00314634	0.0524408	0.20924	0.0167316	0.224704	0.113758	0.0309575	0.0126441	0.0236091	0.00235338	0.0248505	0.142277	0.00856426	0.0149547	0.00138078	0.00392758	0.0498198	0.0587308
SRR13122173	18.8291	35.3003	39.7427	28.2608	0.239885	0.000154275	1.24e-05	0.00151718	1.06e-07	0.195079	0.123845	0.223107	0.15458	0.0451317	0.034995	2958	5.19634	0.00907374	0.00331741	0.0557885	0.229237	0.0135953	0.166214	0.115766	0.035619	0.0136253	0.0246418	0.00233205	0.0254845	0.150995	0.0094491	0.0141802	0.00156707	0.00688426	0.0690545	0.0531767
SRR13122174	22.0447	35.5581	38.2716	33.9627	0.225101	6.9e-05	1.99e-05	0.00177688	2.33e-07	0.220803	0.468977	0.083604	0.112982	0.0151131	0.0153265	3001	3.67886	0.00904418	0.00287522	0.0556664	0.222562	0.0128974	0.184425	0.117617	0.0334432	0.0122787	0.021343	0.00236484	0.0229731	0.137034	0.00883544	0.0164527	0.00206105	0.00828185	0.0661592	0.063685
SRR13122175	23.5088	37.1706	38.6327	16.1588	0.218646	0.000819507	2.71e-06	0.00130872	5.1e-07	0.252217	0.180804	0.289698	0.122488	0.0456887	0.0475163	2983	5.02918	0.00745132	0.00400379	0.0586265	0.259791	0.0144757	0.136463	0.130838	0.0388555	0.0162663	0.0301938	0.00277708	0.0325247	0.131083	0.00978742	0.0159503	0.00158778	0.0044107	0.0637824	0.041132
SRR13122176	23.5088	37.1706	38.6327	16.1588	0.218646	0.000819507	2.71e-06	0.00130872	5.1e-07	0.252217	0.183959	0.248967	0.136118	0.0410386	0.0399545	2961	5.05631	0.00686456	0.00371599	0.0577488	0.24342	0.0146622	0.162308	0.124575	0.0362941	0.01527	0.02798	0.00271104	0.030209	0.14035	0.00886656	0.0159125	0.00155492	0.00437199	0.0579035	0.045283
SRR13122177	23.4909	37.1538	38.5912	16.5401	0.218829	0.000820463	2.83e-06	0.0013043	5e-07	0.251992	0.317372	0.180147	0.127019	0.0364118	0.0287593	3005	4.53161	0.00654968	0.00348454	0.0497382	0.235665	0.016078	0.188637	0.121463	0.0342254	0.0139906	0.025345	0.00247868	0.0279482	0.135002	0.00929286	0.0169605	0.00184448	0.00481502	0.0540914	0.0523895
SRR13122178	23.4909	37.1538	38.5912	16.5401	0.218829	0.000820463	2.83e-06	0.0013043	5e-07	0.251992	0.201367	0.167867	0.16676	0.0365246	0.0245551	2880	5.02133	0.00747412	0.00280618	0.0483058	0.211108	0.0183096	0.221161	0.10775	0.0324849	0.0129717	0.0217354	0.00232447	0.0230888	0.152155	0.00824049	0.0162677	0.00140021	0.00393527	0.0561596	0.0523223
SRR13122179	23.9048	37.1287	38.9474	18.7268	0.217282	0.000813964	2.69e-06	0.00130586	5.26e-07	0.252916	0.247003	0.186433	0.152369	0.0316229	0.0266383	3010	5.0451	0.00935118	0.00342507	0.0602687	0.240668	0.0136266	0.162685	0.12009	0.036893	0.0140977	0.0242468	0.00269907	0.0262098	0.139475	0.0095996	0.0162847	0.00149121	0.00406431	0.0687993	0.0460248
SRR13122180	23.9048	37.1287	38.9474	18.7268	0.217282	0.000813964	2.69e-06	0.00130586	5.26e-07	0.252916	0.314529	0.201429	0.120442	0.0377676	0.0322455	3032	4.6396	0.00971749	0.00387949	0.0579932	0.268384	0.0119132	0.114929	0.134326	0.0413559	0.0163946	0.028883	0.00299615	0.0315381	0.131685	0.0101333	0.0162686	0.00165151	0.00449264	0.0741416	0.0393182
SRR13122181	23.9048	37.1287	38.9474	18.7268	0.217282	0.000813964	2.69e-06	0.00130586	5.26e-07	0.252916	0.292215	0.241616	0.105055	0.0493516	0.0395342	2632	4.52465	0.00401861	0.00244641	0.156945	0.21108	0.0142117	0.142366	0.116642	0.0253354	0.0102405	0.0299147	0.0019358	0.0226961	0.128028	0.00801016	0.0176369	0.00323994	0.00793218	0.0402355	0.0570845
SRR13122182	23.9048	37.1287	38.9474	18.7268	0.217282	0.000813964	2.69e-06	0.00130586	5.26e-07	0.252916	0.258082	0.227155	0.121429	0.0481779	0.0370075	2979	4.72805	0.00622807	0.00338151	0.0599036	0.229978	0.0169398	0.180878	0.120801	0.0331854	0.0139175	0.0267942	0.00250238	0.027493	0.147143	0.00888384	0.0161239	0.00180099	0.00478469	0.0527727	0.0464877
SRR13122183	23.8349	37.1391	38.9261	17.5689	0.21755	0.00081557	2.91e-06	0.00130166	5.27e-07	0.252693	0.297402	0.156951	0.13982	0.0339125	0.0260289	2990	4.56312	0.00634275	0.00303755	0.0476313	0.209	0.0179619	0.221092	0.113315	0.0311988	0.0125474	0.0221071	0.00228423	0.023471	0.151215	0.00818287	0.0159673	0.00167256	0.00433218	0.0499554	0.0586849
SRR13122184	24.1876	37.1441	39.356	19.0696	0.216131	0.00078102	2.58e-06	0.0013078	5.73e-07	0.253412	0.337875	0.124831	0.139989	0.0311303	0.0192574	2977	4.51175	0.00799095	0.0030943	0.0509245	0.218458	0.01704	0.208401	0.11292	0.0329871	0.0125236	0.0215305	0.00233046	0.0239406	0.145109	0.00935979	0.0165358	0.00178621	0.00456518	0.0587782	0.0517256
SRR13122185	18.8291	35.3003	39.7427	28.2608	0.239885	0.000154275	1.24e-05	0.00151718	1.06e-07	0.195079	0.163562	0.256144	0.134974	0.0512826	0.0410303	3027	5.08583	0.0108541	0.00402549	0.0663193	0.268286	0.0117953	0.104591	0.131045	0.0419075	0.0161466	0.0278975	0.00292728	0.0306924	0.125676	0.010794	0.0157285	0.00158159	0.00645514	0.0820353	0.0412415
SRR13122186	24.1876	37.1441	39.356	19.0696	0.216131	0.00078102	2.58e-06	0.0013078	5.73e-07	0.253412	0.326741	0.192087	0.119408	0.039197	0.0286554	2971	4.58213	0.00929752	0.00363997	0.0613717	0.253373	0.0136486	0.145389	0.126831	0.0387309	0.015044	0.0265935	0.00272371	0.0290135	0.131477	0.0100492	0.016154	0.0017528	0.00456386	0.070863	0.0394835
SRR13122187	24.1876	37.1441	39.356	19.0696	0.216131	0.00078102	2.58e-06	0.0013078	5.73e-07	0.253412	0.357242	0.188108	0.107881	0.041222	0.0277572	2944	4.35276	0.00667149	0.00333094	0.059314	0.226592	0.0186506	0.195352	0.115687	0.0329094	0.0132357	0.0244733	0.00252934	0.0263947	0.138068	0.0090956	0.0170061	0.00219692	0.00528164	0.0535261	0.0496864
SRR13122188	24.1774	37.1447	39.3854	18.0192	0.216143	0.000743018	2.47e-06	0.00130773	5.88e-07	0.253238	0.31196	0.182564	0.12836	0.0387837	0.0287463	2931	4.51727	0.00597127	0.0029702	0.0440149	0.208941	0.0219168	0.238787	0.108662	0.0306186	0.012373	0.0242593	0.00226	0.0250181	0.143903	0.00838879	0.0162169	0.00198484	0.00519501	0.0478333	0.0506868
SRR13122189	24.6146	37.0667	39.7936	20.6779	0.21425	0.000556378	2.31e-06	0.00132004	6.6e-07	0.253346	0.223986	0.168209	0.152672	0.0355408	0.0378955	2992	4.89361	0.00719461	0.002986	0.0587357	0.212709	0.0174626	0.215173	0.111555	0.0320748	0.012412	0.0217733	0.00230602	0.0234726	0.143889	0.00862529	0.0164135	0.0014922	0.00431793	0.0536826	0.0537247
SRR13122190	24.6146	37.0667	39.7936	20.6779	0.21425	0.000556378	2.31e-06	0.00132004	6.6e-07	0.253346	0.239703	0.169618	0.152855	0.0416522	0.0284961	2981	4.83119	0.00632427	0.00304271	0.0459227	0.207117	0.017199	0.244969	0.109328	0.0305191	0.0119577	0.0215242	0.00231309	0.0236941	0.136978	0.00852513	0.0161902	0.00156593	0.00438714	0.0501075	0.0583355
SRR13122191	24.6124	37.0738	39.8372	20.4182	0.214213	0.000519835	2.3e-06	0.00131683	6.74e-07	0.253228	0.326399	0.188712	0.116911	0.0432706	0.0311126	2920	4.43992	0.00623357	0.00355067	0.0624469	0.232345	0.0179138	0.181202	0.119787	0.0338999	0.0142442	0.0268004	0.00235046	0.028644	0.145547	0.00900519	0.0171535	0.00199825	0.00524553	0.0518917	0.0397405
SRR13122192	24.6124	37.0738	39.8372	20.4182	0.214213	0.000519835	2.3e-06	0.00131683	6.74e-07	0.253228	0.286204	0.190746	0.131387	0.0351643	0.0295415	3005	4.73382	0.00803537	0.00339704	0.0566081	0.235343	0.0136705	0.17611	0.119924	0.0356755	0.0140636	0.0243402	0.00267807	0.0268325	0.138481	0.00904587	0.0158447	0.00166615	0.00451306	0.0621451	0.0516262
SRR13122193	24.6124	37.0738	39.8372	20.4182	0.214213	0.000519835	2.3e-06	0.00131683	6.74e-07	0.253228	0.323565	0.218391	0.104948	0.0538941	0.0339143	2872	4.52857	0.00767207	0.00388665	0.0609401	0.260485	0.0140228	0.137059	0.131042	0.0385723	0.0163993	0.0292007	0.00290336	0.0328719	0.130193	0.00974156	0.0167462	0.00182418	0.00500449	0.0636502	0.0377845
SRR13122194	24.6124	37.0738	39.8372	20.4182	0.214213	0.000519835	2.3e-06	0.00131683	6.74e-07	0.253228	0.253739	0.230928	0.127424	0.0540149	0.0359746	2980	4.82274	0.00707371	0.00368789	0.052281	0.242304	0.0138997	0.177496	0.123565	0.0364651	0.0151767	0.027172	0.00266993	0.0293364	0.135729	0.00947961	0.0163006	0.00179139	0.00461418	0.058138	0.0428198
SRR13122195	24.6124	37.0738	39.8372	20.4182	0.214213	0.000519835	2.3e-06	0.00131683	6.74e-07	0.253228	0.311837	0.199293	0.117534	0.0438922	0.0309116	3047	4.5162	0.00637733	0.00344365	0.0490811	0.234825	0.0191459	0.189384	0.120644	0.0338548	0.0138375	0.0259621	0.002492	0.0272852	0.13562	0.00883543	0.017124	0.00197425	0.00489866	0.0532319	0.0519834
SRR13122196	19.0461	35.3709	39.745	29.0979	0.23876	0.000119079	1.12e-05	0.00155117	1.1e-07	0.197002	0.0677637	0.207579	0.173866	0.0431011	0.0352732	2934	5.36997	0.00989828	0.00344091	0.0494522	0.226146	0.0127336	0.16753	0.11866	0.0352211	0.0128236	0.0247053	0.00250888	0.023898	0.151054	0.00934656	0.014861	0.00177424	0.00789719	0.0707846	0.0572641
SRR13122197	24.7906	36.9789	39.9902	22.4219	0.213572	0.000466459	2.35e-06	0.00132407	6.84e-07	0.252375	0.414937	0.168517	0.0990205	0.0446562	0.0261391	2978	4.08214	0.00589079	0.00329292	0.0560398	0.223772	0.016613	0.202487	0.116317	0.0319069	0.0132339	0.0259892	0.00238702	0.0267632	0.141045	0.00918912	0.0174587	0.00270552	0.00569292	0.0494413	0.0497741
SRR13122198	24.7465	37.0039	39.9317	22.3212	0.213708	0.000439873	2.35e-06	0.00131833	6.95e-07	0.252672	0.401788	0.172576	0.101824	0.0403595	0.0268933	2948	4.131	0.00639371	0.0035019	0.0571262	0.237596	0.0208139	0.18202	0.118802	0.0335658	0.0139261	0.0265404	0.00250112	0.027748	0.135629	0.00924188	0.017804	0.00250109	0.00558009	0.0536027	0.045105
SRR13122199	24.7465	37.0039	39.9317	22.3212	0.213708	0.000439873	2.35e-06	0.00131833	6.95e-07	0.252672	0.677493	0.100054	0.0395226	0.0189419	0.017187	2981	2.47062	0.00593713	0.00453424	0.0568323	0.283911	0.0164801	0.0979873	0.138875	0.0401059	0.0180346	0.0364549	0.00316952	0.0377898	0.11948	0.01046	0.0200111	0.00560319	0.0171169	0.0572721	0.0299449
SRR13122200	24.7465	37.0039	39.9317	22.3212	0.213708	0.000439873	2.35e-06	0.00131833	6.95e-07	0.252672	0.348301	0.182185	0.112681	0.0453385	0.0268885	2953	4.39889	0.00641532	0.00334262	0.0528615	0.229829	0.0223968	0.19805	0.116359	0.0332379	0.0136225	0.0255872	0.00259423	0.0270117	0.137367	0.00908451	0.0170751	0.00226056	0.00551142	0.052571	0.0448223
SRR13122201	24.7465	37.0039	39.9317	22.3212	0.213708	0.000439873	2.35e-06	0.00131833	6.95e-07	0.252672	0.490668	0.131036	0.0944558	0.0251966	0.0200396	3005	3.64157	0.00639418	0.00335955	0.0532889	0.234944	0.0191799	0.187692	0.120218	0.0327825	0.0133949	0.026178	0.00240911	0.0275226	0.13006	0.00870377	0.0181994	0.0029867	0.0060434	0.0524809	0.0541622
SRR13122202	24.8607	36.9358	39.9143	24.9907	0.213258	0.000380011	2.37e-06	0.00131243	7.27e-07	0.252484	0.425987	0.168997	0.0999799	0.0333305	0.0246606	3009	4.21754	0.00871719	0.00372275	0.0588381	0.252307	0.0133881	0.144399	0.126203	0.0384028	0.0149893	0.0262228	0.0027982	0.0289641	0.132242	0.0102954	0.016765	0.00223965	0.00549427	0.0688507	0.0451609
SRR13122203	24.8709	36.8436	39.8715	26.2571	0.213086	0.000313302	2.4e-06	0.00130568	7.78e-07	0.251315	0.44104	0.204537	0.0776489	0.0426937	0.0300779	3036	3.9996	0.00818265	0.00428866	0.0576598	0.280851	0.0129967	0.104391	0.137428	0.0417491	0.0177174	0.032465	0.00304603	0.0351116	0.12808	0.010595	0.0175099	0.0026119	0.00601832	0.0691694	0.0301282
SRR13122204	24.8709	36.8436	39.8715	26.2571	0.213086	0.000313302	2.4e-06	0.00130568	7.78e-07	0.251315	0.390086	0.150638	0.116108	0.0264619	0.0224842	2979	4.19694	0.00654387	0.00337	0.0469563	0.230755	0.0169584	0.192794	0.120891	0.0333699	0.0133686	0.0245719	0.00251498	0.0268432	0.140138	0.0089139	0.0167106	0.00208286	0.00495469	0.054011	0.0542516
SRR13122205	24.839	36.7596	39.9465	23.898	0.213047	0.000295341	2.42e-06	0.00129998	8.05e-07	0.249475	0.472067	0.183071	0.0788177	0.0326656	0.0272976	2884	3.64474	0.00552484	0.00379264	0.0596571	0.248644	0.0217085	0.158792	0.123736	0.0343124	0.0147884	0.0310585	0.00251279	0.0306681	0.134207	0.00923567	0.0193729	0.0036323	0.00817299	0.0513106	0.0388721
SRR13122206	24.839	36.7596	39.9465	23.898	0.213047	0.000295341	2.42e-06	0.00129998	8.05e-07	0.249475	0.625799	0.117089	0.0618998	0.0239525	0.0181046	2994	2.78959	0.00499475	0.00395485	0.0495971	0.263714	0.017477	0.148301	0.131417	0.0357431	0.0162049	0.0324901	0.00282272	0.0337454	0.126991	0.00931352	0.0212684	0.00423575	0.00786443	0.0496405	0.0402241
SRR13122207	19.0461	35.3709	39.745	29.0979	0.23876	0.000119079	1.12e-05	0.00155117	1.1e-07	0.197002	0.153996	0.179558	0.15054	0.0504061	0.033512	3020	5.35811	0.0123906	0.00332617	0.0634488	0.241898	0.0114573	0.135563	0.116881	0.0388764	0.0133514	0.0222796	0.00259917	0.0240914	0.138887	0.0108963	0.0142341	0.00152908	0.00595051	0.0894185	0.0529221
SRR13122208	24.839	36.7596	39.9465	23.898	0.213047	0.000295341	2.42e-06	0.00129998	8.05e-07	0.249475	0.531204	0.158711	0.0703029	0.0299647	0.0225527	3004	3.41847	0.00714827	0.00401701	0.0526096	0.2706	0.0148695	0.128657	0.135072	0.0389298	0.0167034	0.0316173	0.00299238	0.033893	0.127553	0.00988865	0.0185385	0.00304618	0.00672798	0.0609765	0.03616
SRR13122209	24.839	36.7596	39.9465	23.898	0.213047	0.000295341	2.42e-06	0.00129998	8.05e-07	0.249475	0.379308	0.25582	0.0765542	0.0422297	0.0357233	2952	4.01427	0.00705652	0.00447428	0.0581257	0.282348	0.0144964	0.10093	0.138914	0.0413249	0.0180388	0.0346218	0.00314521	0.0375991	0.129799	0.00996094	0.0174293	0.0025132	0.00683862	0.0618695	0.0305154
SRR13122210	24.8936	36.6189	39.9104	22.5167	0.21272	0.000304359	2.43e-06	0.00130084	8.2e-07	0.247946	0.63424	0.1445	0.0467474	0.0253257	0.0206842	2882	2.64361	0.00539345	0.00437202	0.0486437	0.278896	0.015511	0.120271	0.138692	0.0380554	0.0177159	0.0367473	0.00303295	0.0372285	0.120878	0.00961034	0.02074	0.00476965	0.00930725	0.0525039	0.0376324
SRR13122211	24.8936	36.6189	39.9104	22.5167	0.21272	0.000304359	2.43e-06	0.00130084	8.2e-07	0.247946	0.707805	0.0826133	0.0505668	0.0152302	0.0123458	3003	2.38476	0.00802123	0.00384145	0.0576816	0.264703	0.0158737	0.122372	0.131126	0.0382791	0.0158793	0.0301832	0.00296177	0.0314105	0.125971	0.00948007	0.0207896	0.00501693	0.00969318	0.0643304	0.0423852
SRR13122212	24.8936	36.6189	39.9104	22.5167	0.21272	0.000304359	2.43e-06	0.00130084	8.2e-07	0.247946	0.650298	0.116111	0.0529607	0.0198357	0.0168665	2727	2.62077	0.00367044	0.00296665	0.0522432	0.243991	0.0187132	0.174083	0.13446	0.0278491	0.0137902	0.0353698	0.00236479	0.0282713	0.11568	0.00751981	0.0239057	0.00794805	0.0136715	0.0399366	0.0535661
SRR13122213	24.8936	36.6189	39.9104	22.5167	0.21272	0.000304359	2.43e-06	0.00130084	8.2e-07	0.247946	0.645024	0.121445	0.0540523	0.0217328	0.0172003	2986	2.62679	0.00543096	0.00401956	0.0498741	0.261927	0.0171101	0.145716	0.133219	0.0366422	0.01628	0.0325326	0.00289505	0.0343275	0.124778	0.00914081	0.0200671	0.00450416	0.00887465	0.0516047	0.0410565
SRR13122214	24.8936	36.6189	39.9104	22.5167	0.21272	0.000304359	2.43e-06	0.00130084	8.2e-07	0.247946	0.702506	0.0996098	0.0462547	0.0180848	0.0136655	2796	2.27107	0.00503231	0.00380841	0.0647059	0.256544	0.018588	0.148901	0.127107	0.0345774	0.0153662	0.0322357	0.00303492	0.0332181	0.125401	0.00841862	0.0219412	0.00546572	0.00955724	0.0485039	0.0375941
SRR13122215	25.2107	36.3463	39.9874	23.9948	0.211452	0.000399239	2.43e-06	0.00130372	8.41e-07	0.245861	0.703014	0.0865629	0.0482027	0.0160946	0.013593	2909	2.28312	0.00595898	0.00403366	0.0491055	0.264664	0.0169738	0.144529	0.132678	0.0362498	0.0162934	0.0317848	0.0029333	0.0328466	0.124001	0.00929085	0.0206642	0.00508284	0.0105864	0.0548751	0.0374481
SRR13122216	25.2107	36.3463	39.9874	23.9948	0.211452	0.000399239	2.43e-06	0.00130372	8.41e-07	0.245861	0.736598	0.0688857	0.0457347	0.0129177	0.0109627	2954	2.08716	0.00558873	0.00376083	0.0480041	0.257505	0.0172333	0.158588	0.129593	0.034727	0.0153475	0.0320551	0.0026714	0.0320468	0.124578	0.00890043	0.0212118	0.00589128	0.0113426	0.0498693	0.0410854
SRR13122217	25.2107	36.3463	39.9874	23.9948	0.211452	0.000399239	2.43e-06	0.00130372	8.41e-07	0.245861	0.604331	0.133004	0.0593789	0.0220523	0.0205189	2920	2.86457	0.00650035	0.00391501	0.0498576	0.256135	0.0160256	0.152581	0.129262	0.0370711	0.0160843	0.0313088	0.00286197	0.0325077	0.1264	0.00930181	0.0191814	0.00439263	0.0092636	0.0562028	0.0411477
SRR13122218	17.6208	35.05	39.0204	28.9335	0.246122	0.000515556	3.32e-05	0.00140474	1.02e-07	0.188206	0.0263395	0.0868051	0.240497	0.024335	0.0147611	2950	5.07773	0.00493879	0.00154075	0.0325884	0.134796	0.012244	0.369215	0.097639	0.0190339	0.0064258	0.0107043	0.00128757	0.0119569	0.152763	0.00552786	0.0105838	0.000645757	0.00216501	0.0356891	0.0902555
SRR13122219	25.4279	36.2379	40.0613	25.9474	0.210615	0.000438119	2.45e-06	0.00130464	8.5e-07	0.245464	0.695339	0.106637	0.0436132	0.019087	0.0159264	2946	2.31007	0.00513823	0.00414986	0.0585995	0.27123	0.017332	0.123227	0.134413	0.0369217	0.0168482	0.0350361	0.00301567	0.0359038	0.124113	0.009493	0.0213732	0.00555249	0.0107822	0.0519152	0.0349552
SRR13122220	25.4279	36.2379	40.0613	25.9474	0.210615	0.000438119	2.45e-06	0.00130464	8.5e-07	0.245464	0.690757	0.109633	0.0433476	0.0165853	0.0165617	3005	2.33143	0.00581849	0.00420431	0.0477217	0.270634	0.0161874	0.135993	0.13511	0.0377729	0.0169829	0.0340828	0.00306571	0.0354081	0.120738	0.0096822	0.0204261	0.0051252	0.0104049	0.0550227	0.035619
SRR13122221	25.4279	36.2379	40.0613	25.9474	0.210615	0.000438119	2.45e-06	0.00130464	8.5e-07	0.245464	0.767668	0.0606164	0.0366218	0.0112148	0.0111777	3006	1.8655	0.00529175	0.00405623	0.0489051	0.27205	0.0183254	0.130837	0.134993	0.0367117	0.0165863	0.0343922	0.00290189	0.0350238	0.120474	0.00986831	0.0228393	0.00640134	0.0136097	0.0500984	0.0366339
SRR13122222	25.4279	36.2379	40.0613	25.9474	0.210615	0.000438119	2.45e-06	0.00130464	8.5e-07	0.245464	0.573341	0.153948	0.0535808	0.025181	0.0229437	2919	3.00217	0.00591587	0.00362424	0.064968	0.250666	0.0162528	0.121001	0.127208	0.0327965	0.0140672	0.037329	0.00263218	0.0289156	0.125913	0.00884734	0.0242396	0.00766255	0.0246511	0.054255	0.0490546
SRR13122223	25.6223	36.1671	40.1426	27.8723	0.209823	0.000374149	2.46e-06	0.00130204	8.5e-07	0.245329	0.75023	0.0857423	0.0347742	0.0134935	0.0128667	2928	1.93332	0.00582275	0.00439148	0.0575994	0.280972	0.0163143	0.103293	0.139509	0.0391769	0.0175699	0.0354127	0.00304492	0.0370596	0.118958	0.00963257	0.0213034	0.00549359	0.0112316	0.0560662	0.037149
SRR13122224	25.6223	36.1671	40.1426	27.8723	0.209823	0.000374149	2.46e-06	0.00130204	8.5e-07	0.245329	0.714815	0.0867423	0.044251	0.0134661	0.0127851	2944	2.19192	0.00557952	0.00367722	0.0560378	0.254837	0.0173891	0.153215	0.127661	0.0343726	0.015135	0.0330026	0.00287862	0.0324658	0.123418	0.00861239	0.0214458	0.00598486	0.0117447	0.0507112	0.0418311
SRR13122225	25.6223	36.1671	40.1426	27.8723	0.209823	0.000374149	2.46e-06	0.00130204	8.5e-07	0.245329	0.443326	0.160942	0.0806786	0.0242901	0.0235533	2927	3.68054	0.00582026	0.00337721	0.0566205	0.221583	0.0148588	0.162046	0.115914	0.0308199	0.0127674	0.0267934	0.00218525	0.0258631	0.150526	0.00814146	0.0169225	0.00358847	0.0155555	0.0501514	0.0764653
SRR13122226	26.0804	36.0619	40.548	28.637	0.208008	0.000221112	2.47e-06	0.00128426	8.42e-07	0.245092	0.730279	0.0869299	0.0407952	0.0125808	0.0120323	3005	2.05126	0.00508142	0.00407199	0.0563367	0.270914	0.0190607	0.128232	0.134196	0.0359919	0.0163422	0.0349673	0.00283234	0.0350731	0.123565	0.00938339	0.0213069	0.00660519	0.0131509	0.0491519	0.0337374
SRR13122227	26.0804	36.0619	40.548	28.637	0.208008	0.000221112	2.47e-06	0.00128426	8.42e-07	0.245092	0.626148	0.127175	0.0499129	0.0169705	0.0171437	2965	2.68569	0.00568837	0.00436424	0.0550964	0.263113	0.0173989	0.126727	0.129819	0.0374654	0.0167043	0.034355	0.00297909	0.03483	0.130892	0.0100759	0.0191733	0.00565214	0.0139423	0.0540752	0.0376486
SRR13122228	26.0804	36.0619	40.548	28.637	0.208008	0.000221112	2.47e-06	0.00128426	8.42e-07	0.245092	0.725161	0.101016	0.0360347	0.014334	0.0138397	2945	2.08287	0.0052429	0.00449532	0.0575605	0.283719	0.0169859	0.102651	0.139282	0.03875	0.0178262	0.0382958	0.00304433	0.0379427	0.119621	0.00992557	0.0209677	0.00665649	0.0137565	0.0528665	0.0304113
SRR13122229	17.6208	35.05	39.0204	28.9335	0.246122	0.000515556	3.32e-05	0.00140474	1.02e-07	0.188206	0.0305156	0.213075	0.183743	0.0620331	0.0391578	3011	5.38484	0.00701208	0.00269131	0.0495052	0.209853	0.0109902	0.215765	0.111336	0.0296353	0.0113337	0.0193024	0.00210755	0.0209737	0.159108	0.00781971	0.014941	0.00101666	0.00299759	0.0540683	0.0695433
SRR13122230	26.0804	36.0619	40.548	28.637	0.208008	0.000221112	2.47e-06	0.00128426	8.42e-07	0.245092	0.526848	0.171752	0.0619585	0.0202265	0.022536	2986	3.20389	0.0067468	0.0045147	0.0594258	0.273126	0.0145254	0.110432	0.135536	0.0405989	0.017445	0.0336637	0.00316573	0.0355172	0.125334	0.0104706	0.0179086	0.00365643	0.0130152	0.0615077	0.0334102
SRR13122231	26.0804	36.0619	40.548	28.637	0.208008	0.000221112	2.47e-06	0.00128426	8.42e-07	0.245092	0.625724	0.112411	0.0585209	0.0175986	0.0154832	2896	2.82218	0.00445006	0.00342794	0.0575547	0.236348	0.0217362	0.16988	0.11931	0.0312683	0.0137702	0.0303808	0.00249107	0.0289193	0.130257	0.00876365	0.0198834	0.00564159	0.0137905	0.0439519	0.0581749
SRR13122232	26.3453	36.0821	40.9442	30.9121	0.207011	0.000138542	2.47e-06	0.00126763	8.43e-07	0.245379	0.658807	0.127921	0.0429894	0.019099	0.0175312	2991	2.62919	0.00714973	0.00448103	0.0610162	0.291133	0.0153481	0.083954	0.140871	0.0418946	0.0187638	0.036146	0.00317842	0.0380482	0.119482	0.0105724	0.0200134	0.00450078	0.0123003	0.0636432	0.027504
SRR13122233	26.3453	36.0821	40.9442	30.9121	0.207011	0.000138542	2.47e-06	0.00126763	8.43e-07	0.245379	0.680709	0.111975	0.0416281	0.0178595	0.0168089	2892	2.44434	0.00496231	0.00440537	0.0477536	0.281735	0.0161445	0.111824	0.138822	0.0386044	0.017991	0.0369452	0.00294196	0.0386351	0.120127	0.00988608	0.0207941	0.0053912	0.0135709	0.0508802	0.0385864
SRR13122234	26.3453	36.0821	40.9442	30.9121	0.207011	0.000138542	2.47e-06	0.00126763	8.43e-07	0.245379	0.685304	0.103561	0.0439992	0.0165804	0.0162534	2950	2.42172	0.00531921	0.00429925	0.0595103	0.280565	0.0168175	0.111289	0.136704	0.0377136	0.0171464	0.035562	0.00292268	0.0363017	0.120037	0.00960086	0.0217566	0.00551146	0.0124235	0.0527949	0.0337248
SRR13122235	26.3453	36.0821	40.9442	30.9121	0.207011	0.000138542	2.47e-06	0.00126763	8.43e-07	0.245379	0.686963	0.102658	0.0444448	0.0154736	0.0153635	2984	2.40034	0.00586343	0.00430602	0.0498724	0.275886	0.0169888	0.117726	0.137392	0.0384091	0.0172294	0.0342825	0.00311613	0.0363952	0.121896	0.00985197	0.0204738	0.00480683	0.0120137	0.0551041	0.0383863
SRR13122236	26.6493	36.0581	41.357	35.2106	0.206072	0.000114909	2.5e-06	0.00125069	8.81e-07	0.24531	0.668371	0.101554	0.0502332	0.0158494	0.0150234	2952	2.49795	0.00563982	0.00386273	0.0463776	0.251245	0.0174178	0.149384	0.127673	0.0359687	0.0160973	0.0308239	0.00279892	0.0333397	0.131443	0.00956696	0.0194714	0.00500738	0.0115564	0.0528129	0.049513
SRR13122237	26.5921	36.0765	41.2842	34.0221	0.206191	0.000107768	2.48e-06	0.00124312	9.24e-07	0.24543	0.759503	0.065641	0.0422407	0.0102037	0.0118295	3009	2.0087	0.00535588	0.00421491	0.0485731	0.275354	0.0183158	0.123746	0.134847	0.037566	0.0169841	0.0344431	0.00310021	0.0360929	0.118941	0.010362	0.0221026	0.00644076	0.0140877	0.0519671	0.0375063
SRR13122238	26.7978	36.0053	41.5036	30.109	0.205453	0.000105748	2.44e-06	0.00122532	9.87e-07	0.244867	0.772177	0.0697523	0.0307411	0.0136769	0.0147724	2939	1.87767	0.00549949	0.00470792	0.0582636	0.295712	0.0164959	0.0871217	0.142643	0.0402134	0.0186184	0.038256	0.0032789	0.0399345	0.11543	0.010499	0.0219563	0.0064972	0.0150107	0.0557456	0.0241162
SRR13122239	26.7978	36.0053	41.5036	30.109	0.205453	0.000105748	2.44e-06	0.00122532	9.87e-07	0.244867	0.270439	0.255423	0.104225	0.0567215	0.0364134	3019	4.74663	0.00854194	0.0039896	0.0612088	0.266905	0.0147802	0.124478	0.13214	0.0401633	0.0164853	0.0296535	0.00290452	0.0327812	0.131344	0.0102573	0.0163533	0.00182673	0.0048664	0.0680624	0.0332579
SRR13122240	15.9769	34.8198	38.3476	36.6461	0.253207	0.00201888	0.000138505	0.00161501	1.28e-07	0.179092	0.0128173	0.125247	0.234985	0.0285983	0.0191708	2958	5.15531	0.0050683	0.00185219	0.0359397	0.156968	0.0118321	0.340744	0.0945931	0.0220554	0.00780844	0.0133267	0.00153238	0.0147386	0.156398	0.00677062	0.0126447	0.000775389	0.00218828	0.0372898	0.0774739
SRR13122241	26.7978	36.0053	41.5036	30.109	0.205453	0.000105748	2.44e-06	0.00122532	9.87e-07	0.244867	0.658382	0.0902199	0.0535374	0.0150152	0.0145762	2899	2.54992	0.00535	0.00401377	0.0604343	0.251229	0.0202177	0.146784	0.124557	0.0337858	0.0152366	0.0316866	0.00280272	0.0319952	0.130882	0.00906456	0.0205542	0.00564132	0.0158529	0.0478804	0.0420325
SRR13122242	26.7978	36.0053	41.5036	30.109	0.205453	0.000105748	2.44e-06	0.00122532	9.87e-07	0.244867	0.688221	0.108848	0.039807	0.0179513	0.0167576	2946	2.36774	0.00618763	0.00451924	0.0575887	0.279096	0.0172259	0.104898	0.1375	0.0394007	0.0174917	0.035772	0.0031594	0.037158	0.124124	0.00989792	0.0204438	0.00596148	0.0153854	0.0572519	0.0269381
SRR13122243	27.0751	35.9317	41.8475	27.1562	0.204555	9.39e-05	2.45e-06	0.00121522	9.98e-07	0.24427	0.619857	0.11929	0.0514775	0.0220546	0.0194533	3014	2.80418	0.00627645	0.004586	0.0487585	0.271656	0.0156664	0.116684	0.135647	0.0401248	0.017576	0.0336178	0.00312227	0.0359069	0.126683	0.0106601	0.0190628	0.0046835	0.0154257	0.0590341	0.0348296
SRR13122244	27.0751	35.9317	41.8475	27.1562	0.204555	9.39e-05	2.45e-06	0.00121522	9.98e-07	0.24427	0.552154	0.131666	0.0603251	0.0233765	0.0232792	2903	3.21037	0.00459175	0.00376201	0.04962	0.235419	0.0191783	0.161278	0.127578	0.0314269	0.0135713	0.0341488	0.00224743	0.028457	0.130125	0.00845162	0.0206299	0.00814726	0.0295294	0.0449637	0.0468753
SRR13122245	27.0873	35.9283	41.8515	26.5	0.204489	0.000111154	2.45e-06	0.00121195	1.03e-06	0.244285	0.503859	0.144126	0.0703054	0.0243792	0.0252748	3025	3.42131	0.00538448	0.00435379	0.0458767	0.262792	0.0158205	0.145336	0.13262	0.0372106	0.0167532	0.0325605	0.00284283	0.0349551	0.127448	0.00985772	0.0178044	0.00359972	0.0135981	0.0515616	0.0396246
SRR13122246	27.0873	35.9283	41.8515	26.5	0.204489	0.000111154	2.45e-06	0.00121195	1.03e-06	0.244285	0.487502	0.159768	0.0672125	0.0287397	0.0280585	3007	3.61977	0.00659417	0.00459427	0.0582549	0.264171	0.0156859	0.11951	0.131765	0.039931	0.0174416	0.0327834	0.00295337	0.0355895	0.132986	0.0110766	0.0179027	0.00363394	0.0142612	0.0600432	0.0308227
SRR13122247	27.3989	35.8254	42.2302	24.2675	0.203576	8.87e-05	2.46e-06	0.00120134	1.03e-06	0.243381	0.642504	0.103224	0.0508149	0.0175835	0.01779	2945	2.75782	0.00656653	0.00443693	0.0481435	0.266709	0.0167227	0.124211	0.131938	0.0384774	0.0168119	0.0318848	0.00288548	0.0350697	0.129094	0.011086	0.0199688	0.00473476	0.0140762	0.0576507	0.0395329
SRR13122248	27.3989	35.8254	42.2302	24.2675	0.203576	8.87e-05	2.46e-06	0.00120134	1.03e-06	0.243381	0.68092	0.0872021	0.0444945	0.0145354	0.0166083	2984	2.56033	0.00901833	0.00426492	0.0595299	0.277488	0.0149193	0.0931223	0.134648	0.0417794	0.0172551	0.0313123	0.00316668	0.0346505	0.126677	0.0109544	0.0194157	0.00439729	0.0133981	0.073898	0.0301043
SRR13122249	27.4171	35.8273	42.2532	23.928	0.20352	0.000106255	2.46e-06	0.00119923	1.06e-06	0.243441	0.727371	0.0550307	0.0513854	0.0093849	0.0113768	3047	2.1996	0.00557644	0.00369452	0.0466509	0.250615	0.0179162	0.161276	0.125832	0.0343366	0.0151494	0.0296694	0.00276421	0.0314457	0.12751	0.00966212	0.021022	0.00553869	0.0131237	0.0502645	0.0479525
SRR13122250	27.7342	35.6572	42.5617	21.8442	0.20268	6.63e-05	2.55e-06	0.00118711	1.05e-06	0.241912	0.693598	0.0859344	0.0469304	0.0136383	0.0150457	2983	2.453	0.00803	0.00429463	0.0580608	0.273075	0.0153018	0.104586	0.133558	0.0403309	0.0171618	0.0320508	0.00313056	0.0351044	0.127159	0.0101401	0.019785	0.0044461	0.0130745	0.0668458	0.0338645
SRR13122251	16.0073	34.8622	38.3039	37.712	0.253084	0.00168015	0.000112377	0.00147791	1.18e-07	0.179781	0.0175403	0.247252	0.185062	0.0418774	0.0259802	3004	5.08692	0.00850531	0.00279859	0.0566159	0.214656	0.0112187	0.203653	0.109456	0.0317102	0.0119247	0.0204491	0.00228496	0.0217812	0.159044	0.00847611	0.0144766	0.00103013	0.00313185	0.0611077	0.05768
SRR13122252	28.112	35.4889	43.0266	18.9026	0.20167	5.05e-05	2.81e-06	0.00117103	1.1e-06	0.240257	0.66207	0.0852039	0.0555714	0.0159714	0.0153094	3029	2.80601	0.00603115	0.00402117	0.0479271	0.260127	0.0179824	0.145865	0.127889	0.036228	0.0158147	0.0314038	0.00276048	0.033001	0.128884	0.0103737	0.0200342	0.00483125	0.0137861	0.0540538	0.0389846
SRR13122253	28.112	35.4889	43.0266	18.9026	0.20167	5.05e-05	2.81e-06	0.00117103	1.1e-06	0.240257	0.705405	0.0796964	0.0460834	0.0149926	0.0139964	3069	2.54567	0.00686648	0.00430638	0.0518026	0.275329	0.016392	0.116245	0.134336	0.0396205	0.0170684	0.0329816	0.0029731	0.0359656	0.12608	0.0106901	0.0198153	0.00492899	0.0128361	0.0603419	0.0314218
SRR13122254	28.3427	35.2438	43.0657	13.9982	0.201184	4.36e-05	2.98e-06	0.00115584	1.14e-06	0.238379	0.606517	0.114386	0.0536647	0.0252564	0.0195125	2970	3.05944	0.00732965	0.00433653	0.0486064	0.269979	0.0152286	0.116358	0.134352	0.0408249	0.0171712	0.032375	0.00314161	0.0347226	0.13042	0.0105516	0.0182318	0.00446768	0.0148897	0.0640165	0.0329969
SRR13122255	28.3427	35.2438	43.0657	13.9982	0.201184	4.36e-05	2.98e-06	0.00115584	1.14e-06	0.238379	0.548991	0.107857	0.0823795	0.0200655	0.018451	2922	3.18157	0.00597401	0.00406546	0.0470081	0.250619	0.0172626	0.164125	0.125315	0.0360148	0.0159058	0.0304094	0.00289432	0.0323901	0.130216	0.0100686	0.0186332	0.00394959	0.0129789	0.0518291	0.0403418
SRR13122256	28.3427	35.2438	43.0657	13.9982	0.201184	4.36e-05	2.98e-06	0.00115584	1.14e-06	0.238379	0.605507	0.123092	0.0556742	0.0214508	0.0226902	2962	2.93219	0.00684286	0.0043651	0.0502562	0.263488	0.0157146	0.130275	0.131677	0.0383713	0.01664	0.0316139	0.00296783	0.033905	0.132483	0.00982582	0.0180889	0.00460989	0.0124424	0.0594577	0.0369761
SRR13122257	28.3427	35.2438	43.0657	13.9982	0.201184	4.36e-05	2.98e-06	0.00115584	1.14e-06	0.238379	0.692391	0.0884987	0.0431475	0.016761	0.0160155	2867	2.5413	0.00741075	0.00437241	0.055586	0.272673	0.0160135	0.106657	0.134739	0.0404838	0.017189	0.0322238	0.00311986	0.0348624	0.129361	0.0107392	0.0198432	0.00488662	0.0136905	0.0646415	0.031507
SRR13122258	28.4341	35.3425	43.4044	13.8573	0.200986	4.27e-05	2.98e-06	0.00115761	1.13e-06	0.238962	0.705468	0.0873802	0.0429257	0.014377	0.0142918	2945	2.58168	0.00847562	0.00425127	0.0579271	0.273152	0.015188	0.105927	0.131965	0.0414527	0.0169182	0.0316051	0.00318529	0.0340771	0.12855	0.0102644	0.0201657	0.00473986	0.0123575	0.0704797	0.0293199
SRR13122259	28.711	35.1714	43.6236	10.6305	0.200554	5.08e-05	2.94e-06	0.00114208	1.14e-06	0.237552	0.665141	0.102241	0.0488219	0.0169816	0.0154827	3022	2.91787	0.010235	0.00415508	0.0614531	0.275384	0.0146819	0.0951275	0.1327	0.042504	0.0166691	0.0302243	0.00311603	0.0333711	0.129008	0.0107776	0.0186382	0.003913	0.0105947	0.0792816	0.0281655
SRR13122260	28.711	35.1714	43.6236	10.6305	0.200554	5.08e-05	2.94e-06	0.00114208	1.14e-06	0.237552	0.674901	0.106714	0.048687	0.0169105	0.0154488	2888	2.7539	0.00892502	0.00414593	0.0591003	0.275722	0.0140769	0.103969	0.133782	0.0413799	0.0168578	0.031665	0.00312025	0.0341728	0.127996	0.010879	0.0192102	0.00430669	0.0112912	0.0729498	0.0264494
SRR13122261	28.711	35.1714	43.6236	10.6305	0.200554	5.08e-05	2.94e-06	0.00114208	1.14e-06	0.237552	0.657706	0.0993113	0.0521569	0.0178857	0.0182835	3018	2.98609	0.00917841	0.00416123	0.0554448	0.271958	0.0141854	0.111979	0.132684	0.041944	0.0169414	0.0300435	0.00304638	0.0337277	0.127863	0.0105688	0.0181548	0.00371011	0.00982008	0.0736922	0.030897
SRR13122262	16.6214	34.8877	38.4938	30.3376	0.251045	0.00111136	7.25e-05	0.00141331	1.07e-07	0.182813	0.0196049	0.16965	0.217046	0.0409716	0.0235573	2964	5.21949	0.0043336	0.00190107	0.035233	0.152037	0.0115825	0.349485	0.101662	0.0205448	0.00778358	0.0134281	0.00158609	0.0148038	0.155402	0.00639866	0.0120316	0.000788211	0.00239429	0.0348012	0.0738023
SRR13122263	28.711	35.1714	43.6236	10.6305	0.200554	5.08e-05	2.94e-06	0.00114208	1.14e-06	0.237552	0.624745	0.104809	0.0571765	0.0184122	0.0175424	2979	3.15467	0.00915651	0.00412105	0.0591971	0.268447	0.0145538	0.111438	0.130745	0.0415602	0.0164592	0.0295566	0.00290305	0.033082	0.13065	0.0105142	0.0182192	0.00346135	0.01074	0.0754882	0.0297078
SRR13122264	28.711	35.1714	43.6236	10.6305	0.200554	5.08e-05	2.94e-06	0.00114208	1.14e-06	0.237552	0.618444	0.125744	0.0519636	0.0217883	0.0195271	3050	3.06449	0.00877419	0.00427653	0.0574173	0.27053	0.0145442	0.109324	0.132593	0.0414639	0.0167683	0.0309347	0.00303515	0.0337125	0.129394	0.0104511	0.0182441	0.00383844	0.0112388	0.0727904	0.030668
SRR13122265	28.711	35.1714	43.6236	10.6305	0.200554	5.08e-05	2.94e-06	0.00114208	1.14e-06	0.237552	0.646864	0.101181	0.0544354	0.0189547	0.0150698	3037	3.04827	0.00967773	0.00399003	0.0566193	0.2659	0.0143322	0.120641	0.1296	0.0405088	0.015711	0.0289027	0.00292454	0.0321273	0.12843	0.0105246	0.0180734	0.00380303	0.0102409	0.0746461	0.0333476
SRR13122266	28.8181	35.2073	43.8651	10.1579	0.200185	5.52e-05	2.88e-06	0.00114131	1.15e-06	0.237768	0.6306	0.112517	0.0543872	0.0198065	0.0175784	3060	3.14458	0.0114244	0.00398613	0.0655912	0.274818	0.0136526	0.0939006	0.131968	0.0435914	0.0163604	0.0287682	0.00306566	0.0319563	0.126547	0.0103841	0.0174189	0.00322305	0.00906098	0.0875616	0.0267215
SRR13122267	29.1434	35.1052	44.2601	8.65436	0.199381	6.74e-05	2.7e-06	0.00113085	1.12e-06	0.236977	0.676215	0.10042	0.0439662	0.0166073	0.0171403	2949	2.70518	0.0100368	0.00446742	0.0606079	0.285676	0.0142705	0.0847066	0.137803	0.0436512	0.0174193	0.0320725	0.00323496	0.0344895	0.120736	0.010787	0.0189962	0.00381994	0.0114975	0.0803007	0.0254279
SRR13122268	29.3525	35.0378	44.529	7.82493	0.198971	7.63e-05	2.72e-06	0.0011254	1.09e-06	0.236433	0.599326	0.116117	0.0634106	0.0198728	0.0170502	2993	3.1341	0.00834495	0.00406181	0.0555282	0.257353	0.0156837	0.140457	0.126635	0.0392902	0.0158328	0.0299729	0.00294478	0.0324475	0.127339	0.0102287	0.0188584	0.00436035	0.0141801	0.0673953	0.029087
SRR13122269	29.3525	35.0378	44.529	7.82493	0.198971	7.63e-05	2.72e-06	0.0011254	1.09e-06	0.236433	0.694526	0.098643	0.0396637	0.0177758	0.0169138	2867	2.53449	0.00855281	0.00446251	0.05594	0.273976	0.0152545	0.108025	0.134847	0.0400995	0.0170922	0.0323851	0.00302724	0.0348854	0.125637	0.0108823	0.0200618	0.00526091	0.0142756	0.0692876	0.0260475
SRR13122270	29.2716	35.1731	44.7785	12.8634	0.198943	2.3e-05	3.61e-06	0.00112284	5.98e-07	0.236832	0.536887	0.208071	0.0427588	0.0297471	0.033784	2955	3.18427	0.00669469	0.00534576	0.0599453	0.297721	0.0148797	0.0706209	0.146853	0.0445129	0.0202138	0.0384355	0.00348295	0.0414966	0.120618	0.0113775	0.018113	0.00360958	0.0129092	0.0645134	0.0186565
SRR13122271	29.2716	35.1731	44.7785	12.8634	0.198943	2.3e-05	3.61e-06	0.00112284	5.98e-07	0.236832	0.56831	0.178123	0.0494381	0.0269745	0.024684	2943	3.1143	0.00628089	0.00465959	0.0621851	0.267974	0.0184861	0.110502	0.133256	0.0393388	0.0175667	0.0364436	0.00286249	0.0365821	0.130607	0.0103828	0.0199209	0.00521159	0.0146626	0.0600046	0.0230738
SRR13122272	29.2716	35.1731	44.7785	12.8634	0.198943	2.3e-05	3.61e-06	0.00112284	5.98e-07	0.236832	0.514292	0.200974	0.0566404	0.0251512	0.0277831	2946	3.38307	0.00912131	0.00466123	0.0597388	0.283256	0.0134945	0.0919673	0.139024	0.0433714	0.0181178	0.0332293	0.00305737	0.0362821	0.125704	0.0102837	0.0176717	0.0030124	0.00982825	0.0730002	0.0251783
SRR13122273	16.6872	34.913	38.5873	29.433	0.250744	0.00109024	7.12e-05	0.00141769	1.04e-07	0.183097	0.106213	0.180808	0.179483	0.0414814	0.0308852	2993	5.35916	0.00835913	0.00298404	0.0618992	0.210092	0.0138614	0.181065	0.108715	0.0316049	0.0116902	0.0204887	0.00221698	0.021658	0.158039	0.00893893	0.0137634	0.00148371	0.0058282	0.0614535	0.0758591
SRR13122274	29.2542	35.1565	44.7655	12.9858	0.198936	1.39e-05	3.28e-06	0.0011233	6.03e-07	0.236443	0.566358	0.162577	0.0570747	0.0229026	0.0244449	3007	3.11965	0.00706617	0.00452568	0.0514565	0.277028	0.0161017	0.116092	0.136565	0.0403897	0.0173185	0.0334362	0.00313622	0.0359749	0.128613	0.0100113	0.0186263	0.00361118	0.00975287	0.0619608	0.0283338
SRR13122275	29.2542	35.1565	44.7655	12.9858	0.198936	1.39e-05	3.28e-06	0.0011233	6.03e-07	0.236443	0.715023	0.0885406	0.0439575	0.0134802	0.0130574	2904	2.31829	0.00685837	0.00372087	0.0647522	0.247164	0.024639	0.149879	0.121622	0.0339001	0.0145251	0.030518	0.00265936	0.0296563	0.134049	0.0095611	0.0221676	0.00689056	0.0133031	0.0559027	0.0282321
SRR13122276	29.129	35.2098	44.7267	14.0635	0.199367	1.15e-05	3.51e-06	0.00112317	5.4e-07	0.236568	0.635724	0.130082	0.0580992	0.015265	0.0193343	3022	2.70479	0.00832218	0.00403081	0.0581255	0.271201	0.0145231	0.118406	0.133305	0.0397874	0.0166468	0.0309703	0.00301974	0.0328248	0.127177	0.00950632	0.0188025	0.0036788	0.00701643	0.0678979	0.0347586
SRR13122277	29.129	35.2098	44.7267	14.0635	0.199367	1.15e-05	3.51e-06	0.00112317	5.4e-07	0.236568	0.640106	0.127452	0.0507335	0.016878	0.0164025	2991	2.7969	0.00665792	0.00404979	0.0482446	0.262628	0.0170647	0.146634	0.131798	0.0378274	0.0163826	0.0317895	0.00295913	0.033612	0.12591	0.0100863	0.0194751	0.00444742	0.0105586	0.0572363	0.0326387
SRR13122278	29.129	35.2098	44.7267	14.0635	0.199367	1.15e-05	3.51e-06	0.00112317	5.4e-07	0.236568	0.611832	0.141335	0.0549664	0.0197932	0.0202342	3037	2.92743	0.005714	0.00427476	0.0572004	0.269895	0.0184493	0.134158	0.13314	0.0375373	0.0165624	0.0342588	0.00291193	0.0350835	0.122061	0.0104941	0.0200246	0.00446982	0.010932	0.0533182	0.0295152
SRR13122279	29.129	35.2098	44.7267	14.0635	0.199367	1.15e-05	3.51e-06	0.00112317	5.4e-07	0.236568	0.64251	0.129266	0.050494	0.0207274	0.0185251	2895	2.7778	0.00678612	0.00401481	0.0573727	0.257612	0.0166607	0.144333	0.128928	0.0376837	0.016107	0.0309864	0.00292871	0.0325932	0.128055	0.0103849	0.0192598	0.00478869	0.0111249	0.059035	0.0313452
SRR13122280	28.785	35.2776	44.2467	17.7799	0.200196	1.76e-05	3.54e-06	0.00111117	4.66e-07	0.237097	0.630802	0.108246	0.0688334	0.0164305	0.0159431	2882	2.752	0.00674736	0.00388214	0.0519038	0.263112	0.0169319	0.14792	0.128597	0.0375376	0.0161983	0.0304309	0.00305477	0.0324641	0.127471	0.00910691	0.0188339	0.00387266	0.00720833	0.0572279	0.0375008
SRR13122281	28.785	35.2776	44.2467	17.7799	0.200196	1.76e-05	3.54e-06	0.00111117	4.66e-07	0.237097	0.615708	0.120218	0.0681719	0.0153306	0.0172298	3011	2.8094	0.00800888	0.00374384	0.0511067	0.256592	0.015642	0.148479	0.127295	0.0379135	0.0155777	0.0288381	0.0028664	0.0308942	0.134452	0.0092522	0.0183979	0.00363383	0.0066066	0.0648567	0.0358435
SRR13122282	28.785	35.2776	44.2467	17.7799	0.200196	1.76e-05	3.54e-06	0.00111117	4.66e-07	0.237097	0.67637	0.0930851	0.0516749	0.0136171	0.0130529	3032	2.83704	0.0090365	0.00385148	0.0540213	0.26167	0.0149274	0.132689	0.129394	0.0394253	0.0158723	0.0288731	0.00293982	0.0317031	0.126887	0.0105052	0.0188582	0.00394677	0.010166	0.0704812	0.0347517
SRR13122283	28.785	35.2776	44.2467	17.7799	0.200196	1.76e-05	3.54e-06	0.00111117	4.66e-07	0.237097	0.636915	0.153219	0.0506374	0.0216137	0.0228235	3005	2.73723	0.00817015	0.00448188	0.0634577	0.284351	0.0147584	0.0873353	0.140646	0.042529	0.0184587	0.0347233	0.00322033	0.0366523	0.124485	0.0105597	0.0191728	0.00396101	0.00760057	0.0691077	0.0263302
SRR13122284	18.461	35.2967	38.7572	25.7783	0.241712	0.000289602	2.31e-05	0.00161766	1.19e-07	0.196224	0.367292	0.122343	0.129004	0.0175853	0.0190763	3004	4.12824	0.00917101	0.00307286	0.0555782	0.223756	0.0128943	0.181256	0.114561	0.0340466	0.0127382	0.022027	0.00238314	0.0235853	0.141783	0.00876248	0.0156269	0.00187306	0.00822774	0.0661978	0.0624584
SRR13122285	22.0447	35.5581	38.2716	33.9627	0.225101	6.9e-05	1.99e-05	0.00177688	2.33e-07	0.220803	0.458229	0.148407	0.0881245	0.0361069	0.0248199	2858	3.6916	0.00512443	0.00342115	0.054871	0.219911	0.0156564	0.185686	0.132987	0.031321	0.0132946	0.0268116	0.00229804	0.0271093	0.127412	0.00798133	0.0170085	0.0033082	0.0104872	0.0476729	0.0676388
SRR13122286	21.7685	35.3785	39.4501	20.5439	0.227197	0.00116669	0.000108535	0.00277809	3.51e-07	0.213579	0.476039	0.121253	0.0912888	0.0261957	0.0238064	2987	3.60308	0.0061309	0.00336278	0.0437771	0.225193	0.0140099	0.194519	0.125576	0.0323526	0.0134805	0.0263155	0.00234567	0.0271591	0.1331	0.00849354	0.0168754	0.00272513	0.0104821	0.0506751	0.0634274
