# Supplementary material for: Global biogeography of microbes driving ocean ecological status under climate change
Source: Nat Commun. 2024 May 31;15:4657. doi: 10.1038/s41467-024-49124-0 (PMC11143227; doi:10.1038/s41467-024-49124-0)
Supplement: Supplementary file 8 — Supplementary Data 5 [file 41467_2024_49124_MOESM8_ESM.xlsx]

## Sheet: Sheet1
Target Variable	Model	Best Parameters	R2_overall	R2_test
3h4h	Random Forest	{'randomforest__max_depth': 10, 'randomforest__min_samples_split': 5, 'randomforest__n_estimators': 600}	0.658899	0.402031
3h4h	XGBoost	{'xgboost__learning_rate': 0.2, 'xgboost__max_depth': 9, 'xgboost__n_estimators': 100}	0.518451	0.440992
3h4h	K Nearest Neighbors	{'knearestneighbors__metric': 'manhattan', 'knearestneighbors__n_neighbors': 10, 'knearestneighbors__weights': 'uniform'}	0.479496	0.4031
3h4h	Linear Regression	{}	0.339415	0.377796
3h4h	Lasso	{'lasso__alpha': 0.0001, 'lasso__max_iter': 5000}	0.200841	0.223916
acetyl-CoA_pathway	Random Forest	{'randomforest__max_depth': 10, 'randomforest__min_samples_split': 5, 'randomforest__n_estimators': 600}	0.513851	0.27378
acetyl-CoA_pathway	XGBoost	{'xgboost__learning_rate': 0.01, 'xgboost__max_depth': 3, 'xgboost__n_estimators': 600}	0.384405	0.272323
acetyl-CoA_pathway	K Nearest Neighbors	{'knearestneighbors__metric': 'manhattan', 'knearestneighbors__n_neighbors': 10, 'knearestneighbors__weights': 'uniform'}	0.342428	0.270937
acetyl-CoA_pathway	Linear Regression	{}	0.205338	0.169837
acetyl-CoA_pathway	Lasso	{'lasso__alpha': 0.0001, 'lasso__max_iter': 5000}	0.174375	0.129759
Antenna_proteins	Random Forest	{'randomforest__max_depth': 10, 'randomforest__min_samples_split': 5, 'randomforest__n_estimators': 600}	0.642678	0.253035
Antenna_proteins	XGBoost	{'xgboost__learning_rate': 0.1, 'xgboost__max_depth': 5, 'xgboost__n_estimators': 100}	0.576909	0.293972
Antenna_proteins	K Nearest Neighbors	{'knearestneighbors__metric': 'manhattan', 'knearestneighbors__n_neighbors': 10, 'knearestneighbors__weights': 'uniform'}	0.456537	0.288669
Antenna_proteins	Linear Regression	{}	0.282682	0.208073
Antenna_proteins	Lasso	{'lasso__alpha': 0.0001, 'lasso__max_iter': 5000}	0.217789	0.172032
Ascomycota	K Nearest Neighbors	{'knearestneighbors__metric': 'euclidean', 'knearestneighbors__n_neighbors': 3, 'knearestneighbors__weights': 'uniform'}	0.846516	0.779727
Ascomycota	XGBoost	{'xgboost__learning_rate': 0.2, 'xgboost__max_depth': 3, 'xgboost__n_estimators': 100}	0.871038	0.75488
Ascomycota	Linear Regression	{}	0.58091	0.657575
Ascomycota	Lasso	{'lasso__alpha': 0.001, 'lasso__max_iter': 5000}	0.539972	0.587919
Ascomycota	Random Forest	{'randomforest__max_depth': 10, 'randomforest__min_samples_split': 5, 'randomforest__n_estimators': 600}	0.870689	0.774333
Assimilatory_nitrate_reduction	Random Forest	{'randomforest__max_depth': 10, 'randomforest__min_samples_split': 5, 'randomforest__n_estimators': 500}	0.454124	0.198283
Assimilatory_nitrate_reduction	XGBoost	{'xgboost__learning_rate': 0.01, 'xgboost__max_depth': 3, 'xgboost__n_estimators': 600}	0.353751	0.192057
Assimilatory_nitrate_reduction	K Nearest Neighbors	{'knearestneighbors__metric': 'euclidean', 'knearestneighbors__n_neighbors': 10, 'knearestneighbors__weights': 'uniform'}	0.297313	0.159821
Assimilatory_nitrate_reduction	Linear Regression	{}	0.167948	0.0677717
Assimilatory_nitrate_reduction	Lasso	{'lasso__alpha': 0.0001, 'lasso__max_iter': 5000}	0.154265	0.0590617
Assimilatory_sulfate_reduction	Random Forest	{'randomforest__max_depth': 10, 'randomforest__min_samples_split': 5, 'randomforest__n_estimators': 200}	0.598595	0.307128
Assimilatory_sulfate_reduction	XGBoost	{'xgboost__learning_rate': 0.01, 'xgboost__max_depth': 3, 'xgboost__n_estimators': 500}	0.48883	0.361203
Assimilatory_sulfate_reduction	K Nearest Neighbors	{'knearestneighbors__metric': 'manhattan', 'knearestneighbors__n_neighbors': 10, 'knearestneighbors__weights': 'uniform'}	0.417295	0.315329
Assimilatory_sulfate_reduction	Linear Regression	{}	0.281864	0.293924
Assimilatory_sulfate_reduction	Lasso	{'lasso__alpha': 0.001, 'lasso__max_iter': 5000}	0.263445	0.271766
ATP_synthesis	Random Forest	{'randomforest__max_depth': 10, 'randomforest__min_samples_split': 5, 'randomforest__n_estimators': 600}	0.518985	0.291301
ATP_synthesis	K Nearest Neighbors	{'knearestneighbors__metric': 'euclidean', 'knearestneighbors__n_neighbors': 10, 'knearestneighbors__weights': 'uniform'}	0.377106	0.347533
ATP_synthesis	XGBoost	{'xgboost__learning_rate': 0.1, 'xgboost__max_depth': 3, 'xgboost__n_estimators': 100}	0.44915	0.341861
ATP_synthesis	Linear Regression	{}	0.277938	0.325455
ATP_synthesis	Lasso	{'lasso__alpha': 0.0001, 'lasso__max_iter': 5000}	0.248114	0.28917
Bacteroidetes	XGBoost	{'xgboost__learning_rate': 0.1, 'xgboost__max_depth': 3, 'xgboost__n_estimators': 100}	0.812167	0.649119
Bacteroidetes	K Nearest Neighbors	{'knearestneighbors__metric': 'euclidean', 'knearestneighbors__n_neighbors': 7, 'knearestneighbors__weights': 'uniform'}	0.714961	0.63727
Bacteroidetes	Linear Regression	{}	0.509314	0.484977
Bacteroidetes	Lasso	{'lasso__alpha': 0.001, 'lasso__max_iter': 5000}	0.423826	0.400103
Bacteroidetes	Random Forest	{'randomforest__max_depth': 10, 'randomforest__min_samples_split': 5, 'randomforest__n_estimators': 200}	0.842387	0.707985
bi-cycle	Random Forest	{'randomforest__max_depth': 10, 'randomforest__min_samples_split': 5, 'randomforest__n_estimators': 200}	0.491242	0.227288
bi-cycle	K Nearest Neighbors	{'knearestneighbors__metric': 'manhattan', 'knearestneighbors__n_neighbors': 10, 'knearestneighbors__weights': 'uniform'}	0.315255	0.239082
bi-cycle	XGBoost	{'xgboost__learning_rate': 0.1, 'xgboost__max_depth': 3, 'xgboost__n_estimators': 100}	0.391682	0.235851
bi-cycle	Linear Regression	{}	0.157244	0.122558
bi-cycle	Lasso	{'lasso__alpha': 0.0001, 'lasso__max_iter': 5000}	0.107194	0.0938526
Calvin_cycle	Random Forest	{'randomforest__max_depth': 10, 'randomforest__min_samples_split': 5, 'randomforest__n_estimators': 500}	0.608857	0.353777
Calvin_cycle	XGBoost	{'xgboost__learning_rate': 0.01, 'xgboost__max_depth': 3, 'xgboost__n_estimators': 500}	0.509494	0.364885
Calvin_cycle	K Nearest Neighbors	{'knearestneighbors__metric': 'manhattan', 'knearestneighbors__n_neighbors': 10, 'knearestneighbors__weights': 'uniform'}	0.420225	0.356996
Calvin_cycle	Linear Regression	{}	0.314719	0.319769
Calvin_cycle	Lasso	{'lasso__alpha': 0.001, 'lasso__max_iter': 5000}	0.289591	0.287067
Cyanobacteria	XGBoost	{'xgboost__learning_rate': 0.1, 'xgboost__max_depth': 3, 'xgboost__n_estimators': 200}	0.893894	0.826144
Cyanobacteria	K Nearest Neighbors	{'knearestneighbors__metric': 'euclidean', 'knearestneighbors__n_neighbors': 3, 'knearestneighbors__weights': 'uniform'}	0.866455	0.808681
Cyanobacteria	Lasso	{'lasso__alpha': 0.001, 'lasso__max_iter': 5000}	0.591637	0.620755
Cyanobacteria	Linear Regression	{}	0.592533	0.614521
Cyanobacteria	Random Forest	{'randomforest__max_depth': 10, 'randomforest__min_samples_split': 2, 'randomforest__n_estimators': 600}	0.900855	0.843939
Cysteine_biosynthesis	XGBoost	{'xgboost__learning_rate': 0.01, 'xgboost__max_depth': 3, 'xgboost__n_estimators': 600}	0.479248	0.4052
Cysteine_biosynthesis	K Nearest Neighbors	{'knearestneighbors__metric': 'manhattan', 'knearestneighbors__n_neighbors': 10, 'knearestneighbors__weights': 'uniform'}	0.417986	0.381628
Cysteine_biosynthesis	Linear Regression	{}	0.288207	0.327551
Cysteine_biosynthesis	Lasso	{'lasso__alpha': 0.0001, 'lasso__max_iter': 5000}	0.27728	0.313926
Cysteine_biosynthesis	Random Forest	{'randomforest__max_depth': 10, 'randomforest__min_samples_split': 5, 'randomforest__n_estimators': 100}	0.595904	0.370812
Denitrification	Random Forest	{'randomforest__max_depth': 10, 'randomforest__min_samples_split': 5, 'randomforest__n_estimators': 600}	0.573525	0.296364
Denitrification	XGBoost	{'xgboost__learning_rate': 0.1, 'xgboost__max_depth': 3, 'xgboost__n_estimators': 100}	0.486528	0.297451
Denitrification	K Nearest Neighbors	{'knearestneighbors__metric': 'manhattan', 'knearestneighbors__n_neighbors': 10, 'knearestneighbors__weights': 'uniform'}	0.397663	0.295466
Denitrification	Linear Regression	{}	0.285984	0.252629
Denitrification	Lasso	{'lasso__alpha': 0.0001, 'lasso__max_iter': 5000}	0.264242	0.231412
Dissimilatory_nitrate_reduction	Random Forest	{'randomforest__max_depth': 10, 'randomforest__min_samples_split': 5, 'randomforest__n_estimators': 500}	0.611932	0.310194
Dissimilatory_nitrate_reduction	XGBoost	{'xgboost__learning_rate': 0.1, 'xgboost__max_depth': 3, 'xgboost__n_estimators': 100}	0.541822	0.365065
Dissimilatory_nitrate_reduction	K Nearest Neighbors	{'knearestneighbors__metric': 'manhattan', 'knearestneighbors__n_neighbors': 10, 'knearestneighbors__weights': 'uniform'}	0.43541	0.31658
Dissimilatory_nitrate_reduction	Linear Regression	{}	0.282521	0.298114
Dissimilatory_nitrate_reduction	Lasso	{'lasso__alpha': 0.0001, 'lasso__max_iter': 5000}	0.260891	0.270361
Dissimilatory_sulfate_reduction	XGBoost	{'xgboost__learning_rate': 0.1, 'xgboost__max_depth': 3, 'xgboost__n_estimators': 100}	0.60404	0.430442
Dissimilatory_sulfate_reduction	K Nearest Neighbors	{'knearestneighbors__metric': 'manhattan', 'knearestneighbors__n_neighbors': 7, 'knearestneighbors__weights': 'uniform'}	0.52767	0.407282
Dissimilatory_sulfate_reduction	Linear Regression	{}	0.303752	0.366728
Dissimilatory_sulfate_reduction	Lasso	{'lasso__alpha': 0.0001, 'lasso__max_iter': 5000}	0.28953	0.342731
Dissimilatory_sulfate_reduction	Random Forest	{'randomforest__max_depth': 10, 'randomforest__min_samples_split': 5, 'randomforest__n_estimators': 600}	0.6739	0.410364
Firmicutes	XGBoost	{'xgboost__learning_rate': 0.1, 'xgboost__max_depth': 3, 'xgboost__n_estimators': 100}	0.61887	0.610258
Firmicutes	K Nearest Neighbors	{'knearestneighbors__metric': 'manhattan', 'knearestneighbors__n_neighbors': 7, 'knearestneighbors__weights': 'uniform'}	0.526777	0.519293
Firmicutes	Lasso	{'lasso__alpha': 0.0001, 'lasso__max_iter': 5000}	0.224973	0.270704
Firmicutes	Linear Regression	{}	0.243143	0.242233
Firmicutes	Random Forest	{'randomforest__max_depth': 10, 'randomforest__min_samples_split': 5, 'randomforest__n_estimators': 600}	0.662996	0.605181
Nitrification	XGBoost	{'xgboost__learning_rate': 0.2, 'xgboost__max_depth': 3, 'xgboost__n_estimators': 100}	0.398804	0.35476
Nitrification	K Nearest Neighbors	{'knearestneighbors__metric': 'manhattan', 'knearestneighbors__n_neighbors': 10, 'knearestneighbors__weights': 'uniform'}	0.445499	0.339176
Nitrification	Linear Regression	{}	0.316552	0.318595
Nitrification	Random Forest	{'randomforest__max_depth': 10, 'randomforest__min_samples_split': 5, 'randomforest__n_estimators': 200}	0.612478	0.316393
Nitrification	Lasso	{'lasso__alpha': 0.0001, 'lasso__max_iter': 5000}	0.139918	0.14267
Nitrogen_fixation	XGBoost	{'xgboost__learning_rate': 0.1, 'xgboost__max_depth': 3, 'xgboost__n_estimators': 100}	0.575664	0.407745
Nitrogen_fixation	K Nearest Neighbors	{'knearestneighbors__metric': 'manhattan', 'knearestneighbors__n_neighbors': 10, 'knearestneighbors__weights': 'uniform'}	0.471335	0.371101
Nitrogen_fixation	Linear Regression	{}	0.307525	0.346721
Nitrogen_fixation	Lasso	{'lasso__alpha': 0.0001, 'lasso__max_iter': 5000}	0.297515	0.32844
Nitrogen_fixation	Random Forest	{'randomforest__max_depth': 10, 'randomforest__min_samples_split': 5, 'randomforest__n_estimators': 600}	0.639412	0.349485
Patack	XGBoost	{'xgboost__learning_rate': 0.01, 'xgboost__max_depth': 3, 'xgboost__n_estimators': 600}	0.557686	0.384724
Patack	K Nearest Neighbors	{'knearestneighbors__metric': 'euclidean', 'knearestneighbors__n_neighbors': 10, 'knearestneighbors__weights': 'uniform'}	0.46879	0.381385
Patack	Linear Regression	{}	0.321822	0.311492
Patack	Lasso	{'lasso__alpha': 0.0001, 'lasso__max_iter': 5000}	0.315025	0.300249
Patack	Random Forest	{'randomforest__max_depth': 10, 'randomforest__min_samples_split': 5, 'randomforest__n_estimators': 200}	0.63194	0.326995
Photosynthetic_electron_transport	XGBoost	{'xgboost__learning_rate': 0.1, 'xgboost__max_depth': 3, 'xgboost__n_estimators': 100}	0.539716	0.42184
Photosynthetic_electron_transport	K Nearest Neighbors	{'knearestneighbors__metric': 'manhattan', 'knearestneighbors__n_neighbors': 7, 'knearestneighbors__weights': 'uniform'}	0.479907	0.304433
Photosynthetic_electron_transport	Linear Regression	{}	0.263274	0.279635
Photosynthetic_electron_transport	Lasso	{'lasso__alpha': 0.0001, 'lasso__max_iter': 5000}	0.239152	0.262807
Photosynthetic_electron_transport	Random Forest	{'randomforest__max_depth': 10, 'randomforest__min_samples_split': 5, 'randomforest__n_estimators': 300}	0.595882	0.347409
Photosystem_I	XGBoost	{'xgboost__learning_rate': 0.1, 'xgboost__max_depth': 3, 'xgboost__n_estimators': 300}	0.555056	0.498216
Photosystem_I	K Nearest Neighbors	{'knearestneighbors__metric': 'manhattan', 'knearestneighbors__n_neighbors': 7, 'knearestneighbors__weights': 'uniform'}	0.516662	0.444629
Photosystem_I	Linear Regression	{}	0.355297	0.402515
Photosystem_I	Lasso	{'lasso__alpha': 0.0001, 'lasso__max_iter': 5000}	0.316323	0.347852
Photosystem_I	Random Forest	{'randomforest__max_depth': 10, 'randomforest__min_samples_split': 5, 'randomforest__n_estimators': 200}	0.617738	0.451321
Photosystem_II	XGBoost	{'xgboost__learning_rate': 0.1, 'xgboost__max_depth': 3, 'xgboost__n_estimators': 100}	0.581788	0.513725
Photosystem_II	K Nearest Neighbors	{'knearestneighbors__metric': 'euclidean', 'knearestneighbors__n_neighbors': 7, 'knearestneighbors__weights': 'uniform'}	0.547727	0.488068
Photosystem_II	Linear Regression	{}	0.318853	0.317287
Photosystem_II	Lasso	{'lasso__alpha': 0.0001, 'lasso__max_iter': 5000}	0.284029	0.252324
Photosystem_II	Random Forest	{'randomforest__max_depth': 10, 'randomforest__min_samples_split': 5, 'randomforest__n_estimators': 600}	0.652976	0.508176
Proteobacteria	XGBoost	{'xgboost__learning_rate': 0.01, 'xgboost__max_depth': 5, 'xgboost__n_estimators': 600}	0.761776	0.652932
Proteobacteria	K Nearest Neighbors	{'knearestneighbors__metric': 'manhattan', 'knearestneighbors__n_neighbors': 7, 'knearestneighbors__weights': 'uniform'}	0.620662	0.558921
Proteobacteria	Lasso	{'lasso__alpha': 0.0001, 'lasso__max_iter': 10000}	0.30447	0.264115
Proteobacteria	Linear Regression	{}	0.307701	0.225881
Proteobacteria	Random Forest	{'randomforest__max_depth': 10, 'randomforest__min_samples_split': 5, 'randomforest__n_estimators': 600}	0.764615	0.674796
richness	Random Forest	{'randomforest__max_depth': 10, 'randomforest__min_samples_split': 5, 'randomforest__n_estimators': 100}	0.343768	0.00645848
richness	Linear Regression	{}	0.0240242	0.0247489
richness	XGBoost	{'xgboost__learning_rate': 0.01, 'xgboost__max_depth': 3, 'xgboost__n_estimators': 600}	0.201959	0.0108817
richness	Lasso	{'lasso__alpha': 10, 'lasso__max_iter': 5000}	-9.12603e-08	-3.05786e-06
richness	K Nearest Neighbors	{'knearestneighbors__metric': 'manhattan', 'knearestneighbors__n_neighbors': 10, 'knearestneighbors__weights': 'uniform'}	0.138505	-0.0258797
shannon	XGBoost	{'xgboost__learning_rate': 0.2, 'xgboost__max_depth': 3, 'xgboost__n_estimators': 100}	0.864275	0.795829
shannon	K Nearest Neighbors	{'knearestneighbors__metric': 'euclidean', 'knearestneighbors__n_neighbors': 3, 'knearestneighbors__weights': 'uniform'}	0.834634	0.777527
shannon	Linear Regression	{}	0.503383	0.561851
shannon	Lasso	{'lasso__alpha': 0.01, 'lasso__max_iter': 5000}	0.498061	0.554321
shannon	Random Forest	{'randomforest__max_depth': 10, 'randomforest__min_samples_split': 2, 'randomforest__n_estimators': 200}	0.868579	0.808957
Sulfur_oxidation	K Nearest Neighbors	{'knearestneighbors__metric': 'manhattan', 'knearestneighbors__n_neighbors': 10, 'knearestneighbors__weights': 'uniform'}	0.523864	0.348122
Sulfur_oxidation	XGBoost	{'xgboost__learning_rate': 0.01, 'xgboost__max_depth': 3, 'xgboost__n_estimators': 600}	0.574212	0.340289
Sulfur_oxidation	Lasso	{'lasso__alpha': 0.0001, 'lasso__max_iter': 5000}	0.336598	0.301977
Sulfur_oxidation	Linear Regression	{}	0.340257	0.299882
Sulfur_oxidation	Random Forest	{'randomforest__max_depth': 10, 'randomforest__min_samples_split': 5, 'randomforest__n_estimators': 500}	0.679631	0.364452
