# Supplementary material for: Global biogeography of microbes driving ocean ecological status under climate change
Source: Nat Commun. 2024 May 31;15:4657. doi: 10.1038/s41467-024-49124-0 (PMC11143227; doi:10.1038/s41467-024-49124-0)
Supplement: Supplementary file 9 — Supplementary Data 6 [file 41467_2024_49124_MOESM9_ESM.xlsx]

## Sheet: sheet1
n_clusters	linkage_method	metric	silhouette_score
5	ward	euclidean	0.3405
5	average	euclidean	0.27502
5	average	manhattan	0.249128
5	complete	manhattan	0.23738
5	complete	euclidean	0.235581
5	average	cosine	0.232128
5	complete	cosine	0.15774
5	single	euclidean	-0.131908
5	single	manhattan	-0.131908
5	single	cosine	-0.309585
6	ward	euclidean	0.324561
6	average	euclidean	0.236799
6	complete	euclidean	0.227433
6	average	manhattan	0.213926
6	complete	manhattan	0.213758
6	average	cosine	0.171982
6	complete	cosine	0.169657
6	single	euclidean	-0.15371
6	single	manhattan	-0.15371
6	single	cosine	-0.33279
7	ward	euclidean	0.353142
7	average	manhattan	0.283335
7	complete	euclidean	0.252721
7	average	euclidean	0.234642
7	complete	manhattan	0.21165
7	complete	cosine	0.164626
7	average	cosine	0.161988
7	single	manhattan	-0.16485
7	single	euclidean	-0.182033
7	single	cosine	-0.340661
8	ward	euclidean	0.328832
8	average	manhattan	0.295704
8	average	euclidean	0.281135
8	complete	manhattan	0.199938
8	complete	euclidean	0.192269
8	average	cosine	0.169943
8	complete	cosine	0.158172
8	single	euclidean	-0.183733
8	single	manhattan	-0.200753
8	single	cosine	-0.341
9	ward	euclidean	0.345155
9	average	euclidean	0.312975
9	average	manhattan	0.273145
9	complete	manhattan	0.214719
9	complete	euclidean	0.186327
9	complete	cosine	0.181364
9	average	cosine	0.155991
9	single	euclidean	-0.196532
9	single	manhattan	-0.201257
9	single	cosine	-0.346063
10	ward	euclidean	0.350158
10	average	euclidean	0.303887
10	average	manhattan	0.268387
10	average	cosine	0.22986
10	complete	manhattan	0.212791
10	complete	euclidean	0.184527
10	complete	cosine	0.147144
10	single	euclidean	-0.197036
10	single	manhattan	-0.20564
10	single	cosine	-0.348624
