# Supplementary material for: Global biogeography of microbes driving ocean ecological status under climate change
Source: Nat Commun. 2024 May 31;15:4657. doi: 10.1038/s41467-024-49124-0 (PMC11143227; doi:10.1038/s41467-024-49124-0)
Supplement: Supplementary file 10 — Supplementary Data 7 [file 41467_2024_49124_MOESM10_ESM.xlsx]

## Sheet: 3h4h
ES_A	ES_B	p-value	Cohen's d	|Cohen's d|
ES1	ES4	< 0.0001	-2.31487	2.31487
ES2	ES1	< 0.0001	-5.03725	5.03725
ES2	ES3	< 0.0001	-5.02021	5.02021
ES2	ES4	< 0.0001	-6.83832	6.83832
ES2	ES5	< 0.0001	2.01586	2.01586
ES2	ES6	< 0.0001	-2.2989	2.2989
ES2	ES7	1	0.145168	0.145168
ES3	ES1	< 0.0001	0.448396	0.448396
ES3	ES4	< 0.0001	-1.8415	1.8415
ES3	ES5	< 0.0001	8.37803	8.37803
ES3	ES6	< 0.0001	2.85441	2.85441
ES3	ES7	< 0.0001	8.47301	8.47301
ES5	ES1	< 0.0001	-8.05241	8.05241
ES5	ES4	< 0.0001	-10.3963	10.3963
ES5	ES6	< 0.0001	-4.81282	4.81282
ES5	ES7	< 0.0001	-3.14303	3.14303
ES6	ES1	< 0.0001	-2.61792	2.61792
ES6	ES4	< 0.0001	-4.70878	4.70878
ES6	ES7	< 0.0001	3.69544	3.69544
ES7	ES1	< 0.0001	-6.76943	6.76943
ES7	ES4	< 0.0001	-10.3126	10.3126
Overall p-value by Kruskal-Wallis H test
< 0.0001

## Sheet: acetyl-CoA_pathway
ES_A	ES_B	p-value	Cohen's d	|Cohen's d|
ES1	ES4	< 0.0001	-0.707687	0.707687
ES2	ES1	< 0.0001	-2.77727	2.77727
ES2	ES3	< 0.0001	-2.04158	2.04158
ES2	ES4	< 0.0001	-3.03356	3.03356
ES2	ES5	< 0.0001	1.45948	1.45948
ES2	ES6	0.00171153	-0.057828	0.057828
ES2	ES7	< 0.0001	0.800069	0.800069
ES3	ES1	< 0.0001	-0.207782	0.207782
ES3	ES4	< 0.0001	-0.701952	0.701952
ES3	ES5	< 0.0001	2.36188	2.36188
ES3	ES6	< 0.0001	1.62248	1.62248
ES3	ES7	< 0.0001	2.44476	2.44476
ES5	ES1	< 0.0001	-3.45524	3.45524
ES5	ES4	< 0.0001	-3.33157	3.33157
ES5	ES6	< 0.0001	-1.23507	1.23507
ES5	ES7	< 0.0001	-0.495213	0.495213
ES6	ES1	< 0.0001	-2.45462	2.45462
ES6	ES4	< 0.0001	-2.55659	2.55659
ES6	ES7	< 0.0001	0.746893	0.746893
ES7	ES1	< 0.0001	-3.25659	3.25659
ES7	ES4	< 0.0001	-3.42729	3.42729
Overall p-value by Kruskal-Wallis H test
< 0.0001

## Sheet: Antenna_proteins
ES_A	ES_B	p-value	Cohen's d	|Cohen's d|
ES1	ES4	< 0.0001	-1.13685	1.13685
ES2	ES1	< 0.0001	3.12575	3.12575
ES2	ES3	< 0.0001	1.96342	1.96342
ES2	ES4	< 0.0001	1.31079	1.31079
ES2	ES5	< 0.0001	6.74065	6.74065
ES2	ES6	< 0.0001	5.48077	5.48077
ES2	ES7	< 0.0001	7.43247	7.43247
ES3	ES1	< 0.0001	1.30422	1.30422
ES3	ES4	1	-0.128147	0.128147
ES3	ES5	< 0.0001	5.57711	5.57711
ES3	ES6	< 0.0001	4.61811	4.61811
ES3	ES7	< 0.0001	7.63437	7.63437
ES5	ES1	< 0.0001	-4.00015	4.00015
ES5	ES4	< 0.0001	-3.75109	3.75109
ES5	ES6	< 0.0001	-2.4499	2.4499
ES5	ES7	< 0.0001	-2.2337	2.2337
ES6	ES1	< 0.0001	-2.14408	2.14408
ES6	ES4	< 0.0001	-2.51513	2.51513
ES6	ES7	< 0.0001	1.58698	1.58698
ES7	ES1	< 0.0001	-3.2833	3.2833
ES7	ES4	< 0.0001	-3.62386	3.62386
Overall p-value by Kruskal-Wallis H test
< 0.0001

## Sheet: Ascomycota
ES_A	ES_B	p-value	Cohen's d	|Cohen's d|
ES1	ES4	< 0.0001	2.24169	2.24169
ES2	ES1	< 0.0001	2.4133	2.4133
ES2	ES3	< 0.0001	2.2703	2.2703
ES2	ES4	< 0.0001	9.82543	9.82543
ES2	ES5	< 0.0001	-1.96256	1.96256
ES2	ES6	< 0.0001	-1.32621	1.32621
ES2	ES7	< 0.0001	-3.75048	3.75048
ES3	ES1	< 0.0001	1.09367	1.09367
ES3	ES4	< 0.0001	5.18106	5.18106
ES3	ES5	< 0.0001	-2.53731	2.53731
ES3	ES6	< 0.0001	-2.07499	2.07499
ES3	ES7	< 0.0001	-4.37487	4.37487
ES5	ES1	< 0.0001	3.01799	3.01799
ES5	ES4	< 0.0001	7.36574	7.36574
ES5	ES6	< 0.0001	0.316076	0.316076
ES5	ES7	< 0.0001	0.0316521	0.0316521
ES6	ES1	< 0.0001	2.70698	2.70698
ES6	ES4	< 0.0001	6.65459	6.65459
ES6	ES7	< 0.0001	-0.456844	0.456844
ES7	ES1	< 0.0001	3.62639	3.62639
ES7	ES4	< 0.0001	11.5375	11.5375
Overall p-value by Kruskal-Wallis H test
< 0.0001

## Sheet: Assimilatory_nitrate_reduction
ES_A	ES_B	p-value	Cohen's d	|Cohen's d|
ES1	ES4	< 0.0001	-0.931089	0.931089
ES2	ES1	< 0.0001	0.216471	0.216471
ES2	ES3	< 0.0001	0.103004	0.103004
ES2	ES4	< 0.0001	-0.370456	0.370456
ES2	ES5	< 0.0001	1.48434	1.48434
ES2	ES6	< 0.0001	0.626455	0.626455
ES2	ES7	< 0.0001	1.41852	1.41852
ES3	ES1	< 0.0001	0.170599	0.170599
ES3	ES4	< 0.0001	-0.674001	0.674001
ES3	ES5	< 0.0001	3.83062	3.83062
ES3	ES6	< 0.0001	1.41375	1.41375
ES3	ES7	< 0.0001	3.76439	3.76439
ES5	ES1	< 0.0001	-3.30755	3.30755
ES5	ES4	< 0.0001	-2.62068	2.62068
ES5	ES6	< 0.0001	-2.6689	2.6689
ES5	ES7	< 0.0001	-1.08031	1.08031
ES6	ES1	< 0.0001	-1.12428	1.12428
ES6	ES4	< 0.0001	-1.42265	1.42265
ES6	ES7	< 0.0001	2.18623	2.18623
ES7	ES1	< 0.0001	-2.90478	2.90478
ES7	ES4	< 0.0001	-2.66185	2.66185
Overall p-value by Kruskal-Wallis H test
< 0.0001

## Sheet: Assimilatory_sulfate_reduction
ES_A	ES_B	p-value	Cohen's d	|Cohen's d|
ES1	ES4	< 0.0001	-1.88969	1.88969
ES2	ES1	< 0.0001	-4.71842	4.71842
ES2	ES3	< 0.0001	-3.62706	3.62706
ES2	ES4	< 0.0001	-5.86803	5.86803
ES2	ES5	< 0.0001	1.17182	1.17182
ES2	ES6	< 0.0001	-2.12643	2.12643
ES2	ES7	< 0.0001	-1.12359	1.12359
ES3	ES1	< 0.0001	-0.360691	0.360691
ES3	ES4	< 0.0001	-2.06037	2.06037
ES3	ES5	< 0.0001	5.46613	5.46613
ES3	ES6	< 0.0001	2.41815	2.41815
ES3	ES7	< 0.0001	5.22874	5.22874
ES5	ES1	< 0.0001	-7.20036	7.20036
ES5	ES4	< 0.0001	-9.06989	9.06989
ES5	ES6	< 0.0001	-4.36943	4.36943
ES5	ES7	< 0.0001	-3.76451	3.76451
ES6	ES1	< 0.0001	-3.21245	3.21245
ES6	ES4	< 0.0001	-5.88201	5.88201
ES6	ES7	< 0.0001	2.98354	2.98354
ES7	ES1	< 0.0001	-5.77058	5.77058
ES7	ES4	< 0.0001	-10.0742	10.0742
Overall p-value by Kruskal-Wallis H test
< 0.0001

## Sheet: ATP_synthesis
ES_A	ES_B	p-value	Cohen's d	|Cohen's d|
ES1	ES4	< 0.0001	-1.46597	1.46597
ES2	ES1	< 0.0001	-5.77233	5.77233
ES2	ES3	< 0.0001	-3.06979	3.06979
ES2	ES4	< 0.0001	-7.91867	7.91867
ES2	ES5	< 0.0001	-0.211401	0.211401
ES2	ES6	< 0.0001	-3.09701	3.09701
ES2	ES7	< 0.0001	-0.955266	0.955266
ES3	ES1	< 0.0001	-2.42052	2.42052
ES3	ES4	< 0.0001	-3.76967	3.76967
ES3	ES5	< 0.0001	2.41166	2.41166
ES3	ES6	< 0.0001	0.666284	0.666284
ES3	ES7	< 0.0001	2.90951	2.90951
ES5	ES1	< 0.0001	-5.11341	5.11341
ES5	ES4	< 0.0001	-6.77809	6.77809
ES5	ES6	< 0.0001	-2.48701	2.48701
ES5	ES7	< 0.0001	-0.626159	0.626159
ES6	ES1	< 0.0001	-3.38071	3.38071
ES6	ES4	< 0.0001	-5.26741	5.26741
ES6	ES7	< 0.0001	3.09694	3.09694
ES7	ES1	< 0.0001	-5.62841	5.62841
ES7	ES4	< 0.0001	-8.34857	8.34857
Overall p-value by Kruskal-Wallis H test
< 0.0001

## Sheet: Bacteroidetes
ES_A	ES_B	p-value	Cohen's d	|Cohen's d|
ES1	ES4	< 0.0001	1.36213	1.36213
ES2	ES1	< 0.0001	2.17987	2.17987
ES2	ES3	< 0.0001	-1.41933	1.41933
ES2	ES4	< 0.0001	5.32283	5.32283
ES2	ES5	< 0.0001	0.0177626	0.0177626
ES2	ES6	< 0.0001	-0.993408	0.993408
ES2	ES7	< 0.0001	-3.09287	3.09287
ES3	ES1	< 0.0001	3.1803	3.1803
ES3	ES4	< 0.0001	9.32524	9.32524
ES3	ES5	< 0.0001	1.33568	1.33568
ES3	ES6	1	0.14066	0.14066
ES3	ES7	< 0.0001	-1.8474	1.8474
ES5	ES1	< 0.0001	2.01761	2.01761
ES5	ES4	< 0.0001	5.25784	5.25784
ES5	ES6	< 0.0001	-0.888503	0.888503
ES5	ES7	< 0.0001	-3.15367	3.15367
ES6	ES1	< 0.0001	2.77726	2.77726
ES6	ES4	< 0.0001	5.64373	5.64373
ES6	ES7	< 0.0001	-1.34054	1.34054
ES7	ES1	< 0.0001	4.59498	4.59498
ES7	ES4	< 0.0001	14.4119	14.4119
Overall p-value by Kruskal-Wallis H test
< 0.0001

## Sheet: bi-cycle
ES_A	ES_B	p-value	Cohen's d	|Cohen's d|
ES1	ES4	< 0.0001	-0.660918	0.660918
ES2	ES1	< 0.0001	-1.20526	1.20526
ES2	ES3	< 0.0001	-0.84666	0.84666
ES2	ES4	< 0.0001	-1.72531	1.72531
ES2	ES5	< 0.0001	1.12225	1.12225
ES2	ES6	< 0.0001	1.09561	1.09561
ES2	ES7	< 0.0001	0.958897	0.958897
ES3	ES1	< 0.0001	-0.225541	0.225541
ES3	ES4	< 0.0001	-0.716234	0.716234
ES3	ES5	< 0.0001	1.35222	1.35222
ES3	ES6	< 0.0001	1.33991	1.33991
ES3	ES7	< 0.0001	1.43693	1.43693
ES5	ES1	< 0.0001	-1.85883	1.85883
ES5	ES4	< 0.0001	-2.10133	2.10133
ES5	ES6	1	0.121179	0.121179
ES5	ES7	1	0.0127007	0.0127007
ES6	ES1	< 0.0001	-1.86753	1.86753
ES6	ES4	< 0.0001	-2.09055	2.09055
ES6	ES7	1	-0.0969491	0.0969491
ES7	ES1	< 0.0001	-1.86702	1.86702
ES7	ES4	< 0.0001	-2.24592	2.24592
Overall p-value by Kruskal-Wallis H test
< 0.0001

## Sheet: Calvin_cycle
ES_A	ES_B	p-value	Cohen's d	|Cohen's d|
ES1	ES4	< 0.0001	1.74688	1.74688
ES2	ES1	< 0.0001	5.93317	5.93317
ES2	ES3	< 0.0001	4.37078	4.37078
ES2	ES4	< 0.0001	6.45842	6.45842
ES2	ES5	< 0.0001	-0.569025	0.569025
ES2	ES6	< 0.0001	2.78422	2.78422
ES2	ES7	< 0.0001	2.00868	2.00868
ES3	ES1	< 0.0001	0.429932	0.429932
ES3	ES4	< 0.0001	1.83851	1.83851
ES3	ES5	< 0.0001	-5.54329	5.54329
ES3	ES6	< 0.0001	-2.359	2.359
ES3	ES7	< 0.0001	-5.63347	5.63347
ES5	ES1	< 0.0001	8.04061	8.04061
ES5	ES4	< 0.0001	8.78077	8.78077
ES5	ES6	< 0.0001	3.98782	3.98782
ES5	ES7	< 0.0001	3.70785	3.70785
ES6	ES1	< 0.0001	3.59171	3.59171
ES6	ES4	< 0.0001	5.22848	5.22848
ES6	ES7	< 0.0001	-2.592	2.592
ES7	ES1	< 0.0001	7.02705	7.02705
ES7	ES4	< 0.0001	10.4423	10.4423
Overall p-value by Kruskal-Wallis H test
< 0.0001

[truncated: 15 more sheets: Cyanobacteria, Cysteine_biosynthesis, Denitrification, Dissimilatory_nitrate_reduction, Dissimilatory_sulfate_reduction, Firmicutes, Nitrification, Nitrogen_fixation, Patack, Photo-_electron_transport, Photosystem_I, Photosystem_II, Proteobacteria, shannon, Sulfur_oxidation]
