# Supplementary material for: Global biogeography of microbes driving ocean ecological status under climate change
Source: Nat Commun. 2024 May 31;15:4657. doi: 10.1038/s41467-024-49124-0 (PMC11143227; doi:10.1038/s41467-024-49124-0)
Supplement: Supplementary file 11 — Supplementary Data 8 [file 41467_2024_49124_MOESM11_ESM.xlsx]

## Sheet: 聚类机器学习
year	lat	lon	Temperature	Salinity	Pco2	MLD	Oxygen	Nitrate	Phosphate	Silicate	Iron	Carbonate	ES
2023	-77.5	162.5	-1.83107	33.8848	27.1417	7.40062	0.352812	0.0150241	0.00102128	0.0444806	1.24e-05	0.129424	ES2
2023	-77.5	163.5	-1.7533	33.8301	25.5874	55.7759	0.358695	0.0125899	0.000825485	0.0390886	9.27e-06	0.138132	ES2
2023	-77.5	164.5	-1.58241	34.0319	26.9052	100.823	0.348257	0.0133686	0.000888842	0.0408546	1.91e-06	0.133943	ES2
2023	-77.5	165.5	-1.40466	34.1705	27.759	87.3809	0.34621	0.0141326	0.000946733	0.042535	1.17e-06	0.131506	ES3
2023	-77.5	166.5	-1.40513	34.2055	28.2087	59.8098	0.349669	0.014681	0.00098844	0.0438039	4.45e-06	0.13092	ES3
2023	-77.5	167.5	-1.01303	34.5318	32.3848	204.425	0.336505	0.0172622	0.00118661	0.0487906	6.17e-07	0.121534	ES3
2023	-77.5	168.5	-1.07918	34.5267	33.4727	205.176	0.334024	0.0184448	0.00127519	0.0509807	5.94e-07	0.117165	ES3
2023	-77.5	169.5	-1.10993	34.5158	34.013	260.229	0.331387	0.0190528	0.00132077	0.0519569	5.63e-07	0.114602	ES3
2023	-77.5	170.5	-1.16231	34.5292	34.494	192.087	0.329148	0.0195005	0.00135482	0.0525158	5.52e-07	0.112531	ES3
2023	-77.5	171.5	-1.1625	34.5125	34.4421	267.807	0.329086	0.0193543	0.00134343	0.051607	5.4e-07	0.112333	ES3
2023	-77.5	172.5	-1.18778	34.6705	34.4615	232.071	0.332031	0.0190764	0.00132212	0.0507622	5.97e-07	0.113507	ES3
2023	-77.5	173.5	-1.16018	34.5037	34.6088	190.754	0.328456	0.0192544	0.00133613	0.0506703	5.38e-07	0.111945	ES3
2023	-77.5	174.5	-1.14885	34.4583	34.8198	195.745	0.326795	0.0194232	0.0013485	0.0509463	5.5e-07	0.111221	ES3
2023	-77.5	175.5	-1.13067	34.443	34.92	209.077	0.326014	0.019413	0.00134779	0.0505509	5.52e-07	0.110953	ES3
2023	-77.5	176.5	-1.11114	34.4479	34.8639	211.598	0.3262	0.0191103	0.00132646	0.0491691	5.51e-07	0.111212	ES3
2023	-77.5	177.5	-1.10329	34.4231	35.0174	269.556	0.325308	0.0191985	0.00133306	0.0490315	5.2e-07	0.110533	ES3
2023	-77.5	178.5	-1.11641	34.428	35.3428	273.813	0.324814	0.0195912	0.00136236	0.0496173	5e-07	0.109386	ES3
2023	-77.5	179.5	-1.12487	34.4117	35.7946	258.597	0.32319	0.0200978	0.00139981	0.0501181	4.87e-07	0.107675	ES3
2023	-77.5	180.5	-1.12234	34.3732	35.7849	246.605	0.321958	0.0199061	0.00138581	0.0490391	4.98e-07	0.107333	ES3
2023	-77.5	181.5	-1.15153	34.337	35.1069	254.474	0.324016	0.0189778	0.00131883	0.0467211	5.22e-07	0.108911	ES3
2023	-77.5	182.5	-1.17068	34.2992	34.4982	244.037	0.325727	0.0181699	0.00126039	0.0448783	5.54e-07	0.110333	ES3
2023	-77.5	183.5	-1.16779	34.2628	34.2594	230.152	0.325938	0.0178329	0.00123605	0.0441448	5.74e-07	0.110874	ES3
2023	-77.5	184.5	-1.1528	34.2354	34.1785	249.229	0.325902	0.0176574	0.00122317	0.0437453	5.87e-07	0.111324	ES3
2023	-77.5	185.5	-1.12948	34.2224	34.2842	254.696	0.325129	0.0177256	0.00122777	0.0440046	6.02e-07	0.111362	ES3
2023	-77.5	186.5	-1.09365	34.2261	34.682	254.446	0.323193	0.0181231	0.00125694	0.044978	6.02e-07	0.110477	ES3
2023	-77.5	187.5	-1.06378	34.2259	34.9591	248.197	0.322219	0.0182944	0.00127134	0.0452901	6.06e-07	0.109689	ES3
2023	-77.5	188.5	-1.10128	34.2227	34.8985	232.575	0.323588	0.0181116	0.00126005	0.0445462	6.09e-07	0.109483	ES3
2023	-77.5	189.5	-1.15436	34.2197	34.8881	241.363	0.324843	0.0180341	0.00125604	0.0439019	6.15e-07	0.10896	ES3
2023	-77.5	190.5	-1.17823	34.2074	34.8377	227.373	0.325416	0.017947	0.00125058	0.0433958	6.18e-07	0.108507	ES3
2023	-77.5	191.5	-1.17771	34.1851	34.6416	205.027	0.325515	0.0177401	0.00123569	0.0429044	6.21e-07	0.108585	ES3
2023	-77.5	192.5	-1.14947	34.1605	34.4652	195.907	0.325269	0.0175113	0.00121877	0.0425485	6.25e-07	0.108972	ES2
2023	-77.5	193.5	-1.10086	34.1372	34.1774	194.75	0.325237	0.0170256	0.00118245	0.0416067	6.16e-07	0.110044	ES2
2023	-77.5	194.5	-1.06155	34.1196	33.7697	196.78	0.327549	0.0164183	0.00113695	0.0398549	5.61e-07	0.111322	ES2
2023	-77.5	195.5	-1.05192	34.0999	33.5882	194.177	0.330158	0.0161697	0.00111821	0.0387258	5.16e-07	0.111546	ES2
2023	-77.5	196.5	-1.07265	34.0779	33.6021	168.573	0.332281	0.0162305	0.00112123	0.03827	4.86e-07	0.111056	ES2
2023	-77.5	197.5	-1.11464	34.0526	33.673	141.498	0.333506	0.0163676	0.00113068	0.0381313	4.76e-07	0.110082	ES2
2023	-77.5	198.5	-1.14274	34.0218	33.5154	124.573	0.334306	0.016185	0.00111711	0.0376327	4.99e-07	0.109981	ES2
2023	-77.5	199.5	-1.14439	33.976	32.8544	117.504	0.335828	0.0153935	0.00105853	0.0362693	5.51e-07	0.1118	ES2
2023	-77.5	200.5	-1.188	33.8701	31.6898	112.522	0.337917	0.0140838	0.000962285	0.0343643	6.96e-07	0.115067	ES2
2023	-77.5	201.5	-1.36421	34.0975	31.0123	92.3528	0.34611	0.013119	0.000891945	0.0331535	1.62e-06	0.119187	ES2
2023	-77.5	202.5	-1.27525	33.6854	30.7221	106.527	0.341504	0.0127338	0.000860557	0.0310132	8.53e-07	0.11561	ES2
2023	-77.5	203.5	-1.29002	33.6353	30.4179	128.114	0.345561	0.0123495	0.000834166	0.0298627	8.45e-07	0.116054	ES2
2023	-77.5	204.5	-1.31358	33.6197	30.5465	117.708	0.345618	0.0124059	0.000839203	0.0297601	9.06e-07	0.115246	ES2
2023	-77.5	205.5	-1.35624	33.577	30.1936	106.584	0.346912	0.012026	0.000812632	0.0290917	1.04e-06	0.115842	ES2
2023	-77.5	206.5	-1.59952	33.3768	28.7561	83.5376	0.350648	0.0110659	0.00074459	0.0275837	2.53e-06	0.11886	ES2
2023	-77.5	207.5	-1.40638	33.4986	29.36	88.1759	0.346853	0.0111998	0.000755282	0.0279376	1.44e-06	0.117799	ES2
2023	-77.5	208.5	-1.45748	33.7036	29.302	37.5862	0.35072	0.0109637	0.000738053	0.0276198	1.54e-06	0.119333	ES2
2023	-77.5	308.5	-1.7964	34.3149	34.3943	185.738	0.334648	0.0213129	0.0015016	0.0569868	1.1e-06	0.105206	ES3
2023	-77.5	309.5	-1.80074	34.3266	33.6638	130.333	0.339236	0.0206425	0.00146202	0.0562514	1.24e-06	0.107438	ES3
2023	-77.5	310.5	-1.77477	34.2752	33.3034	174.842	0.339534	0.0202199	0.00142451	0.0549758	1.15e-06	0.108544	ES3
2023	-77.5	311.5	-1.73924	34.1799	31.6298	150.655	0.348347	0.0186163	0.00129778	0.0515762	1.05e-06	0.114642	ES3
2023	-77.5	312.5	-1.70278	34.0789	30.6904	136.226	0.353868	0.017476	0.00120566	0.049085	8.41e-07	0.118953	ES2
2023	-77.5	313.5	-1.68838	34.0177	30.4401	148.28	0.354749	0.0171191	0.00117437	0.0481949	7.63e-07	0.120245	ES2
2023	-77.5	314.5	-1.66924	34.0029	30.8078	158.659	0.352943	0.0174047	0.00119332	0.0486559	7e-07	0.119197	ES2
2023	-77.5	315.5	-1.65551	33.9963	31.2522	193.979	0.350835	0.0177886	0.00122003	0.0493307	6.61e-07	0.117885	ES2
2023	-77.5	316.5	-1.64837	34.0005	31.684	236.359	0.348921	0.0181975	0.00124966	0.0501432	6.28e-07	0.116449	ES2
2023	-77.5	317.5	-1.65261	34.0031	32.0556	281.244	0.347366	0.0185685	0.00127686	0.0508895	6.08e-07	0.115115	ES2
2023	-77.5	318.5	-1.64374	34.0069	32.4857	292.424	0.345531	0.0189893	0.00130854	0.0517435	5.86e-07	0.113561	ES2
2023	-77.5	319.5	-1.62721	34.0045	32.7619	292.808	0.344385	0.0192462	0.00132826	0.0523197	5.79e-07	0.112518	ES2
2023	-77.5	320.5	-1.5999	33.9904	32.6262	276.038	0.344664	0.0191276	0.00132023	0.0521931	5.86e-07	0.112708	ES2
2023	-77.5	321.5	-1.54721	33.975	32.3352	254.038	0.345398	0.0187983	0.00129616	0.0516357	5.86e-07	0.113622	ES2
2023	-77.5	322.5	-1.50761	33.956	32.097	246.076	0.345839	0.0185274	0.00127603	0.0511582	5.97e-07	0.114369	ES2
2023	-77.5	323.5	-1.49425	33.9384	31.8732	237.68	0.346634	0.018315	0.00125916	0.0507209	6.14e-07	0.115094	ES2
2023	-77.5	324.5	-1.49795	33.9052	31.4187	222.654	0.348719	0.0179428	0.00123111	0.0500413	6.9e-07	0.116462	ES2
2023	-77.5	325.5	-1.5458	33.863	30.7172	170.702	0.351088	0.0173829	0.00118989	0.0490439	9.23e-07	0.118233	ES2
2023	-77.5	326.5	-1.4856	33.8312	30.1967	145.242	0.35148	0.0166961	0.0011383	0.0477642	7.04e-07	0.120291	ES2
2023	-77.5	327.5	-1.64585	33.7118	28.5563	113.294	0.359755	0.0152821	0.00103361	0.0449761	1.15e-06	0.125261	ES2
2023	-77.5	328.5	-1.71269	33.9107	28.157	73.4828	0.367784	0.0146917	0.0009859	0.0439691	2.24e-06	0.127709	ES2
2023	-76.5	162.5	-1.74319	33.9618	27.0797	33.3469	0.355693	0.0141407	0.000951857	0.0427942	5.44e-06	0.132399	ES2
2023	-76.5	163.5	-1.62346	34.0053	27.8206	118.688	0.348925	0.0142623	0.000957899	0.0429343	2.06e-06	0.131106	ES2
2023	-76.5	164.5	-1.19634	34.2848	30.0915	156.376	0.343704	0.0158959	0.00108449	0.0466343	8.18e-07	0.125753	ES3
2023	-76.5	165.5	-1.03492	34.4023	31.3916	172.467	0.341263	0.0169568	0.00116682	0.0492402	6.26e-07	0.123366	ES3
2023	-76.5	166.5	-1.07555	34.4779	32.4394	179.396	0.336868	0.0180044	0.00124595	0.0517976	5.94e-07	0.120308	ES3
2023	-76.5	167.5	-1.02487	34.5214	33.5144	194.195	0.333962	0.0189772	0.00131837	0.0542089	5.6e-07	0.117369	ES3
2023	-76.5	168.5	-1.03688	34.5246	34.0157	159.956	0.333272	0.0196287	0.00136611	0.0558942	5.61e-07	0.115488	ES3
2023	-76.5	169.5	-1.05451	34.5084	34.4814	143.884	0.332325	0.0202152	0.00140916	0.0572813	5.64e-07	0.113748	ES3
2023	-76.5	170.5	-1.11282	34.4961	35.1512	147.579	0.328967	0.0209644	0.00146233	0.0585863	5.63e-07	0.111169	ES3
2023	-76.5	171.5	-1.08705	34.4882	35.6869	159.499	0.326526	0.0214922	0.00150016	0.0594389	5.6e-07	0.109306	ES3
2023	-76.5	172.5	-1.09781	34.4754	36.2263	165.814	0.324114	0.0220885	0.00154416	0.0605616	5.53e-07	0.10707	ES3
2023	-76.5	173.5	-1.146	34.468	36.7355	167.412	0.321989	0.0225551	0.00157899	0.0615475	5.68e-07	0.105212	ES3
2023	-76.5	174.5	-1.17571	34.4736	37.0364	183.197	0.320721	0.0227161	0.00159213	0.0618646	5.81e-07	0.104346	ES3
2023	-76.5	175.5	-1.15078	34.4887	36.8524	224.984	0.320627	0.0221593	0.00155208	0.0595166	5.64e-07	0.105202	ES3
2023	-76.5	176.5	-1.11886	34.5043	36.7867	212.794	0.319717	0.021721	0.00152038	0.0569737	5.32e-07	0.10567	ES3
2023	-76.5	177.5	-1.11793	34.5035	37.0255	190.181	0.318227	0.0218061	0.00152651	0.0560946	5.01e-07	0.104922	ES3
2023	-76.5	178.5	-1.11673	34.4874	37.0971	156.809	0.317733	0.0219375	0.00153472	0.0556857	4.58e-07	0.104408	ES3
2023	-76.5	179.5	-1.09713	34.4496	37.1235	123.97	0.318012	0.0220658	0.00154276	0.0550647	4.09e-07	0.103804	ES3
2023	-76.5	180.5	-1.04919	34.3919	37.4074	115.904	0.316636	0.0222965	0.00155734	0.0543025	3.78e-07	0.102607	ES3
2023	-76.5	181.5	-1.08397	34.3454	37.6237	154.118	0.315578	0.0224155	0.00156678	0.0536607	3.86e-07	0.101349	ES3
2023	-76.5	182.5	-1.14186	34.3204	37.4764	188.055	0.316487	0.0221212	0.00154725	0.0525361	4.13e-07	0.101223	ES3
2023	-76.5	183.5	-1.16132	34.3024	37.4511	184.254	0.316091	0.0220465	0.00154298	0.0521682	4.17e-07	0.100903	ES3
2023	-76.5	184.5	-1.15478	34.2878	37.3577	185.552	0.315972	0.0219513	0.00153659	0.0520166	4.12e-07	0.101034	ES3
2023	-76.5	185.5	-1.15404	34.279	37.4317	186.515	0.315338	0.0219831	0.0015386	0.0520054	4.14e-07	0.100783	ES3
2023	-76.5	186.5	-1.15845	34.2734	37.4945	175.668	0.314627	0.0218462	0.00152948	0.0516459	4.34e-07	0.100628	ES3
2023	-76.5	187.5	-1.12057	34.263	37.6481	174.567	0.311182	0.0216783	0.00151807	0.0516741	4.9e-07	0.100663	ES3
2023	-76.5	188.5	-1.11656	34.2421	37.3553	182.456	0.313393	0.0211898	0.00148339	0.0501833	5.01e-07	0.101481	ES3
2023	-76.5	189.5	-1.18709	34.2278	37.1541	185.407	0.317744	0.020951	0.0014697	0.0490676	5.13e-07	0.101398	ES3
2023	-76.5	190.5	-1.21889	34.2177	37.4218	164.893	0.317358	0.0211653	0.00148701	0.0493213	5.4e-07	0.100304	ES3
2023	-76.5	191.5	-1.21494	34.2186	37.8731	158.287	0.313976	0.0215435	0.0015164	0.0506488	6.11e-07	0.0992203	ES3
2023	-76.5	192.5	-1.18512	34.2274	38.8314	189.492	0.306575	0.0222766	0.00157351	0.0533828	7.43e-07	0.0971746	ES3
2023	-76.5	193.5	-1.19965	34.2373	39.7102	255.363	0.300106	0.0226865	0.00160739	0.054736	8.44e-07	0.0951111	ES3
2023	-76.5	194.5	-1.20752	34.2206	38.1269	215.678	0.308953	0.0209638	0.00147666	0.0495981	6.75e-07	0.0988807	ES3
2023	-76.5	195.5	-1.2002	34.1654	37.1155	126.416	0.3187	0.0200993	0.00140598	0.0455641	4.42e-07	0.100502	ES2
2023	-76.5	196.5	-1.24209	34.0828	36.2656	74.9911	0.327555	0.0194402	0.00135415	0.0427332	3.22e-07	0.10122	ES5
2023	-76.5	197.5	-1.26369	34.0219	35.6851	73.2565	0.331227	0.0186597	0.00129633	0.0407111	3.15e-07	0.102015	ES5
2023	-76.5	198.5	-1.26893	33.9825	35.1135	78.1961	0.332561	0.0178567	0.00123762	0.0391692	3.56e-07	0.103249	ES2
2023	-76.5	199.5	-1.25982	33.954	34.4522	81.489	0.333503	0.0170013	0.00117501	0.0377822	4.13e-07	0.105087	ES2
2023	-76.5	200.5	-1.25583	33.9194	33.84	87.3323	0.334468	0.0163189	0.00112484	0.0368357	4.74e-07	0.106852	ES2
2023	-76.5	201.5	-1.26699	33.8736	33.5558	93.6109	0.334052	0.0159235	0.00109522	0.0362884	5.52e-07	0.107453	ES2
2023	-76.5	202.5	-1.25854	33.8037	32.6646	86.1585	0.339042	0.0149116	0.00101925	0.034151	5.54e-07	0.109831	ES2
2023	-76.5	203.5	-1.23633	33.7551	32.3188	81.8737	0.341745	0.0144382	0.000983077	0.032954	5.42e-07	0.110801	ES2
2023	-76.5	204.5	-1.23694	33.7388	32.3916	79.1609	0.342264	0.0144538	0.000983879	0.0327765	5.34e-07	0.110356	ES2
2023	-76.5	205.5	-1.25872	33.714	32.3617	78.0083	0.342742	0.014377	0.000978535	0.0325405	5.6e-07	0.110034	ES2
2023	-76.5	206.5	-1.26731	33.6921	32.2222	76.5165	0.343283	0.0141658	0.000964216	0.0321765	6.02e-07	0.110121	ES2
2023	-76.5	207.5	-1.26114	33.6826	31.9829	80.5035	0.343563	0.0137945	0.000939906	0.0317084	6.12e-07	0.110591	ES2
2023	-76.5	208.5	-1.26758	33.708	31.224	55.7352	0.345905	0.0127515	0.000868408	0.0303598	8.41e-07	0.113065	ES2
2023	-76.5	209.5	-1.23101	33.9351	30.8755	48.7266	0.350645	0.0118514	0.000807063	0.0294081	1.08e-06	0.115964	ES2
2023	-76.5	210.5	-1.33729	33.8239	31.3061	58.5481	0.349058	0.012398	0.000846933	0.0301544	1.03e-06	0.113516	ES2
2023	-76.5	211.5	-1.47767	33.6078	30.91	61.3044	0.347717	0.0122909	0.00084001	0.0298911	1.12e-06	0.112867	ES2
2023	-76.5	304.5	-1.80792	34.9277	33.8844	106.943	0.355514	0.0200189	0.00139948	0.0546774	1.62e-06	0.115313	ES3
2023	-76.5	305.5	-1.75207	34.2487	33.899	228.385	0.341054	0.0205201	0.00143203	0.0552139	9.34e-07	0.10976	ES3
2023	-76.5	306.5	-1.75027	34.1998	33.7413	240.393	0.340963	0.0204696	0.00142511	0.0551172	8.25e-07	0.109795	ES3
2023	-76.5	307.5	-1.76938	34.1486	33.4246	200.751	0.340811	0.0203533	0.00141411	0.0549802	7.37e-07	0.110169	ES2
2023	-76.5	308.5	-1.78014	34.1208	33.1513	175.607	0.341477	0.0202483	0.00140522	0.0549107	6.53e-07	0.11066	ES2
2023	-76.5	309.5	-1.77552	34.0945	33.0252	151.06	0.34165	0.0202387	0.00140223	0.0548819	5.4e-07	0.110743	ES2
2023	-76.5	310.5	-1.77566	34.087	33.1022	137.887	0.341252	0.0202967	0.00140542	0.0548595	4.79e-07	0.110306	ES2
2023	-76.5	311.5	-1.77398	34.0857	33.1528	137.163	0.341345	0.020248	0.00140182	0.0546668	4.5e-07	0.110267	ES2
2023	-76.5	312.5	-1.76799	34.0779	33.1205	144.522	0.341627	0.0200491	0.00138822	0.0542349	4.68e-07	0.110605	ES2
2023	-76.5	313.5	-1.76196	34.0783	33.0445	158.209	0.342287	0.0197912	0.00137064	0.0536462	5.11e-07	0.111067	ES2
2023	-76.5	314.5	-1.74951	34.0747	33.0119	177.061	0.34278	0.0195998	0.00135754	0.0531705	5.43e-07	0.111399	ES2
2023	-76.5	315.5	-1.73427	34.0742	33.1351	196.614	0.342541	0.0196452	0.00136069	0.0531307	5.48e-07	0.111107	ES2
2023	-76.5	316.5	-1.70612	34.0804	33.4622	205.037	0.341261	0.0199411	0.00138185	0.0536292	5.22e-07	0.110022	ES2
2023	-76.5	317.5	-1.67697	34.092	33.9781	213.096	0.339	0.0204387	0.0014177	0.0545564	4.85e-07	0.108234	ES2
2023	-76.5	318.5	-1.6498	34.0988	34.4167	219.504	0.337108	0.0208323	0.00144642	0.0552997	4.52e-07	0.106759	ES2
2023	-76.5	319.5	-1.62491	34.0951	34.6543	226.083	0.3362	0.0210305	0.00146146	0.0557032	4.39e-07	0.105951	ES2
2023	-76.5	320.5	-1.60439	34.0852	34.7702	239.129	0.335871	0.0211632	0.00147127	0.0559486	4.34e-07	0.105412	ES2
2023	-76.5	321.5	-1.57574	34.0824	34.8578	238.267	0.335795	0.0212537	0.00147755	0.056088	4.26e-07	0.105025	ES2
2023	-76.5	322.5	-1.52627	34.0722	34.769	220.802	0.336272	0.021128	0.00146759	0.0558191	4.14e-07	0.105251	ES2
2023	-76.5	323.5	-1.46833	34.0556	34.6616	191.781	0.33669	0.0209854	0.00145547	0.0554994	4e-07	0.105639	ES2
2023	-76.5	324.5	-1.43729	34.0436	34.4619	172.831	0.337609	0.0208129	0.00144174	0.0551679	3.85e-07	0.106268	ES2
2023	-76.5	325.5	-1.42357	34.0309	34.2681	164.775	0.338335	0.0206398	0.00142937	0.0549	3.85e-07	0.106706	ES2
2023	-76.5	326.5	-1.4066	33.9947	33.8297	156.92	0.33941	0.0201824	0.00139601	0.0540994	4.06e-07	0.108002	ES2
2023	-76.5	327.5	-1.3659	33.9297	32.8163	165.82	0.342609	0.0190698	0.00131405	0.0520865	4.52e-07	0.111438	ES2
2023	-76.5	328.5	-1.33929	33.8628	31.4716	163.735	0.348008	0.0176068	0.00120733	0.0495832	6.82e-07	0.115941	ES2
2023	-76.5	329.5	-1.29466	33.7839	30.8597	171.808	0.348637	0.0167945	0.00114949	0.0482105	6.29e-07	0.118002	ES2
2023	-76.5	330.5	-1.32958	33.7189	30.0821	150.469	0.350378	0.0159549	0.00108938	0.0468098	8.14e-07	0.120315	ES2
2023	-76.5	331.5	-1.28348	33.7035	29.9275	149.304	0.349963	0.0156617	0.00106998	0.0464954	8.78e-07	0.121146	ES2
2023	-76.5	332.5	-1.47767	33.6561	29.4693	139.834	0.352406	0.0154232	0.00105416	0.0461212	1.17e-06	0.122261	ES2
2023	-76.5	333.5	-1.68863	33.6182	29.0898	196.022	0.353867	0.0152295	0.00104197	0.0458044	1.4e-06	0.122947	ES2
2023	-75.5	162.5	-1.86553	35.4312	27.2184	10.2061	0.394094	0.01239	0.000817515	0.0421433	8.36e-06	0.148303	ES3
2023	-75.5	163.5	-1.61038	34.0589	28.4767	145.559	0.351442	0.014638	0.000991218	0.0444853	1.46e-06	0.129732	ES2
2023	-75.5	164.5	-1.31742	34.1936	29.742	176.379	0.345186	0.0155063	0.00105797	0.0464591	8.75e-07	0.126905	ES3
2023	-75.5	165.5	-1.07011	34.3862	31.0554	180.74	0.34227	0.0165343	0.00113699	0.0491759	6.12e-07	0.124441	ES3
2023	-75.5	166.5	-1.17536	34.5261	32.3194	204.461	0.337969	0.0180786	0.00125457	0.0526293	5.33e-07	0.120229	ES3
2023	-75.5	167.5	-1.21987	34.5668	33.9825	177.727	0.333176	0.0199413	0.00139289	0.0566506	5.58e-07	0.114394	ES3
2023	-75.5	168.5	-1.24743	34.5304	34.8318	117.532	0.330539	0.0210669	0.00147339	0.0590842	5.8e-07	0.110725	ES3
2023	-75.5	169.5	-1.18824	34.4741	35.31	93.6021	0.328694	0.0216543	0.00151274	0.0604669	5.73e-07	0.109206	ES3
2023	-75.5	170.5	-1.1429	34.4328	35.903	99.3302	0.325751	0.0222379	0.00155213	0.06189	5.67e-07	0.108061	ES3
2023	-75.5	171.5	-1.04502	34.4052	36.685	99.8244	0.322066	0.0230302	0.0016085	0.0637863	5.81e-07	0.106205	ES3
2023	-75.5	172.5	-1.03049	34.3771	37.6428	95.2103	0.317224	0.0240951	0.00168593	0.0663994	6.26e-07	0.103152	ES3
2023	-75.5	173.5	-1.03498	34.3611	38.3484	133.059	0.314006	0.0247677	0.00173745	0.0681471	6.81e-07	0.100894	ES3
2023	-75.5	174.5	-1.06732	34.3586	38.7785	162.544	0.311832	0.0250931	0.0017637	0.069006	7.22e-07	0.0993578	ES3
2023	-75.5	175.5	-1.10026	34.3699	38.4076	196.255	0.313373	0.0246225	0.00173047	0.0678446	7.11e-07	0.100047	ES3
2023	-75.5	176.5	-1.11046	34.3956	37.6649	206.662	0.316784	0.023701	0.00166344	0.0650976	6.61e-07	0.102039	ES3
2023	-75.5	177.5	-1.13164	34.4229	37.4686	203.429	0.317163	0.0231275	0.00162284	0.0622147	6.12e-07	0.102523	ES3
2023	-75.5	178.5	-1.16121	34.4401	37.6925	192.553	0.315403	0.0228571	0.00160404	0.0589774	5.25e-07	0.101802	ES3
2023	-75.5	179.5	-1.14778	34.4208	38.0437	138.338	0.31346	0.0230065	0.00161169	0.0569932	4.45e-07	0.10088	ES3
2023	-75.5	180.5	-1.10436	34.3645	38.136	86.0462	0.31196	0.0231666	0.00161927	0.0563011	3.94e-07	0.100368	ES3
2023	-75.5	181.5	-1.06735	34.3193	38.4497	73.137	0.309952	0.0235025	0.00164098	0.0561385	3.6e-07	0.0991376	ES3
2023	-75.5	182.5	-1.06508	34.2736	38.9263	70.7431	0.308333	0.0238839	0.00166738	0.0556281	3.16e-07	0.0971904	ES6
2023	-75.5	183.5	-1.1122	34.2351	38.8921	75.8779	0.31071	0.0237008	0.00165514	0.0536444	2.67e-07	0.0963412	ES6
2023	-75.5	184.5	-1.13565	34.2312	38.4469	103.917	0.313516	0.0230698	0.00161213	0.0520505	2.69e-07	0.0972519	ES6
2023	-75.5	185.5	-1.19277	34.2311	37.9238	131.227	0.317516	0.0223258	0.00156221	0.050441	2.91e-07	0.0982709	ES6
2023	-75.5	186.5	-1.22496	34.2168	37.5488	133.621	0.321391	0.0217185	0.00152084	0.0487172	3.04e-07	0.0989458	ES6
2023	-75.5	187.5	-1.22993	34.1934	37.4395	120.11	0.322089	0.0215469	0.00150878	0.0481994	3.17e-07	0.0990257	ES6
2023	-75.5	188.5	-1.23461	34.1631	37.3432	111.474	0.323272	0.0213961	0.00149866	0.0475232	3.13e-07	0.0989726	ES6
2023	-75.5	189.5	-1.24245	34.1363	37.2548	106.219	0.324454	0.021237	0.00148813	0.0468683	3.07e-07	0.0989236	ES7
2023	-75.5	190.5	-1.24341	34.1217	37.2455	102.483	0.324311	0.0211733	0.00148332	0.0466387	3.2e-07	0.0988785	ES7
2023	-75.5	191.5	-1.25124	34.1073	37.2744	96.7502	0.324328	0.0211771	0.00148342	0.0465806	3.32e-07	0.098656	ES7
2023	-75.5	192.5	-1.2734	34.0842	37.3053	89.1606	0.325075	0.02121	0.00148587	0.0464152	3.22e-07	0.0982008	ES7
2023	-75.5	193.5	-1.29264	34.0479	37.257	76.8069	0.326572	0.0211657	0.00148173	0.0457704	2.79e-07	0.09783	ES7
2023	-75.5	194.5	-1.29863	34.0034	36.9738	67.4827	0.329179	0.0209059	0.00146132	0.044618	2.24e-07	0.0980975	ES5
2023	-75.5	195.5	-1.29987	33.9627	36.6055	66.9346	0.331934	0.0205413	0.00143366	0.043473	1.92e-07	0.0986796	ES5
2023	-75.5	196.5	-1.30355	33.9296	36.308	68.7337	0.333755	0.0201879	0.00140723	0.0425715	1.86e-07	0.0991957	ES5
2023	-75.5	197.5	-1.29885	33.9009	36.0441	70.3068	0.335087	0.0198612	0.00138297	0.0418469	1.9e-07	0.0997552	ES5
2023	-75.5	198.5	-1.2897	33.8779	35.9271	71.0944	0.335687	0.0196974	0.00137102	0.0414844	1.96e-07	0.0999832	ES5
2023	-75.5	199.5	-1.28365	33.8583	35.8792	70.0993	0.336024	0.0196264	0.00136564	0.0412805	1.99e-07	0.100042	ES5
2023	-75.5	200.5	-1.28501	33.8408	35.8816	68.8267	0.336162	0.0196198	0.0013649	0.0411836	1.97e-07	0.0999563	ES5
2023	-75.5	201.5	-1.28811	33.8262	35.9098	67.9374	0.336175	0.0196282	0.00136541	0.041126	1.95e-07	0.0997484	ES5
2023	-75.5	202.5	-1.29136	33.813	35.8925	67.7001	0.336213	0.0195631	0.00136051	0.0409557	2e-07	0.0996404	ES5
2023	-75.5	203.5	-1.29846	33.8004	35.7944	67.5165	0.336243	0.0193744	0.00134643	0.0405963	2.14e-07	0.099769	ES5
2023	-75.5	204.5	-1.30732	33.7865	35.5729	66.9671	0.336551	0.0190172	0.0013195	0.0399319	2.35e-07	0.100298	ES5
2023	-75.5	205.5	-1.315	33.7734	35.3088	66.727	0.336987	0.0185651	0.00128575	0.039147	2.57e-07	0.100956	ES5
2023	-75.5	206.5	-1.32477	33.7582	34.9918	66.4793	0.337615	0.0180243	0.00124561	0.0382355	2.9e-07	0.101727	ES5
2023	-75.5	207.5	-1.32396	33.7429	34.6569	65.2296	0.338221	0.0174321	0.00120232	0.0372817	3.26e-07	0.102525	ES5
2023	-75.5	208.5	-1.31019	33.729	34.2881	64.1264	0.338943	0.0167842	0.00115541	0.036258	3.59e-07	0.103477	ES2
2023	-75.5	209.5	-1.28906	33.7171	33.8253	64.324	0.339963	0.0160441	0.00110138	0.0350541	3.95e-07	0.104784	ES2
2023	-75.5	210.5	-1.266	33.6935	33.149	61.1064	0.34143	0.0150555	0.00102973	0.033489	4.57e-07	0.106786	ES2
2023	-75.5	211.5	-1.30848	33.7338	32.3901	49.7591	0.344715	0.0139978	0.000956612	0.0321089	7.06e-07	0.109283	ES2
2023	-75.5	212.5	-1.27419	33.7775	32.1958	50.1416	0.344647	0.0136943	0.000934341	0.0317219	7.09e-07	0.110181	ES2
2023	-75.5	213.5	-1.32408	33.7219	31.566	39.2916	0.347241	0.0132192	0.000893646	0.030266	6.68e-07	0.111349	ES2
2023	-75.5	214.5	-1.2962	33.6291	31.4272	65.0231	0.346112	0.0131497	0.000884434	0.0296134	4.94e-07	0.110856	ES2
2023	-75.5	215.5	-1.29181	33.5643	30.7909	73.1871	0.347713	0.0124542	0.000832536	0.0283432	5.27e-07	0.11239	ES2
2023	-75.5	216.5	-1.28261	33.4808	29.8131	68.539	0.350705	0.0114519	0.000756979	0.0265214	6.16e-07	0.115181	ES2
2023	-75.5	217.5	-1.30172	33.4202	28.942	65.3566	0.352798	0.0105943	0.000692197	0.0249521	7.51e-07	0.117642	ES2
2023	-75.5	218.5	-1.476	33.3048	28.1325	49.3778	0.355432	0.0101752	0.000660895	0.0241334	2.48e-06	0.11907	ES2
2023	-75.5	219.5	-1.32511	33.3856	28.4404	52.5795	0.351824	0.00999677	0.000647874	0.0238212	1.16e-06	0.118844	ES2
2023	-75.5	220.5	-1.27599	33.4693	29.4534	49.7465	0.350009	0.0107228	0.000703618	0.0253147	7.41e-07	0.116324	ES2
2023	-75.5	221.5	-1.28078	33.4302	29.7232	73.6891	0.348295	0.0109256	0.000719728	0.0258758	6.48e-07	0.11521	ES2
2023	-75.5	222.5	-1.43103	33.3536	29.0304	62.9909	0.348063	0.0103908	0.000679181	0.0248653	9.55e-07	0.116641	ES2
2023	-75.5	250.5	-1.73515	32.0768	24.5486	1.75681	0.407038	0.00905607	0.000588858	0.0235813	9.55e-05	0.152141	ES2
2023	-75.5	251.5	-1.74898	32.6152	22.1324	8.43688	0.386985	0.00670008	0.000418785	0.0184326	1.24e-05	0.143453	ES2
2023	-75.5	253.5	-1.74562	32.3013	24.2172	2.44463	0.374405	0.00853069	0.000551761	0.0220353	1.73e-05	0.127491	ES2
2023	-75.5	254.5	-1.74298	32.2608	25.2136	4.44601	0.370383	0.00857922	0.000541897	0.0212633	3.11e-05	0.124938	ES2
2023	-75.5	255.5	-1.51998	32.5487	25.7903	15.4646	0.362354	0.0081778	0.000514352	0.0205558	9.08e-06	0.122125	ES2
2023	-75.5	256.5	-1.39958	32.6619	25.9501	21.9364	0.360466	0.0078502	0.000491563	0.0199674	3.82e-06	0.12169	ES2
2023	-75.5	257.5	-1.45994	32.737	25.7363	29.5534	0.360629	0.00750352	0.000467642	0.019485	2.98e-06	0.122622	ES2
2023	-75.5	258.5	-1.51091	32.7905	25.6637	40.4136	0.359235	0.00733102	0.000457092	0.0193374	2.69e-06	0.123015	ES2
2023	-75.5	298.5	-1.82093	34.4263	34.1393	48.8609	0.335902	0.0213373	0.00150642	0.057639	1.22e-06	0.107304	ES3
2023	-75.5	299.5	-1.80889	34.2929	33.0049	230.902	0.344694	0.020113	0.00140607	0.0547825	9.34e-07	0.111842	ES3
2023	-75.5	300.5	-1.81036	34.3126	33.367	229.3	0.343933	0.0202311	0.00141381	0.0550666	9.17e-07	0.111391	ES3
2023	-75.5	301.5	-1.81155	34.244	33.345	285.902	0.344688	0.0200219	0.00139501	0.0546743	8.66e-07	0.111994	ES3
2023	-75.5	302.5	-1.80997	34.3475	33.4922	221.644	0.344967	0.0201749	0.00140672	0.055314	8.88e-07	0.112354	ES3
2023	-75.5	303.5	-1.80439	34.2158	33.2223	212.815	0.343307	0.0200599	0.00139706	0.0551049	7.99e-07	0.112118	ES3
2023	-75.5	304.5	-1.80175	34.2024	33.0883	237.78	0.343738	0.0199767	0.00139052	0.0549833	7.75e-07	0.112384	ES3
2023	-75.5	305.5	-1.79883	34.1655	32.9912	241.713	0.34344	0.0199114	0.00138511	0.0547878	7.28e-07	0.112427	ES2
2023	-75.5	306.5	-1.80257	34.1574	33.0063	237.3	0.343283	0.0199529	0.00138607	0.0547721	6.88e-07	0.112304	ES2
2023	-75.5	307.5	-1.8049	34.1399	32.8337	222.641	0.343562	0.0199015	0.00138016	0.0546675	6.2e-07	0.112642	ES2
2023	-75.5	308.5	-1.80691	34.1352	32.7505	202.386	0.343339	0.01998	0.00138526	0.0549678	5.59e-07	0.112496	ES2
2023	-75.5	309.5	-1.80629	34.1347	32.8064	182.388	0.341597	0.0203082	0.00140798	0.0557016	4.73e-07	0.111261	ES2
2023	-75.5	310.5	-1.79808	34.1076	33.0861	128.264	0.339341	0.0207294	0.00143526	0.0562805	3.96e-07	0.109401	ES2
2023	-75.5	311.5	-1.78598	34.0735	33.329	88.9891	0.338962	0.020957	0.00144909	0.0561299	3.34e-07	0.108076	ES5
2023	-75.5	312.5	-1.77237	34.0507	33.5219	94.6554	0.339115	0.0210475	0.00145442	0.0558663	3.04e-07	0.107348	ES5
2023	-75.5	313.5	-1.76597	34.0496	33.6059	111.984	0.339305	0.0210262	0.00145354	0.0557713	3.1e-07	0.107259	ES5
2023	-75.5	314.5	-1.76303	34.0623	33.5799	128.674	0.339477	0.0208998	0.00144598	0.0556141	3.36e-07	0.10749	ES5
2023	-75.5	315.5	-1.75431	34.072	33.5479	137.293	0.339602	0.020733	0.00143481	0.0552857	3.56e-07	0.107762	ES2
2023	-75.5	316.5	-1.73915	34.0866	33.6114	144.234	0.33949	0.0207004	0.00143319	0.0552037	3.65e-07	0.10767	ES2
2023	-75.5	317.5	-1.72312	34.099	33.7441	152.284	0.339263	0.0208067	0.00144151	0.0553957	3.69e-07	0.107263	ES2
2023	-75.5	318.5	-1.71046	34.1075	34.0583	162.047	0.338411	0.0210978	0.00146375	0.0560125	3.74e-07	0.106287	ES2
2023	-75.5	319.5	-1.69169	34.104	34.3723	160.035	0.337558	0.0213206	0.00148094	0.0564662	3.7e-07	0.105274	ES2
2023	-75.5	320.5	-1.66579	34.0891	34.5559	139.971	0.336912	0.0214336	0.00148765	0.0564228	3.4e-07	0.104524	ES5
2023	-75.5	321.5	-1.622	34.082	34.7353	152.31	0.33608	0.0214384	0.00148823	0.0563267	3.45e-07	0.104247	ES5
2023	-75.5	322.5	-1.57637	34.0861	34.9829	165.363	0.335071	0.021525	0.00149572	0.0565233	3.62e-07	0.10388	ES2
2023	-75.5	323.5	-1.53824	34.0867	35.1589	180.589	0.334643	0.0215913	0.00150118	0.0566822	3.78e-07	0.103651	ES2
2023	-75.5	324.5	-1.50094	34.0851	35.1743	182.851	0.335059	0.0215503	0.00149756	0.0565339	3.75e-07	0.103721	ES2
2023	-75.5	325.5	-1.48325	34.0886	35.0814	167.939	0.336179	0.0214956	0.00149222	0.0563016	3.55e-07	0.103868	ES2
2023	-75.5	326.5	-1.47377	34.0855	34.9817	146.092	0.337065	0.0214303	0.00148722	0.0561564	3.46e-07	0.104128	ES5
2023	-75.5	327.5	-1.4582	34.0629	34.8633	116.929	0.337854	0.0213154	0.00147835	0.0558803	3.38e-07	0.104318	ES5
2023	-75.5	328.5	-1.44442	34.0194	34.5922	122.625	0.339033	0.0210504	0.00145856	0.0553049	3.41e-07	0.104755	ES5
2023	-75.5	329.5	-1.38793	33.9697	34.3038	153.083	0.340441	0.0207081	0.00143328	0.0545802	3.52e-07	0.105515	ES2
2023	-75.5	330.5	-1.3078	33.9305	33.8645	160.239	0.341704	0.0200982	0.00138895	0.0534558	3.73e-07	0.107019	ES2
2023	-75.5	331.5	-1.20893	33.8936	32.8786	160.139	0.343409	0.0187874	0.00129375	0.0512683	4.29e-07	0.110565	ES2
2023	-75.5	332.5	-1.12609	33.8464	31.5182	136.703	0.346604	0.0171967	0.00117556	0.0485353	5.43e-07	0.115864	ES2
2023	-75.5	333.5	-1.30771	33.7965	29.9154	101.73	0.355541	0.0158183	0.00107679	0.0463105	1.03e-06	0.120969	ES2
2023	-75.5	334.5	-1.32267	33.7016	28.9954	143.526	0.363089	0.015159	0.00102554	0.0449984	1.19e-06	0.123354	ES2
2023	-75.5	335.5	-1.5317	33.5275	28.2046	89.467	0.363698	0.0147397	0.000993016	0.0439294	1.25e-06	0.124022	ES2
2023	-74.5	163.5	-1.81399	34.0075	27.5386	88.8778	0.357744	0.0141709	0.000954699	0.0434828	3.36e-06	0.131989	ES2
2023	-74.5	164.5	-1.70513	34.002	27.5942	106.425	0.356189	0.0141089	0.000947907	0.0433444	7.29e-06	0.132562	ES2
2023	-74.5	165.5	-1.58992	34.1979	28.3317	110.588	0.348664	0.0144033	0.000968632	0.043981	4.05e-06	0.130699	ES3
2023	-74.5	166.5	-1.44763	34.38	30.2696	177.809	0.340429	0.0160871	0.00109777	0.0475996	9.42e-07	0.124415	ES3
2023	-74.5	167.5	-1.43559	34.4936	31.704	221.647	0.337539	0.017599	0.00121522	0.0511033	7.66e-07	0.1197	ES3
2023	-74.5	168.5	-1.43367	34.5156	32.4769	183.439	0.335102	0.0186345	0.0012937	0.0535473	7.51e-07	0.116336	ES3
2023	-74.5	169.5	-1.4286	34.4801	33.8196	105.066	0.329608	0.0202402	0.00141187	0.0572838	7.07e-07	0.111455	ES3
2023	-74.5	170.5	-1.41552	34.4226	35.375	66.4751	0.323069	0.0219785	0.00153691	0.0612611	6.56e-07	0.106976	ES3
2023	-74.5	171.5	-1.2493	34.389	36.8816	72.9745	0.319166	0.0233807	0.00163604	0.0643351	6e-07	0.103834	ES3
2023	-74.5	172.5	-1.12454	34.3706	37.9793	80.3721	0.314646	0.0244374	0.00170975	0.066677	5.89e-07	0.101492	ES3
2023	-74.5	173.5	-1.06888	34.3505	38.7188	85.3985	0.309581	0.0252055	0.00176288	0.0683581	5.9e-07	0.0994662	ES3
2023	-74.5	174.5	-1.02563	34.3357	39.5239	82.7774	0.303438	0.0258791	0.00181074	0.069803	5.97e-07	0.0973721	ES3
2023	-74.5	175.5	-0.984374	34.3395	40.8022	102.111	0.296068	0.0267676	0.00187597	0.0716716	6.5e-07	0.0942447	ES3
2023	-74.5	176.5	-0.965163	34.3546	42.2712	175.107	0.287575	0.0276961	0.00194543	0.0739519	7.32e-07	0.0908612	ES3
2023	-74.5	177.5	-1.01372	34.3444	42.1078	222.618	0.289682	0.0276156	0.00194214	0.0742062	7.81e-07	0.0909915	ES3
2023	-74.5	178.5	-1.22293	34.347	41.1974	274.224	0.29909	0.0269529	0.00190173	0.0724713	8.28e-07	0.0919924	ES3
2023	-74.5	179.5	-1.34773	34.3663	40.7465	267.377	0.30357	0.0264114	0.00186727	0.0702736	8.5e-07	0.0924717	ES3
2023	-74.5	180.5	-1.35796	34.4102	40.816	247.675	0.30144	0.0257952	0.00182465	0.0666021	8.27e-07	0.0926995	ES3
2023	-74.5	181.5	-1.13895	34.4478	42.2667	202.114	0.287193	0.0260584	0.00183874	0.0648222	7.06e-07	0.0910673	ES3
2023	-74.5	182.5	-0.884254	34.3334	41.8024	45.736	0.284407	0.0261135	0.00182839	0.0635035	4.66e-07	0.0918306	ES3
2023	-74.5	183.5	-1.08825	34.187	39.3688	44.6474	0.306914	0.0243465	0.0016984	0.0554905	2.53e-07	0.094769	ES7
2023	-74.5	184.5	-1.23939	34.1413	38.1414	74.3999	0.322138	0.0229061	0.0015999	0.0501701	1.84e-07	0.0965192	ES7
2023	-74.5	185.5	-1.28189	34.1334	37.8448	89.9152	0.326241	0.0223794	0.00156479	0.048319	1.74e-07	0.0969036	ES7
2023	-74.5	186.5	-1.29395	34.1055	37.6512	84.28	0.32851	0.0220755	0.00154415	0.0472874	1.67e-07	0.0970439	ES7
2023	-74.5	187.5	-1.30264	34.0661	37.4678	78.7509	0.330664	0.0218715	0.00153028	0.0465848	1.57e-07	0.0971012	ES7
2023	-74.5	188.5	-1.31635	34.0325	37.3128	75.575	0.332527	0.0217384	0.00152103	0.0460875	1.45e-07	0.0971149	ES7
2023	-74.5	189.5	-1.33057	34.0014	37.17	71.9086	0.334084	0.0216335	0.00151341	0.0456903	1.36e-07	0.0971446	ES7
2023	-74.5	190.5	-1.33856	33.9742	37.0635	69.364	0.335114	0.0215514	0.00150755	0.0454077	1.31e-07	0.0971585	ES7
2023	-74.5	191.5	-1.34045	33.9521	36.9799	67.3927	0.335833	0.0214761	0.00150233	0.0451748	1.27e-07	0.0971867	ES5
2023	-74.5	192.5	-1.34202	33.9303	36.9077	65.5709	0.336423	0.021413	0.00149804	0.0449709	1.24e-07	0.0971923	ES5
2023	-74.5	193.5	-1.34572	33.9046	36.8438	64.762	0.337009	0.0213704	0.00149522	0.0448106	1.18e-07	0.0971486	ES5
2023	-74.5	194.5	-1.34561	33.8758	36.8001	65.7003	0.337564	0.0213529	0.00149391	0.0447235	1.15e-07	0.0970681	ES5
2023	-74.5	195.5	-1.34134	33.8524	36.8226	65.8927	0.338025	0.0213803	0.00149591	0.044764	1.11e-07	0.0968744	ES5
2023	-74.5	196.5	-1.33818	33.8342	36.8692	65.4481	0.338409	0.0214227	0.00149921	0.0448648	1.08e-07	0.0966326	ES5
2023	-74.5	197.5	-1.33552	33.8205	36.9114	65.1531	0.338733	0.0214582	0.00150205	0.0449664	1.05e-07	0.0964289	ES5
2023	-74.5	198.5	-1.33574	33.8096	36.9483	64.8304	0.33903	0.0214901	0.00150468	0.045073	1.03e-07	0.0962498	ES5
2023	-74.5	199.5	-1.33735	33.8007	36.9773	64.3055	0.339327	0.021518	0.001507	0.0451754	1.02e-07	0.0960988	ES5
2023	-74.5	200.5	-1.34066	33.793	37.0014	63.8834	0.339609	0.0215438	0.0015091	0.0452577	1.01e-07	0.0959625	ES5
2023	-74.5	201.5	-1.34506	33.7859	37.031	63.4771	0.339803	0.0215748	0.00151155	0.0453132	1.01e-07	0.0957984	ES7
2023	-74.5	202.5	-1.35013	33.7783	37.0654	62.8843	0.339837	0.0216028	0.00151377	0.0452917	1.01e-07	0.0956129	ES7
2023	-74.5	203.5	-1.35461	33.7698	37.0926	62.3772	0.339715	0.0216115	0.00151441	0.0451324	1.02e-07	0.0954627	ES7
2023	-74.5	204.5	-1.35747	33.7614	37.1076	62.2567	0.339428	0.0215977	0.00151321	0.044863	1.03e-07	0.0953592	ES7
2023	-74.5	205.5	-1.35695	33.7541	37.0931	62.3054	0.339038	0.0215426	0.00150866	0.0445009	1.08e-07	0.0953598	ES7
2023	-74.5	206.5	-1.3521	33.7491	37.0309	62.5066	0.338589	0.0214193	0.00149881	0.0440442	1.16e-07	0.0955367	ES7
2023	-74.5	207.5	-1.34658	33.7483	36.9226	62.6662	0.338075	0.0212133	0.00148283	0.0435084	1.3e-07	0.0958883	ES5
2023	-74.5	208.5	-1.34057	33.752	36.8009	62.6052	0.337451	0.02094	0.00146234	0.0429548	1.49e-07	0.0963024	ES5
2023	-74.5	209.5	-1.33542	33.7581	36.674	61.8299	0.336794	0.0206172	0.00143852	0.0423937	1.7e-07	0.0967307	ES5
2023	-74.5	210.5	-1.33274	33.7629	36.4965	60.2915	0.336336	0.0202086	0.00140839	0.0417188	1.94e-07	0.0972668	ES5
2023	-74.5	211.5	-1.3309	33.7625	36.2477	58.6861	0.336191	0.0197016	0.00137091	0.0408894	2.23e-07	0.0979489	ES5
2023	-74.5	212.5	-1.33065	33.7581	35.984	57.4506	0.336198	0.0191785	0.00133232	0.0400491	2.51e-07	0.0986197	ES5
2023	-74.5	213.5	-1.33257	33.7515	35.7212	56.5775	0.33623	0.0186632	0.00129441	0.0392358	2.8e-07	0.0992523	ES5
2023	-74.5	214.5	-1.33389	33.742	35.3842	55.6747	0.3365	0.0180708	0.00125084	0.0382933	3.13e-07	0.100061	ES5
2023	-74.5	215.5	-1.34062	33.7254	34.8424	54.8107	0.337333	0.0173037	0.00119398	0.0370102	3.5e-07	0.101368	ES5
2023	-74.5	216.5	-1.34244	33.6989	34.1651	54.3144	0.338776	0.0164595	0.00113126	0.0355556	3.89e-07	0.103078	ES2
2023	-74.5	217.5	-1.32393	33.6719	33.6431	52.7624	0.340228	0.0158324	0.00108473	0.0344931	4.26e-07	0.104531	ES2
2023	-74.5	218.5	-1.30393	33.6547	33.3833	51.4417	0.34121	0.0154951	0.00105984	0.0339431	4.49e-07	0.105222	ES2
2023	-74.5	219.5	-1.27947	33.6372	33.088	51.3918	0.34228	0.0150631	0.00102787	0.0332232	4.38e-07	0.105954	ES2
2023	-74.5	220.5	-1.27611	33.6089	32.5432	54.2124	0.34362	0.0143255	0.000972997	0.0319471	4.6e-07	0.107351	ES2
2023	-74.5	221.5	-1.29426	33.5716	31.8408	58.43	0.344969	0.0134141	0.000904717	0.0302679	5.02e-07	0.109099	ES2
2023	-74.5	222.5	-1.3249	33.5168	30.9863	60.1059	0.346777	0.0124201	0.000829242	0.0284036	5.98e-07	0.111294	ES2
2023	-74.5	223.5	-1.30778	33.5049	30.5176	50.063	0.349357	0.0118585	0.000786919	0.027554	6.62e-07	0.112855	ES2
2023	-74.5	224.5	-1.30735	33.3741	29.8609	52.3911	0.351662	0.0111777	0.000734622	0.0261927	7.86e-07	0.114158	ES2
2023	-74.5	225.5	-1.36167	33.3143	28.9644	38.1362	0.354889	0.0101713	0.00066211	0.0247976	2.78e-06	0.117059	ES2
2023	-74.5	226.5	-1.21055	33.326	29.1693	53.1269	0.35179	0.00991631	0.000641272	0.023929	7.55e-07	0.116204	ES2
2023	-74.5	227.5	-1.27359	33.3082	28.6281	45.4938	0.352681	0.00924444	0.000590123	0.0225879	1.1e-06	0.117616	ES2
2023	-74.5	228.5	-1.42741	33.1584	28.0344	35.3702	0.354175	0.00900589	0.000571511	0.0220784	6.07e-06	0.118683	ES2
2023	-74.5	229.5	-1.22057	33.2203	28.077	42.9767	0.35291	0.00857102	0.000539942	0.0213238	2.27e-06	0.11908	ES2
2023	-74.5	230.5	-0.950783	33.3413	28.5468	47.8887	0.350752	0.00857401	0.000543713	0.021587	8.59e-07	0.119037	ES2
2023	-74.5	231.5	-0.855789	33.4023	28.654	56.5042	0.351407	0.00871588	0.000557645	0.022119	6.19e-07	0.119533	ES2
2023	-74.5	232.5	-0.917885	33.4034	28.9337	73.7008	0.353131	0.00933927	0.000605776	0.0236454	5.51e-07	0.118656	ES2
2023	-74.5	241.5	-1.7668	32.9318	27.4972	25.5888	0.357422	0.00955626	0.000613076	0.0231957	7e-06	0.117054	ES2
2023	-74.5	242.5	-1.48477	33.1091	27.9671	34.9063	0.355392	0.00901186	0.000570465	0.0222157	2.15e-06	0.117459	ES2
2023	-74.5	244.5	-1.31316	33.2476	28.703	67.4394	0.352077	0.00902973	0.000572928	0.0223752	8.62e-07	0.116003	ES2
2023	-74.5	246.5	-1.73795	32.7958	26.4301	15.7095	0.363694	0.00957071	0.000614548	0.0232361	1.03e-05	0.121015	ES2
2023	-74.5	247.5	-1.58546	32.9963	27.2394	37.3587	0.358578	0.00969805	0.000624169	0.0235716	2.24e-06	0.118996	ES2
2023	-74.5	248.5	-1.51481	33.1344	28.4517	46.5658	0.356754	0.0109153	0.000717927	0.0260066	1.26e-06	0.116121	ES2
2023	-74.5	249.5	-1.6357	32.868	27.0676	21.4062	0.363164	0.00987083	0.000638777	0.0240453	1.05e-05	0.120311	ES2
2023	-74.5	250.5	-1.61618	32.7443	25.4323	17.2304	0.371608	0.008483	0.000536225	0.0215751	1.68e-05	0.128659	ES2
2023	-74.5	251.5	-1.46093	32.886	25.4358	19.1841	0.36904	0.00841971	0.000535519	0.0214988	7.51e-06	0.128928	ES2
2023	-74.5	252.5	-1.36085	32.9356	27.0943	23.8232	0.362426	0.0103698	0.00068937	0.0253855	4.9e-06	0.121167	ES2
2023	-74.5	253.5	-1.44089	32.8384	26.4904	19.6492	0.363091	0.00963564	0.000632577	0.024035	4.45e-06	0.121976	ES2
2023	-74.5	254.5	-1.25909	32.9508	27.5329	24.0496	0.358132	0.0100274	0.000654252	0.0241629	4.74e-06	0.119381	ES2
2023	-74.5	255.5	-1.0767	32.9948	27.5769	25.6401	0.356699	0.00955172	0.000618355	0.0232102	3.04e-06	0.119734	ES2
2023	-74.5	256.5	-0.943692	33.0297	27.3333	28.2599	0.356982	0.00901128	0.00058006	0.0223675	1.98e-06	0.121161	ES2
2023	-74.5	257.5	-0.923154	33.0879	27.0705	32.2813	0.356619	0.00843217	0.000539637	0.0215174	1.8e-06	0.122529	ES2
2023	-74.5	258.5	-1.0441	33.1087	26.6633	33.0107	0.356319	0.00786952	0.000499495	0.0206363	1.87e-06	0.123593	ES2
2023	-74.5	298.5	-1.83225	34.3772	34.1023	148.945	0.336046	0.0212628	0.00150055	0.0575089	1.33e-06	0.107406	ES3
2023	-74.5	299.5	-1.82465	34.2479	32.0412	213.972	0.348416	0.0194332	0.00135425	0.0534057	9.95e-07	0.114365	ES3
2023	-74.5	300.5	-1.82355	34.1934	31.0667	207.863	0.354142	0.0187138	0.00129517	0.0521449	7.84e-07	0.117652	ES3
2023	-74.5	301.5	-1.82254	34.2173	31.9104	207.182	0.348202	0.0195732	0.00135944	0.0541783	7.19e-07	0.114493	ES3
2023	-74.5	302.5	-1.81984	34.2144	32.9241	215.413	0.341923	0.0203769	0.00141917	0.0562064	6.92e-07	0.111495	ES3
2023	-74.5	303.5	-1.80802	34.1839	33.4053	190.642	0.337624	0.0208577	0.00145133	0.0576675	6.22e-07	0.109928	ES3
2023	-74.5	304.5	-1.7877	34.1417	33.7978	165.425	0.332994	0.0213728	0.00148664	0.0592552	5.62e-07	0.108082	ES2
2023	-74.5	305.5	-1.77734	34.1117	33.9419	131.64	0.331519	0.0216511	0.00150588	0.0597959	5.12e-07	0.106788	ES2
2023	-74.5	306.5	-1.77065	34.0954	34.1777	119.191	0.330193	0.0218223	0.00151848	0.0600507	4.96e-07	0.105828	ES2
2023	-74.5	307.5	-1.76541	34.0859	34.2362	120.713	0.329528	0.0218012	0.00151745	0.0601323	5.08e-07	0.105928	ES2
2023	-74.5	308.5	-1.76293	34.0912	34.374	133.853	0.32858	0.0218457	0.00152172	0.0604803	5.35e-07	0.106036	ES2
2023	-74.5	309.5	-1.76025	34.0966	34.4445	147.67	0.328115	0.021819	0.00152064	0.0606359	5.57e-07	0.106334	ES2
2023	-74.5	310.5	-1.76532	34.0906	34.0947	146.322	0.329962	0.0214927	0.0014968	0.0598226	5.45e-07	0.107303	ES2
2023	-74.5	311.5	-1.77284	34.0772	33.4951	126.789	0.334766	0.0210625	0.00146201	0.0579544	4.59e-07	0.108283	ES2
2023	-74.5	312.5	-1.7604	34.0491	33.1487	75.0525	0.33931	0.0208141	0.00143698	0.0559532	3.31e-07	0.10829	ES5
2023	-74.5	313.5	-1.7339	34.0152	33.5412	85.7118	0.339383	0.0210896	0.00145453	0.05563	2.74e-07	0.106509	ES5
2023	-74.5	314.5	-1.72059	34.0045	33.757	111.878	0.339665	0.0212753	0.00146851	0.0558274	2.54e-07	0.105597	ES5
2023	-74.5	315.5	-1.71164	33.9978	33.6517	123.515	0.340755	0.02114	0.00145913	0.0555852	2.52e-07	0.105962	ES5
2023	-74.5	316.5	-1.70879	33.9956	33.6815	124.09	0.340767	0.0211542	0.00146133	0.0556825	2.59e-07	0.105834	ES5
2023	-74.5	317.5	-1.70663	34.0149	33.8702	121.111	0.340077	0.0212887	0.00147255	0.0560161	2.71e-07	0.1054	ES5
2023	-74.5	318.5	-1.69436	34.0318	34.0226	122.276	0.339716	0.0213459	0.0014779	0.0561508	2.84e-07	0.105127	ES5
2023	-74.5	319.5	-1.67481	34.0285	34.1449	120.85	0.339691	0.021347	0.00147885	0.0561641	2.93e-07	0.104843	ES5
2023	-74.5	320.5	-1.65026	34.0086	34.369	116.815	0.338921	0.0214482	0.0014861	0.0562286	2.87e-07	0.104089	ES5
2023	-74.5	321.5	-1.62243	34.0014	34.4912	127.44	0.338519	0.0214434	0.00148562	0.0561125	2.87e-07	0.103803	ES5
2023	-74.5	322.5	-1.60012	34.0091	34.5948	122.587	0.338217	0.0214513	0.00148666	0.0561162	2.95e-07	0.103578	ES5
2023	-74.5	323.5	-1.57043	34.0113	34.6443	116.256	0.338144	0.0214166	0.00148456	0.0560516	3.03e-07	0.103514	ES5
2023	-74.5	324.5	-1.53325	34.006	34.629	115.496	0.338358	0.0213237	0.00147773	0.0558499	3.12e-07	0.103669	ES5
2023	-74.5	325.5	-1.49885	33.9989	34.5869	114.803	0.338615	0.0212099	0.00146939	0.0555929	3.19e-07	0.103836	ES5
2023	-74.5	326.5	-1.46509	33.9846	34.5141	110.38	0.339064	0.0210641	0.00145892	0.0552747	3.23e-07	0.104028	ES5
2023	-74.5	327.5	-1.443	33.9689	34.471	116.798	0.339361	0.02097	0.0014522	0.0550629	3.3e-07	0.104069	ES5
2023	-74.5	328.5	-1.42867	33.9531	34.3239	128.831	0.340064	0.0208209	0.00144136	0.0547505	3.41e-07	0.104389	ES5
2023	-74.5	329.5	-1.42001	33.9358	34.0838	133.412	0.341035	0.0205884	0.00142442	0.0542845	3.5e-07	0.104969	ES5
2023	-74.5	330.5	-1.39033	33.9176	33.7962	128.278	0.341852	0.0202395	0.00139912	0.0536685	3.57e-07	0.105776	ES2
2023	-74.5	331.5	-1.31842	33.8953	33.3109	121.934	0.342697	0.0195809	0.00135187	0.0526379	3.71e-07	0.107363	ES2
2023	-74.5	332.5	-1.21975	33.8715	32.5803	119.015	0.343844	0.0186423	0.00128385	0.0512243	4.12e-07	0.11009	ES2
2023	-74.5	333.5	-1.16947	33.8272	31.7505	121.145	0.345807	0.0177569	0.00121799	0.0497416	4.83e-07	0.112945	ES2
2023	-74.5	334.5	-1.17811	33.75	30.955	153.996	0.349535	0.0170759	0.00116686	0.0484134	5.71e-07	0.115349	ES2
2023	-74.5	335.5	-1.30271	33.7	30.4836	119.232	0.351844	0.0168803	0.00115104	0.0478111	7.38e-07	0.116137	ES2
2023	-74.5	336.5	-1.54251	33.7187	29.5342	22.7093	0.353852	0.015828	0.00107858	0.0462303	1.39e-06	0.11826	ES2
2023	-74.5	337.5	-1.37076	33.7734	29.2116	63.559	0.354653	0.0151994	0.00103616	0.0454696	1.19e-06	0.120428	ES2
2023	-74.5	338.5	-1.33671	33.6957	29.6888	73.5049	0.351878	0.0157877	0.00107162	0.0458389	8.29e-07	0.118391	ES2
2023	-73.5	165.5	-1.81079	34.2334	26.835	47.9175	0.360189	0.0132936	0.00088142	0.0418149	1.51e-05	0.137317	ES3
2023	-73.5	166.5	-1.75965	34.2889	27.5638	123.496	0.346244	0.0136579	0.000917629	0.042873	2.27e-06	0.131015	ES3
2023	-73.5	167.5	-1.72903	34.3423	28.3429	118.013	0.342593	0.0145765	0.00099223	0.0450118	2.5e-06	0.127053	ES3
2023	-73.5	168.5	-1.69389	34.5175	32.3863	179.07	0.326724	0.0188454	0.00131634	0.0533027	1.3e-06	0.113453	ES3
2023	-73.5	169.5	-1.69671	34.584	34.6413	262.462	0.319619	0.0210125	0.00148063	0.0577867	1.11e-06	0.10686	ES3
2023	-73.5	170.5	-1.61592	34.5025	35.0718	161.734	0.321237	0.021689	0.00152376	0.059745	7.79e-07	0.106081	ES3
2023	-73.5	171.5	-1.53491	34.4318	37.1479	71.5486	0.316179	0.0237295	0.00167013	0.0645503	6.91e-07	0.100904	ES3
2023	-73.5	172.5	-1.45096	34.4442	39.6495	130.694	0.308176	0.0255679	0.00180781	0.0687228	7.47e-07	0.0954279	ES3
2023	-73.5	173.5	-1.43138	34.466	41.2529	220.963	0.300863	0.0266565	0.00188895	0.0713428	8.04e-07	0.0920142	ES3
2023	-73.5	174.5	-1.42481	34.4529	40.8882	220.007	0.304281	0.0265324	0.0018778	0.0711237	7.69e-07	0.0927982	ES3
2023	-73.5	175.5	-1.326	34.4279	40.5145	165.255	0.304486	0.0263517	0.00185723	0.0701684	6.76e-07	0.0938178	ES3
2023	-73.5	176.5	-1.09819	34.3639	40.2928	65.4858	0.304532	0.0262662	0.00183829	0.0683873	5.3e-07	0.0946245	ES3
2023	-73.5	177.5	-0.87249	34.3434	41.7395	93.4932	0.293325	0.0271831	0.00190031	0.0704293	5.52e-07	0.0921466	ES3
2023	-73.5	178.5	-0.908828	34.3583	42.5269	210.79	0.288516	0.0278763	0.00195636	0.0740766	7.14e-07	0.0905454	ES3
2023	-73.5	179.5	-1.16836	34.3426	41.7821	276.469	0.297742	0.0274963	0.00193897	0.0735261	8.23e-07	0.0908137	ES3
2023	-73.5	180.5	-1.24375	34.3735	41.749	301.595	0.296508	0.0269793	0.00190717	0.071096	8.6e-07	0.0907904	ES3
2023	-73.5	181.5	-0.980472	34.3997	42.6907	202.444	0.282448	0.0270316	0.00190441	0.0696638	7.29e-07	0.0902641	ES3
2023	-73.5	182.5	-0.889928	34.3088	41.6111	64.1185	0.286471	0.0263874	0.00184768	0.0657703	5e-07	0.0920261	ES3
2023	-73.5	183.5	-1.08337	34.1909	39.7342	39.8113	0.304343	0.0249005	0.00173995	0.0587384	3.4e-07	0.0941119	ES2
2023	-73.5	184.5	-1.20727	34.1113	38.5928	50.306	0.318312	0.0235784	0.00164664	0.0528533	2.21e-07	0.0954204	ES7
2023	-73.5	185.5	-1.31764	34.0642	37.9251	68.6221	0.328739	0.0226368	0.00158196	0.0486235	1.44e-07	0.0959308	ES7
2023	-73.5	186.5	-1.36418	34.0187	37.555	68.9763	0.333418	0.0221686	0.00155074	0.0470591	1.21e-07	0.096172	ES7
2023	-73.5	187.5	-1.37427	33.9672	37.3294	66.5111	0.335558	0.0219691	0.00153744	0.0466104	1.11e-07	0.096262	ES7
2023	-73.5	188.5	-1.38034	33.9296	37.2358	65.811	0.336662	0.0219203	0.00153409	0.0466544	1.05e-07	0.0961762	ES7
2023	-73.5	189.5	-1.38122	33.9057	37.177	66.5361	0.337635	0.0219018	0.0015328	0.0470225	1.01e-07	0.0961475	ES7
2023	-73.5	190.5	-1.3818	33.8969	37.1184	65.6748	0.338636	0.0218912	0.00153226	0.0476193	9.92e-08	0.0962245	ES7
2023	-73.5	191.5	-1.38004	33.897	37.0693	63.2428	0.339394	0.0218869	0.00153234	0.0482605	9.77e-08	0.0963477	ES7
2023	-73.5	192.5	-1.37782	33.8982	37.0343	60.9321	0.339882	0.0218879	0.00153274	0.0488177	9.59e-08	0.0964466	ES7
2023	-73.5	193.5	-1.3755	33.8996	37.0111	59.9671	0.340225	0.0218971	0.00153353	0.0493335	9.35e-08	0.0965172	ES5
2023	-73.5	194.5	-1.37239	33.9008	36.9969	59.857	0.340486	0.0219112	0.0015346	0.0498005	9.22e-08	0.0965667	ES5
2023	-73.5	195.5	-1.3669	33.9003	36.9872	60.4436	0.340697	0.0219173	0.00153511	0.050113	9.16e-08	0.0966005	ES5
2023	-73.5	196.5	-1.36145	33.898	36.9755	61.818	0.340877	0.0219155	0.00153509	0.050309	9.11e-08	0.0966266	ES5
2023	-73.5	197.5	-1.35752	33.8966	36.9649	63.2184	0.341024	0.0219223	0.00153567	0.0505733	9.09e-08	0.0966542	ES5
2023	-73.5	198.5	-1.35356	33.8982	36.9646	64.6351	0.341091	0.0219552	0.00153804	0.0510516	8.99e-08	0.0966845	ES5
2023	-73.5	199.5	-1.34948	33.9004	36.974	65.8328	0.341051	0.0220105	0.00154192	0.0516674	8.89e-08	0.0967024	ES5
2023	-73.5	200.5	-1.34497	33.9006	36.9844	66.8998	0.340977	0.0220655	0.0015457	0.0521908	8.84e-08	0.096706	ES5
2023	-73.5	201.5	-1.34189	33.8968	36.9882	67.557	0.341021	0.0220944	0.00154766	0.0523723	8.81e-08	0.0966847	ES5
2023	-73.5	202.5	-1.34142	33.8871	36.9854	67.6151	0.341295	0.0220765	0.00154645	0.0520167	8.8e-08	0.0966156	ES5
2023	-73.5	203.5	-1.3424	33.8705	36.9922	66.9737	0.341703	0.022015	0.00154247	0.0511257	8.84e-08	0.0964587	ES5
2023	-73.5	204.5	-1.34372	33.8492	37.0269	65.6719	0.342146	0.0219359	0.00153751	0.0498787	8.73e-08	0.0961979	ES7
2023	-73.5	205.5	-1.34559	33.8256	37.094	63.8331	0.34251	0.0218701	0.00153357	0.0485398	8.68e-08	0.0958414	ES7
2023	-73.5	206.5	-1.34595	33.8019	37.1702	62.2254	0.342648	0.0218215	0.00153073	0.0473415	8.73e-08	0.0954712	ES7
2023	-73.5	207.5	-1.34623	33.7793	37.2194	61.1731	0.342631	0.021778	0.00152786	0.0463709	8.9e-08	0.0951807	ES7
2023	-73.5	208.5	-1.34648	33.7607	37.2574	60.5112	0.342432	0.0217527	0.00152601	0.0456516	9.2e-08	0.0949535	ES7
2023	-73.5	209.5	-1.34587	33.7475	37.3145	60.3338	0.341973	0.0217553	0.00152614	0.0451423	9.46e-08	0.094726	ES7
2023	-73.5	210.5	-1.3427	33.7408	37.3923	60.696	0.341298	0.0217761	0.00152754	0.0447877	9.55e-08	0.0945121	ES7
2023	-73.5	211.5	-1.33967	33.7396	37.465	61.505	0.340596	0.0217955	0.00152857	0.044534	9.79e-08	0.0943558	ES7
2023	-73.5	212.5	-1.33793	33.7416	37.5168	62.2437	0.339999	0.0217997	0.0015283	0.0443303	1.01e-07	0.0942683	ES7
2023	-73.5	213.5	-1.33777	33.7446	37.5317	62.5147	0.339466	0.0217699	0.00152538	0.044116	1.05e-07	0.0942767	ES7
2023	-73.5	214.5	-1.33584	33.7481	37.5087	62.3979	0.338827	0.0216809	0.00151814	0.0438593	1.13e-07	0.094399	ES7
2023	-73.5	215.5	-1.32999	33.7527	37.448	62.5532	0.337943	0.0215119	0.00150501	0.0435436	1.24e-07	0.0946546	ES7
2023	-73.5	216.5	-1.32461	33.758	37.3688	62.7126	0.336818	0.0212979	0.0014884	0.0432151	1.41e-07	0.0949736	ES7
2023	-73.5	217.5	-1.32103	33.7622	37.2848	62.2061	0.335562	0.0210777	0.00147144	0.0429276	1.58e-07	0.0952939	ES7
2023	-73.5	218.5	-1.32177	33.7625	37.1231	60.4557	0.334389	0.0207983	0.00144995	0.0425468	1.77e-07	0.0957702	ES7
2023	-73.5	219.5	-1.31855	33.7595	36.9332	57.8072	0.333508	0.0204782	0.00142574	0.0421239	1.95e-07	0.0962886	ES5
2023	-73.5	220.5	-1.30792	33.7524	36.7061	55.0082	0.333218	0.0201024	0.00139797	0.0416299	2.15e-07	0.0968808	ES5
2023	-73.5	221.5	-1.29469	33.7377	36.3645	52.5014	0.333841	0.0195664	0.00135884	0.0408356	2.4e-07	0.0977083	ES5
2023	-73.5	222.5	-1.28664	33.7109	35.8157	50.4922	0.335248	0.0187592	0.00130006	0.0395529	2.75e-07	0.0989889	ES5
2023	-73.5	223.5	-1.29453	33.674	35.1313	49.5093	0.336625	0.0178223	0.00123151	0.0380476	3.2e-07	0.100525	ES5
2023	-73.5	224.5	-1.30034	33.641	34.4782	48.9418	0.337928	0.0169299	0.00116565	0.0366063	3.53e-07	0.102017	ES2
2023	-73.5	225.5	-1.29601	33.6106	33.8859	47.8384	0.339386	0.0161238	0.00110597	0.0352857	3.84e-07	0.103472	ES2
2023	-73.5	226.5	-1.28687	33.587	33.3764	48.0733	0.34075	0.0154075	0.00105296	0.0340981	4.25e-07	0.104874	ES2
2023	-73.5	227.5	-1.27071	33.5665	32.8516	50.1166	0.342247	0.0146726	0.000998517	0.0328845	4.73e-07	0.106423	ES2
2023	-73.5	228.5	-1.24679	33.5417	32.1133	52.2887	0.344327	0.0136815	0.000925343	0.031224	5.18e-07	0.108551	ES2
2023	-73.5	229.5	-1.19963	33.5161	31.4402	54.179	0.346552	0.0127623	0.000857386	0.0296826	4.63e-07	0.110615	ES2
2023	-73.5	230.5	-1.18446	33.4798	30.883	53.6257	0.348879	0.0121119	0.000809596	0.0286308	4.36e-07	0.112177	ES2
2023	-73.5	231.5	-1.28846	33.4011	30.0729	53.9406	0.350417	0.0114196	0.000758017	0.0274354	4.68e-07	0.113885	ES2
2023	-73.5	232.5	-1.32932	33.374	29.44	54.9469	0.351739	0.0108241	0.00071472	0.0265735	5.84e-07	0.115896	ES2
2023	-73.5	233.5	-1.48931	33.256	29.0176	56.7141	0.353542	0.0110338	0.000727206	0.026513	6.34e-07	0.115926	ES2
2023	-73.5	234.5	-1.58664	33.101	27.8632	51.2859	0.357966	0.0101115	0.000657001	0.0245244	1.23e-06	0.11829	ES2
2023	-73.5	235.5	-1.484	33.1531	28.0594	47.4016	0.35723	0.00999576	0.000647916	0.0242586	1.21e-06	0.117973	ES2
2023	-73.5	236.5	-1.38528	33.2674	28.6323	46.8841	0.35463	0.0104644	0.000683062	0.0251009	6.05e-07	0.116917	ES2
2023	-73.5	237.5	-1.38879	33.4095	29.9552	44.917	0.352118	0.0116802	0.000774732	0.027567	5.49e-07	0.113649	ES2
2023	-73.5	238.5	-1.39319	33.4123	30.6506	53.1262	0.350324	0.0123883	0.000828619	0.02902	5.09e-07	0.111523	ES2
2023	-73.5	239.5	-1.39358	33.4234	30.7895	53.8171	0.349822	0.0125412	0.000840012	0.0292576	5.21e-07	0.11095	ES2
2023	-73.5	240.5	-1.39629	33.4222	30.7446	54.0696	0.349644	0.0124453	0.000832357	0.0290038	5.61e-07	0.110856	ES2
2023	-73.5	241.5	-1.45019	33.3309	30.0879	51.8767	0.351059	0.0117873	0.000781758	0.0276361	1.17e-06	0.112147	ES2
2023	-73.5	242.5	-1.35301	33.3535	30.1511	54.1781	0.350282	0.0115522	0.000762895	0.0271091	8.11e-07	0.112233	ES2
2023	-73.5	243.5	-1.31855	33.3739	30.3094	54.3906	0.349611	0.0117048	0.000774509	0.0274105	6.87e-07	0.111862	ES2
2023	-73.5	244.5	-1.31428	33.3651	30.2692	48.1503	0.350276	0.0119066	0.000790498	0.0279148	6.94e-07	0.112027	ES2
2023	-73.5	245.5	-1.33295	33.3863	30.7641	39.1576	0.350861	0.0131803	0.000887808	0.0304967	7.51e-07	0.110913	ES2
2023	-73.5	246.5	-1.39447	33.3525	30.8253	34.017	0.35132	0.0136291	0.00092239	0.0315673	1.04e-06	0.11069	ES2
2023	-73.5	247.5	-1.3057	33.4579	32.3298	35.1671	0.346291	0.0151864	0.00104048	0.0350754	6.68e-07	0.107252	ES2
2023	-73.5	248.5	-1.24612	33.5082	33.2404	35.8008	0.343347	0.0161936	0.00111705	0.0371757	5.69e-07	0.105018	ES2
2023	-73.5	249.5	-1.20243	33.5078	33.0948	34.8916	0.344405	0.0159914	0.00110184	0.0363565	6.7e-07	0.105367	ES2
2023	-73.5	250.5	-1.14004	33.525	33.2123	34.4025	0.344275	0.0160616	0.00110779	0.0364731	6.29e-07	0.105335	ES2
2023	-73.5	251.5	-1.08907	33.5718	34.053	34.9481	0.341677	0.0169601	0.0011768	0.0385754	4.45e-07	0.103426	ES2
2023	-73.5	252.5	-1.06627	33.6209	35.1671	37.5943	0.338239	0.0181919	0.00127067	0.0415467	3e-07	0.100819	ES5
2023	-73.5	253.5	-1.05429	33.6293	35.6128	39.6409	0.337472	0.0187219	0.00131114	0.0426797	2.53e-07	0.0997623	ES5
2023	-73.5	254.5	-1.02525	33.5711	34.9009	37.531	0.340969	0.0180224	0.00125815	0.0401457	2.55e-07	0.101055	ES5
2023	-73.5	255.5	-0.96065	33.4566	33.5436	37.2121	0.344422	0.0166097	0.00115127	0.036547	2.88e-07	0.104114	ES5
2023	-73.5	256.5	-0.742193	33.3443	31.8631	49.0537	0.347518	0.0146576	0.0010059	0.0331021	3.73e-07	0.109593	ES2
2023	-73.5	257.5	-0.476965	33.225	28.8603	42.315	0.349972	0.010777	0.000721485	0.0268892	6.81e-07	0.119789	ES2
2023	-73.5	258.5	-0.412888	33.1751	27.7341	43.3272	0.34978	0.00923199	0.000608772	0.0243356	8.28e-07	0.123672	ES2
2023	-73.5	272.5	-1.62702	33.4111	28.6572	6.10246	0.368695	0.00691653	0.000499063	0.0257652	2.96e-06	0.118349	ES2
2023	-73.5	273.5	-1.41782	33.3677	29.3734	25.531	0.362615	0.00794561	0.000561178	0.0263916	1.4e-06	0.11546	ES2
2023	-73.5	274.5	-1.63539	32.8919	28.3554	27.5382	0.358722	0.00812991	0.000566683	0.0259079	2.05e-06	0.114736	ES2
2023	-73.5	275.5	-1.52852	32.8376	28.4827	31.7865	0.356505	0.00791904	0.000548047	0.0252759	3.38e-06	0.114388	ES2
2023	-73.5	276.5	-1.27793	32.9365	29.2442	40.533	0.351905	0.00781425	0.000541491	0.0251522	1.07e-06	0.112889	ES2
2023	-73.5	277.5	-1.26871	32.9436	29.2654	32.6022	0.350682	0.00742362	0.0005153	0.0246668	1.12e-06	0.112717	ES2
2023	-73.5	278.5	-1.1669	32.9761	29.355	31.9828	0.351394	0.00732868	0.000510909	0.0249106	9.1e-07	0.112963	ES2
2023	-73.5	279.5	-1.11672	32.8039	29.0312	42.8471	0.353965	0.00735826	0.000517624	0.0253632	6e-07	0.112945	ES2
2023	-73.5	280.5	-1.02034	32.5342	27.1372	19.575	0.355029	0.00433028	0.000338413	0.0218434	8.62e-07	0.117225	ES2
2023	-73.5	281.5	-1.02995	32.3989	26.796	16.2198	0.35376	0.00317956	0.000282333	0.0206669	1.51e-06	0.117591	ES2
2023	-73.5	282.5	-1.02896	32.3457	26.4086	11.3912	0.354317	0.00320295	0.000294095	0.0210007	1.81e-06	0.118981	ES2
2023	-73.5	285.5	-1.64226	30.3659	22.1106	1.98595	0.371548	0.00865579	0.000676612	0.0354254	6.28e-05	0.141032	ES2
2023	-73.5	286.5	-1.62708	30.2798	23.7479	2.40499	0.352694	0.0106716	0.000851342	0.0418453	5.49e-05	0.136871	ES2
2023	-73.5	287.5	-1.61638	30.1273	25.4331	2.29244	0.340526	0.0127837	0.00103394	0.0480311	6.58e-05	0.133576	ES2
2023	-73.5	299.5	-1.83305	34.199	31.4829	124.004	0.349662	0.0193151	0.00134648	0.0530772	2.57e-06	0.114752	ES3
2023	-73.5	300.5	-1.81811	34.1126	29.4689	149.949	0.361806	0.0175014	0.00120093	0.0490444	1.1e-06	0.121769	ES2
2023	-73.5	301.5	-1.81645	34.1135	29.8556	135.454	0.358316	0.0180093	0.00123767	0.0503665	7.5e-07	0.120072	ES2
2023	-73.5	302.5	-1.81541	34.1686	32.5376	146.73	0.341593	0.0204466	0.00142417	0.0561599	6.63e-07	0.110689	ES3
2023	-73.5	303.5	-1.80506	34.1526	33.9331	151.999	0.333792	0.0215303	0.00150471	0.0589133	5.98e-07	0.106259	ES2
2023	-73.5	304.5	-1.77584	34.0787	34.1381	103.042	0.331383	0.0217728	0.00151662	0.0594851	4.9e-07	0.105112	ES2
2023	-73.5	305.5	-1.74475	34.0159	34.3266	65.7382	0.33022	0.0219139	0.0015238	0.0594927	4.16e-07	0.104036	ES2
2023	-73.5	306.5	-1.73277	33.9981	34.3566	95.643	0.330555	0.0218347	0.00151788	0.0591364	4.09e-07	0.104215	ES2
2023	-73.5	307.5	-1.73174	33.9995	34.2084	118.243	0.330472	0.021613	0.0015036	0.0590972	4.48e-07	0.105249	ES2
2023	-73.5	308.5	-1.72873	34.0088	34.178	134.996	0.329701	0.0214965	0.00149624	0.0593003	4.86e-07	0.105906	ES2
2023	-73.5	309.5	-1.72022	34.0158	34.2953	151.628	0.328427	0.0214925	0.00149793	0.0596707	5.27e-07	0.106008	ES2
2023	-73.5	310.5	-1.71569	34.0185	34.2892	165.684	0.328091	0.0213815	0.00149222	0.0597444	5.55e-07	0.106393	ES2
2023	-73.5	311.5	-1.71684	34.0375	34.2694	165.991	0.328505	0.0213649	0.00149161	0.059751	5.53e-07	0.106605	ES2
2023	-73.5	312.5	-1.71379	34.0542	34.0742	142.8	0.33106	0.0213136	0.00148481	0.0589633	4.84e-07	0.106649	ES2
2023	-73.5	313.5	-1.70496	34.0299	33.7321	85.1747	0.336521	0.021162	0.00146522	0.0568396	3.35e-07	0.106196	ES5
2023	-73.5	314.5	-1.6711	33.9879	34.0831	74.382	0.337729	0.0214403	0.00148149	0.0562635	2.57e-07	0.104412	ES5
2023	-73.5	315.5	-1.65265	33.9618	34.1541	102.958	0.338612	0.0214161	0.00147988	0.0560202	2.43e-07	0.104013	ES5
2023	-73.5	316.5	-1.64399	33.9483	34.0968	117.506	0.33941	0.0212846	0.0014713	0.0557839	2.46e-07	0.104161	ES5
2023	-73.5	317.5	-1.63175	33.946	34.1184	122.231	0.339649	0.0212087	0.00146701	0.0557163	2.5e-07	0.104164	ES5
2023	-73.5	318.5	-1.60835	33.9451	34.1658	120.199	0.339597	0.0211532	0.00146342	0.0556353	2.54e-07	0.104108	ES5
2023	-73.5	319.5	-1.57923	33.9504	34.2443	118.505	0.339423	0.0211488	0.00146302	0.055627	2.59e-07	0.104016	ES5
2023	-73.5	320.5	-1.55084	33.9562	34.2969	116.418	0.339377	0.0211321	0.00146174	0.0556067	2.63e-07	0.104004	ES5
2023	-73.5	321.5	-1.52189	33.9627	34.3296	114.258	0.339423	0.0211102	0.00146014	0.055582	2.67e-07	0.104049	ES5
2023	-73.5	322.5	-1.48492	33.9689	34.3617	113.283	0.33939	0.0210825	0.0014578	0.055491	2.75e-07	0.104133	ES5
2023	-73.5	323.5	-1.44212	33.9738	34.3692	113.982	0.339435	0.021017	0.00145292	0.0553252	2.85e-07	0.104308	ES5
2023	-73.5	324.5	-1.39629	33.9759	34.3217	115.066	0.33976	0.0209051	0.00144494	0.0550841	2.97e-07	0.104621	ES5
2023	-73.5	325.5	-1.3541	33.9771	34.2535	114.145	0.340175	0.0207872	0.0014367	0.0548515	3.08e-07	0.104948	ES5
2023	-73.5	326.5	-1.32253	33.9763	34.1842	111.206	0.340451	0.0206719	0.00142874	0.0546559	3.17e-07	0.105251	ES5
2023	-73.5	327.5	-1.29676	33.9732	34.1103	108.744	0.340618	0.0205492	0.00141984	0.0544304	3.25e-07	0.105568	ES5
2023	-73.5	328.5	-1.27487	33.9696	34.0476	105.289	0.340696	0.0204486	0.00141224	0.0542352	3.28e-07	0.105856	ES5
2023	-73.5	329.5	-1.25009	33.9627	33.9386	100.82	0.340911	0.0203152	0.00140223	0.0539923	3.33e-07	0.106272	ES5
2023	-73.5	330.5	-1.22588	33.9543	33.8244	96.0517	0.341149	0.0201735	0.00139183	0.0537567	3.39e-07	0.106685	ES5
2023	-73.5	331.5	-1.19963	33.9442	33.7014	90.6614	0.341338	0.0200115	0.00138026	0.0535164	3.49e-07	0.107113	ES5
2023	-73.5	332.5	-1.16757	33.9265	33.4583	85.2364	0.341754	0.0197223	0.00135913	0.0530388	3.67e-07	0.10792	ES2
2023	-73.5	333.5	-1.15318	33.8995	33.1062	82.5442	0.342466	0.019351	0.00133167	0.0523561	3.92e-07	0.108988	ES2
2023	-73.5	334.5	-1.14754	33.8699	32.7735	88.2701	0.343262	0.0190097	0.00130615	0.0516921	4.22e-07	0.109975	ES2
2023	-73.5	335.5	-1.13307	33.842	32.4656	94.5598	0.344352	0.0186909	0.00128199	0.0510492	4.61e-07	0.11096	ES2
2023	-73.5	336.5	-1.13069	33.8161	32.1615	101.448	0.345351	0.0183648	0.00125701	0.0503858	5.15e-07	0.111968	ES2
2023	-73.5	337.5	-1.0986	33.7956	31.7858	107.828	0.346373	0.01795	0.00122584	0.0495769	5.11e-07	0.113369	ES2
2023	-73.5	338.5	-1.10537	33.7665	31.4334	118.347	0.347781	0.0176719	0.00120542	0.0490199	5.58e-07	0.114345	ES2
2023	-73.5	339.5	-1.09781	33.7569	31.6897	117.936	0.348479	0.0180724	0.00123531	0.0497921	6.98e-07	0.113686	ES2
2023	-73.5	340.5	-1.01022	34.373	33.0894	26.6504	0.352634	0.0188496	0.00129452	0.0523618	8.37e-07	0.11503	ES3
2023	-72.5	170.5	-1.77246	34.602	37.7546	218.533	0.308094	0.0236427	0.0016823	0.0640997	1.89e-06	0.0991016	ES3
2023	-72.5	171.5	-1.66114	34.5152	37.7626	139.27	0.310288	0.0239685	0.00169237	0.0641236	8.57e-07	0.0988057	ES3
2023	-72.5	172.5	-1.46268	34.3515	38.7648	50.2358	0.307044	0.0251454	0.00176202	0.0659043	5.65e-07	0.09642	ES3
2023	-72.5	173.5	-1.2866	34.3745	40.9909	81.2371	0.295604	0.0266546	0.00187262	0.0697853	5.99e-07	0.0923177	ES3
2023	-72.5	174.5	-1.24728	34.4136	41.7926	180.146	0.295522	0.0270358	0.00190389	0.0705562	6.3e-07	0.091105	ES3
2023	-72.5	175.5	-1.12294	34.3721	41.1695	82.3652	0.299701	0.0267213	0.00187153	0.0683172	4.93e-07	0.0924323	ES3
2023	-72.5	176.5	-1.04893	34.3103	40.3378	74.6222	0.30656	0.0261771	0.00182436	0.0650094	3.65e-07	0.0938892	ES3
2023	-72.5	177.5	-1.05176	34.2769	39.7438	108.2	0.313072	0.0256541	0.00178974	0.0636265	3.84e-07	0.0950067	ES3
2023	-72.5	178.5	-1.01422	34.2734	39.9533	128.934	0.311946	0.0257755	0.00180034	0.0643935	4.3e-07	0.0946769	ES3
2023	-72.5	179.5	-0.990339	34.271	40.3042	120.161	0.309205	0.0259979	0.00181721	0.0652055	4.66e-07	0.0939669	ES3
2023	-72.5	180.5	-0.923824	34.2931	41.1634	133.448	0.301303	0.0266779	0.00186742	0.0684354	5.64e-07	0.092633	ES3
2023	-72.5	181.5	-0.854794	34.3432	42.5966	272.652	0.289857	0.0276521	0.0019408	0.0730777	7.21e-07	0.0905044	ES3
2023	-72.5	182.5	-0.896803	34.3643	43.0901	384.517	0.285405	0.0278686	0.00195943	0.073773	7.77e-07	0.089542	ES3
2023	-72.5	183.5	-0.979477	34.3134	41.7874	126.403	0.29115	0.0268357	0.0018842	0.0688636	6.3e-07	0.0913085	ES3
2023	-72.5	184.5	-1.10856	34.1793	39.8885	38.2128	0.30653	0.0250622	0.00175229	0.059326	3.55e-07	0.0934982	ES2
2023	-72.5	185.5	-1.27713	34.0649	38.4456	46.3708	0.323993	0.0233397	0.00162991	0.0512093	1.71e-07	0.0948956	ES7
2023	-72.5	186.5	-1.3732	33.9858	37.6824	59.1386	0.333858	0.0224204	0.00156803	0.0481098	1.12e-07	0.0955626	ES7
2023	-72.5	187.5	-1.38173	33.9418	37.4392	66.5791	0.336242	0.0222162	0.00155485	0.0482487	1.02e-07	0.0957773	ES7
2023	-72.5	188.5	-1.38616	33.9363	37.3039	63.8423	0.337817	0.0221847	0.00155296	0.0494931	9.74e-08	0.0960365	ES7
2023	-72.5	189.5	-1.38553	33.9584	37.2207	58.3629	0.33853	0.0222543	0.00155793	0.0515169	9.61e-08	0.0964133	ES7
2023	-72.5	190.5	-1.37373	33.9983	37.2221	54.4598	0.338083	0.0224703	0.00157301	0.0545215	9.5e-08	0.0968091	ES7
2023	-72.5	191.5	-1.36175	34.0423	37.2886	55.2623	0.33712	0.0227833	0.00159469	0.0580214	9.61e-08	0.0971202	ES7
2023	-72.5	192.5	-1.35549	34.0767	37.3993	59.3908	0.33628	0.0230962	0.0016165	0.0611227	9.64e-08	0.0972473	ES7
2023	-72.5	193.5	-1.35229	34.0986	37.5063	63.1877	0.335862	0.0233375	0.00163349	0.0633886	9.65e-08	0.0972606	ES7
2023	-72.5	194.5	-1.3496	34.1077	37.5582	64.49	0.336034	0.0234559	0.00164201	0.0646028	9.56e-08	0.0972607	ES7
2023	-72.5	195.5	-1.34513	34.1045	37.5669	64.4996	0.336479	0.0234614	0.00164272	0.0648147	9.39e-08	0.0972342	ES7
2023	-72.5	196.5	-1.33694	34.0937	37.5607	65.5393	0.336879	0.023411	0.00163948	0.064469	9.19e-08	0.0971804	ES7
2023	-72.5	197.5	-1.32634	34.0796	37.5468	67.357	0.337159	0.0233505	0.00163534	0.064005	9.03e-08	0.0971267	ES7
2023	-72.5	198.5	-1.31392	34.0653	37.5287	68.984	0.337508	0.0232904	0.00163108	0.0635427	8.9e-08	0.0970887	ES7
2023	-72.5	199.5	-1.29682	34.0512	37.5193	69.7386	0.337893	0.0232339	0.00162703	0.0630426	8.82e-08	0.0970481	ES7
2023	-72.5	200.5	-1.27933	34.0366	37.4952	69.8198	0.338331	0.0231646	0.0016221	0.0623637	8.76e-08	0.0970295	ES7
2023	-72.5	201.5	-1.26682	34.0174	37.4386	69.5797	0.338811	0.0230647	0.00161505	0.0613814	8.78e-08	0.0970203	ES7
2023	-72.5	202.5	-1.25796	33.9932	37.3585	69.6517	0.339279	0.0229316	0.00160584	0.0600826	8.74e-08	0.097006	ES7
2023	-72.5	203.5	-1.25572	33.9644	37.245	70.504	0.339762	0.0227636	0.00159412	0.0585284	8.75e-08	0.0970087	ES7
2023	-72.5	204.5	-1.25737	33.9335	37.1364	71.715	0.34	0.0225944	0.00158187	0.0569416	8.87e-08	0.0969873	ES7
2023	-72.5	205.5	-1.26425	33.907	37.0604	73.1297	0.340391	0.0224313	0.00157001	0.0553197	8.92e-08	0.0969141	ES7
2023	-72.5	206.5	-1.27553	33.8858	37.0561	72.8802	0.340999	0.0223009	0.0015612	0.0537636	8.73e-08	0.0966941	ES7
2023	-72.5	207.5	-1.28429	33.8671	37.1087	71.5618	0.341615	0.0222035	0.00155526	0.0523445	8.58e-08	0.0963656	ES7
2023	-72.5	208.5	-1.29166	33.8492	37.1532	69.8567	0.342282	0.022107	0.00154943	0.0510873	8.49e-08	0.0960689	ES7
2023	-72.5	209.5	-1.29731	33.8324	37.1704	67.9027	0.342952	0.0220146	0.00154364	0.0500402	8.43e-08	0.0958592	ES7
2023	-72.5	210.5	-1.30224	33.8171	37.1829	65.7603	0.343506	0.0219405	0.00153897	0.0491607	8.42e-08	0.0956816	ES7
2023	-72.5	211.5	-1.30573	33.8031	37.2058	63.5014	0.343924	0.0218836	0.00153541	0.048364	8.41e-08	0.0955001	ES7
2023	-72.5	212.5	-1.30831	33.7893	37.2412	61.2874	0.344261	0.0218379	0.00153254	0.0475801	8.39e-08	0.0952967	ES7
2023	-72.5	213.5	-1.31106	33.7738	37.2896	59.2627	0.344516	0.0218018	0.00153019	0.0467673	8.4e-08	0.0950521	ES7
2023	-72.5	214.5	-1.31329	33.7551	37.3542	57.6577	0.344593	0.0217823	0.00152893	0.0459512	8.49e-08	0.0947513	ES7
2023	-72.5	215.5	-1.31429	33.7347	37.4301	57.4258	0.344417	0.0217836	0.00152895	0.0451907	8.6e-08	0.0944207	ES7
2023	-72.5	216.5	-1.31168	33.717	37.4921	59.0728	0.344039	0.0217953	0.00152928	0.0445771	8.7e-08	0.0941658	ES7
2023	-72.5	217.5	-1.30552	33.7055	37.5267	61.6906	0.343542	0.0218014	0.00152898	0.0441528	8.88e-08	0.0940418	ES7
2023	-72.5	218.5	-1.29792	33.702	37.5451	64.5726	0.342962	0.0217934	0.00152775	0.043867	9.05e-08	0.0940249	ES7
2023	-72.5	219.5	-1.29399	33.705	37.5595	65.6843	0.342196	0.0217789	0.00152596	0.0436854	9.46e-08	0.0940584	ES7
2023	-72.5	220.5	-1.29281	33.7093	37.5747	64.7076	0.341157	0.0217699	0.00152456	0.043599	1e-07	0.094095	ES7
2023	-72.5	221.5	-1.29046	33.7116	37.5746	63.0559	0.340345	0.0217516	0.00152257	0.0435249	1.05e-07	0.0941633	ES7
2023	-72.5	222.5	-1.28881	33.7094	37.5306	61.7979	0.340051	0.0216881	0.00151742	0.0433745	1.09e-07	0.0942921	ES7
2023	-72.5	223.5	-1.28249	33.7046	37.4756	61.2233	0.339751	0.0215764	0.00150912	0.0431874	1.15e-07	0.0944344	ES7
2023	-72.5	224.5	-1.2767	33.7004	37.4176	60.4026	0.339026	0.0214303	0.00149814	0.0429865	1.24e-07	0.0945973	ES7
2023	-72.5	225.5	-1.27634	33.697	37.3101	57.8619	0.337547	0.0212165	0.00148176	0.0427346	1.41e-07	0.0949013	ES7
2023	-72.5	226.5	-1.27872	33.6966	37.1899	54.2599	0.335253	0.0209781	0.0014631	0.0425423	1.61e-07	0.0953018	ES7
2023	-72.5	227.5	-1.29026	33.6971	36.9845	52.6617	0.333672	0.0206245	0.00143655	0.0422796	1.78e-07	0.095927	ES5
2023	-72.5	228.5	-1.30858	33.6842	36.449	53.5183	0.333912	0.0198071	0.00137689	0.0413653	1.97e-07	0.0973207	ES5
2023	-72.5	229.5	-1.33285	33.6573	35.6215	54.7537	0.335592	0.0186369	0.00129126	0.0397948	2.24e-07	0.0994003	ES5
2023	-72.5	230.5	-1.35692	33.6277	34.8279	54.5758	0.337534	0.0174809	0.00120723	0.038165	2.58e-07	0.101337	ES5
2023	-72.5	231.5	-1.37725	33.596	34.0603	51.8252	0.339227	0.0163873	0.00112713	0.0365249	2.99e-07	0.103271	ES5
2023	-72.5	232.5	-1.39417	33.563	33.3249	50.8478	0.340973	0.0154452	0.00105779	0.0350278	3.41e-07	0.105177	ES5
2023	-72.5	233.5	-1.40086	33.5484	32.8511	50.4506	0.342716	0.0149083	0.00101823	0.0341375	3.76e-07	0.10642	ES2
2023	-72.5	234.5	-1.40208	33.5495	32.758	49.0032	0.343397	0.0148083	0.00101111	0.0340022	3.9e-07	0.106639	ES2
2023	-72.5	235.5	-1.38633	33.576	33.0173	47.3288	0.342862	0.0150674	0.00103123	0.0345685	3.73e-07	0.106034	ES2
2023	-72.5	236.5	-1.36305	33.6312	33.6735	47.0563	0.341063	0.0157856	0.00108562	0.0360637	3.56e-07	0.10466	ES2
2023	-72.5	237.5	-1.3439	33.6914	34.5355	47.1092	0.338692	0.0167686	0.00115995	0.038097	3.42e-07	0.102788	ES5
2023	-72.5	238.5	-1.33417	33.7316	35.1449	46.8527	0.337129	0.0175474	0.00121874	0.0396718	3.4e-07	0.101389	ES5
2023	-72.5	239.5	-1.3272	33.7456	35.3387	46.0699	0.336687	0.0178699	0.0012431	0.0403732	3.43e-07	0.100905	ES5
2023	-72.5	240.5	-1.3131	33.746	35.3497	45.8315	0.336663	0.0179582	0.00125006	0.0407737	3.45e-07	0.100934	ES5
2023	-72.5	241.5	-1.29525	33.7439	35.3918	45.5844	0.336668	0.018068	0.00125896	0.041282	3.45e-07	0.100928	ES5
2023	-72.5	242.5	-1.27234	33.7424	35.5187	45.8826	0.336392	0.0182444	0.00127263	0.0418074	3.38e-07	0.100727	ES5
2023	-72.5	243.5	-1.24599	33.7342	35.5314	45.7889	0.336485	0.0183208	0.00127801	0.0419502	3.37e-07	0.100712	ES5
2023	-72.5	244.5	-1.22575	33.7276	35.5611	46.4585	0.336377	0.0184278	0.00128567	0.0421971	3.37e-07	0.100611	ES5
2023	-72.5	245.5	-1.21101	33.7372	35.8852	47.8487	0.334979	0.0188432	0.00131727	0.0433902	3.13e-07	0.0998904	ES5
2023	-72.5	246.5	-1.19803	33.7613	36.6214	49.5598	0.331353	0.0197221	0.00138473	0.0460539	2.57e-07	0.0982376	ES5
2023	-72.5	247.5	-1.19278	33.7811	37.65	50.0392	0.325838	0.0209491	0.00147946	0.0500324	2.16e-07	0.0958528	ES7
2023	-72.5	248.5	-1.19091	33.769	38.2256	46.4346	0.322693	0.0217351	0.00153906	0.0526099	2.02e-07	0.094416	ES7
2023	-72.5	249.5	-1.18227	33.7468	38.1789	43.1121	0.322886	0.0217433	0.00153937	0.0526014	1.97e-07	0.0943191	ES7
2023	-72.5	250.5	-1.17724	33.7416	38.2435	42.5621	0.322559	0.0218139	0.00154545	0.0529928	1.91e-07	0.0941228	ES7
2023	-72.5	251.5	-1.18746	33.7437	38.4869	42.9844	0.321496	0.022109	0.00156986	0.0544366	1.83e-07	0.0936327	ES7
2023	-72.5	252.5	-1.20228	33.7351	38.543	44.1292	0.322454	0.0221963	0.00157779	0.0547582	1.73e-07	0.0934527	ES7
2023	-72.5	253.5	-1.20768	33.6942	38.0128	43.4184	0.327286	0.0215723	0.00152809	0.0514564	1.75e-07	0.0941855	ES7
2023	-72.5	254.5	-1.19117	33.5833	36.2741	36.1266	0.335993	0.0197926	0.00138977	0.0442779	2.06e-07	0.0971134	ES5
2023	-72.5	255.5	-1.16515	33.4017	33.9771	28.0432	0.342982	0.0174677	0.00121425	0.0378958	2.8e-07	0.10164	ES5
2023	-72.5	256.5	-1.11363	33.2034	31.8481	33.1529	0.348073	0.0152309	0.00104661	0.0334102	4.07e-07	0.106962	ES2
2023	-72.5	257.5	-1.14619	33.0743	30.3509	34.9054	0.352981	0.0136956	0.000933455	0.0307799	6.66e-07	0.111099	ES2
2023	-72.5	264.5	-1.72617	32.5964	26.2025	19.5072	0.367327	0.00742471	0.0004949	0.0219685	8.08e-06	0.120234	ES2
2023	-72.5	265.5	-1.64719	32.7615	26.8039	23.1415	0.364756	0.00749196	0.000503324	0.0226255	3.55e-06	0.118901	ES2
2023	-72.5	266.5	-1.51415	32.8394	27.6385	36.2316	0.36041	0.0077381	0.000523728	0.0233003	1.1e-06	0.116833	ES2
2023	-72.5	267.5	-1.45936	32.9369	28.4876	40.2776	0.357022	0.00820947	0.000563748	0.0246813	7.71e-07	0.114821	ES2
2023	-72.5	268.5	-1.45858	33.051	29.2963	37.1707	0.355811	0.00880014	0.000613306	0.0264981	7.92e-07	0.113057	ES2
2023	-72.5	269.5	-1.49326	33.0475	29.377	30.4901	0.357485	0.0087698	0.000616434	0.0270481	1.5e-06	0.113061	ES2
2023	-72.5	270.5	-1.39536	33.0981	29.8292	32.2288	0.354878	0.00915061	0.000644217	0.0277563	6.29e-07	0.111909	ES2
2023	-72.5	271.5	-1.35708	33.0441	30.2174	37.8531	0.352208	0.00972599	0.000686054	0.028836	4.33e-07	0.110383	ES2
2023	-72.5	272.5	-1.39448	33.0358	30.2026	32.8717	0.352667	0.00966953	0.00068614	0.0291708	7.36e-07	0.110151	ES2
2023	-72.5	273.5	-1.28217	33.1605	31.1752	31.2627	0.349945	0.0105249	0.000748955	0.030665	5.47e-07	0.108244	ES2
2023	-72.5	274.5	-1.1957	33.1762	32.4061	32.5796	0.344859	0.0119036	0.00084984	0.0331516	3.5e-07	0.105093	ES5
2023	-72.5	275.5	-1.11901	33.2005	33.0084	33.1842	0.342918	0.0124775	0.000892061	0.0343598	3.13e-07	0.103927	ES5
2023	-72.5	276.5	-1.0835	33.1873	33.1746	31.4493	0.342203	0.0126678	0.000906004	0.0348062	3.08e-07	0.103537	ES5
2023	-72.5	277.5	-1.08038	33.1116	32.9639	27.7931	0.342826	0.0125848	0.000900325	0.0346509	3.07e-07	0.10348	ES5
2023	-72.5	278.5	-1.08721	32.9613	32.1678	23.5855	0.34527	0.0119887	0.000856967	0.0335014	3.01e-07	0.104412	ES5
2023	-72.5	279.5	-1.1099	32.7443	30.6078	22.0027	0.349089	0.0106568	0.000761186	0.0312847	3.3e-07	0.107285	ES5
2023	-72.5	280.5	-1.13399	32.5261	28.6164	21.2119	0.353351	0.00872736	0.000625268	0.028361	4.55e-07	0.112035	ES2
2023	-72.5	281.5	-1.46202	31.8859	25.8557	8.68016	0.355043	0.00839785	0.00060621	0.0288732	1.25e-06	0.116519	ES2
2023	-72.5	282.5	-1.48886	31.6033	24.1789	7.63014	0.356672	0.00748662	0.000550121	0.0284959	9.85e-07	0.121255	ES2
2023	-72.5	283.5	-1.569	31.1363	22.2249	7.16006	0.359246	0.00675275	0.000510905	0.0286453	3.31e-06	0.127365	ES2
2023	-72.5	284.5	-1.56423	31.063	22.2648	8.06431	0.354025	0.00734704	0.00057105	0.0315597	2.41e-06	0.128372	ES2
2023	-72.5	285.5	-1.56282	30.815	22.3993	6.65267	0.352557	0.00813118	0.000642627	0.0343111	1.12e-05	0.130262	ES2
2023	-72.5	286.5	-1.50113	30.5717	23.6696	5.44117	0.338001	0.0100249	0.000810945	0.0402728	1.21e-05	0.127653	ES2
2023	-72.5	287.5	-1.56294	29.963	25.4131	3.95428	0.317888	0.0126923	0.00104624	0.0480134	2.44e-05	0.12291	ES2
2023	-72.5	299.5	-1.77501	33.968	26.1714	41.6873	0.375774	0.014462	0.000969577	0.0422969	1.43e-06	0.130872	ES2
2023	-72.5	300.5	-1.79922	34.008	27.9094	93.4914	0.367384	0.0161686	0.00109707	0.0458346	1.09e-06	0.125244	ES2
2023	-72.5	301.5	-1.7943	34.0252	29.9408	104.582	0.3548	0.018202	0.00125061	0.0507059	7.4e-07	0.117935	ES2
2023	-72.5	302.5	-1.76961	34.0463	33.1686	107.703	0.336904	0.0210081	0.00146151	0.0573239	5.59e-07	0.107367	ES2
2023	-72.5	303.5	-1.73646	33.997	34.4242	66.2586	0.330602	0.0219903	0.00152996	0.0593619	4.3e-07	0.103288	ES2
2023	-72.5	304.5	-1.70912	33.9397	34.6988	50.0027	0.330126	0.0221564	0.00153882	0.0592818	3.53e-07	0.102236	ES2
2023	-72.5	305.5	-1.70106	33.9239	34.6382	74.0145	0.331377	0.0220138	0.00152747	0.0586085	3.28e-07	0.102484	ES5
2023	-72.5	306.5	-1.70315	33.9245	34.3261	84.7711	0.334007	0.0217146	0.00150472	0.0576226	3.13e-07	0.103479	ES5
2023	-72.5	307.5	-1.69718	33.9252	34.1714	85.9525	0.335488	0.0216242	0.0014976	0.0571745	2.96e-07	0.103841	ES5
2023	-72.5	308.5	-1.67863	33.9361	34.3867	85.8607	0.3348	0.0218043	0.00151057	0.057387	2.88e-07	0.103275	ES5
2023	-72.5	309.5	-1.6594	33.9637	34.6943	90.4996	0.332981	0.0219927	0.00152612	0.0580095	3.15e-07	0.102731	ES5
2023	-72.5	310.5	-1.65048	33.9869	34.831	104.163	0.33189	0.0219923	0.00152906	0.0583938	3.56e-07	0.102747	ES2
2023	-72.5	311.5	-1.6492	33.9954	34.7092	101.359	0.333132	0.0218916	0.0015209	0.0580834	3.42e-07	0.103089	ES5
2023	-72.5	312.5	-1.6338	33.9747	34.3981	86.7185	0.336298	0.0216742	0.00150037	0.0569906	2.75e-07	0.103537	ES5
2023	-72.5	313.5	-1.61005	33.9559	34.3633	92.8139	0.337913	0.0216032	0.00149329	0.0564457	2.34e-07	0.103412	ES5
2023	-72.5	314.5	-1.60985	33.954	34.3346	102.934	0.338551	0.0215335	0.00148899	0.0563661	2.28e-07	0.103412	ES5
2023	-72.5	315.5	-1.61086	33.9499	34.2344	103.097	0.339102	0.021399	0.00147973	0.0562193	2.28e-07	0.103669	ES5
2023	-72.5	316.5	-1.60041	33.9494	34.2042	101.314	0.339392	0.0213054	0.00147317	0.0561522	2.27e-07	0.103845	ES5
2023	-72.5	317.5	-1.57769	33.9581	34.2923	98.0797	0.339276	0.0213055	0.00147329	0.0562544	2.27e-07	0.103788	ES5
2023	-72.5	318.5	-1.55034	33.9733	34.4203	94.8905	0.339113	0.0213696	0.0014778	0.0564363	2.28e-07	0.103609	ES5
2023	-72.5	319.5	-1.51498	33.9901	34.5502	90.9829	0.338984	0.0214678	0.00148449	0.0566619	2.28e-07	0.103446	ES5
2023	-72.5	320.5	-1.47973	34.0091	34.7162	89.1802	0.338805	0.021629	0.00149589	0.0570648	2.28e-07	0.103212	ES5
2023	-72.5	321.5	-1.44726	34.0264	34.9153	86.6179	0.338417	0.0218337	0.00151053	0.057577	2.24e-07	0.102885	ES5
2023	-72.5	322.5	-1.41227	34.036	35.0542	84.28	0.338041	0.0219522	0.00151901	0.0578907	2.22e-07	0.102724	ES5
2023	-72.5	323.5	-1.38133	34.0393	35.0974	84.3828	0.338052	0.0219529	0.00151902	0.0578801	2.27e-07	0.102789	ES5
2023	-72.5	324.5	-1.35104	34.0412	35.0916	85.1887	0.338354	0.0219054	0.00151573	0.0577434	2.34e-07	0.10299	ES5
2023	-72.5	325.5	-1.31862	34.0444	35.1166	87.2215	0.338456	0.0219022	0.00151567	0.0577441	2.38e-07	0.103112	ES5
2023	-72.5	326.5	-1.28084	34.0479	35.1987	89.2783	0.338114	0.0219643	0.00151999	0.0579276	2.37e-07	0.103112	ES5
2023	-72.5	327.5	-1.24048	34.0535	35.3187	88.7111	0.337429	0.0220662	0.00152692	0.0582169	2.32e-07	0.103061	ES5
2023	-72.5	328.5	-1.20426	34.0573	35.3946	87.9704	0.336967	0.022127	0.00153097	0.0583987	2.32e-07	0.103114	ES5
2023	-72.5	329.5	-1.1707	34.0584	35.4143	87.6541	0.336901	0.0221231	0.00153083	0.0583884	2.36e-07	0.103268	ES5
2023	-72.5	330.5	-1.13339	34.0563	35.3852	88.4568	0.33721	0.0220558	0.0015263	0.0581717	2.43e-07	0.10353	ES5
2023	-72.5	331.5	-1.09041	34.0507	35.321	88.5461	0.337679	0.0219264	0.00151739	0.0577913	2.58e-07	0.103872	ES5
2023	-72.5	332.5	-1.05015	34.041	35.2323	87.0683	0.337893	0.0217494	0.00150494	0.0573208	2.76e-07	0.104223	ES5
2023	-72.5	333.5	-1.00763	34.0281	35.0883	84.8712	0.33801	0.021502	0.00148722	0.0567381	2.98e-07	0.104728	ES5
2023	-72.5	334.5	-0.97055	34.0143	34.8913	80.726	0.338279	0.0212078	0.00146631	0.056118	3.19e-07	0.105373	ES5
2023	-72.5	335.5	-0.938387	33.9985	34.6685	75.3026	0.338822	0.0209054	0.0014444	0.055482	3.39e-07	0.106116	ES5
2023	-72.5	336.5	-0.911183	33.9773	34.4216	69.9697	0.339445	0.0205999	0.00142196	0.0548352	3.59e-07	0.106899	ES2
2023	-72.5	337.5	-0.899678	33.9513	34.0832	69.4621	0.34033	0.0202367	0.00139526	0.0540944	3.8e-07	0.107878	ES2
2023	-72.5	338.5	-0.898204	33.9192	33.6604	70.0563	0.341432	0.0198058	0.00136322	0.0532247	4.06e-07	0.109064	ES2
2023	-72.5	339.5	-0.875995	33.8843	33.2635	79.0729	0.342478	0.0193927	0.00133274	0.052426	4.41e-07	0.110241	ES2
2023	-72.5	340.5	-0.832927	33.8659	33.0886	92.6645	0.342919	0.0191929	0.00131911	0.0521294	4.73e-07	0.110819	ES2
2023	-72.5	341.5	-0.864467	33.8797	33.2026	86.26	0.342626	0.0193435	0.00133152	0.0525021	4.8e-07	0.110263	ES2
2023	-72.5	342.5	-0.892854	33.8975	33.0373	84.5525	0.343194	0.0191806	0.00132078	0.0523265	5.53e-07	0.110675	ES2
2023	-72.5	343.5	-0.848693	33.8478	32.7233	105.697	0.343537	0.0187934	0.00129115	0.0514114	5.4e-07	0.111518	ES2
2023	-72.5	344.5	-0.837611	33.7855	31.7749	100.541	0.346576	0.0177787	0.00121612	0.0494495	6.6e-07	0.114494	ES2
2023	-72.5	345.5	-0.884716	33.7297	31.2576	94.6999	0.347697	0.0173584	0.00118523	0.0486183	7.69e-07	0.1156	ES2
2023	-72.5	346.5	-0.766618	33.7072	30.5615	91.1542	0.350525	0.0165737	0.00112696	0.0471941	7.66e-07	0.118303	ES2
2023	-71.5	168.5	-1.60321	34.1491	33.8582	197.334	0.328951	0.0209348	0.00144442	0.0553968	6.46e-07	0.11002	ES2
2023	-71.5	169.5	-1.47561	34.2537	35.636	79.7363	0.327136	0.0224446	0.00155667	0.0574144	4.49e-07	0.10461	ES2
2023	-71.5	170.5	-1.55368	34.2798	37.7221	50.7983	0.321879	0.0242185	0.00169335	0.0605921	1.16e-06	0.0979119	ES3
2023	-71.5	171.5	-1.47295	34.2626	38.6909	59.8284	0.316449	0.0249379	0.00174116	0.0614666	3.76e-07	0.0953782	ES3
2023	-71.5	172.5	-1.34006	34.2192	38.7654	97.0554	0.320627	0.0249516	0.00173636	0.0602602	2.4e-07	0.0954734	ES6
2023	-71.5	173.5	-1.32124	34.2327	38.8099	112.107	0.320648	0.0249474	0.00173684	0.0603922	2.48e-07	0.0956202	ES6
2023	-71.5	174.5	-1.25508	34.2387	39.018	109.818	0.320626	0.0249574	0.00173861	0.0600451	2.41e-07	0.0954363	ES6
2023	-71.5	175.5	-1.18743	34.2516	39.3882	105.696	0.318242	0.0251854	0.00175507	0.0605017	2.51e-07	0.094912	ES6
2023	-71.5	176.5	-1.11449	34.2583	39.7003	89.8112	0.315117	0.0253388	0.0017657	0.0608365	2.62e-07	0.0945008	ES6
2023	-71.5	177.5	-1.11284	34.2472	39.4065	91.5271	0.318713	0.0249935	0.00174242	0.0597131	2.6e-07	0.0950446	ES6
2023	-71.5	178.5	-1.11144	34.2241	39.2354	90.2003	0.321169	0.0247006	0.00172304	0.0585368	2.59e-07	0.0952335	ES6
2023	-71.5	179.5	-1.0997	34.1964	39.1849	84.5215	0.321292	0.024566	0.00171446	0.0579249	2.69e-07	0.0951781	ES6
2023	-71.5	180.5	-1.07144	34.1929	39.3663	77.7764	0.317847	0.0248077	0.00173224	0.0591136	3.14e-07	0.0948932	ES6
2023	-71.5	181.5	-1.02436	34.2197	39.9642	77.4451	0.310628	0.0254843	0.00178196	0.0627353	4.28e-07	0.0941111	ES3
2023	-71.5	182.5	-1.01475	34.2315	40.625	122.363	0.304852	0.0258669	0.00181136	0.0642794	4.84e-07	0.092873	ES3
2023	-71.5	183.5	-1.10874	34.153	39.6662	62.7202	0.312722	0.0247461	0.00173106	0.0587042	3.37e-07	0.0937893	ES6
2023	-71.5	184.5	-1.21405	34.0632	38.6063	49.229	0.323195	0.0235816	0.00164798	0.053204	1.94e-07	0.0948345	ES7
2023	-71.5	185.5	-1.30196	34.008	37.9999	55.0661	0.330733	0.0228521	0.0015977	0.0504393	1.29e-07	0.0953344	ES7
2023	-71.5	186.5	-1.3471	33.9718	37.6216	60.2078	0.335181	0.0224697	0.0015724	0.0499145	1.04e-07	0.0957247	ES7
2023	-71.5	187.5	-1.36023	33.9789	37.4804	56.7911	0.336621	0.0224736	0.00157306	0.0516091	9.89e-08	0.0960574	ES7
2023	-71.5	188.5	-1.34896	34.0198	37.4438	51.6495	0.336494	0.0226878	0.00158798	0.0548552	9.87e-08	0.096546	ES7
2023	-71.5	189.5	-1.33294	34.0727	37.5318	53.5059	0.335051	0.0230912	0.00161582	0.0591144	1.01e-07	0.0969099	ES7
2023	-71.5	190.5	-1.32287	34.1217	37.7566	64.4409	0.332831	0.0236493	0.00165414	0.0639423	1.06e-07	0.0969669	ES7
2023	-71.5	191.5	-1.31682	34.1571	38.1186	77.0273	0.33014	0.024283	0.00169762	0.0685655	1.13e-07	0.0966382	ES7
2023	-71.5	192.5	-1.31646	34.1802	38.443	85.1136	0.328269	0.0247762	0.00173197	0.0720381	1.16e-07	0.0962596	ES7
2023	-71.5	193.5	-1.31404	34.1942	38.6068	89.7558	0.327853	0.0250321	0.00175018	0.0741193	1.18e-07	0.0961305	ES7
2023	-71.5	194.5	-1.30589	34.2005	38.6341	91.3553	0.328958	0.0250656	0.00175333	0.0747998	1.16e-07	0.096189	ES7
2023	-71.5	195.5	-1.29321	34.2012	38.6631	89.6575	0.330188	0.0250235	0.00175138	0.0745496	1.12e-07	0.0961416	ES7
2023	-71.5	196.5	-1.27572	34.1933	38.6509	86.3615	0.331247	0.0249069	0.00174397	0.0737273	1.07e-07	0.0961281	ES7
2023	-71.5	197.5	-1.25867	34.1767	38.5633	83.2671	0.332494	0.0247063	0.0017302	0.0724578	1.04e-07	0.0962135	ES7
2023	-71.5	198.5	-1.23593	34.1598	38.4599	80.7931	0.33389	0.0244624	0.00171306	0.0709571	1e-07	0.0963503	ES7
2023	-71.5	199.5	-1.21937	34.144	38.2884	78.3058	0.336505	0.0241441	0.00169137	0.0691656	9.33e-08	0.0965727	ES7
2023	-71.5	200.5	-1.20909	34.1188	38.0748	72.9284	0.339184	0.0238254	0.00166939	0.0672801	8.84e-08	0.0967922	ES7
2023	-71.5	201.5	-1.19789	34.0838	37.9108	68.2884	0.340592	0.0235663	0.0016512	0.0654326	8.64e-08	0.096858	ES7
2023	-71.5	202.5	-1.19008	34.0464	37.7607	68.2548	0.34125	0.0233241	0.00163386	0.063418	8.6e-08	0.0968678	ES7
2023	-71.5	203.5	-1.18305	34.0109	37.6291	70.1791	0.341587	0.0231172	0.001619	0.0613774	8.59e-08	0.0968538	ES7
2023	-71.5	204.5	-1.1796	33.9784	37.5193	71.0367	0.34192	0.0229779	0.00160886	0.0596633	8.74e-08	0.0968107	ES7
2023	-71.5	205.5	-1.17689	33.9505	37.4255	71.3165	0.342275	0.0228867	0.00160194	0.0583999	8.91e-08	0.0967819	ES7
2023	-71.5	206.5	-1.1749	33.9293	37.3415	71.8895	0.34244	0.022814	0.0015961	0.0573763	9.05e-08	0.0967961	ES7
2023	-71.5	207.5	-1.17562	33.914	37.283	73.0241	0.342432	0.0227487	0.00159082	0.0564721	9.21e-08	0.0967997	ES7
2023	-71.5	208.5	-1.17834	33.9035	37.2725	73.7512	0.34232	0.0227013	0.00158736	0.0557341	9.27e-08	0.0967153	ES7
2023	-71.5	209.5	-1.1841	33.8956	37.2852	73.8824	0.342189	0.0226665	0.00158529	0.0551646	9.14e-08	0.0965766	ES7
2023	-71.5	210.5	-1.19122	33.8885	37.3048	74.1836	0.342058	0.022631	0.0015834	0.0546749	9.02e-08	0.0964272	ES7
2023	-71.5	211.5	-1.1976	33.8806	37.3008	74.4892	0.34202	0.0225681	0.00157956	0.0541497	8.98e-08	0.0963408	ES7
2023	-71.5	212.5	-1.20311	33.8719	37.3011	74.4327	0.341888	0.0224986	0.00157531	0.0535814	8.87e-08	0.0962451	ES7
2023	-71.5	213.5	-1.21205	33.8623	37.3233	73.7152	0.341727	0.0224356	0.00157142	0.0528855	8.82e-08	0.0960834	ES7
2023	-71.5	214.5	-1.22355	33.8497	37.3547	72.3403	0.342064	0.0223254	0.00156449	0.05174	8.68e-08	0.0958625	ES7
2023	-71.5	215.5	-1.23371	33.8244	37.3757	67.9079	0.343119	0.0221111	0.00155056	0.0498448	8.5e-08	0.0955621	ES7
2023	-71.5	216.5	-1.24939	33.7874	37.3919	62.7214	0.344235	0.0218977	0.00153648	0.0477882	8.33e-08	0.0951618	ES7
2023	-71.5	217.5	-1.26836	33.7496	37.414	60.8268	0.345094	0.0217549	0.00152675	0.0460872	8.25e-08	0.0947371	ES7
2023	-71.5	218.5	-1.26885	33.719	37.4656	62.0288	0.345533	0.0217238	0.00152415	0.0450386	8.29e-08	0.0943806	ES7
2023	-71.5	219.5	-1.25648	33.6962	37.5369	64.6758	0.345442	0.0217685	0.00152684	0.0445501	8.41e-08	0.0940931	ES7
2023	-71.5	220.5	-1.24263	33.6799	37.5845	67.5317	0.3452	0.0218102	0.00152955	0.0443045	8.47e-08	0.0939175	ES7
2023	-71.5	221.5	-1.22931	33.6683	37.613	69.4203	0.344959	0.0218386	0.00153133	0.0441427	8.55e-08	0.0938296	ES7
2023	-71.5	222.5	-1.21872	33.6591	37.6433	70.7046	0.344673	0.0218726	0.00153361	0.0440286	8.77e-08	0.093744	ES7
2023	-71.5	223.5	-1.21159	33.6514	37.679	70.6317	0.344214	0.0219121	0.00153633	0.0439171	9.08e-08	0.093638	ES7
2023	-71.5	224.5	-1.21077	33.6464	37.6915	69.44	0.343653	0.0219279	0.00153726	0.043756	9.45e-08	0.0935887	ES7
2023	-71.5	225.5	-1.21897	33.6486	37.6755	67.9017	0.343087	0.0219042	0.00153523	0.0435605	9.73e-08	0.0936376	ES7
2023	-71.5	226.5	-1.23477	33.6558	37.6405	65.7114	0.342386	0.0218487	0.00153054	0.0433833	1.03e-07	0.0937632	ES7
2023	-71.5	227.5	-1.2474	33.6619	37.6081	63.7573	0.341302	0.0217859	0.00152513	0.043267	1.08e-07	0.0939084	ES7
2023	-71.5	228.5	-1.25361	33.6664	37.5806	62.2465	0.340175	0.0217101	0.00151889	0.0431778	1.12e-07	0.0940519	ES7
2023	-71.5	229.5	-1.25907	33.671	37.5171	60.8842	0.339182	0.0215595	0.00150762	0.0430418	1.18e-07	0.0942787	ES7
2023	-71.5	230.5	-1.26368	33.6772	37.4333	59.9979	0.338097	0.021309	0.00148956	0.04285	1.29e-07	0.0945612	ES7
2023	-71.5	231.5	-1.26854	33.6821	37.3135	59.0119	0.336959	0.0209861	0.0014665	0.0426236	1.45e-07	0.0949269	ES7
2023	-71.5	232.5	-1.27125	33.6853	37.1822	57.5111	0.336119	0.0206784	0.00144468	0.0424031	1.6e-07	0.095323	ES7
2023	-71.5	233.5	-1.27174	33.6915	37.1252	56.046	0.335659	0.0205181	0.00143354	0.0423655	1.71e-07	0.0955447	ES7
2023	-71.5	234.5	-1.27241	33.7005	37.0991	54.6857	0.335299	0.0204213	0.00142694	0.0424004	1.8e-07	0.0957096	ES7
2023	-71.5	235.5	-1.2655	33.7117	37.0752	53.6112	0.334746	0.0202746	0.00141678	0.0424001	1.92e-07	0.0959271	ES7
2023	-71.5	236.5	-1.25171	33.7271	37.0699	53.1415	0.334217	0.0201209	0.00140616	0.0424235	2.05e-07	0.0961633	ES7
2023	-71.5	237.5	-1.23675	33.7413	37.0763	53.193	0.3342	0.0200346	0.00140009	0.0424341	2.12e-07	0.0963545	ES7
2023	-71.5	238.5	-1.22663	33.7537	37.1101	53.1973	0.334359	0.020017	0.00139881	0.0424544	2.15e-07	0.0964456	ES7
2023	-71.5	239.5	-1.21714	33.7702	37.1876	52.9273	0.333996	0.0200038	0.00139825	0.0425769	2.14e-07	0.0964852	ES7
2023	-71.5	240.5	-1.2113	33.7908	37.3298	53.3589	0.332731	0.0200048	0.00139967	0.0430089	2.16e-07	0.0964363	ES7
2023	-71.5	241.5	-1.20505	33.8062	37.5934	54.286	0.330589	0.0201505	0.00141313	0.0440807	2.18e-07	0.0960845	ES7
2023	-71.5	242.5	-1.19479	33.813	37.9126	54.8392	0.328651	0.0204286	0.00143641	0.0453717	2.16e-07	0.0955146	ES7
2023	-71.5	243.5	-1.18462	33.8139	38.1293	55.2307	0.328091	0.0206747	0.0014556	0.0460882	2.07e-07	0.0950423	ES7
2023	-71.5	244.5	-1.17332	33.8099	38.2013	55.8113	0.328713	0.020821	0.00146572	0.04615	1.96e-07	0.0948106	ES7
2023	-71.5	245.5	-1.15946	33.8032	38.2324	56.1408	0.329439	0.0209208	0.00147189	0.0460189	1.85e-07	0.0946731	ES7
2023	-71.5	246.5	-1.1468	33.8006	38.2813	55.5481	0.329331	0.0210285	0.00147939	0.0462477	1.8e-07	0.0945778	ES7
2023	-71.5	247.5	-1.14271	33.8034	38.3467	54.254	0.328368	0.0211892	0.00149256	0.0472881	1.79e-07	0.0945103	ES7
2023	-71.5	248.5	-1.14078	33.8057	38.5318	51.9069	0.326177	0.0215576	0.00152285	0.049591	1.79e-07	0.094199	ES7
2023	-71.5	249.5	-1.12849	33.8017	38.7995	49.6559	0.323337	0.0220314	0.00156057	0.0522069	1.79e-07	0.0937134	ES7
2023	-71.5	250.5	-1.12132	33.7922	38.9188	48.7977	0.322179	0.0222605	0.00157856	0.0534428	1.78e-07	0.0934401	ES7
2023	-71.5	251.5	-1.12772	33.7794	38.9081	48.7213	0.32269	0.0223058	0.00158202	0.05362	1.72e-07	0.0933272	ES7
2023	-71.5	252.5	-1.14105	33.7625	38.7674	49.8195	0.32451	0.0221694	0.00157104	0.052785	1.66e-07	0.0934201	ES7
2023	-71.5	253.5	-1.16733	33.7371	38.4495	48.9336	0.327549	0.0218342	0.00154314	0.0506021	1.63e-07	0.0936985	ES7
2023	-71.5	254.5	-1.20217	33.6897	37.84	44.6096	0.331365	0.0213006	0.00149938	0.0476143	1.66e-07	0.0943572	ES7
2023	-71.5	255.5	-1.22865	33.6224	37.0586	38.6894	0.33479	0.0206406	0.0014474	0.0447556	1.85e-07	0.0953653	ES5
2023	-71.5	256.5	-1.25036	33.5182	36.0189	30.603	0.337846	0.0196384	0.00137182	0.0417116	2.33e-07	0.096876	ES5
2023	-71.5	257.5	-1.27154	33.3659	34.397	28.4032	0.342375	0.0178661	0.00124208	0.0379349	3.03e-07	0.0998578	ES5
2023	-71.5	258.5	-1.31778	33.239	32.985	31.9064	0.346046	0.016232	0.00112357	0.0349825	3.76e-07	0.102703	ES2
2023	-71.5	259.5	-1.36932	33.1881	32.4958	33.0767	0.347269	0.0156206	0.00107982	0.0339498	4.19e-07	0.103552	ES2
2023	-71.5	260.5	-1.43467	33.0963	31.6195	32.0038	0.348999	0.0145872	0.00100563	0.0323198	5.49e-07	0.105388	ES2
2023	-71.5	261.5	-1.44408	33.1556	32.0244	31.8755	0.348202	0.0146747	0.00101599	0.032734	4.91e-07	0.104319	ES2
2023	-71.5	262.5	-1.50882	33.0422	30.5052	29.6032	0.351799	0.0126134	0.000868276	0.0296522	9.04e-07	0.108243	ES2
2023	-71.5	263.5	-1.47916	33.0645	29.9798	30.8967	0.352718	0.0113534	0.000779777	0.0280526	7.43e-07	0.110145	ES2
2023	-71.5	264.5	-1.52289	33.0378	29.3758	34.9804	0.354809	0.0102772	0.000705431	0.0268419	9.57e-07	0.112159	ES2
2023	-71.5	265.5	-1.50257	33.1373	30.3244	36.2435	0.352258	0.0108474	0.000753394	0.0284924	6.95e-07	0.110026	ES2
2023	-71.5	266.5	-1.45674	33.2359	31.8953	39.0808	0.347773	0.0122732	0.000861785	0.0312103	4.04e-07	0.10607	ES2
2023	-71.5	267.5	-1.41978	33.2932	32.9633	39.7393	0.345071	0.0135653	0.000957379	0.0333982	3.1e-07	0.103388	ES5
2023	-71.5	268.5	-1.39178	33.3096	33.3167	38.7674	0.344463	0.0140499	0.000993123	0.0342615	2.88e-07	0.102606	ES5
2023	-71.5	269.5	-1.36251	33.3173	33.4372	37.1137	0.344176	0.0141403	0.00100085	0.034623	2.73e-07	0.102511	ES5
2023	-71.5	270.5	-1.32482	33.3224	33.4888	36.389	0.343709	0.0140124	0.000993725	0.0347929	2.63e-07	0.102652	ES5
2023	-71.5	271.5	-1.28633	33.3319	33.5797	36.4265	0.342911	0.0138688	0.000986393	0.03512	2.58e-07	0.102726	ES5
2023	-71.5	272.5	-1.25235	33.3515	33.8062	36.4136	0.341501	0.0138553	0.000989083	0.0358204	2.55e-07	0.102516	ES5
2023	-71.5	273.5	-1.21793	33.3802	34.3144	36.1192	0.338978	0.014162	0.00101461	0.0370457	2.47e-07	0.101638	ES5
2023	-71.5	274.5	-1.16705	33.4187	35.0374	36.2999	0.336277	0.0148422	0.00106527	0.0385681	2.3e-07	0.100245	ES5
2023	-71.5	275.5	-1.11183	33.4601	35.705	36.166	0.333791	0.0155172	0.00111499	0.039983	2.16e-07	0.0990449	ES5
2023	-71.5	276.5	-1.07113	33.4961	36.1846	34.8229	0.3315	0.0159944	0.00115077	0.0411729	2.11e-07	0.0983602	ES5
2023	-71.5	277.5	-1.02806	33.5059	36.472	32.2973	0.329655	0.016256	0.00117062	0.0419649	2.08e-07	0.098044	ES5
2023	-71.5	278.5	-0.980176	33.4213	36.0647	27.8106	0.331882	0.0158417	0.00113875	0.0409732	2.06e-07	0.0985445	ES5
2023	-71.5	279.5	-0.949394	33.205	34.7952	21.5423	0.337646	0.0147594	0.0010568	0.0383474	2.2e-07	0.100076	ES5
2023	-71.5	280.5	-0.969674	32.9415	33.1099	17.0333	0.342571	0.0134335	0.000960374	0.0358141	2.7e-07	0.102533	ES5
2023	-71.5	281.5	-0.993675	32.6904	31.4147	13.3185	0.345628	0.0121094	0.000867397	0.0338894	3.49e-07	0.105599	ES5
2023	-71.5	282.5	-0.988821	32.4101	29.4509	9.96831	0.347447	0.0105398	0.00076134	0.0323882	4.91e-07	0.11012	ES2
2023	-71.5	283.5	-0.89199	32.1627	27.9191	8.09492	0.345866	0.00920356	0.000683436	0.0330514	7.69e-07	0.114927	ES2
2023	-71.5	284.5	-0.635245	32.0442	27.4085	8.14739	0.339821	0.00842248	0.000647588	0.0353684	9.8e-07	0.117381	ES2
2023	-71.5	285.5	-0.46438	31.971	27.3055	9.56972	0.334474	0.00794312	0.000634551	0.0383435	1.05e-06	0.117343	ES2
2023	-71.5	286.5	-0.619034	31.5485	26.1363	8.65036	0.331846	0.00716578	0.000615886	0.0408051	1.65e-06	0.117993	ES2
2023	-71.5	299.5	-1.79868	33.8453	26.098	51.3954	0.376436	0.0144835	0.000975736	0.0429292	4.87e-06	0.131441	ES2
2023	-71.5	300.5	-1.79183	33.8701	27.1224	79.8282	0.369026	0.0154378	0.00103945	0.044474	9.36e-07	0.126971	ES2
2023	-71.5	301.5	-1.75945	33.9379	30.2272	82.9645	0.351249	0.0184701	0.00126838	0.0512344	6.31e-07	0.115701	ES2
2023	-71.5	302.5	-1.72849	33.9459	33.1056	72.9352	0.337434	0.0209005	0.00144899	0.0565864	4.64e-07	0.106581	ES2
2023	-71.5	303.5	-1.69122	33.9086	34.5722	49.8236	0.332659	0.0219489	0.00152264	0.0582944	3.22e-07	0.102188	ES5
2023	-71.5	304.5	-1.65498	33.8939	34.9956	63.4487	0.332816	0.0221692	0.00153722	0.0582579	2.62e-07	0.101066	ES5
2023	-71.5	305.5	-1.63753	33.8724	34.676	85.9093	0.335319	0.0218465	0.0015138	0.0574094	2.41e-07	0.101789	ES5
2023	-71.5	306.5	-1.61747	33.8701	34.5647	94.4298	0.33635	0.0216979	0.00150221	0.0570166	2.34e-07	0.102145	ES5
2023	-71.5	307.5	-1.59401	33.8826	34.6305	95.5977	0.336542	0.0216963	0.0015012	0.0570122	2.28e-07	0.102165	ES5
2023	-71.5	308.5	-1.57261	33.8999	34.7224	96.2245	0.336632	0.0217407	0.00150419	0.057189	2.21e-07	0.102113	ES5
2023	-71.5	309.5	-1.5517	33.9177	34.8272	96.031	0.336482	0.0218156	0.00150982	0.0574053	2.15e-07	0.10197	ES5
2023	-71.5	310.5	-1.53774	33.9332	34.8607	94.5841	0.336479	0.0218406	0.00151177	0.05749	2.11e-07	0.101991	ES5
2023	-71.5	311.5	-1.52614	33.9484	34.8238	93.8162	0.336667	0.0218061	0.0015089	0.0574239	2.11e-07	0.10224	ES5
2023	-71.5	312.5	-1.51598	33.9605	34.7801	92.7507	0.337001	0.0217631	0.00150504	0.0573128	2.09e-07	0.102537	ES5
2023	-71.5	313.5	-1.51956	33.9693	34.7638	90.3204	0.337208	0.021761	0.00150486	0.0573127	2.03e-07	0.102594	ES5
2023	-71.5	314.5	-1.52948	33.9725	34.7314	88.467	0.337327	0.0217427	0.00150408	0.0573783	1.99e-07	0.102612	ES5
2023	-71.5	315.5	-1.53126	33.975	34.7312	88.9517	0.337316	0.0217378	0.0015038	0.0575054	1.95e-07	0.102634	ES5
2023	-71.5	316.5	-1.52388	33.9834	34.8245	89.98	0.337109	0.021828	0.00150987	0.0578344	1.9e-07	0.102503	ES5
2023	-71.5	317.5	-1.508	33.9997	35.0481	88.8287	0.336409	0.0220744	0.00152721	0.0585653	1.85e-07	0.102081	ES5
2023	-71.5	318.5	-1.48228	34.0147	35.3624	86.0379	0.335147	0.0224375	0.00155294	0.0596553	1.76e-07	0.101451	ES5
2023	-71.5	319.5	-1.44566	34.0336	35.722	82.7092	0.33381	0.0228455	0.00158183	0.0608629	1.67e-07	0.100775	ES5
2023	-71.5	320.5	-1.40478	34.0535	35.9901	80.1011	0.333088	0.0231468	0.00160342	0.0617903	1.62e-07	0.100378	ES5
2023	-71.5	321.5	-1.35847	34.069	36.194	78.6464	0.332571	0.0233479	0.00161794	0.0624133	1.59e-07	0.100141	ES5
2023	-71.5	322.5	-1.31653	34.0829	36.337	78.1508	0.332254	0.0234541	0.00162548	0.062702	1.59e-07	0.100046	ES5
2023	-71.5	323.5	-1.28506	34.0937	36.405	78.4772	0.332262	0.0234833	0.00162749	0.0627311	1.6e-07	0.100106	ES5
2023	-71.5	324.5	-1.26111	34.0998	36.4255	78.6242	0.332459	0.0234785	0.00162717	0.0626476	1.61e-07	0.100232	ES5
2023	-71.5	325.5	-1.23921	34.1031	36.4411	78.8171	0.33259	0.0234909	0.00162798	0.0626345	1.61e-07	0.100343	ES5
2023	-71.5	326.5	-1.2147	34.1063	36.4918	78.869	0.33252	0.0235705	0.00163339	0.0628513	1.6e-07	0.100379	ES5
2023	-71.5	327.5	-1.18593	34.1093	36.5482	78.642	0.33256	0.0236717	0.00164047	0.0631667	1.6e-07	0.100423	ES5
2023	-71.5	328.5	-1.16158	34.112	36.5924	77.9124	0.332848	0.0237546	0.00164658	0.0634029	1.62e-07	0.100479	ES5
2023	-71.5	329.5	-1.14248	34.1146	36.6473	77.572	0.33301	0.0238218	0.00165189	0.0634991	1.67e-07	0.100438	ES5
2023	-71.5	330.5	-1.12159	34.1157	36.6837	78.2057	0.333091	0.0238276	0.00165286	0.0633359	1.72e-07	0.100414	ES5
2023	-71.5	331.5	-1.09845	34.1128	36.6661	80.7044	0.333333	0.0237604	0.00164838	0.0629443	1.81e-07	0.100537	ES5
2023	-71.5	332.5	-1.0791	34.1079	36.6274	83.5514	0.333661	0.0236739	0.0016426	0.0625095	1.92e-07	0.100689	ES5
2023	-71.5	333.5	-1.062	34.1014	36.5867	84.6203	0.333963	0.0235837	0.00163651	0.0620777	2.03e-07	0.100833	ES5
2023	-71.5	334.5	-1.03728	34.0947	36.5351	83.3562	0.334377	0.0234649	0.00162825	0.0616056	2.15e-07	0.101049	ES5
2023	-71.5	335.5	-1.00945	34.0905	36.5261	81.3232	0.334633	0.0233711	0.00162199	0.0612368	2.25e-07	0.101155	ES5
2023	-71.5	336.5	-0.977745	34.0878	36.5453	78.6741	0.334567	0.0232946	0.00161761	0.0610027	2.34e-07	0.101162	ES5
2023	-71.5	337.5	-0.940306	34.0854	36.5412	75.3087	0.334357	0.0231919	0.00161133	0.0607814	2.41e-07	0.1013	ES5
2023	-71.5	338.5	-0.914368	34.082	36.4528	72.8768	0.334468	0.0230415	0.00160117	0.0604621	2.49e-07	0.101663	ES5
2023	-71.5	339.5	-0.900054	34.0763	36.3321	70.1846	0.334826	0.022874	0.00158964	0.0600699	2.59e-07	0.102039	ES5
2023	-71.5	340.5	-0.888611	34.0648	36.166	66.2525	0.335381	0.0226429	0.00157353	0.0594993	2.73e-07	0.102487	ES5
2023	-71.5	341.5	-0.881356	34.0437	35.8709	61.6437	0.336267	0.0222751	0.00154763	0.0586468	2.97e-07	0.103216	ES5
2023	-71.5	342.5	-0.869859	34.0113	35.4666	59.5868	0.337336	0.0217804	0.00151228	0.0575671	3.29e-07	0.104231	ES5
2023	-71.5	343.5	-0.841948	33.9673	34.9491	64.8853	0.338713	0.0211512	0.00146645	0.0562485	3.66e-07	0.105636	ES2
2023	-71.5	344.5	-0.810528	33.9181	34.2843	82.8006	0.340283	0.0203964	0.00141101	0.0547272	4.07e-07	0.107515	ES2
2023	-71.5	345.5	-0.776678	33.8661	33.4767	108.788	0.342059	0.0195389	0.00134733	0.0530023	4.59e-07	0.109897	ES2
2023	-71.5	346.5	-0.722671	33.8019	32.458	121.985	0.345208	0.0185434	0.00127192	0.050973	5.39e-07	0.113097	ES2
2023	-71.5	347.5	-0.679745	33.8096	31.6081	118.139	0.35002	0.0176944	0.00120668	0.0492979	6.86e-07	0.116441	ES2
2023	-71.5	348.5	-0.774543	33.7829	32.7192	119.244	0.344746	0.0190681	0.00131021	0.051939	6.03e-07	0.111923	ES2
2023	-71.5	349.5	-0.967199	33.7071	32.3206	120.579	0.347104	0.0189645	0.00129893	0.0513258	7.9e-07	0.112422	ES2
2023	-71.5	350.5	-1.19639	33.8699	32.0251	17.3022	0.354558	0.0188007	0.0012909	0.0513605	1.22e-06	0.113812	ES2
2023	-70.5	0.5	-1.08392	33.7154	34.1547	51.3092	0.340576	0.020851	0.00144664	0.0550869	7.14e-07	0.105719	ES2
2023	-70.5	1.5	-0.988757	33.761	34.1621	129.503	0.342459	0.020793	0.00144154	0.0548465	5.35e-07	0.106551	ES2
2023	-70.5	2.5	-1.03227	33.8279	33.4536	85.5729	0.348053	0.0203886	0.0014076	0.0538742	8.16e-07	0.109046	ES2
2023	-70.5	3.5	-1.11145	33.6625	33.2906	148.113	0.3468	0.0202057	0.00140272	0.0534923	7.71e-07	0.10803	ES2
2023	-70.5	4.5	-1.28537	33.5074	31.8978	73.6814	0.352858	0.0192339	0.00134302	0.0518236	1.98e-06	0.111324	ES2
2023	-70.5	5.5	-0.953265	33.8756	33.6395	78.9072	0.350344	0.0200846	0.0013991	0.054148	6.65e-07	0.108823	ES2
2023	-70.5	6.5	-1.00097	33.7907	34.1524	143.116	0.346999	0.0206983	0.00144267	0.055045	6.13e-07	0.106011	ES2
2023	-70.5	7.5	-1.15522	33.874	34.9587	67.6906	0.343946	0.0214598	0.00150398	0.0566774	7.19e-07	0.102995	ES2
2023	-70.5	9.5	-1.29148	34.0384	33.5658	17.4914	0.354642	0.0198431	0.00139475	0.05466	1.16e-06	0.108357	ES2
2023	-70.5	10.5	-1.1694	34.8847	33.0904	7.59837	0.369366	0.0172715	0.00122369	0.0510498	1.67e-06	0.11844	ES2
2023	-70.5	11.5	-1.09355	34.2842	33.4772	18.7329	0.358604	0.0188163	0.00132549	0.0526106	1.16e-06	0.11074	ES3
2023	-70.5	12.5	-1.2087	33.9581	33.9126	73.6821	0.351938	0.019931	0.00140127	0.0537027	1.01e-06	0.105818	ES2
2023	-70.5	21.5	-1.76505	33.0433	29.5176	61.3196	0.356763	0.0173535	0.00118416	0.047604	3.51e-06	0.113349	ES2
2023	-70.5	22.5	-1.35953	33.2708	29.9505	59.0604	0.358143	0.01701	0.00115912	0.0471089	1.66e-06	0.115363	ES2
2023	-70.5	23.5	-0.957039	33.4969	32.0031	93.6572	0.350079	0.0185425	0.00128066	0.0505508	4.68e-07	0.110584	ES2
2023	-70.5	24.5	-0.914812	33.5189	32.3658	126.291	0.349074	0.018873	0.0013072	0.0512163	4.25e-07	0.109726	ES2
2023	-70.5	25.5	-0.814441	33.4224	31.6527	86.4203	0.353543	0.0181827	0.00126152	0.049762	5.14e-07	0.112648	ES2
2023	-70.5	26.5	-0.728766	33.5015	31.9943	95.4743	0.356041	0.0183208	0.0012683	0.0497996	5.48e-07	0.112158	ES2
2023	-70.5	27.5	-0.766315	33.5965	31.7143	31.7468	0.36006	0.0177358	0.0012225	0.0487581	6.24e-07	0.113826	ES2
2023	-70.5	160.5	-1.82129	33.8545	30.2158	63.9637	0.357566	0.0183761	0.00125088	0.0489109	2.8e-06	0.117216	ES2
2023	-70.5	161.5	-1.79527	34.1759	28.671	56.1803	0.372123	0.0167268	0.00119256	0.049675	3.48e-06	0.128657	ES3
2023	-70.5	162.5	-1.55726	34.0578	33.5715	52.0783	0.338314	0.0211048	0.00146345	0.0552373	6.57e-07	0.106662	ES2
2023	-70.5	163.5	-1.58356	34.0213	32.5892	65.3519	0.342812	0.0199287	0.00137758	0.0534851	1.24e-06	0.1112	ES2
2023	-70.5	164.5	-1.46495	34.137	35.5518	55.887	0.33035	0.0226077	0.00157195	0.0580282	5.57e-07	0.102431	ES2
2023	-70.5	165.5	-1.51752	34.1044	35.3129	64.4086	0.332978	0.0223765	0.00154883	0.0569404	6.66e-07	0.103821	ES2
2023	-70.5	166.5	-1.44295	34.1591	36.3239	71.1641	0.32945	0.0230982	0.00160279	0.0578357	4.19e-07	0.101196	ES2
2023	-70.5	167.5	-1.47745	34.1588	36.7466	87.974	0.327238	0.0234538	0.00162917	0.0580554	3.46e-07	0.099873	ES7
2023	-70.5	168.5	-1.45343	34.1577	36.6066	112.695	0.32727	0.0232388	0.00161231	0.0573808	3.31e-07	0.100725	ES7
2023	-70.5	169.5	-1.40951	34.1682	37.7244	86.6672	0.327126	0.0240929	0.00167318	0.0578332	2.55e-07	0.0975612	ES6
2023	-70.5	170.5	-1.38569	34.1772	38.4355	101.461	0.326129	0.0245488	0.0017068	0.0580246	2.09e-07	0.0957921	ES7
2023	-70.5	171.5	-1.33351	34.1877	38.7905	116.356	0.326139	0.0246642	0.00171703	0.0578709	1.88e-07	0.095129	ES7
2023	-70.5	172.5	-1.28844	34.1988	39.0065	114.925	0.325349	0.0246724	0.0017194	0.0577101	1.89e-07	0.0948218	ES7
2023	-70.5	173.5	-1.26314	34.1907	39.0656	97.1031	0.323954	0.0245487	0.0017121	0.0571694	1.91e-07	0.094708	ES7
2023	-70.5	174.5	-1.2244	34.1833	39.12	92.9577	0.323724	0.0244386	0.00170509	0.056771	1.95e-07	0.0946685	ES7
2023	-70.5	175.5	-1.20291	34.1737	39.0922	88.6432	0.324487	0.0242831	0.0016947	0.0561965	1.94e-07	0.0946988	ES7
2023	-70.5	176.5	-1.17723	34.1521	38.9562	78.9542	0.325385	0.0240427	0.00167861	0.0553779	1.86e-07	0.0949055	ES7
2023	-70.5	177.5	-1.16005	34.1314	38.8408	75.1477	0.326052	0.0238613	0.00166645	0.0547734	1.8e-07	0.0950601	ES7
2023	-70.5	178.5	-1.15462	34.1115	38.7457	73.2384	0.326272	0.023731	0.00165772	0.0543178	1.76e-07	0.0951365	ES7
2023	-70.5	179.5	-1.15954	34.0955	38.6256	71.2495	0.326574	0.0236239	0.00165045	0.0540038	1.75e-07	0.0952689	ES7
2023	-70.5	180.5	-1.16111	34.087	38.5598	67.3778	0.326502	0.0235846	0.00164769	0.0539268	1.8e-07	0.0953551	ES7
2023	-70.5	181.5	-1.17567	34.0809	38.5232	61.9552	0.326578	0.0235389	0.00164459	0.053701	1.81e-07	0.0953199	ES7
2023	-70.5	182.5	-1.22133	34.0469	38.2252	59.5736	0.329643	0.0231632	0.00161901	0.0523011	1.49e-07	0.0955006	ES7
2023	-70.5	183.5	-1.27328	34.0144	37.9887	61.5663	0.332714	0.022853	0.00159856	0.0515216	1.15e-07	0.0955309	ES7
2023	-70.5	184.5	-1.30381	34.0134	37.8056	58.8093	0.334582	0.0227756	0.00159385	0.0525984	1.04e-07	0.0958065	ES7
2023	-70.5	185.5	-1.29624	34.0418	37.705	53.3736	0.335099	0.0228986	0.00160251	0.0552184	1.03e-07	0.0963151	ES7
2023	-70.5	186.5	-1.27297	34.0864	37.7366	55.7068	0.334596	0.0231967	0.00162278	0.0586683	1.05e-07	0.0967433	ES7
2023	-70.5	187.5	-1.24945	34.1325	37.9035	65.1002	0.333129	0.0236567	0.00165382	0.0625403	1.09e-07	0.0969082	ES7
2023	-70.5	188.5	-1.22984	34.1665	38.1357	74.1646	0.331495	0.0241438	0.00168651	0.0659879	1.15e-07	0.0968314	ES7
2023	-70.5	189.5	-1.21539	34.187	38.3662	80.657	0.330297	0.0245478	0.0017137	0.0685539	1.2e-07	0.0966208	ES7
2023	-70.5	190.5	-1.21478	34.2018	38.5748	84.2069	0.329469	0.0248885	0.00173693	0.0706025	1.24e-07	0.0963552	ES7
2023	-70.5	191.5	-1.22573	34.2144	38.7617	86.6166	0.328874	0.0251873	0.001758	0.0726237	1.26e-07	0.0960909	ES7
2023	-70.5	192.5	-1.22467	34.2256	38.9333	89.4884	0.328605	0.0254171	0.00177482	0.0744656	1.25e-07	0.0958979	ES7
2023	-70.5	193.5	-1.21762	34.2346	39.0676	92.8823	0.328968	0.0255426	0.00178453	0.0756696	1.23e-07	0.0957665	ES7
2023	-70.5	194.5	-1.21123	34.2403	39.1498	96.4503	0.329576	0.0255759	0.00178788	0.0762428	1.21e-07	0.0956885	ES7
2023	-70.5	195.5	-1.19682	34.2415	39.1737	98.1165	0.330058	0.0255465	0.00178663	0.0763954	1.19e-07	0.0957139	ES7
2023	-70.5	196.5	-1.18117	34.2387	39.1591	98.2122	0.330581	0.0255003	0.00178402	0.0763714	1.18e-07	0.0957829	ES7
2023	-70.5	197.5	-1.17006	34.233	39.1656	96.0655	0.330989	0.0254485	0.00178095	0.0761198	1.16e-07	0.0957595	ES7
2023	-70.5	198.5	-1.16067	34.2268	39.1796	93.7924	0.331279	0.0253502	0.00177442	0.0755099	1.13e-07	0.0957083	ES7
2023	-70.5	199.5	-1.14235	34.22	39.0793	89.7357	0.332951	0.0251185	0.00175911	0.074516	1.07e-07	0.0959037	ES7
2023	-70.5	200.5	-1.11682	34.2024	38.9019	82.6626	0.335674	0.0247993	0.00173814	0.0731872	9.91e-08	0.0961871	ES7
2023	-70.5	201.5	-1.10361	34.1671	38.7089	75.9514	0.338017	0.0244697	0.00171611	0.0714943	9.27e-08	0.096317	ES7
2023	-70.5	202.5	-1.1059	34.1219	38.4613	73.7634	0.339817	0.0241415	0.00169325	0.0694964	8.9e-08	0.0964299	ES7
2023	-70.5	203.5	-1.10806	34.0789	38.1957	74.4139	0.341189	0.0238104	0.0016695	0.0671404	8.73e-08	0.0965924	ES7
2023	-70.5	204.5	-1.10703	34.0423	37.9897	72.6362	0.342319	0.0235196	0.00164816	0.0645941	8.65e-08	0.096684	ES7
2023	-70.5	205.5	-1.10166	34.0073	37.8411	69.4866	0.343202	0.0232895	0.00163093	0.0621121	8.58e-08	0.0966791	ES7
2023	-70.5	206.5	-1.0886	33.9753	37.725	69.3647	0.343714	0.0231165	0.00161782	0.0597636	8.62e-08	0.0966577	ES7
2023	-70.5	207.5	-1.08032	33.9505	37.6549	70.1849	0.344	0.02301	0.00160967	0.0577276	8.76e-08	0.0965791	ES7
2023	-70.5	208.5	-1.07909	33.9296	37.6532	71.1852	0.343907	0.0229515	0.0016055	0.0562595	8.78e-08	0.0963775	ES7
2023	-70.5	209.5	-1.08278	33.9095	37.661	72.4052	0.343513	0.022889	0.00160126	0.0551316	8.86e-08	0.0961653	ES7
2023	-70.5	210.5	-1.09137	33.8935	37.6657	73.7289	0.34306	0.0228114	0.00159613	0.054152	8.96e-08	0.0959874	ES7
2023	-70.5	211.5	-1.11037	33.8854	37.6559	73.9619	0.343061	0.0227194	0.00159029	0.0532826	8.86e-08	0.0958596	ES7
2023	-70.5	212.5	-1.12568	33.8794	37.6438	73.506	0.34302	0.0226382	0.00158508	0.05264	8.79e-08	0.0957751	ES7
2023	-70.5	213.5	-1.13375	33.8709	37.651	72.8449	0.342634	0.0225852	0.00158176	0.0521894	8.78e-08	0.0956667	ES7
2023	-70.5	214.5	-1.13967	33.8585	37.66	71.4957	0.342443	0.0225271	0.00157811	0.0516983	8.72e-08	0.0955321	ES7
2023	-70.5	215.5	-1.14023	33.8409	37.6416	69.5356	0.342886	0.0224001	0.00156972	0.0508621	8.57e-08	0.0954276	ES7
2023	-70.5	216.5	-1.14159	33.8161	37.6242	68.5516	0.343197	0.0222479	0.00155943	0.049795	8.56e-08	0.0952632	ES7
2023	-70.5	217.5	-1.15382	33.7892	37.6159	69.5849	0.343136	0.022105	0.00154971	0.0488005	8.72e-08	0.095037	ES7
2023	-70.5	218.5	-1.17092	33.7659	37.6082	71.1351	0.343339	0.0219661	0.0015403	0.0478756	8.88e-08	0.0948192	ES7
2023	-70.5	219.5	-1.18234	33.7477	37.6167	71.3436	0.34392	0.0218758	0.00153418	0.0470619	9.11e-08	0.0946149	ES7
2023	-70.5	220.5	-1.18037	33.7347	37.6436	71.1269	0.344594	0.0218384	0.00153177	0.0464148	8.96e-08	0.0944536	ES7
2023	-70.5	221.5	-1.16634	33.7212	37.6511	70.3048	0.345383	0.0218035	0.0015295	0.0457867	8.67e-08	0.0943828	ES7
2023	-70.5	222.5	-1.14891	33.7024	37.6666	69.0104	0.345972	0.0217832	0.00152828	0.0452247	8.63e-08	0.0942696	ES7
2023	-70.5	223.5	-1.12835	33.6802	37.7192	68.8996	0.345998	0.0218094	0.0015303	0.044816	8.76e-08	0.0940596	ES7
2023	-70.5	224.5	-1.11573	33.6598	37.7949	70.0886	0.345572	0.021883	0.00153531	0.0444694	8.83e-08	0.093784	ES7
2023	-70.5	225.5	-1.11462	33.6426	37.8533	71.6647	0.34494	0.0219548	0.00153993	0.0441393	9.03e-08	0.093538	ES7
2023	-70.5	226.5	-1.11874	33.6307	37.8831	73.5755	0.344282	0.0220021	0.00154293	0.0438562	9.27e-08	0.0933823	ES7
2023	-70.5	227.5	-1.1312	33.6284	37.8808	73.4129	0.343806	0.0220261	0.00154445	0.0436541	9.53e-08	0.093331	ES7
2023	-70.5	228.5	-1.14565	33.6328	37.8843	72.1233	0.343115	0.0220433	0.00154557	0.0435595	9.69e-08	0.0933163	ES7
2023	-70.5	229.5	-1.15798	33.6385	37.86	69.8761	0.342375	0.0220137	0.00154313	0.0434695	9.85e-08	0.0934044	ES7
2023	-70.5	230.5	-1.16573	33.6485	37.8437	67.5734	0.341594	0.0219833	0.00154074	0.0434592	9.95e-08	0.0935261	ES7
2023	-70.5	231.5	-1.16946	33.6598	37.8447	66.961	0.340935	0.021978	0.0015401	0.0435001	1e-07	0.0936214	ES7
2023	-70.5	232.5	-1.16962	33.6632	37.8475	67.7109	0.3406	0.0219473	0.00153758	0.0433963	1e-07	0.0936619	ES7
2023	-70.5	233.5	-1.16812	33.6598	37.8148	66.7332	0.340516	0.0218719	0.00153209	0.0431922	1.01e-07	0.0937245	ES7
2023	-70.5	234.5	-1.1679	33.6586	37.7665	63.6105	0.340384	0.0217793	0.00152556	0.0430549	1.02e-07	0.0938194	ES7
2023	-70.5	235.5	-1.16688	33.662	37.7136	60.7914	0.340117	0.0216679	0.00151745	0.0429606	1.05e-07	0.0939842	ES7
2023	-70.5	236.5	-1.16648	33.6693	37.666	59.3884	0.33996	0.0215583	0.00150938	0.0428891	1.09e-07	0.0941572	ES7
2023	-70.5	237.5	-1.16135	33.6742	37.652	59.5838	0.339828	0.0215057	0.001505	0.0428153	1.11e-07	0.0942389	ES7
2023	-70.5	238.5	-1.15877	33.6741	37.6312	59.4222	0.339964	0.0214672	0.00150138	0.042668	1.13e-07	0.0942792	ES7
2023	-70.5	239.5	-1.16203	33.675	37.588	58.4118	0.34005	0.0213982	0.00149577	0.0425266	1.16e-07	0.0943747	ES7
2023	-70.5	240.5	-1.16552	33.6831	37.5232	56.5109	0.33988	0.021256	0.00148521	0.0424153	1.22e-07	0.0946033	ES7
2023	-70.5	241.5	-1.16783	33.7001	37.4891	55.3373	0.339529	0.0210824	0.00147281	0.0423721	1.3e-07	0.0948489	ES7
2023	-70.5	242.5	-1.16054	33.714	37.5325	56.1847	0.339026	0.0209921	0.00146676	0.0424588	1.38e-07	0.0949291	ES7
2023	-70.5	243.5	-1.14063	33.7152	37.6546	57.5495	0.338562	0.0210721	0.0014732	0.0426909	1.39e-07	0.0947385	ES7
2023	-70.5	244.5	-1.12057	33.7053	37.7848	57.6218	0.338632	0.0212708	0.00148826	0.0429614	1.32e-07	0.0943998	ES7
2023	-70.5	245.5	-1.10795	33.6929	37.8526	56.5312	0.339138	0.0214301	0.00150031	0.0431235	1.25e-07	0.0941624	ES7
2023	-70.5	246.5	-1.10414	33.6867	37.8762	55.127	0.339456	0.0214913	0.00150501	0.0432046	1.21e-07	0.0940668	ES7
2023	-70.5	247.5	-1.10539	33.6883	37.8871	53.9973	0.339474	0.0214914	0.00150506	0.0432816	1.2e-07	0.0940635	ES7
2023	-70.5	248.5	-1.10554	33.6944	37.8965	53.3417	0.339202	0.0214652	0.0015031	0.04339	1.22e-07	0.0941176	ES7
2023	-70.5	249.5	-1.09991	33.6993	37.8891	52.4611	0.338958	0.0214291	0.00150047	0.0435044	1.24e-07	0.0942233	ES7
2023	-70.5	250.5	-1.09162	33.6962	37.8419	51.2808	0.339426	0.0214175	0.00149951	0.0435088	1.21e-07	0.0943266	ES7
2023	-70.5	251.5	-1.08397	33.6805	37.7295	48.6278	0.340768	0.0214106	0.00149877	0.0433008	1.15e-07	0.0944321	ES7
2023	-70.5	252.5	-1.07434	33.6602	37.5995	45.9222	0.342061	0.0213876	0.00149723	0.0430677	1.1e-07	0.0945527	ES7
2023	-70.5	253.5	-1.06746	33.6432	37.5042	44.4739	0.342731	0.0213683	0.0014961	0.0429424	1.07e-07	0.0946348	ES7
2023	-70.5	254.5	-1.06994	33.6305	37.4383	43.4776	0.342916	0.0213585	0.00149542	0.0429182	1.08e-07	0.0946706	ES7
2023	-70.5	255.5	-1.08035	33.615	37.3422	42.1495	0.343086	0.0213303	0.00149347	0.042887	1.1e-07	0.0947309	ES7
2023	-70.5	256.5	-1.09321	33.5944	37.2023	40.9689	0.34371	0.0212775	0.00148992	0.0427303	1.08e-07	0.0948257	ES7
2023	-70.5	257.5	-1.10615	33.5714	37.0896	39.8885	0.344342	0.0212304	0.00148685	0.0425529	1.07e-07	0.0948283	ES5
2023	-70.5	258.5	-1.13269	33.5386	36.9064	38.362	0.344869	0.0210991	0.00147785	0.0422913	1.09e-07	0.0948719	ES5
2023	-70.5	259.5	-1.16896	33.505	36.7284	37.5538	0.345361	0.0209951	0.00147081	0.0420614	1.11e-07	0.0948584	ES5
2023	-70.5	260.5	-1.20471	33.4697	36.5908	36.8793	0.345715	0.0209467	0.00146756	0.0418832	1.11e-07	0.0947364	ES5
2023	-70.5	261.5	-1.24541	33.4373	36.4039	36.0278	0.345675	0.0207683	0.00145497	0.0415574	1.19e-07	0.0947612	ES5
2023	-70.5	262.5	-1.28115	33.41	36.0772	35.6547	0.345625	0.0202779	0.00142047	0.0408563	1.4e-07	0.0952628	ES5
2023	-70.5	263.5	-1.31723	33.3764	35.3579	34.661	0.345776	0.0190407	0.00133354	0.0392141	1.88e-07	0.0968719	ES5
2023	-70.5	264.5	-1.35011	33.3496	34.609	37.1176	0.345877	0.0175744	0.00123132	0.0373825	2.45e-07	0.0987237	ES5
2023	-70.5	265.5	-1.35462	33.3435	34.6419	41.3522	0.34529	0.0174346	0.00122316	0.0373505	2.43e-07	0.0985373	ES5
2023	-70.5	266.5	-1.33542	33.3484	35.1016	43.5498	0.344803	0.0182014	0.00127732	0.03831	2.11e-07	0.0972773	ES5
2023	-70.5	267.5	-1.29952	33.3566	35.5521	44.8864	0.344641	0.0190096	0.00133364	0.0392275	1.82e-07	0.0962129	ES5
2023	-70.5	268.5	-1.25802	33.3673	35.8606	45.6803	0.344451	0.0195071	0.00136806	0.0397612	1.67e-07	0.0956438	ES5
2023	-70.5	269.5	-1.22616	33.3767	35.9887	46.0216	0.344082	0.0196424	0.00137715	0.0398693	1.63e-07	0.0955539	ES5
2023	-70.5	270.5	-1.20002	33.3846	35.9382	45.8302	0.343606	0.0194235	0.00136146	0.0395724	1.66e-07	0.0959662	ES5
2023	-70.5	271.5	-1.18036	33.3973	35.7132	43.9947	0.342795	0.0187376	0.00131391	0.0388543	1.79e-07	0.0969703	ES5
2023	-70.5	272.5	-1.16322	33.4293	35.4451	41.2575	0.341191	0.01756	0.00123473	0.0379881	1.96e-07	0.0983149	ES5
2023	-70.5	273.5	-1.12876	33.4575	35.3953	43.1423	0.339543	0.0166375	0.00117478	0.0376646	2.04e-07	0.099118	ES5
2023	-70.5	274.5	-1.08296	33.4673	35.5662	45.1902	0.338781	0.0165643	0.00117073	0.0377774	1.99e-07	0.0990126	ES5
2023	-70.5	275.5	-1.03969	33.4795	35.735	45.2621	0.337874	0.0165091	0.00116802	0.0379433	1.96e-07	0.0989177	ES5
2023	-70.5	276.5	-0.994047	33.5	35.9442	45.1654	0.336102	0.0163461	0.00115988	0.0383898	1.97e-07	0.0989041	ES5
2023	-70.5	277.5	-0.944125	33.5251	36.3062	43.6347	0.333231	0.016396	0.00116791	0.0394264	1.96e-07	0.0985818	ES5
2023	-70.5	278.5	-0.898373	33.5396	36.8724	41.0943	0.329122	0.0167623	0.0011989	0.0411523	1.96e-07	0.0976743	ES5
2023	-70.5	279.5	-0.867296	33.5124	37.1999	37.9838	0.327509	0.0170668	0.00122278	0.0423309	1.85e-07	0.0968601	ES7
2023	-70.5	280.5	-0.865286	33.4215	36.8924	33.1863	0.33037	0.0169242	0.00120945	0.041676	1.68e-07	0.0967481	ES5
2023	-70.5	281.5	-0.916238	33.2382	35.7733	26.8804	0.337289	0.0161289	0.00114562	0.0387782	1.73e-07	0.0975416	ES5
2023	-70.5	282.5	-0.983618	32.9625	33.9474	18.5141	0.34464	0.014651	0.00103445	0.0349584	2.37e-07	0.0996234	ES5
2023	-70.5	283.5	-0.929655	32.6869	32.0303	14.9628	0.349532	0.0126481	0.000888996	0.0313659	3.9e-07	0.103287	ES2
2023	-70.5	284.5	-0.637457	32.4529	30.2163	15.4485	0.352403	0.00991375	0.000696912	0.0277397	7.43e-07	0.108832	ES2
2023	-70.5	285.5	-0.457434	32.2786	29.1496	16.336	0.350963	0.00861468	0.000609483	0.0261577	9.97e-07	0.111821	ES2
2023	-70.5	286.5	-0.673258	31.5904	26.0484	9.27754	0.341845	0.00777042	0.000627216	0.0363901	1.49e-06	0.117684	ES2
2023	-70.5	287.5	-1.57822	31.098	23.4002	8.8207	0.364593	0.00836572	0.000571028	0.0227612	1.71e-06	0.119418	ES2
2023	-70.5	291.5	-1.6056	30.166	26.5288	5.55885	0.294341	0.0145008	0.00113339	0.0416258	3.87e-06	0.10987	ES2
2023	-70.5	298.5	-1.70853	33.4271	25.4821	17.0992	0.36959	0.0128428	0.000869421	0.0410466	2.68e-06	0.129675	ES2
2023	-70.5	299.5	-1.75186	33.5907	26.6879	45.2711	0.365939	0.0146571	0.000988792	0.0434868	2.41e-06	0.125851	ES2
2023	-70.5	300.5	-1.75334	33.7173	28.6446	56.9594	0.357469	0.0166781	0.00113304	0.0473611	7.44e-07	0.119662	ES2
2023	-70.5	301.5	-1.714	33.8073	31.4413	56.2396	0.344877	0.0192717	0.00132587	0.0527661	4.95e-07	0.110686	ES2
2023	-70.5	302.5	-1.67208	33.8269	33.422	49.8571	0.33759	0.0207706	0.00143527	0.055677	3.56e-07	0.104973	ES2
2023	-70.5	303.5	-1.616	33.8311	34.5862	58.8178	0.335046	0.0215096	0.0014883	0.0569235	2.67e-07	0.101986	ES5
2023	-70.5	304.5	-1.55444	33.8567	34.931	80.0469	0.335471	0.0217504	0.00150681	0.0573864	2.29e-07	0.10133	ES5
2023	-70.5	305.5	-1.51802	33.8789	35.0267	85.2808	0.335896	0.0218419	0.0015139	0.0576956	2.14e-07	0.101252	ES5
2023	-70.5	306.5	-1.50247	33.8928	35.1543	81.9129	0.335934	0.0219251	0.00151879	0.0581142	2.01e-07	0.101029	ES5
2023	-70.5	307.5	-1.47458	33.9083	35.3879	78.1039	0.335446	0.0221001	0.00153036	0.0588704	1.87e-07	0.100615	ES5
2023	-70.5	308.5	-1.43628	33.9283	35.6305	75.6094	0.334948	0.0223036	0.00154455	0.0595704	1.74e-07	0.100269	ES5
2023	-70.5	309.5	-1.40891	33.9437	35.6791	76.0376	0.334764	0.0223639	0.0015487	0.0596991	1.68e-07	0.100359	ES5
2023	-70.5	310.5	-1.40299	33.9578	35.664	78.2769	0.334688	0.0223967	0.00155079	0.0597292	1.68e-07	0.100515	ES5
2023	-70.5	311.5	-1.3981	33.9757	35.7422	80.1548	0.33442	0.0225158	0.00155948	0.0600819	1.66e-07	0.100424	ES5
2023	-70.5	312.5	-1.38793	33.9842	35.8616	80.436	0.334038	0.0226644	0.00157033	0.060634	1.62e-07	0.100179	ES5
2023	-70.5	313.5	-1.37437	33.993	36.001	79.4703	0.33355	0.022826	0.00158159	0.0611892	1.57e-07	0.0999235	ES5
2023	-70.5	314.5	-1.36284	34.003	36.0946	78.2828	0.333146	0.0229367	0.001589	0.06154	1.55e-07	0.0998103	ES5
2023	-70.5	315.5	-1.35701	34.0122	36.1305	77.5038	0.332895	0.022977	0.00159154	0.0616256	1.53e-07	0.0998198	ES5
2023	-70.5	316.5	-1.35907	34.0192	36.1176	77.4447	0.332786	0.0229698	0.0015908	0.0615361	1.53e-07	0.0998997	ES5
2023	-70.5	317.5	-1.36695	34.0234	36.0926	77.5902	0.332703	0.0229882	0.00159175	0.061548	1.53e-07	0.0999762	ES5
2023	-70.5	318.5	-1.36688	34.0324	36.1823	76.9981	0.332294	0.023183	0.00160548	0.062174	1.51e-07	0.0998159	ES5
2023	-70.5	319.5	-1.33898	34.0551	36.4365	75.0359	0.331866	0.0236032	0.00163549	0.0636019	1.44e-07	0.0994317	ES5
2023	-70.5	320.5	-1.2856	34.0876	36.7697	73.5186	0.331832	0.0241094	0.00167237	0.0654063	1.39e-07	0.0990662	ES5
2023	-70.5	321.5	-1.24667	34.116	37.0338	73.4718	0.331943	0.0244817	0.00169991	0.0667783	1.36e-07	0.0988091	ES7
2023	-70.5	322.5	-1.22512	34.1302	37.1256	73.7353	0.332205	0.0246027	0.00170885	0.0673163	1.35e-07	0.0988033	ES7
2023	-70.5	323.5	-1.2045	34.1378	37.164	74.5691	0.332428	0.0246461	0.001712	0.0675415	1.36e-07	0.0988668	ES7
2023	-70.5	324.5	-1.18616	34.1436	37.1972	75.1601	0.332588	0.0246811	0.00171449	0.067697	1.35e-07	0.0989156	ES7
2023	-70.5	325.5	-1.17009	34.1479	37.2278	75.884	0.332748	0.0247172	0.00171711	0.0678632	1.35e-07	0.0989473	ES7
2023	-70.5	326.5	-1.15198	34.1516	37.2671	76.9063	0.332918	0.0247769	0.00172147	0.0681732	1.33e-07	0.0989597	ES7
2023	-70.5	327.5	-1.13298	34.1556	37.3179	78.0811	0.333081	0.0248585	0.00172727	0.0685898	1.32e-07	0.0989575	ES7
2023	-70.5	328.5	-1.11369	34.1595	37.3675	79.2059	0.333269	0.0249356	0.00173254	0.0689382	1.32e-07	0.0989695	ES7
2023	-70.5	329.5	-1.09422	34.1633	37.431	79.6046	0.333359	0.0250013	0.00173711	0.0691089	1.33e-07	0.0989346	ES7
2023	-70.5	330.5	-1.07955	34.1667	37.5044	79.4146	0.333232	0.0250529	0.00174102	0.069054	1.34e-07	0.0988264	ES7
2023	-70.5	331.5	-1.06707	34.168	37.5409	79.0746	0.333084	0.0250586	0.00174157	0.0687271	1.34e-07	0.0987798	ES7
2023	-70.5	332.5	-1.05616	34.1656	37.5467	78.5743	0.332925	0.0250298	0.00173961	0.0682407	1.37e-07	0.0987768	ES7
2023	-70.5	333.5	-1.04864	34.1617	37.5344	78.2945	0.33272	0.0249791	0.00173614	0.067713	1.42e-07	0.0988034	ES7
2023	-70.5	334.5	-1.04153	34.1576	37.5051	78.3071	0.332577	0.0249159	0.00173168	0.0672315	1.45e-07	0.0988893	ES7
2023	-70.5	335.5	-1.02768	34.1544	37.4912	78.1797	0.332496	0.0248773	0.00172897	0.0669435	1.46e-07	0.0989704	ES7
2023	-70.5	336.5	-1.01098	34.1536	37.5251	78.3161	0.332347	0.024891	0.00173022	0.0669104	1.45e-07	0.0989497	ES7
2023	-70.5	337.5	-0.990131	34.1546	37.5972	78.6823	0.332107	0.0249331	0.00173365	0.0669832	1.43e-07	0.0988706	ES7
2023	-70.5	338.5	-0.964321	34.1551	37.6642	78.6501	0.331893	0.0249579	0.00173575	0.0669322	1.42e-07	0.0988233	ES7
2023	-70.5	339.5	-0.951258	34.1535	37.684	78.0974	0.331746	0.0249362	0.00173449	0.0666188	1.45e-07	0.0988252	ES7
2023	-70.5	340.5	-0.939945	34.1488	37.6541	77.1925	0.331756	0.0248355	0.00172789	0.0659846	1.53e-07	0.0989266	ES7
2023	-70.5	341.5	-0.928637	34.1387	37.5397	75.2314	0.332177	0.0246137	0.00171302	0.0650183	1.7e-07	0.0992026	ES7
2023	-70.5	342.5	-0.927873	34.1221	37.325	70.9408	0.333055	0.0242699	0.00168964	0.0638022	1.97e-07	0.0996399	ES7
2023	-70.5	343.5	-0.929405	34.0996	37.057	64.801	0.333994	0.0238607	0.0016612	0.0625121	2.28e-07	0.100175	ES7
2023	-70.5	344.5	-0.923965	34.0727	36.7216	60.4071	0.334877	0.0233917	0.00162774	0.0611858	2.57e-07	0.100929	ES5
2023	-70.5	345.5	-0.917986	34.0415	36.2894	57.5942	0.335801	0.0228621	0.00158952	0.0598461	2.88e-07	0.101961	ES5
2023	-70.5	346.5	-0.904589	34.0033	35.8085	58.1698	0.336874	0.0223109	0.00154945	0.0585595	3.23e-07	0.10316	ES5
2023	-70.5	347.5	-0.887561	33.9572	35.3257	64.8628	0.338063	0.0217882	0.00151101	0.0573576	3.64e-07	0.104352	ES2
2023	-70.5	348.5	-0.894453	33.9108	34.8669	82.4675	0.339127	0.0213421	0.00147771	0.056301	4.07e-07	0.105425	ES2
2023	-70.5	349.5	-0.918111	33.8634	34.4097	98.5329	0.340471	0.0209376	0.00144703	0.0553337	4.78e-07	0.106533	ES2
2023	-70.5	350.5	-0.8929	33.867	34.255	102.343	0.341779	0.0207627	0.00143394	0.0549102	5.35e-07	0.107198	ES2
2023	-70.5	351.5	-0.863868	33.8492	34.4367	111.407	0.340841	0.0209982	0.00144942	0.0551984	4.48e-07	0.106691	ES2
2023	-70.5	352.5	-0.877877	33.7911	34.3266	117.814	0.341257	0.0212033	0.00146208	0.0552695	5.63e-07	0.106392	ES2
2023	-70.5	353.5	-0.862062	33.8732	35.0958	127.773	0.338351	0.0215761	0.00150034	0.0568497	4.23e-07	0.104181	ES2
2023	-70.5	354.5	-0.879635	33.8627	34.9462	136.681	0.338784	0.0214372	0.00149071	0.0566029	4.38e-07	0.104513	ES2
2023	-70.5	355.5	-0.888317	33.8466	34.7706	153.134	0.339296	0.0213006	0.00148058	0.0563068	4.59e-07	0.104933	ES2
2023	-70.5	356.5	-0.899655	33.8582	34.5683	141.692	0.340742	0.0211249	0.00146781	0.0559921	4.94e-07	0.105675	ES2
2023	-70.5	357.5	-0.928233	33.8277	34.6796	150.994	0.340312	0.0212537	0.00147817	0.0562313	4.92e-07	0.10505	ES2
2023	-70.5	358.5	-0.94301	33.8303	34.509	79.7533	0.341809	0.021081	0.00146598	0.0559144	5.21e-07	0.105566	ES2
2023	-69.5	0.5	-1.05128	33.8699	35.6611	64.3577	0.33771	0.0223876	0.00155844	0.0582496	4.26e-07	0.101978	ES2
2023	-69.5	1.5	-1.06263	33.8994	35.8928	64.0222	0.337795	0.0226823	0.00157932	0.0588664	3.73e-07	0.101554	ES2
2023	-69.5	2.5	-1.08002	33.9162	36.1478	64.9551	0.337418	0.0230401	0.00160428	0.059632	3.53e-07	0.100976	ES2
2023	-69.5	3.5	-1.1164	33.9101	36.2114	64.3872	0.33731	0.0231441	0.00161312	0.0598193	3.64e-07	0.1005	ES2
2023	-69.5	4.5	-1.13818	33.8828	36.0156	71.3048	0.338127	0.022904	0.00159736	0.0591928	3.82e-07	0.100625	ES2
2023	-69.5	5.5	-1.14807	33.8798	35.8734	80.0449	0.339209	0.0227097	0.00158402	0.058782	3.66e-07	0.100732	ES2
2023	-69.5	6.5	-1.17111	33.867	35.6998	84.6727	0.340122	0.0225578	0.00157395	0.0584597	3.88e-07	0.100897	ES2
2023	-69.5	7.5	-1.1944	33.8682	35.6552	78.4558	0.340713	0.0225162	0.00157218	0.0584055	4.12e-07	0.100847	ES2
2023	-69.5	8.5	-1.20938	33.8681	35.7601	71.8397	0.340702	0.0226639	0.00158182	0.0586359	3.92e-07	0.100473	ES2
2023	-69.5	9.5	-1.22284	33.8881	35.6075	67.7199	0.342135	0.0224538	0.00156804	0.0583333	4.62e-07	0.100972	ES2
2023	-69.5	10.5	-1.21685	33.924	35.6857	68.2959	0.342486	0.0223895	0.00156311	0.0581065	4.59e-07	0.10099	ES2
2023	-69.5	11.5	-1.20113	33.8804	35.2418	73.5992	0.344426	0.0219058	0.00152824	0.0569871	4.93e-07	0.101768	ES2
2023	-69.5	12.5	-1.21604	33.8014	34.7859	81.2183	0.345212	0.0214862	0.00149843	0.0560074	5.4e-07	0.102275	ES2
2023	-69.5	13.5	-1.24094	33.7387	34.5325	87.2036	0.344453	0.0214274	0.00149255	0.0558234	4.92e-07	0.102385	ES2
2023	-69.5	14.5	-1.246	33.6861	34.1892	88.5911	0.344583	0.021116	0.00146692	0.0550114	4.95e-07	0.103161	ES2
2023	-69.5	15.5	-1.33749	33.5716	33.1811	66.508	0.347346	0.0201844	0.00139653	0.0529339	7.25e-07	0.105484	ES2
2023	-69.5	16.5	-1.18865	33.6097	33.2868	85.4328	0.348093	0.0201964	0.0013976	0.0530363	5.18e-07	0.106028	ES2
2023	-69.5	17.5	-1.17073	33.6097	33.2891	56.7568	0.348667	0.020185	0.00139496	0.0531065	5.19e-07	0.106063	ES2
2023	-69.5	18.5	-1.24485	33.5299	32.7751	69.3981	0.350043	0.0197805	0.00136519	0.0523017	8.02e-07	0.106922	ES2
2023	-69.5	19.5	-1.14718	33.6451	33.723	73.7266	0.347453	0.0205974	0.00142679	0.0541175	4.34e-07	0.105045	ES2
2023	-69.5	20.5	-1.15029	33.6516	33.9135	69.7529	0.346919	0.0208431	0.0014448	0.0546865	4.56e-07	0.104553	ES2
2023	-69.5	21.5	-1.19558	33.5924	33.6205	65.0288	0.347451	0.0206561	0.00143126	0.0544043	7.22e-07	0.105036	ES2
2023	-69.5	22.5	-1.09438	33.6419	34.0437	64.9267	0.346805	0.0209357	0.00145297	0.0550404	4.32e-07	0.104511	ES2
2023	-69.5	23.5	-1.0591	33.6844	34.5024	63.2549	0.345626	0.0214217	0.00149011	0.0560942	3.11e-07	0.103369	ES5
2023	-69.5	24.5	-1.03763	33.678	34.5295	64.4738	0.345852	0.0215078	0.00149655	0.0563185	3.02e-07	0.103377	ES5
2023	-69.5	25.5	-1.00557	33.6418	34.2269	65.0507	0.347186	0.0212373	0.0014765	0.0557368	3.14e-07	0.104312	ES5
2023	-69.5	26.5	-0.979056	33.6032	33.8707	66.0767	0.349007	0.0208488	0.00144737	0.0548182	3.44e-07	0.105165	ES5
2023	-69.5	27.5	-0.946676	33.5609	33.3493	70.872	0.351508	0.0201871	0.00139711	0.053334	3.96e-07	0.106735	ES2
2023	-69.5	28.5	-0.954158	33.5581	32.8921	60.2938	0.354581	0.0196471	0.00135885	0.0522927	4.65e-07	0.10804	ES2
2023	-69.5	29.5	-0.976426	33.4879	32.5085	78.6293	0.354936	0.0194129	0.00134106	0.051749	4.98e-07	0.108698	ES2
2023	-69.5	30.5	-1.01704	33.4295	32.1328	66.9719	0.354452	0.0190417	0.0013127	0.0508948	5.91e-07	0.109068	ES2
2023	-69.5	31.5	-1.07604	33.3146	30.4799	64.2657	0.358331	0.0172941	0.00118196	0.0472548	7.47e-07	0.113112	ES2
2023	-69.5	32.5	-1.15034	33.2285	29.4733	79.8483	0.360886	0.016473	0.00112002	0.0456459	8.79e-07	0.115663	ES2
2023	-69.5	35.5	-1.65235	32.6104	25.512	17.4688	0.377174	0.0137096	0.000908749	0.0396606	4.82e-06	0.124177	ES2
2023	-69.5	36.5	-1.60174	32.5436	24.8825	7.29796	0.378634	0.0128178	0.000842456	0.0381169	1.32e-05	0.126731	ES2
2023	-69.5	37.5	-1.48129	32.7083	25.3675	18.1293	0.372364	0.0126832	0.00083548	0.0382457	3.32e-06	0.125094	ES2
2023	-69.5	38.5	-1.33864	32.8409	26.2066	31.6201	0.364676	0.0129744	0.000860312	0.0392325	8.7e-07	0.122964	ES2
2023	-69.5	39.5	-1.32212	32.8125	26.921	33.5576	0.360114	0.013564	0.000907824	0.0408234	9.38e-07	0.120273	ES2
2023	-69.5	73.5	-1.39139	32.9951	25.8145	63.6387	0.367836	0.0124898	0.000841757	0.0454884	1.04e-05	0.1289	ES2
2023	-69.5	74.5	-1.20711	33.3012	27.1457	64.0805	0.356868	0.0129944	0.000873483	0.0460154	2.09e-06	0.126658	ES2
2023	-69.5	75.5	-1.01939	33.5284	28.9889	75.3234	0.351391	0.0143574	0.000976976	0.0490659	1.07e-06	0.122358	ES2
2023	-69.5	76.5	-1.21365	33.5903	29.3561	104.169	0.355564	0.0146988	0.00100067	0.0497453	1.77e-06	0.121693	ES2
2023	-69.5	77.5	-1.52455	33.316	29.1611	112.35	0.348335	0.014787	0.00100684	0.0498839	1.7e-06	0.11991	ES2
2023	-69.5	156.5	-1.77565	33.9341	30.6594	32.6599	0.354611	0.0184978	0.00125765	0.0497071	1.25e-06	0.115782	ES2
2023	-69.5	157.5	-1.60679	34.0059	32.6017	104.647	0.345185	0.0202713	0.00139213	0.0532783	6.18e-07	0.109599	ES2
2023	-69.5	158.5	-1.66461	34.0127	33.7824	117.002	0.340081	0.0215729	0.00149024	0.0557195	5.58e-07	0.105726	ES2
2023	-69.5	159.5	-1.663	34.0227	34.1471	96.6244	0.340057	0.0217612	0.00150361	0.0559296	5.8e-07	0.105333	ES2
2023	-69.5	160.5	-1.6738	33.9938	33.5104	87.6408	0.342452	0.021053	0.0014513	0.0544273	8.12e-07	0.107702	ES2
2023	-69.5	161.5	-1.60219	34.052	35.057	92.3053	0.335091	0.0223608	0.00155306	0.0572275	4.96e-07	0.102711	ES2
2023	-69.5	162.5	-1.4688	34.1174	36.6513	79.3081	0.330564	0.0236316	0.00164617	0.0594684	3.45e-07	0.0988699	ES5
2023	-69.5	163.5	-1.41828	34.1304	37.2201	85.0796	0.329849	0.0240198	0.00167272	0.0598361	2.95e-07	0.0978254	ES7
2023	-69.5	164.5	-1.40662	34.1439	37.7059	89.9595	0.328777	0.024363	0.00169552	0.0600508	2.49e-07	0.0969034	ES7
2023	-69.5	165.5	-1.3859	34.1492	37.9916	89.5697	0.327997	0.0245291	0.00170673	0.0600204	2.27e-07	0.0963547	ES7
2023	-69.5	166.5	-1.35532	34.1501	38.1955	90.3343	0.327195	0.024616	0.00171253	0.0599229	2.15e-07	0.096015	ES7
2023	-69.5	167.5	-1.34836	34.1522	38.3659	94.9248	0.326358	0.0247067	0.00171788	0.0597501	2.06e-07	0.0957406	ES7
2023	-69.5	168.5	-1.30692	34.156	38.6478	98.2936	0.325266	0.024862	0.00172848	0.059743	1.9e-07	0.0953427	ES7
2023	-69.5	169.5	-1.26664	34.1661	38.9123	97.5841	0.324268	0.0249171	0.0017334	0.0593494	1.79e-07	0.0949226	ES7
2023	-69.5	170.5	-1.26915	34.1724	39.0019	93.6817	0.323974	0.0247791	0.00172525	0.0582876	1.79e-07	0.0947286	ES7
2023	-69.5	171.5	-1.26213	34.1717	39.0376	91.9789	0.324617	0.0246436	0.00171718	0.0575322	1.74e-07	0.0946126	ES7
2023	-69.5	172.5	-1.24247	34.1674	39.043	89.4381	0.32531	0.0244893	0.00170803	0.0568859	1.73e-07	0.0945961	ES7
2023	-69.5	173.5	-1.20715	34.15	38.9585	83.0743	0.325977	0.0242098	0.00168999	0.0559639	1.68e-07	0.0947639	ES7
2023	-69.5	174.5	-1.17387	34.1317	38.9428	81.6842	0.326456	0.0240142	0.00167662	0.0552531	1.6e-07	0.094774	ES7
2023	-69.5	175.5	-1.14983	34.1147	38.8807	79.7823	0.32733	0.0238329	0.00166448	0.0547001	1.48e-07	0.0948533	ES7
2023	-69.5	176.5	-1.13786	34.1023	38.7892	80.0884	0.328515	0.0236763	0.00165421	0.0543464	1.36e-07	0.0949913	ES7
2023	-69.5	177.5	-1.14124	34.0921	38.6999	79.4843	0.329623	0.0235722	0.00164746	0.0542091	1.28e-07	0.0950838	ES7
2023	-69.5	178.5	-1.14356	34.0826	38.6085	78.5058	0.330664	0.0234916	0.00164203	0.0541895	1.22e-07	0.095191	ES7
2023	-69.5	179.5	-1.14392	34.0745	38.5252	77.6239	0.331545	0.0234251	0.00163746	0.054217	1.17e-07	0.0953048	ES7
2023	-69.5	180.5	-1.15528	34.0682	38.4529	76.1517	0.332002	0.0233529	0.00163269	0.0541378	1.15e-07	0.0953707	ES7
2023	-69.5	181.5	-1.18363	34.0585	38.3578	72.6656	0.332121	0.0232403	0.00162542	0.0538464	1.13e-07	0.0954013	ES7
2023	-69.5	182.5	-1.20864	34.0495	38.2221	69.2399	0.332729	0.0231204	0.00161759	0.0537637	1.1e-07	0.095535	ES7
2023	-69.5	183.5	-1.22401	34.0534	38.0856	65.4828	0.333615	0.0230723	0.00161445	0.0545425	1.08e-07	0.0958111	ES7
2023	-69.5	184.5	-1.20796	34.0785	38.0195	62.2075	0.333919	0.0231651	0.00162086	0.0565988	1.06e-07	0.0962407	ES7
2023	-69.5	185.5	-1.16598	34.1216	38.0652	65.6813	0.333554	0.0234223	0.0016381	0.0596104	1.08e-07	0.0966844	ES7
2023	-69.5	186.5	-1.12587	34.1607	38.2423	77.1117	0.332579	0.0237838	0.00166178	0.0624231	1.12e-07	0.0968051	ES7
2023	-69.5	187.5	-1.10218	34.1775	38.4423	82.0181	0.331597	0.0241074	0.00168289	0.0641848	1.18e-07	0.0966297	ES7
2023	-69.5	188.5	-1.08426	34.1803	38.522	81.5826	0.33173	0.0242395	0.00169149	0.0647268	1.21e-07	0.096558	ES7
2023	-69.5	189.5	-1.07217	34.1804	38.5338	81.5522	0.332319	0.024268	0.00169341	0.0646387	1.21e-07	0.0965722	ES7
2023	-69.5	190.5	-1.08539	34.1827	38.5194	81.3601	0.332928	0.0243001	0.0016956	0.064594	1.21e-07	0.0965595	ES7
2023	-69.5	191.5	-1.11243	34.1917	38.51	80.77	0.333345	0.0243946	0.00170199	0.0651771	1.22e-07	0.0965505	ES7
2023	-69.5	192.5	-1.13706	34.2078	38.5325	82.3585	0.333504	0.0245576	0.00171327	0.0664514	1.22e-07	0.096563	ES7
2023	-69.5	193.5	-1.14166	34.2208	38.5956	84.7889	0.333082	0.0247502	0.00172664	0.0681252	1.23e-07	0.0965739	ES7
2023	-69.5	194.5	-1.13112	34.226	38.6707	84.6056	0.332781	0.0249038	0.00173733	0.0696881	1.23e-07	0.0965571	ES7
2023	-69.5	195.5	-1.11396	34.2297	38.761	85.8628	0.332839	0.0250113	0.00174557	0.0711863	1.21e-07	0.0965271	ES7
2023	-69.5	196.5	-1.0933	34.2346	38.873	89.3534	0.332737	0.025115	0.0017539	0.0726623	1.19e-07	0.09648	ES7
2023	-69.5	197.5	-1.07495	34.236	38.9508	91.6087	0.33264	0.0251817	0.00175938	0.0736111	1.18e-07	0.0964457	ES7
2023	-69.5	198.5	-1.06151	34.2346	39.0162	92.9735	0.332637	0.0252285	0.00176335	0.0742449	1.17e-07	0.0963795	ES7
2023	-69.5	199.5	-1.05112	34.2332	39.0889	92.5374	0.332842	0.0252374	0.00176477	0.07452	1.15e-07	0.0962682	ES7
2023	-69.5	200.5	-1.03648	34.2259	39.1162	87.6143	0.334162	0.0251328	0.00175904	0.0741229	1.11e-07	0.096201	ES7
2023	-69.5	201.5	-1.02753	34.2007	39.1295	81.6482	0.335605	0.0249824	0.00175056	0.0735635	1.05e-07	0.0960146	ES7
2023	-69.5	202.5	-1.03461	34.1641	39.0659	80.4996	0.336809	0.0248272	0.00174137	0.0731136	9.89e-08	0.0958448	ES7
2023	-69.5	203.5	-1.03295	34.1348	38.8402	81.6191	0.338801	0.0246051	0.00172669	0.0722516	9.4e-08	0.0960738	ES7
2023	-69.5	204.5	-1.02529	34.1086	38.6086	78.003	0.340523	0.0243656	0.00170967	0.0708427	9.11e-08	0.0963431	ES7
2023	-69.5	205.5	-1.02008	34.0701	38.4082	72.3161	0.341522	0.0240437	0.00168599	0.0682047	8.88e-08	0.0964204	ES7
2023	-69.5	206.5	-1.02646	34.0287	38.1566	72.5134	0.342702	0.023656	0.00165751	0.0647117	8.69e-08	0.0965114	ES7
2023	-69.5	207.5	-1.03085	33.9981	37.9391	72.2312	0.344114	0.0233434	0.00163453	0.0615657	8.54e-08	0.0966231	ES7
2023	-69.5	208.5	-1.02397	33.974	37.8125	70.015	0.345189	0.0231542	0.00162047	0.0593111	8.39e-08	0.0966576	ES7
2023	-69.5	209.5	-1.016	33.9486	37.7374	67.489	0.345718	0.0230319	0.00161154	0.057826	8.39e-08	0.0966069	ES7
2023	-69.5	210.5	-1.01114	33.9215	37.685	66.3172	0.345848	0.0229147	0.00160332	0.0565458	8.44e-08	0.0965024	ES7
2023	-69.5	211.5	-1.01177	33.8954	37.6465	66.6288	0.345834	0.0227866	0.00159454	0.0552939	8.49e-08	0.0963613	ES7
2023	-69.5	212.5	-1.01628	33.8734	37.6126	67.7308	0.345911	0.0226589	0.00158581	0.0541652	8.49e-08	0.0962306	ES7
2023	-69.5	213.5	-1.01777	33.8587	37.588	68.3986	0.346123	0.0225465	0.0015781	0.0532791	8.45e-08	0.0961524	ES7
2023	-69.5	214.5	-1.01151	33.8474	37.5834	68.0106	0.346311	0.0224582	0.0015721	0.0526033	8.39e-08	0.0960875	ES7
2023	-69.5	215.5	-1.0004	33.8344	37.5906	66.9399	0.346427	0.0223848	0.00156725	0.0519442	8.27e-08	0.096	ES7
2023	-69.5	216.5	-0.990653	33.8176	37.6144	66.3262	0.346349	0.0223027	0.00156196	0.0510666	8.26e-08	0.0958432	ES7
2023	-69.5	217.5	-0.991731	33.7962	37.6538	65.8992	0.346172	0.0221955	0.00155496	0.0498917	8.32e-08	0.0955843	ES7
2023	-69.5	218.5	-1.00332	33.7735	37.7516	65.8243	0.345905	0.0221051	0.0015495	0.0486551	8.32e-08	0.0951509	ES7
2023	-69.5	219.5	-1.01667	33.7516	37.8771	66.4791	0.345714	0.0220424	0.00154606	0.0475323	8.31e-08	0.0946585	ES7
2023	-69.5	220.5	-1.02678	33.7305	37.9591	66.812	0.345733	0.0219966	0.00154327	0.0466069	8.38e-08	0.094285	ES7
2023	-69.5	221.5	-1.03048	33.7098	38.0083	66.9148	0.345778	0.0219708	0.00154172	0.0458674	8.36e-08	0.0940086	ES7
2023	-69.5	222.5	-1.03091	33.6874	38.0221	67.0517	0.345835	0.0219472	0.00154038	0.045281	8.28e-08	0.0938066	ES7
2023	-69.5	223.5	-1.02826	33.6627	38.0202	67.8612	0.345681	0.021937	0.00153969	0.0448001	8.39e-08	0.093639	ES7
2023	-69.5	224.5	-1.02974	33.6399	38.0264	70.4786	0.345305	0.021954	0.00154058	0.0443495	8.53e-08	0.0934598	ES7
2023	-69.5	225.5	-1.03882	33.6256	38.0264	73.3554	0.345093	0.0219715	0.00154157	0.0439448	8.62e-08	0.0933273	ES7
2023	-69.5	226.5	-1.05055	33.6223	38.0224	74.4825	0.344944	0.0219928	0.00154287	0.0436634	8.77e-08	0.0932707	ES7
2023	-69.5	227.5	-1.06346	33.6255	38.0243	74.5028	0.344467	0.0220355	0.00154552	0.0435317	9.06e-08	0.0932467	ES7
2023	-69.5	228.5	-1.0778	33.6295	38.0389	73.6767	0.34356	0.0220907	0.00154908	0.0435238	9.5e-08	0.0932041	ES7
2023	-69.5	229.5	-1.09683	33.6341	37.9966	72.447	0.342951	0.0220749	0.00154761	0.0434435	9.74e-08	0.0932853	ES7
2023	-69.5	230.5	-1.10762	33.6371	37.9237	71.6567	0.342756	0.0220067	0.00154232	0.0432931	9.82e-08	0.0934626	ES7
2023	-69.5	231.5	-1.10694	33.6363	37.8735	69.9291	0.342675	0.0219539	0.001538	0.0431473	9.76e-08	0.0935944	ES7
2023	-69.5	232.5	-1.09837	33.6329	37.8087	68.2395	0.342844	0.0218698	0.0015313	0.0428931	9.71e-08	0.0937781	ES7
2023	-69.5	233.5	-1.08742	33.6255	37.7204	66.7565	0.343193	0.0217546	0.00152244	0.0425901	9.64e-08	0.0939831	ES7
2023	-69.5	234.5	-1.07479	33.6173	37.7139	65.2369	0.343094	0.0217247	0.00152041	0.0425216	9.3e-08	0.0939227	ES7
2023	-69.5	235.5	-1.06459	33.613	37.7412	64.5743	0.342853	0.0217374	0.00152143	0.0425249	9.14e-08	0.0938405	ES7
2023	-69.5	236.5	-1.06541	33.6152	37.7801	64.1681	0.3427	0.0217719	0.00152414	0.0425699	9.01e-08	0.0937386	ES7
2023	-69.5	237.5	-1.07336	33.6204	37.8196	64.0439	0.342564	0.0218021	0.00152638	0.0426148	8.93e-08	0.0936472	ES7
2023	-69.5	238.5	-1.0739	33.6244	37.8627	65.4075	0.34242	0.021841	0.00152898	0.0426638	9.02e-08	0.0935786	ES7
2023	-69.5	239.5	-1.06711	33.6237	37.9202	66.485	0.34221	0.0219086	0.0015341	0.0427961	9.1e-08	0.0934634	ES7
2023	-69.5	240.5	-1.06962	33.6222	37.9371	66.0471	0.341809	0.0219565	0.00153795	0.0429375	9.24e-08	0.0934041	ES7
2023	-69.5	241.5	-1.07381	33.6262	37.9283	63.7231	0.341239	0.0219469	0.00153729	0.0430158	9.53e-08	0.0934465	ES7
2023	-69.5	242.5	-1.07272	33.6335	37.9271	62.789	0.340824	0.0219055	0.00153428	0.0430567	9.94e-08	0.0935241	ES7
2023	-69.5	243.5	-1.06438	33.6327	37.9315	63.2381	0.340883	0.0218804	0.00153292	0.0430862	1.01e-07	0.0935465	ES7
2023	-69.5	244.5	-1.05444	33.6188	37.8976	61.8429	0.341938	0.0218586	0.00153238	0.0430381	9.6e-08	0.0935353	ES7
2023	-69.5	245.5	-1.05078	33.6008	37.832	59.9627	0.342995	0.0218364	0.00153146	0.0429373	9.18e-08	0.0935419	ES7
2023	-69.5	246.5	-1.05135	33.5885	37.7492	59.3077	0.343636	0.0217959	0.00152865	0.0428305	9.05e-08	0.0936292	ES7
2023	-69.5	247.5	-1.05048	33.582	37.6776	58.4605	0.34416	0.0217382	0.00152453	0.042729	8.96e-08	0.0937419	ES7
2023	-69.5	248.5	-1.04569	33.5785	37.603	57.0109	0.344864	0.021655	0.00151859	0.0426069	8.88e-08	0.093892	ES7
2023	-69.5	249.5	-1.03632	33.5732	37.4857	54.4859	0.345832	0.0215393	0.00151055	0.0424608	8.74e-08	0.0941339	ES7
2023	-69.5	250.5	-1.0276	33.5593	37.3073	51.2517	0.346978	0.0214045	0.00150138	0.0422939	8.56e-08	0.094435	ES7
2023	-69.5	251.5	-1.01527	33.5377	37.1146	49.8132	0.348031	0.0212938	0.00149399	0.0421744	8.37e-08	0.094721	ES7
2023	-69.5	252.5	-0.996467	33.5148	36.9648	50.2578	0.348758	0.0212311	0.00148982	0.0421406	8.29e-08	0.0949335	ES5
2023	-69.5	253.5	-0.980251	33.4986	36.8798	50.94	0.349157	0.0212098	0.00148845	0.0421602	8.29e-08	0.0950492	ES5
2023	-69.5	254.5	-0.971544	33.4891	36.8358	51.0194	0.349346	0.0212087	0.00148825	0.0421596	8.43e-08	0.0950965	ES5
2023	-69.5	255.5	-0.961861	33.479	36.8075	50.6482	0.349459	0.0212151	0.00148837	0.0421236	8.39e-08	0.0951059	ES5
2023	-69.5	256.5	-0.948484	33.4649	36.784	50.5866	0.349581	0.0212353	0.00148928	0.0420775	8.37e-08	0.0950814	ES5
2023	-69.5	257.5	-0.928929	33.4517	36.7723	51.6768	0.349675	0.0212675	0.00149097	0.0420265	8.39e-08	0.0950567	ES5
2023	-69.5	258.5	-0.910364	33.4421	36.7688	53.067	0.349733	0.0212976	0.00149266	0.0419514	8.3e-08	0.0950398	ES5
2023	-69.5	259.5	-0.900194	33.4327	36.7596	54.3585	0.349777	0.0213177	0.0014937	0.041815	8.27e-08	0.0950074	ES5
2023	-69.5	260.5	-0.8945	33.42	36.723	54.9926	0.349912	0.0213149	0.00149311	0.0415853	8.29e-08	0.0949943	ES5
2023	-69.5	261.5	-0.906723	33.4041	36.6464	54.6003	0.350091	0.0212902	0.00149105	0.0412932	8.29e-08	0.0949808	ES5
2023	-69.5	262.5	-0.933713	33.3868	36.555	52.9652	0.350149	0.0212483	0.00148796	0.0410253	8.32e-08	0.0949427	ES5
2023	-69.5	263.5	-0.973041	33.3709	36.4621	49.7662	0.350051	0.0211919	0.00148414	0.0408435	8.46e-08	0.0948875	ES5
2023	-69.5	264.5	-1.01962	33.3618	36.3856	45.8077	0.349846	0.0211323	0.00148038	0.0407839	8.67e-08	0.094831	ES5
2023	-69.5	265.5	-1.06047	33.3613	36.3436	43.6326	0.349575	0.0210827	0.00147743	0.0408215	8.9e-08	0.0947916	ES5
2023	-69.5	266.5	-1.08221	33.3658	36.3424	43.5303	0.349306	0.0210513	0.00147573	0.0408933	9.15e-08	0.0947697	ES5
2023	-69.5	267.5	-1.07959	33.3745	36.3955	44.691	0.349031	0.0210499	0.00147604	0.0409673	9.31e-08	0.0947387	ES5
2023	-69.5	268.5	-1.06634	33.3866	36.4781	46.447	0.348653	0.0210703	0.0014777	0.0410393	9.38e-08	0.0947043	ES5
2023	-69.5	269.5	-1.05697	33.4002	36.5677	47.9053	0.348056	0.0210987	0.00147965	0.0411285	9.54e-08	0.0946588	ES5
2023	-69.5	270.5	-1.05402	33.4066	36.627	49.0741	0.347355	0.0210863	0.00147855	0.0411676	9.78e-08	0.0946139	ES5
2023	-69.5	271.5	-1.05782	33.4069	36.6258	48.8423	0.346469	0.0209618	0.00146947	0.0410761	1.04e-07	0.0946602	ES5
2023	-69.5	272.5	-1.05792	33.4084	36.5492	48.635	0.345267	0.0206436	0.00144643	0.04074	1.17e-07	0.0949894	ES5
2023	-69.5	273.5	-1.03808	33.4162	36.497	49.3775	0.344093	0.0202592	0.0014192	0.0403297	1.29e-07	0.0954132	ES5
2023	-69.5	274.5	-1.00046	33.4262	36.5409	49.8056	0.343311	0.0200598	0.00140541	0.0401102	1.34e-07	0.0956042	ES5
2023	-69.5	275.5	-0.963715	33.4376	36.5743	48.9859	0.342762	0.019864	0.00139222	0.0399169	1.36e-07	0.0957981	ES5
2023	-69.5	276.5	-0.936157	33.4514	36.5597	48.1345	0.34196	0.0194963	0.00136754	0.0396384	1.4e-07	0.0961493	ES5
2023	-69.5	277.5	-0.912988	33.4707	36.5795	46.8767	0.34054	0.019021	0.00133643	0.039462	1.46e-07	0.0964999	ES5
2023	-69.5	278.5	-0.886173	33.4921	36.6885	45.4809	0.338388	0.018574	0.00130846	0.0396252	1.53e-07	0.0967183	ES5
2023	-69.5	279.5	-0.855707	33.506	36.8686	44.4742	0.336029	0.0182958	0.0012921	0.0400884	1.57e-07	0.0967199	ES5
2023	-69.5	280.5	-0.829474	33.4992	36.9654	43.3305	0.334372	0.0179836	0.00127274	0.0403674	1.59e-07	0.0967178	ES5
2023	-69.5	281.5	-0.835209	33.427	36.7092	38.7404	0.334779	0.0174312	0.00123511	0.0399211	1.57e-07	0.0968527	ES5
2023	-69.5	282.5	-0.916194	33.2401	35.7212	29.9082	0.339461	0.0167313	0.00118177	0.0378981	1.62e-07	0.0973985	ES5
2023	-69.5	283.5	-1.02362	32.9615	34.1634	21.0926	0.345151	0.0157465	0.00110657	0.0351035	2.03e-07	0.0987226	ES5
2023	-69.5	284.5	-1.12134	32.7279	32.8055	16.1544	0.34895	0.0149182	0.00104481	0.033031	2.47e-07	0.0999892	ES5
2023	-69.5	285.5	-1.2717	32.245	29.919	10.2429	0.354811	0.0127363	0.00088482	0.0292205	5.54e-07	0.104658	ES2
2023	-69.5	286.5	-1.33132	31.8522	27.4637	7.62505	0.357688	0.0109483	0.000756258	0.0265691	6.58e-07	0.109714	ES2
2023	-69.5	287.5	-1.35918	31.6977	26.9178	9.22966	0.355622	0.010203	0.000720874	0.0265892	9.73e-07	0.111176	ES2
2023	-69.5	288.5	-1.33463	31.2775	27.0027	7.00195	0.343438	0.00965621	0.000750193	0.0300218	1.9e-06	0.10942	ES2
2023	-69.5	290.5	-1.66862	31.1984	25.5872	6.10079	0.346367	0.0111214	0.000809047	0.0305876	8.94e-06	0.116416	ES2
2023	-69.5	291.5	-1.64755	31.2108	25.4812	7.39815	0.336122	0.0118069	0.000872295	0.0327531	3.83e-06	0.116295	ES2
2023	-69.5	292.5	-1.70235	31.6883	24.5035	4.45602	0.365288	0.0103978	0.000727753	0.0277312	1.91e-05	0.124669	ES2
2023	-69.5	298.5	-1.66738	33.0168	25.6376	24.9872	0.364332	0.0126343	0.000844623	0.0395992	3.28e-06	0.125757	ES2
2023	-69.5	299.5	-1.6249	33.1661	25.8543	41.0468	0.364734	0.0129637	0.000864904	0.0401212	1.65e-06	0.125702	ES2
2023	-69.5	300.5	-1.63884	33.3646	26.8148	46.3271	0.36131	0.0142347	0.000955854	0.0425528	1.06e-06	0.123241	ES2
2023	-69.5	301.5	-1.63454	33.5533	28.3495	46.0074	0.355525	0.0159238	0.00108081	0.0460417	7.9e-07	0.118891	ES2
2023	-69.5	302.5	-1.61327	33.6872	30.3763	45.602	0.348529	0.0177491	0.00121373	0.049685	5.59e-07	0.113508	ES2
2023	-69.5	303.5	-1.5231	33.7696	33.3979	54.0625	0.339695	0.0201103	0.0013849	0.0541962	3.22e-07	0.105451	ES5
2023	-69.5	304.5	-1.42793	33.8367	35.1177	72.5942	0.335968	0.021545	0.00149072	0.0571376	2.26e-07	0.101257	ES5
2023	-69.5	305.5	-1.38889	33.8725	35.4528	75.3364	0.335366	0.0219115	0.00151773	0.0580424	2.06e-07	0.100678	ES5
2023	-69.5	306.5	-1.3887	33.8815	35.5427	77.0606	0.335416	0.0220507	0.00152725	0.0585854	1.93e-07	0.10045	ES5
2023	-69.5	307.5	-1.3615	33.8957	35.7342	74.1929	0.33537	0.0222137	0.00153869	0.0594487	1.81e-07	0.100127	ES5
2023	-69.5	308.5	-1.30712	33.9311	36.1561	72.3622	0.334433	0.0226027	0.00156661	0.0609145	1.65e-07	0.0994846	ES5
2023	-69.5	309.5	-1.26522	33.9564	36.3642	70.3184	0.334011	0.0228101	0.00158103	0.0616609	1.52e-07	0.0992679	ES5
2023	-69.5	310.5	-1.25403	33.9644	36.3753	70.2863	0.334022	0.0228652	0.00158474	0.0618759	1.46e-07	0.0993149	ES5
2023	-69.5	311.5	-1.25197	33.9694	36.3987	71.1367	0.333855	0.0229703	0.00159211	0.0622654	1.43e-07	0.0992834	ES5
2023	-69.5	312.5	-1.25062	33.9754	36.4868	70.9109	0.333458	0.0231707	0.00160632	0.0629969	1.41e-07	0.0990848	ES5
2023	-69.5	313.5	-1.24366	33.9898	36.6443	69.6611	0.332813	0.0234621	0.00162683	0.0639668	1.37e-07	0.0988106	ES5
2023	-69.5	314.5	-1.22096	34.0155	36.8122	69.5465	0.332106	0.0237783	0.00164914	0.0650072	1.32e-07	0.0986786	ES5
2023	-69.5	315.5	-1.19697	34.0502	36.9351	70.7193	0.332105	0.0240265	0.00166678	0.0658148	1.31e-07	0.0987338	ES5
2023	-69.5	316.5	-1.19573	34.0761	37.0226	71.7265	0.332199	0.0241833	0.00167799	0.066272	1.32e-07	0.0987291	ES7
2023	-69.5	317.5	-1.20681	34.0913	37.0477	71.8456	0.332326	0.0242569	0.00168348	0.0664917	1.32e-07	0.0987327	ES7
2023	-69.5	318.5	-1.21552	34.1019	37.0676	72.0949	0.332401	0.024339	0.00168952	0.0667991	1.31e-07	0.0987213	ES7
2023	-69.5	319.5	-1.21076	34.1148	37.151	72.7121	0.332636	0.0245292	0.00170348	0.0676636	1.3e-07	0.0986429	ES7
2023	-69.5	320.5	-1.19333	34.1312	37.3092	75.0151	0.333088	0.0248002	0.00172357	0.0690831	1.28e-07	0.0984853	ES7
2023	-69.5	321.5	-1.17163	34.1444	37.4582	79.18	0.333572	0.0250083	0.00173891	0.0705446	1.26e-07	0.0983744	ES7
2023	-69.5	322.5	-1.1552	34.1547	37.5841	82.4724	0.33399	0.0251476	0.00174919	0.0717485	1.24e-07	0.0982785	ES7
2023	-69.5	323.5	-1.1437	34.1633	37.6633	84.2656	0.334437	0.0252211	0.00175486	0.0725991	1.21e-07	0.0982423	ES7
2023	-69.5	324.5	-1.13172	34.1703	37.7262	85.4009	0.334795	0.0252691	0.00175868	0.0732538	1.19e-07	0.0982276	ES7
2023	-69.5	325.5	-1.11906	34.1771	37.7946	86.1946	0.334986	0.0253131	0.00176228	0.0738089	1.18e-07	0.0981951	ES7
2023	-69.5	326.5	-1.10509	34.1833	37.8591	86.78	0.335097	0.0253485	0.00176517	0.074275	1.16e-07	0.0981727	ES7
2023	-69.5	327.5	-1.08916	34.1884	37.9137	87.0546	0.335193	0.0253746	0.00176739	0.0746446	1.16e-07	0.0981691	ES7
2023	-69.5	328.5	-1.07284	34.193	37.9617	86.9217	0.335256	0.0253993	0.00176945	0.0748963	1.15e-07	0.0981703	ES7
2023	-69.5	329.5	-1.05721	34.1961	38.0007	86.5957	0.335235	0.0254256	0.00177147	0.0749888	1.15e-07	0.0981665	ES7
2023	-69.5	330.5	-1.03713	34.1978	38.0373	86.046	0.335099	0.0254544	0.00177352	0.074902	1.15e-07	0.0981644	ES7
2023	-69.5	331.5	-1.01924	34.199	38.0688	85.76	0.334881	0.0254879	0.00177563	0.0746476	1.15e-07	0.0981518	ES7
2023	-69.5	332.5	-1.00844	34.199	38.0911	85.8121	0.334667	0.0255199	0.0017774	0.0742689	1.16e-07	0.0981225	ES7
2023	-69.5	333.5	-1.00112	34.1984	38.1067	85.5591	0.334491	0.0255413	0.00177862	0.073883	1.17e-07	0.0980884	ES7
2023	-69.5	334.5	-0.994546	34.1982	38.1206	85.4762	0.33434	0.0255542	0.00177944	0.0735837	1.17e-07	0.0980632	ES7
2023	-69.5	335.5	-0.985246	34.1972	38.1186	85.3879	0.334324	0.0255541	0.00177932	0.0733712	1.17e-07	0.098089	ES7
2023	-69.5	336.5	-0.972008	34.1961	38.1216	84.8875	0.334347	0.0255551	0.00177932	0.0732241	1.17e-07	0.0981214	ES7
2023	-69.5	337.5	-0.960734	34.1953	38.1328	84.4673	0.334265	0.0255648	0.00177988	0.0730334	1.18e-07	0.0981266	ES7
2023	-69.5	338.5	-0.944903	34.1939	38.1523	84.27	0.334014	0.0255772	0.00178051	0.0726961	1.2e-07	0.0981221	ES7
2023	-69.5	339.5	-0.930064	34.1923	38.1597	84.3572	0.33363	0.0255815	0.00178052	0.0721643	1.21e-07	0.098137	ES7
2023	-69.5	340.5	-0.923532	34.1909	38.1462	84.8551	0.333158	0.0255721	0.00177953	0.0714262	1.24e-07	0.098164	ES7
2023	-69.5	341.5	-0.913882	34.1873	38.1369	84.6879	0.332598	0.0255509	0.00177779	0.0705382	1.27e-07	0.0981794	ES7
2023	-69.5	342.5	-0.906053	34.1819	38.1397	83.4655	0.332071	0.0255176	0.00177557	0.0695691	1.3e-07	0.0981506	ES7
2023	-69.5	343.5	-0.906017	34.1762	38.1487	82.1612	0.331618	0.025468	0.00177259	0.0685642	1.32e-07	0.0980739	ES7
2023	-69.5	344.5	-0.90965	34.1689	38.1397	80.7832	0.331269	0.0253786	0.00176676	0.0675454	1.38e-07	0.0980244	ES7
2023	-69.5	345.5	-0.915814	34.1606	38.0916	79.4786	0.331073	0.0252294	0.00175681	0.066556	1.47e-07	0.0980575	ES7
2023	-69.5	346.5	-0.927301	34.1521	37.9823	77.778	0.331172	0.0250187	0.00174269	0.0655993	1.6e-07	0.0982202	ES7
2023	-69.5	347.5	-0.940968	34.1403	37.8143	74.5947	0.331621	0.0247639	0.00172531	0.0646561	1.77e-07	0.0984956	ES7
2023	-69.5	348.5	-0.958838	34.1213	37.5859	70.8678	0.332327	0.0244724	0.00170516	0.0637022	1.99e-07	0.0988554	ES7
2023	-69.5	349.5	-0.976422	34.0973	37.3514	67.8206	0.333109	0.0241819	0.0016851	0.0628083	2.23e-07	0.0991915	ES7
2023	-69.5	350.5	-0.985237	34.069	37.1141	66.0963	0.333898	0.0239002	0.00166571	0.0620291	2.48e-07	0.0995357	ES7
2023	-69.5	351.5	-0.984689	34.0478	36.9523	67.5373	0.33441	0.023726	0.00165374	0.0616057	2.61e-07	0.0998103	ES5
2023	-69.5	352.5	-0.983909	34.0363	36.9253	69.2235	0.334498	0.0236906	0.00165196	0.0615096	2.66e-07	0.0997645	ES5
2023	-69.5	353.5	-0.988524	34.0122	36.7731	69.0921	0.334802	0.0234936	0.00163882	0.061026	2.82e-07	0.0999151	ES5
2023	-69.5	354.5	-0.990999	33.9696	36.3978	70.7005	0.335506	0.0230673	0.00160869	0.0600376	3.15e-07	0.100587	ES5
2023	-69.5	355.5	-0.988465	33.9273	36.0074	72.6422	0.336373	0.0226606	0.00157958	0.0591342	3.49e-07	0.101409	ES5
2023	-69.5	356.5	-0.993201	33.9131	35.9028	67.4318	0.336829	0.0225875	0.00157422	0.0589624	3.64e-07	0.101626	ES2
2023	-69.5	357.5	-1.00365	33.9194	36.0433	66.164	0.336606	0.022777	0.00158733	0.0593303	3.59e-07	0.101284	ES2
2023	-69.5	358.5	-1.01166	33.9049	35.9483	68.778	0.336886	0.0226766	0.0015797	0.0590434	3.8e-07	0.101478	ES2
2023	-69.5	359.5	-1.03052	33.887	35.8504	64.8452	0.33711	0.0225574	0.00157088	0.0586567	3.99e-07	0.101547	ES2
2023	-68.5	0.5	-0.91478	34.1317	38.3392	71.1598	0.332219	0.0254958	0.00178026	0.066446	1.51e-07	0.0971818	ES7
2023	-68.5	1.5	-0.887953	34.1414	38.4774	73.9431	0.332035	0.0256369	0.0017901	0.0667491	1.37e-07	0.0970326	ES7
2023	-68.5	2.5	-0.875876	34.1464	38.5741	74.965	0.331901	0.0257079	0.00179512	0.0667254	1.28e-07	0.0968858	ES7
2023	-68.5	3.5	-0.909127	34.1411	38.5753	72.4128	0.331429	0.0256923	0.00179393	0.0663024	1.3e-07	0.0967077	ES7
2023	-68.5	4.5	-0.96456	34.1192	38.4774	68.9626	0.330759	0.0255887	0.00178633	0.0657015	1.45e-07	0.0965492	ES7
2023	-68.5	5.5	-1.00895	34.0901	38.2964	68.9495	0.33071	0.025396	0.00177267	0.0650661	1.63e-07	0.0965811	ES7
2023	-68.5	6.5	-1.02373	34.0774	38.1788	68.1369	0.331164	0.0252971	0.00176583	0.0648173	1.66e-07	0.0966981	ES7
2023	-68.5	7.5	-1.01582	34.0746	38.1678	66.1685	0.330959	0.0252988	0.00176574	0.0647857	1.64e-07	0.0967389	ES7
2023	-68.5	8.5	-1.00455	34.0769	38.2068	66.0049	0.330283	0.0253257	0.00176713	0.0647334	1.61e-07	0.09673	ES7
2023	-68.5	9.5	-0.994954	34.0765	38.2354	65.7311	0.329685	0.0253131	0.001766	0.0645694	1.64e-07	0.0967315	ES7
2023	-68.5	10.5	-1.00174	34.066	38.1151	62.1744	0.330567	0.0251333	0.00175391	0.0640457	1.78e-07	0.096928	ES7
2023	-68.5	11.5	-1.05725	34.0183	37.5384	56.2202	0.334945	0.0245242	0.00171312	0.0626017	2.1e-07	0.0976436	ES7
2023	-68.5	12.5	-1.09565	33.9388	36.8843	62.5029	0.338108	0.0238546	0.00166713	0.0611285	2.49e-07	0.0984224	ES5
2023	-68.5	13.5	-1.12435	33.8953	36.4706	65.2603	0.339459	0.0234164	0.00163591	0.0601973	2.73e-07	0.0989938	ES5
2023	-68.5	14.5	-1.13601	33.8844	36.3074	62.1578	0.339956	0.0232712	0.00162494	0.0599161	2.73e-07	0.0993276	ES5
2023	-68.5	15.5	-1.13217	33.8913	36.3566	59.5687	0.339878	0.0233697	0.00163172	0.0601478	2.64e-07	0.099317	ES5
2023	-68.5	16.5	-1.10637	33.9096	36.563	59.1158	0.339528	0.0236108	0.00164926	0.0606997	2.51e-07	0.09904	ES5
2023	-68.5	17.5	-1.06613	33.928	36.8219	59.6366	0.338907	0.0238854	0.00166899	0.0613276	2.35e-07	0.0986923	ES5
2023	-68.5	18.5	-1.02808	33.9461	37.0948	61.248	0.338153	0.0241375	0.00168669	0.0618537	2.16e-07	0.0983115	ES7
2023	-68.5	19.5	-1.02004	33.9516	37.133	61.3845	0.3382	0.0241465	0.00168659	0.0617665	2.07e-07	0.0983267	ES7
2023	-68.5	20.5	-1.01406	33.9405	36.9807	61.7082	0.338777	0.0239819	0.00167411	0.0613275	2.04e-07	0.0987185	ES5
2023	-68.5	21.5	-0.987278	33.9268	36.9663	62.7682	0.338913	0.023976	0.00167387	0.0613443	1.97e-07	0.0987807	ES5
2023	-68.5	22.5	-0.953027	33.9185	37.0993	63.4511	0.33848	0.0241232	0.00168502	0.0617189	1.84e-07	0.0984694	ES7
2023	-68.5	23.5	-0.933642	33.9145	37.1955	62.3815	0.338062	0.0242355	0.00169374	0.0620174	1.75e-07	0.0982454	ES7
2023	-68.5	24.5	-0.928713	33.9057	37.2386	61.1998	0.337961	0.0243003	0.00169925	0.0622132	1.69e-07	0.0980565	ES7
2023	-68.5	25.5	-0.931615	33.8874	37.1649	60.3732	0.3386	0.0242547	0.00169602	0.0621134	1.67e-07	0.0980735	ES7
2023	-68.5	26.5	-0.944427	33.8585	36.8598	56.3302	0.340372	0.0240103	0.00167791	0.0615673	1.75e-07	0.0986005	ES5
2023	-68.5	27.5	-0.962168	33.8202	36.4637	51.9112	0.342299	0.0236724	0.00165322	0.0608245	1.91e-07	0.0992582	ES5
2023	-68.5	28.5	-0.979469	33.7751	36.049	48.1643	0.343776	0.0232978	0.00162598	0.0600075	2.11e-07	0.099916	ES5
2023	-68.5	29.5	-0.996218	33.7188	35.5371	43.1269	0.345315	0.0227843	0.00158826	0.0588687	2.44e-07	0.100803	ES5
2023	-68.5	30.5	-1.03056	33.6464	34.8589	40.5044	0.347316	0.0220731	0.00153517	0.0572354	3.16e-07	0.101976	ES5
2023	-68.5	31.5	-1.09768	33.5167	33.497	43.5795	0.35046	0.0207513	0.00143641	0.0543636	4.57e-07	0.104591	ES2
2023	-68.5	32.5	-1.17566	33.3611	32.0322	44.8254	0.353702	0.0193687	0.00133296	0.0514913	6.55e-07	0.107607	ES2
2023	-68.5	33.5	-1.21477	33.3557	32.1576	38.3224	0.35337	0.019587	0.00134904	0.0519518	8.55e-07	0.106726	ES2
2023	-68.5	34.5	-1.35284	33.1301	30.3464	21.1123	0.360679	0.0180965	0.00123677	0.0487509	4.04e-06	0.111136	ES2
2023	-68.5	35.5	-1.27352	33.2037	30.6428	24.1732	0.358876	0.0180652	0.00123581	0.048829	1.36e-06	0.110594	ES2
2023	-68.5	36.5	-1.105	33.3288	31.8054	25.0206	0.354029	0.0188503	0.00129754	0.0506722	9.29e-07	0.107944	ES2
2023	-68.5	37.5	-1.00985	33.4026	32.3934	31.0554	0.352692	0.0191839	0.00132235	0.0514626	5.83e-07	0.107272	ES2
2023	-68.5	38.5	-0.934191	33.3796	32.1969	38.9402	0.353121	0.018842	0.00129646	0.0508271	4.16e-07	0.108119	ES2
2023	-68.5	39.5	-1.09702	33.1999	30.5058	36.6061	0.356224	0.0171908	0.00117531	0.0478208	7.35e-07	0.111692	ES2
2023	-68.5	40.5	-1.26941	33.0799	29.7396	42.0497	0.357371	0.0167259	0.00113688	0.0466852	8.59e-07	0.113051	ES2
2023	-68.5	41.5	-1.33505	33.0623	29.2694	50.4726	0.358653	0.016161	0.00109198	0.0452384	1.08e-06	0.114347	ES2
2023	-68.5	42.5	-1.15939	33.205	30.6157	66.8042	0.353306	0.0170109	0.00115661	0.0469413	5.85e-07	0.111092	ES2
2023	-68.5	43.5	-1.38879	33.1466	30.603	78.4722	0.351761	0.0171654	0.0011694	0.0473259	7.78e-07	0.109905	ES2
2023	-68.5	69.5	-1.94119	36.7925	32.2117	6.05577	0.386067	0.0138169	0.000971822	0.0538617	8.78e-06	0.14341	ES3
2023	-68.5	70.5	-1.01887	34.0453	32.2474	146.601	0.344849	0.0167522	0.0011623	0.0539893	7.79e-07	0.115276	ES2
2023	-68.5	71.5	-0.868683	34.1813	33.4857	135.129	0.34381	0.017963	0.00125062	0.0562327	6.8e-07	0.112487	ES3
2023	-68.5	72.5	-0.837202	33.9904	33.1925	125.036	0.341649	0.0180685	0.00125644	0.0560632	6.1e-07	0.111743	ES2
2023	-68.5	73.5	-0.824104	33.8783	32.6242	117.431	0.341919	0.0176895	0.00122834	0.0555049	6.61e-07	0.113165	ES2
2023	-68.5	74.5	-0.716143	33.9996	33.8399	129.29	0.339899	0.0187775	0.00131073	0.0578231	5.39e-07	0.110923	ES2
2023	-68.5	75.5	-0.605927	34.04	34.5075	137.428	0.339851	0.0193293	0.00135057	0.0588829	4.61e-07	0.109807	ES2
2023	-68.5	76.5	-0.634267	33.9741	33.892	132.572	0.341754	0.0187393	0.00130349	0.0577732	5.15e-07	0.11117	ES2
2023	-68.5	77.5	-0.649697	33.8154	32.3055	117.866	0.343809	0.0170221	0.001172	0.0542991	7.24e-07	0.115281	ES2
2023	-68.5	78.5	-0.31155	33.8644	31.3485	77.5842	0.345261	0.0156021	0.0010643	0.0514788	6.1e-07	0.11935	ES2
2023	-68.5	79.5	-0.118191	33.8703	31.3554	89.6078	0.341409	0.0152117	0.00103962	0.05115	5.3e-07	0.120056	ES2
2023	-68.5	147.5	-1.75341	33.8179	29.4899	59.5167	0.354781	0.0174067	0.00117909	0.0507427	2.02e-06	0.119951	ES2
2023	-68.5	148.5	-1.60903	33.9126	31.2756	107.447	0.34696	0.0189162	0.00128894	0.0536838	1.71e-06	0.115145	ES2
2023	-68.5	149.5	-1.43096	34.0275	33.3689	97.9103	0.338438	0.0209774	0.0014453	0.0578428	4.91e-07	0.108506	ES2
2023	-68.5	150.5	-1.43933	34.0143	32.7929	86.8076	0.342253	0.0204658	0.00140426	0.0564498	8.34e-07	0.110254	ES2
2023	-68.5	151.5	-1.51083	33.8178	31.014	90.9052	0.34971	0.0188428	0.00128028	0.0526668	2.5e-06	0.115848	ES2
2023	-68.5	152.5	-1.36998	33.9284	33.1975	118.305	0.341132	0.0208179	0.00143169	0.0562747	3.46e-07	0.108759	ES5
2023	-68.5	153.5	-1.4301	33.9252	33.3916	93.3457	0.341766	0.0210832	0.00144887	0.0561035	3.81e-07	0.107794	ES2
2023	-68.5	154.5	-1.59874	33.9485	32.037	69.716	0.349776	0.0199886	0.00136788	0.0534523	7.38e-07	0.111475	ES2
2023	-68.5	155.5	-1.61312	33.9008	32.5419	94.9227	0.347593	0.020349	0.00139517	0.0539004	6.85e-07	0.109866	ES2
2023	-68.5	156.5	-1.53544	34.0407	34.102	85.6386	0.341741	0.0215837	0.00149095	0.0564474	5.21e-07	0.105863	ES2
2023	-68.5	157.5	-1.49679	34.095	35.0925	88.1775	0.337304	0.0224583	0.00155697	0.0580998	4.36e-07	0.102914	ES2
2023	-68.5	158.5	-1.48912	34.093	36.0419	104.204	0.334342	0.0233248	0.00162101	0.0597119	3.31e-07	0.100204	ES5
2023	-68.5	159.5	-1.44508	34.1333	37.4867	96.1663	0.330075	0.0245665	0.0017099	0.062384	2.44e-07	0.0971227	ES7
2023	-68.5	160.5	-1.40292	34.1427	37.7864	92.8779	0.329594	0.024809	0.00172669	0.0627375	2.23e-07	0.096615	ES7
2023	-68.5	161.5	-1.36371	34.1444	37.9987	92.8087	0.329059	0.0249976	0.00173942	0.0631475	2.08e-07	0.0962598	ES7
2023	-68.5	162.5	-1.32331	34.143	38.234	91.2604	0.327877	0.0252573	0.00175668	0.063981	1.94e-07	0.0959058	ES7
2023	-68.5	163.5	-1.27552	34.1463	38.4811	89.9371	0.327028	0.0254619	0.00177045	0.0646107	1.88e-07	0.0955783	ES7
2023	-68.5	164.5	-1.26117	34.1517	38.598	91.3197	0.326662	0.0254664	0.0017707	0.0643034	1.85e-07	0.0954028	ES7
2023	-68.5	165.5	-1.25399	34.1554	38.639	94.8703	0.326612	0.0253866	0.0017652	0.0636632	1.83e-07	0.0953607	ES7
2023	-68.5	166.5	-1.21762	34.159	38.7711	92.3319	0.326012	0.0254134	0.00176701	0.0634708	1.77e-07	0.0952565	ES7
2023	-68.5	167.5	-1.18179	34.1652	38.9012	85.6049	0.325784	0.0253803	0.00176468	0.0628865	1.69e-07	0.0951816	ES7
2023	-68.5	168.5	-1.14775	34.1688	38.9318	80.3775	0.326963	0.0251223	0.00174759	0.0612888	1.58e-07	0.0952452	ES7
2023	-68.5	169.5	-1.1301	34.1666	38.8962	81.5766	0.327439	0.0247358	0.00172206	0.0591085	1.55e-07	0.0953406	ES7
2023	-68.5	170.5	-1.13529	34.166	38.8731	86.0695	0.327234	0.0244254	0.00170227	0.0575135	1.6e-07	0.0953675	ES7
2023	-68.5	171.5	-1.14339	34.1567	38.8439	84.2973	0.328	0.0242261	0.00168988	0.0565994	1.61e-07	0.0953241	ES7
2023	-68.5	172.5	-1.13381	34.1441	38.8535	83.3717	0.327742	0.0241266	0.00168418	0.0561826	1.6e-07	0.0952372	ES7
2023	-68.5	173.5	-1.10916	34.1318	38.8777	81.304	0.327675	0.0240208	0.00167763	0.0558213	1.55e-07	0.0951722	ES7
2023	-68.5	174.5	-1.09408	34.1219	38.8889	80.0941	0.328278	0.0239215	0.00167074	0.0555037	1.46e-07	0.0951161	ES7
2023	-68.5	175.5	-1.06096	34.1193	38.8583	80.829	0.329475	0.0238493	0.00166571	0.0555862	1.34e-07	0.0952736	ES7
2023	-68.5	176.5	-1.02676	34.122	38.7641	80.5659	0.331335	0.0238594	0.00166626	0.0562137	1.26e-07	0.0956005	ES7
2023	-68.5	177.5	-1.00003	34.124	38.6075	79.5124	0.333573	0.0239281	0.00166991	0.0569183	1.23e-07	0.0960125	ES7
2023	-68.5	178.5	-0.958305	34.1198	38.4683	76.1461	0.335427	0.0239914	0.001673	0.057328	1.21e-07	0.0964016	ES7
2023	-68.5	179.5	-0.910706	34.1056	38.3382	71.9316	0.337164	0.0239623	0.00167055	0.0571879	1.21e-07	0.0967237	ES7
2023	-68.5	180.5	-0.89063	34.0834	38.2124	67.8137	0.338493	0.0238242	0.00166152	0.0565291	1.19e-07	0.0968829	ES7
2023	-68.5	181.5	-0.907421	34.064	38.1621	64.3294	0.33817	0.0236206	0.00164867	0.0557794	1.17e-07	0.0967966	ES7
2023	-68.5	182.5	-0.949036	34.0542	38.1398	62.4745	0.337323	0.023453	0.00163816	0.0553534	1.15e-07	0.0966393	ES7
2023	-68.5	183.5	-1.00464	34.0592	38.133	61.9998	0.336688	0.0233831	0.00163387	0.0556108	1.14e-07	0.0965051	ES7
2023	-68.5	184.5	-1.03319	34.0753	38.1447	62.6022	0.336369	0.023412	0.00163582	0.0565367	1.12e-07	0.0965171	ES7
2023	-68.5	185.5	-1.01764	34.0923	38.1975	65.1831	0.336321	0.0235199	0.00164251	0.0575639	1.12e-07	0.0966047	ES7
2023	-68.5	186.5	-0.98909	34.1056	38.3021	68.4302	0.336193	0.0236351	0.0016498	0.0581566	1.12e-07	0.0965934	ES7
2023	-68.5	187.5	-0.961245	34.113	38.3867	69.9411	0.336299	0.0237069	0.0016544	0.0582457	1.13e-07	0.0965676	ES7
2023	-68.5	188.5	-0.935708	34.1172	38.4337	71.2698	0.336553	0.0237518	0.00165734	0.058167	1.14e-07	0.0965917	ES7
2023	-68.5	189.5	-0.914782	34.1208	38.4742	72.1263	0.33664	0.0237999	0.00166073	0.0581668	1.15e-07	0.0966136	ES7
2023	-68.5	190.5	-0.907277	34.1281	38.5272	72.6329	0.336294	0.0238668	0.00166528	0.0584962	1.17e-07	0.0965987	ES7
2023	-68.5	191.5	-0.925573	34.1421	38.5861	73.8353	0.335527	0.0239642	0.00167186	0.0594452	1.19e-07	0.0965436	ES7
2023	-68.5	192.5	-0.962789	34.1594	38.6182	76.1422	0.334973	0.0240924	0.00168078	0.0609742	1.2e-07	0.0965073	ES7
2023	-68.5	193.5	-0.986465	34.178	38.6132	78.5677	0.335107	0.0242068	0.00168878	0.062436	1.2e-07	0.0966051	ES7
2023	-68.5	194.5	-0.989813	34.1937	38.6197	81.7698	0.334999	0.0243171	0.00169622	0.063658	1.22e-07	0.0967352	ES7
2023	-68.5	195.5	-0.988169	34.2024	38.6054	81.9911	0.334732	0.0244233	0.00170343	0.0651069	1.23e-07	0.0968957	ES7
2023	-68.5	196.5	-0.969066	34.2092	38.6084	81.8217	0.334962	0.0244982	0.0017089	0.0666109	1.22e-07	0.0970757	ES7
2023	-68.5	197.5	-0.948562	34.2128	38.6771	82.9112	0.335058	0.0246021	0.00171677	0.0680051	1.2e-07	0.0970905	ES7
2023	-68.5	198.5	-0.953084	34.2183	38.7719	84.4858	0.335378	0.0247493	0.0017278	0.0697698	1.19e-07	0.0969855	ES7
2023	-68.5	199.5	-0.954258	34.2253	38.8881	87.8379	0.335351	0.0249031	0.00173946	0.0717518	1.17e-07	0.0968803	ES7
2023	-68.5	200.5	-0.947442	34.2265	39.0729	90.6499	0.335086	0.0250792	0.00175372	0.0735024	1.14e-07	0.0965867	ES7
2023	-68.5	201.5	-0.940714	34.2166	39.2502	90.6407	0.335625	0.025184	0.00176359	0.0746514	1.08e-07	0.0962074	ES7
2023	-68.5	202.5	-0.936247	34.1986	39.305	88.474	0.33697	0.0251683	0.0017646	0.0750425	1.02e-07	0.0959968	ES7
2023	-68.5	203.5	-0.934982	34.178	39.1899	85.5987	0.339021	0.0250543	0.00175783	0.0746677	9.72e-08	0.0960683	ES7
2023	-68.5	204.5	-0.928232	34.1521	39.0238	81.7817	0.340436	0.0248834	0.00174596	0.0736236	9.49e-08	0.096203	ES7
2023	-68.5	205.5	-0.921992	34.1182	38.8835	78.7216	0.340582	0.0246635	0.00172992	0.0720585	9.4e-08	0.0962267	ES7
2023	-68.5	206.5	-0.929742	34.0833	38.6868	79.1668	0.340965	0.0243772	0.00170918	0.0700758	9.19e-08	0.0963016	ES7
2023	-68.5	207.5	-0.946369	34.0553	38.5042	79.748	0.341894	0.0241039	0.00168929	0.0680246	8.95e-08	0.0963618	ES7
2023	-68.5	208.5	-0.962051	34.0361	38.3631	79.0254	0.343123	0.023889	0.0016737	0.0663798	8.72e-08	0.0964115	ES7
2023	-68.5	209.5	-0.968064	34.0196	38.2323	77.0745	0.344457	0.0237215	0.00166151	0.0651148	8.56e-08	0.0965001	ES7
2023	-68.5	210.5	-0.95963	34.0012	38.1115	74.0648	0.3454	0.0235789	0.00165094	0.0639313	8.47e-08	0.0966065	ES7
2023	-68.5	211.5	-0.943766	33.9795	37.9902	71.6126	0.346103	0.0234415	0.00164061	0.0626325	8.45e-08	0.0967136	ES7
2023	-68.5	212.5	-0.930628	33.9559	37.8904	70.4461	0.346595	0.0233022	0.0016301	0.0611173	8.44e-08	0.0967486	ES7
2023	-68.5	213.5	-0.915218	33.9376	37.8342	71.1065	0.346833	0.0231987	0.00162227	0.0598665	8.44e-08	0.0967486	ES7
2023	-68.5	214.5	-0.893789	33.928	37.792	72.121	0.347012	0.0231396	0.00161772	0.0591342	8.47e-08	0.0968179	ES7
2023	-68.5	215.5	-0.854716	33.9213	37.7494	72.0476	0.347156	0.0230777	0.00161287	0.0584738	8.51e-08	0.0969782	ES7
2023	-68.5	216.5	-0.807111	33.9073	37.7033	70.0914	0.347271	0.0229555	0.00160391	0.0572868	8.58e-08	0.0971185	ES7
2023	-68.5	217.5	-0.788334	33.8779	37.6544	66.0438	0.347525	0.0227373	0.00158906	0.0552838	8.57e-08	0.0970318	ES7
2023	-68.5	218.5	-0.814763	33.8355	37.6632	62.0416	0.347754	0.0224461	0.00157019	0.0525949	8.39e-08	0.0965517	ES7
2023	-68.5	219.5	-0.867995	33.7872	37.7685	59.6411	0.347794	0.0221358	0.00155077	0.0496291	8.12e-08	0.0957321	ES7
2023	-68.5	220.5	-0.908781	33.7424	37.9401	60.7888	0.34753	0.0219274	0.00153806	0.0472283	7.99e-08	0.0948583	ES7
2023	-68.5	221.5	-0.922648	33.705	38.0728	65.0543	0.346974	0.0218615	0.00153424	0.0458875	8.04e-08	0.0942356	ES7
2023	-68.5	222.5	-0.925221	33.674	38.1023	69.1443	0.34647	0.021843	0.00153328	0.0451966	8.07e-08	0.0939339	ES7
2023	-68.5	223.5	-0.932059	33.6457	38.081	70.7166	0.346118	0.0218309	0.00153252	0.0446689	8.13e-08	0.0937495	ES7
2023	-68.5	224.5	-0.945145	33.6225	38.0762	72.9197	0.345712	0.0218458	0.0015334	0.0442037	8.28e-08	0.0935474	ES7
2023	-68.5	225.5	-0.959032	33.6091	38.0763	75.4132	0.345415	0.0218622	0.00153437	0.0438369	8.42e-08	0.093405	ES7
2023	-68.5	226.5	-0.97305	33.6028	38.0439	75.176	0.345379	0.0218578	0.0015339	0.0435716	8.56e-08	0.0933793	ES7
2023	-68.5	227.5	-0.99071	33.5989	37.9903	73.666	0.345388	0.021838	0.00153225	0.0433544	8.72e-08	0.0933998	ES7
2023	-68.5	228.5	-1.01091	33.5963	37.9248	72.0855	0.345354	0.0218092	0.00152979	0.0431493	8.86e-08	0.0934516	ES7
2023	-68.5	229.5	-1.02692	33.5932	37.8428	70.3783	0.345335	0.0217648	0.00152608	0.0429432	9.03e-08	0.0935651	ES7
2023	-68.5	230.5	-1.03338	33.5869	37.772	69.0868	0.345321	0.0217151	0.00152207	0.042767	9.08e-08	0.0936681	ES7
2023	-68.5	231.5	-1.02731	33.5807	37.7438	69.0065	0.345232	0.0216943	0.00152025	0.0426822	8.96e-08	0.093719	ES7
2023	-68.5	232.5	-1.01463	33.5755	37.7388	68.9672	0.34511	0.0217037	0.00152073	0.0426842	8.98e-08	0.0937502	ES7
2023	-68.5	233.5	-1.00633	33.5744	37.7791	68.9798	0.344977	0.0217718	0.00152564	0.0428166	9.01e-08	0.0936693	ES7
2023	-68.5	234.5	-1.00323	33.5758	37.8647	69.3826	0.34482	0.0218748	0.00153341	0.0430398	8.82e-08	0.0934591	ES7
2023	-68.5	235.5	-1.00003	33.5753	37.9206	69.2938	0.344739	0.0219351	0.001538	0.0431746	8.73e-08	0.0933206	ES7
2023	-68.5	236.5	-0.997829	33.575	37.961	68.7454	0.344694	0.0219711	0.00154083	0.0432323	8.6e-08	0.0932284	ES7
2023	-68.5	237.5	-1.00282	33.5771	37.9861	68.2855	0.344592	0.0220051	0.00154336	0.0432354	8.57e-08	0.0931631	ES7
2023	-68.5	238.5	-1.00677	33.581	38.0128	68.272	0.344287	0.0220464	0.00154624	0.0432332	8.62e-08	0.0931181	ES7
2023	-68.5	239.5	-1.0046	33.5821	38.0304	68.1958	0.343983	0.0220619	0.00154738	0.043232	8.61e-08	0.0931003	ES7
2023	-68.5	240.5	-1.00644	33.5802	37.9984	67.3664	0.344052	0.0220196	0.00154463	0.0431973	8.51e-08	0.0931505	ES7
2023	-68.5	241.5	-1.00856	33.5757	37.9146	65.2897	0.344493	0.0219256	0.00153838	0.0431184	8.34e-08	0.0932908	ES7
2023	-68.5	242.5	-1.00667	33.5671	37.7928	62.4332	0.345253	0.021795	0.00152965	0.0429963	8.15e-08	0.0934955	ES7
2023	-68.5	243.5	-1.00635	33.5518	37.6379	59.691	0.346271	0.0216508	0.00151989	0.0428745	7.88e-08	0.0937108	ES7
2023	-68.5	244.5	-0.995621	33.5312	37.4983	58.8619	0.347014	0.0215334	0.00151186	0.0428138	7.69e-08	0.0938953	ES7
2023	-68.5	245.5	-0.982752	33.5168	37.4063	60.468	0.347418	0.0214618	0.00150693	0.0427884	7.62e-08	0.094038	ES7
2023	-68.5	246.5	-0.977407	33.5108	37.3357	61.3068	0.347734	0.0214164	0.00150379	0.0427377	7.64e-08	0.0941701	ES7
2023	-68.5	247.5	-0.972163	33.5049	37.2588	61.1627	0.348071	0.0213721	0.00150086	0.0426925	7.64e-08	0.0943127	ES7
2023	-68.5	248.5	-0.966929	33.4952	37.1445	59.9251	0.348585	0.0213139	0.00149708	0.0426877	7.61e-08	0.0945026	ES7
2023	-68.5	249.5	-0.954766	33.482	37.0364	58.4872	0.349025	0.021269	0.00149406	0.0427389	7.63e-08	0.094678	ES7
2023	-68.5	250.5	-0.931558	33.47	36.9781	59.2987	0.349304	0.0212443	0.00149222	0.0428322	7.67e-08	0.0948002	ES5
2023	-68.5	251.5	-0.904104	33.4666	36.981	62.0019	0.349491	0.0212439	0.00149204	0.0429945	7.69e-08	0.0948691	ES5
2023	-68.5	252.5	-0.870612	33.4676	37.0353	64.0218	0.349524	0.0212613	0.00149321	0.0432028	7.71e-08	0.0948804	ES7
2023	-68.5	253.5	-0.839264	33.4705	37.1102	65.3368	0.349414	0.0212944	0.00149537	0.0433705	7.72e-08	0.0948515	ES7
2023	-68.5	254.5	-0.813901	33.4741	37.17	66.0763	0.349258	0.0213333	0.00149767	0.0434296	7.81e-08	0.0948326	ES7
2023	-68.5	255.5	-0.788391	33.4759	37.2032	66.3301	0.34912	0.0213637	0.00149924	0.0433784	7.95e-08	0.0948595	ES7
2023	-68.5	256.5	-0.76676	33.4767	37.218	67.1309	0.349064	0.0213939	0.00150084	0.043292	8.08e-08	0.0949037	ES7
2023	-68.5	257.5	-0.749784	33.477	37.2365	67.9843	0.349013	0.02144	0.00150361	0.043239	8.22e-08	0.0949166	ES7
2023	-68.5	258.5	-0.730072	33.4794	37.2672	68.8908	0.348853	0.0215009	0.0015073	0.0432047	8.34e-08	0.0949292	ES7
2023	-68.5	259.5	-0.701374	33.482	37.2905	70.0382	0.348727	0.021557	0.00151055	0.0430806	8.41e-08	0.0949878	ES7
2023	-68.5	260.5	-0.667033	33.4773	37.2679	70.0193	0.348853	0.0215749	0.00151108	0.0427105	8.48e-08	0.0951072	ES7
2023	-68.5	261.5	-0.652212	33.4667	37.1868	68.6954	0.349178	0.0215491	0.00150857	0.0421146	8.51e-08	0.0952295	ES7
2023	-68.5	262.5	-0.649124	33.4542	37.0736	67.8924	0.34946	0.0214935	0.00150399	0.0414378	8.47e-08	0.0953637	ES7
2023	-68.5	263.5	-0.658857	33.4404	36.9553	65.891	0.349568	0.0214162	0.00149826	0.0408678	8.49e-08	0.095465	ES5
2023	-68.5	264.5	-0.686621	33.4262	36.8353	63.573	0.349592	0.021335	0.00149264	0.0404745	8.58e-08	0.0955131	ES5
2023	-68.5	265.5	-0.717669	33.4136	36.7435	61.3866	0.349444	0.0212802	0.00148891	0.0402525	8.67e-08	0.0955085	ES5
2023	-68.5	266.5	-0.734851	33.4071	36.6986	58.8144	0.349294	0.0212492	0.00148688	0.0401441	8.69e-08	0.095501	ES5
2023	-68.5	267.5	-0.748246	33.4041	36.6843	57.3525	0.349264	0.0212237	0.00148528	0.0400796	8.65e-08	0.095466	ES5
2023	-68.5	268.5	-0.768368	33.3996	36.6744	55.8579	0.349373	0.0211932	0.00148356	0.0400417	8.53e-08	0.095386	ES5
2023	-68.5	269.5	-0.802713	33.4104	36.7086	52.3565	0.349391	0.0212437	0.00148737	0.0401381	8.56e-08	0.0952531	ES5
2023	-68.5	270.5	-0.813647	33.4005	36.6709	52.192	0.349532	0.0212028	0.00148513	0.0401208	8.54e-08	0.0952405	ES5
2023	-68.5	271.5	-0.839203	33.3959	36.6482	51.5457	0.349496	0.0211546	0.00148248	0.0402054	8.53e-08	0.0951857	ES5
2023	-68.5	272.5	-0.873769	33.3977	36.6529	51.1217	0.349203	0.02111	0.00147991	0.0403778	8.62e-08	0.0950935	ES5
2023	-68.5	273.5	-0.888011	33.4033	36.6952	52.155	0.348771	0.0210754	0.00147775	0.0405036	8.83e-08	0.0950268	ES5
2023	-68.5	274.5	-0.868408	33.4069	36.7568	53.5807	0.34861	0.0210634	0.00147701	0.0404845	8.91e-08	0.0950071	ES5
2023	-68.5	275.5	-0.830591	33.4079	36.801	54.0952	0.348783	0.021067	0.00147702	0.0403436	8.8e-08	0.0950499	ES5
2023	-68.5	276.5	-0.809216	33.4092	36.8148	53.692	0.348827	0.0210579	0.00147589	0.0402277	8.88e-08	0.0951171	ES5
2023	-68.5	277.5	-0.810145	33.4153	36.8312	52.8267	0.348484	0.0210095	0.00147217	0.0402192	9.19e-08	0.0951754	ES5
2023	-68.5	278.5	-0.809313	33.4273	36.8965	52.5736	0.347542	0.0209213	0.00146599	0.0402732	9.37e-08	0.0951879	ES5
2023	-68.5	279.5	-0.797695	33.4407	36.993	52.3775	0.346215	0.0207982	0.00145758	0.0403008	9.68e-08	0.0951684	ES5
2023	-68.5	280.5	-0.783729	33.4516	37.0719	51.3405	0.344955	0.0206295	0.00144623	0.0402586	1.02e-07	0.0951758	ES7
2023	-68.5	281.5	-0.774349	33.4579	37.1124	49.7672	0.343916	0.0204115	0.00143174	0.0401841	1.07e-07	0.0952316	ES7
2023	-68.5	282.5	-0.772698	33.4518	37.0978	46.8847	0.342849	0.0200811	0.0014095	0.0400479	1.12e-07	0.0953322	ES7
2023	-68.5	283.5	-0.806072	33.3916	36.7814	40.5243	0.341872	0.0191724	0.00134727	0.0392985	1.23e-07	0.0956823	ES5
2023	-68.5	284.5	-0.853466	33.2645	36.1613	33.3969	0.342513	0.0181393	0.00127594	0.0379912	1.3e-07	0.0961087	ES5
2023	-68.5	285.5	-0.887469	33.081	35.2563	22.8011	0.34449	0.0171095	0.00120424	0.0363328	1.43e-07	0.0967711	ES5
2023	-68.5	286.5	-0.953033	32.7917	33.7636	14.6531	0.345566	0.0155669	0.00109459	0.0338406	1.87e-07	0.0981301	ES5
2023	-68.5	287.5	-1.06433	32.4729	31.8683	12.7387	0.347155	0.0137213	0.000961524	0.0308374	2.53e-07	0.10062	ES5
2023	-68.5	288.5	-1.19398	32.2659	30.6916	12.4541	0.348419	0.0126645	0.000882154	0.0288966	2.53e-07	0.102087	ES5
2023	-68.5	289.5	-1.39101	32.0265	28.9182	11.6888	0.352426	0.0113177	0.000780826	0.0265293	3.6e-07	0.105338	ES2
2023	-68.5	290.5	-1.42097	31.9254	27.8837	11.6986	0.3554	0.0102141	0.000697008	0.024679	6.05e-07	0.108071	ES2
2023	-68.5	291.5	-1.40593	31.8919	27.0324	12.0172	0.355634	0.00969153	0.000659176	0.0240908	8.52e-07	0.111064	ES2
2023	-68.5	292.5	-1.41506	31.845	26.0422	9.81107	0.352893	0.0095223	0.00065581	0.0252346	3.17e-06	0.115595	ES2
2023	-68.5	298.5	-1.75727	32.7779	25.7777	14.6215	0.360693	0.0128361	0.000862498	0.0398963	7.23e-06	0.123622	ES2
2023	-68.5	299.5	-1.34924	32.939	26.8442	37.6129	0.357213	0.0129167	0.000866111	0.0401313	1.39e-06	0.121325	ES2
2023	-68.5	300.5	-1.39272	33.2451	27.4767	39.7498	0.355651	0.0139311	0.000937779	0.0421422	9.42e-07	0.120741	ES2
2023	-68.5	301.5	-1.42368	33.554	29.4642	40.6287	0.349408	0.0159998	0.00109148	0.0465893	6.64e-07	0.116259	ES2
2023	-68.5	302.5	-1.45753	33.7064	31.1348	41.928	0.345085	0.0178816	0.00122613	0.0501275	4.95e-07	0.11187	ES2
2023	-68.5	303.5	-1.42624	33.7782	33.2734	50.0009	0.340233	0.0197552	0.00135969	0.0535545	3.36e-07	0.106064	ES5
2023	-68.5	304.5	-1.2961	33.8078	35.0249	68.7809	0.336981	0.0211429	0.0014613	0.0565016	2.26e-07	0.101813	ES5
2023	-68.5	305.5	-1.2077	33.8646	35.7557	72.8099	0.335945	0.0218041	0.00151017	0.0582889	1.91e-07	0.100585	ES5
2023	-68.5	306.5	-1.19187	33.8959	36.0319	72.4618	0.335678	0.0221148	0.00153303	0.0592987	1.78e-07	0.100077	ES5
2023	-68.5	307.5	-1.16625	33.9201	36.2624	70.8393	0.335398	0.0223389	0.00154892	0.0603814	1.67e-07	0.099713	ES5
2023	-68.5	308.5	-1.10326	33.9541	36.7118	68.7197	0.334523	0.0227368	0.0015777	0.0620912	1.53e-07	0.0990639	ES5
2023	-68.5	309.5	-1.05657	33.985	36.9892	66.295	0.334332	0.0230076	0.00159719	0.0632091	1.42e-07	0.0987828	ES5
2023	-68.5	310.5	-1.04988	34.0049	37.1012	66.4737	0.334201	0.0231696	0.00160835	0.0636766	1.41e-07	0.098675	ES7
2023	-68.5	311.5	-1.05769	34.019	37.1645	67.1487	0.333914	0.0233111	0.00161809	0.0639974	1.39e-07	0.0985777	ES7
2023	-68.5	312.5	-1.07528	34.0283	37.1822	66.5376	0.333559	0.0234536	0.00162782	0.064345	1.35e-07	0.0985092	ES7
2023	-68.5	313.5	-1.09731	34.0351	37.1803	65.5153	0.33318	0.0236224	0.00163934	0.0647955	1.3e-07	0.0984464	ES7
2023	-68.5	314.5	-1.11946	34.0456	37.1846	65.6099	0.332874	0.0238962	0.00165837	0.065704	1.26e-07	0.0983955	ES7
2023	-68.5	315.5	-1.12661	34.0764	37.2214	68.5246	0.333315	0.0242684	0.0016852	0.0671976	1.23e-07	0.0984965	ES7
2023	-68.5	316.5	-1.12434	34.1101	37.3756	74.9165	0.333786	0.0246578	0.0017135	0.069015	1.23e-07	0.0984412	ES7
2023	-68.5	317.5	-1.12623	34.1273	37.514	79.3202	0.33424	0.0248968	0.00173148	0.0706458	1.23e-07	0.098299	ES7
2023	-68.5	318.5	-1.12688	34.1369	37.6199	81.4164	0.334617	0.0250222	0.00174124	0.0719004	1.21e-07	0.0981708	ES7
2023	-68.5	319.5	-1.12271	34.1432	37.7042	83.2123	0.334938	0.0250928	0.00174696	0.0729803	1.2e-07	0.0980877	ES7
2023	-68.5	320.5	-1.11434	34.149	37.8005	85.2818	0.335238	0.0251452	0.00175148	0.0741601	1.19e-07	0.098008	ES7
2023	-68.5	321.5	-1.10437	34.1545	37.8993	86.8731	0.335569	0.0251692	0.00175414	0.0753909	1.18e-07	0.0979405	ES7
2023	-68.5	322.5	-1.09027	34.1589	38.0009	87.9269	0.335843	0.0251682	0.0017553	0.0765127	1.17e-07	0.0978719	ES7
2023	-68.5	323.5	-1.07478	34.1612	38.0813	88.3772	0.336127	0.0251527	0.00175526	0.0773685	1.17e-07	0.0978355	ES7
2023	-68.5	324.5	-1.06386	34.1638	38.164	88.5588	0.336405	0.025159	0.0017567	0.0779755	1.17e-07	0.0977462	ES7
2023	-68.5	325.5	-1.05398	34.1662	38.2338	88.6566	0.336645	0.0251736	0.00175859	0.0783762	1.14e-07	0.097656	ES7
2023	-68.5	326.5	-1.04409	34.1669	38.2685	88.6041	0.336846	0.0251768	0.00175924	0.0786123	1.13e-07	0.0976299	ES7
2023	-68.5	327.5	-1.03632	34.1679	38.2924	88.9075	0.336895	0.0251891	0.00176029	0.0787887	1.12e-07	0.0976228	ES7
2023	-68.5	328.5	-1.02716	34.1711	38.3198	89.6946	0.336705	0.0252178	0.00176234	0.078976	1.12e-07	0.0976319	ES7
2023	-68.5	329.5	-1.01439	34.1772	38.3482	91.1345	0.33637	0.0252528	0.00176467	0.0791561	1.14e-07	0.0976797	ES7
2023	-68.5	330.5	-0.999498	34.1886	38.4176	93.178	0.335819	0.0253249	0.00176972	0.0793403	1.11e-07	0.0976744	ES7
2023	-68.5	331.5	-0.974896	34.2003	38.4898	94.061	0.335248	0.0254045	0.00177535	0.0794114	1.09e-07	0.0976946	ES7
2023	-68.5	332.5	-0.950502	34.2081	38.5212	93.7397	0.334962	0.0254535	0.00177865	0.0792917	1.09e-07	0.0977673	ES7
2023	-68.5	333.5	-0.935031	34.2134	38.5269	93.8273	0.334996	0.0254798	0.00178026	0.07905	1.08e-07	0.0978382	ES7
2023	-68.5	334.5	-0.923327	34.2185	38.5352	94.0574	0.335116	0.0255045	0.00178177	0.0788578	1.09e-07	0.0978867	ES7
2023	-68.5	335.5	-0.910072	34.223	38.571	94.4003	0.335134	0.0255396	0.00178407	0.0787857	1.09e-07	0.0978803	ES7
2023	-68.5	336.5	-0.895758	34.2263	38.6176	94.8683	0.335184	0.0255821	0.00178682	0.078706	1.09e-07	0.0978393	ES7
2023	-68.5	337.5	-0.879729	34.2271	38.6482	94.3257	0.335405	0.0256199	0.00178932	0.0784065	1.09e-07	0.0978015	ES7
2023	-68.5	338.5	-0.871217	34.2234	38.6001	92.1769	0.336011	0.0256264	0.00178944	0.0775286	1.08e-07	0.0978398	ES7
2023	-68.5	339.5	-0.864383	34.2129	38.4936	87.7994	0.336482	0.0256152	0.00178774	0.0760748	1.1e-07	0.09793	ES7
2023	-68.5	340.5	-0.858066	34.2004	38.4291	83.5572	0.335945	0.0256425	0.00178837	0.0746336	1.13e-07	0.097931	ES7
2023	-68.5	341.5	-0.855681	34.195	38.4123	83.7466	0.33478	0.0256886	0.00179011	0.0734802	1.19e-07	0.0979038	ES7
2023	-68.5	342.5	-0.858606	34.199	38.4126	86.7161	0.333731	0.0257283	0.00179173	0.0726852	1.23e-07	0.0979008	ES7
2023	-68.5	343.5	-0.863256	34.2039	38.4374	88.0118	0.332811	0.0257622	0.00179343	0.0719808	1.25e-07	0.0978385	ES7
2023	-68.5	344.5	-0.86464	34.2051	38.4255	87.4727	0.33249	0.0257479	0.00179243	0.0710497	1.25e-07	0.0978299	ES7
2023	-68.5	345.5	-0.862631	34.2029	38.404	85.8013	0.332449	0.0257034	0.0017898	0.0700298	1.25e-07	0.0978349	ES7
2023	-68.5	346.5	-0.865302	34.1975	38.4141	84.0422	0.332116	0.0256728	0.00178808	0.0690889	1.26e-07	0.0977429	ES7
2023	-68.5	347.5	-0.869023	34.1906	38.4191	82.2693	0.331577	0.0256348	0.00178587	0.0682641	1.29e-07	0.0976612	ES7
2023	-68.5	348.5	-0.880091	34.1829	38.3689	80.1785	0.331399	0.0255557	0.00178091	0.0675501	1.33e-07	0.0976676	ES7
2023	-68.5	349.5	-0.893176	34.1758	38.2929	78.3123	0.331491	0.0254602	0.00177463	0.0669681	1.36e-07	0.0977354	ES7
2023	-68.5	350.5	-0.901107	34.1674	38.2269	76.1555	0.33162	0.0253828	0.00176955	0.0665481	1.42e-07	0.097798	ES7
2023	-68.5	351.5	-0.908152	34.1564	38.1771	75.1806	0.331754	0.0253117	0.00176519	0.0661693	1.48e-07	0.097801	ES7
2023	-68.5	352.5	-0.921785	34.1401	38.0808	74.8036	0.33199	0.0251655	0.00175574	0.0655769	1.61e-07	0.0978451	ES7
2023	-68.5	353.5	-0.940287	34.1193	37.9052	73.4044	0.332497	0.0249281	0.00173981	0.0648285	1.79e-07	0.0980287	ES7
2023	-68.5	354.5	-0.957347	34.1014	37.7447	70.3865	0.332972	0.0247467	0.00172748	0.0643865	1.92e-07	0.0982094	ES7
2023	-68.5	355.5	-0.960753	34.0963	37.729	67.6775	0.333048	0.0247629	0.00172872	0.0645095	1.94e-07	0.0982022	ES7
2023	-68.5	356.5	-0.949284	34.1093	37.9282	68.5625	0.332507	0.0250187	0.00174675	0.0651804	1.81e-07	0.0978723	ES7
2023	-68.5	357.5	-0.929281	34.1291	38.2366	72.8356	0.331601	0.0253864	0.0017724	0.0661156	1.59e-07	0.0973731	ES7
2023	-68.5	358.5	-0.924257	34.1326	38.3154	71.8203	0.331658	0.0254694	0.00177831	0.0663365	1.55e-07	0.0972245	ES7
2023	-68.5	359.5	-0.925798	34.128	38.2805	70.1911	0.332132	0.0254245	0.00177526	0.0662455	1.58e-07	0.0972547	ES7
2023	-67.5	0.5	-0.764519	34.1769	38.4022	77.9791	0.335405	0.0256791	0.00179258	0.0690446	1.23e-07	0.0979459	ES7
2023	-67.5	1.5	-0.723159	34.1658	38.3958	77.1687	0.335421	0.0256064	0.00178782	0.0683929	1.23e-07	0.0980248	ES7
2023	-67.5	2.5	-0.694323	34.1551	38.4377	73.7674	0.335395	0.0255541	0.00178486	0.067566	1.22e-07	0.0979507	ES7
2023	-67.5	3.5	-0.693499	34.1425	38.476	70.8937	0.334649	0.0255135	0.0017827	0.0668526	1.21e-07	0.097787	ES7
2023	-67.5	4.5	-0.721691	34.1343	38.4827	71.3653	0.333801	0.0254857	0.00178107	0.0663106	1.22e-07	0.0976174	ES7
2023	-67.5	5.5	-0.756015	34.1354	38.4799	71.9461	0.333754	0.0254771	0.00178081	0.06599	1.21e-07	0.0974812	ES7
2023	-67.5	6.5	-0.775345	34.13	38.4325	69.0776	0.334384	0.0254584	0.00177993	0.0658656	1.21e-07	0.0974422	ES7
2023	-67.5	7.5	-0.765021	34.1147	38.4125	66.4784	0.333646	0.0254363	0.00177832	0.0657589	1.24e-07	0.0974192	ES7
2023	-67.5	8.5	-0.745073	34.1074	38.3956	67.4983	0.332826	0.0253799	0.00177385	0.0654561	1.29e-07	0.0975029	ES7
2023	-67.5	9.5	-0.752536	34.1069	38.4369	67.4488	0.332063	0.0253321	0.00176986	0.0650528	1.38e-07	0.0974109	ES7
2023	-67.5	10.5	-0.788242	34.1029	38.5078	62.612	0.330303	0.0253189	0.00176805	0.0646905	1.48e-07	0.0971352	ES7
2023	-67.5	11.5	-0.838675	34.0799	38.2888	60.0804	0.330965	0.0250951	0.00175201	0.0639895	1.59e-07	0.0973008	ES7
2023	-67.5	12.5	-0.891751	34.036	37.8508	66.712	0.33412	0.0247338	0.00172813	0.0631626	1.73e-07	0.0977505	ES7
2023	-67.5	13.5	-0.895983	34.0156	37.8016	69.2114	0.334774	0.0247051	0.001728	0.0632254	1.82e-07	0.0976609	ES7
2023	-67.5	14.5	-0.880096	34.0233	37.9251	67.6506	0.334584	0.0248185	0.00173665	0.0636178	1.73e-07	0.0974806	ES7
2023	-67.5	15.5	-0.864873	34.0296	38.066	67.0211	0.334707	0.0250788	0.00175527	0.0644223	1.49e-07	0.0972353	ES7
2023	-67.5	16.5	-0.841699	34.0156	38.0632	63.9297	0.335621	0.02521	0.00176492	0.0650141	1.33e-07	0.0971964	ES7
2023	-67.5	17.5	-0.803889	33.999	38.0491	65.6695	0.336247	0.0252308	0.00176676	0.065333	1.27e-07	0.0972482	ES7
2023	-67.5	18.5	-0.782033	33.9927	38.0231	67.0857	0.337168	0.0252342	0.00176711	0.0654935	1.24e-07	0.0973369	ES7
2023	-67.5	19.5	-0.774443	33.9927	37.9805	66.2011	0.337915	0.0252043	0.00176497	0.0654376	1.23e-07	0.0974576	ES7
2023	-67.5	20.5	-0.766511	33.9917	37.9317	66.1118	0.338415	0.0251388	0.00176023	0.0652188	1.24e-07	0.0975939	ES7
2023	-67.5	21.5	-0.752988	33.9873	37.8855	66.2929	0.338898	0.0250981	0.0017574	0.0651303	1.23e-07	0.0977199	ES7
2023	-67.5	22.5	-0.733274	33.9827	37.8629	66.3538	0.339382	0.0251013	0.00175798	0.0652206	1.21e-07	0.0978098	ES7
2023	-67.5	23.5	-0.715576	33.9811	37.8763	66.3307	0.339663	0.0251166	0.00175939	0.0652733	1.2e-07	0.0978332	ES7
2023	-67.5	24.5	-0.716729	33.9817	37.8921	66.4469	0.339741	0.0251103	0.00175911	0.0651653	1.19e-07	0.0977964	ES7
2023	-67.5	25.5	-0.723888	33.9821	37.9127	66.2606	0.339552	0.025092	0.00175785	0.0649688	1.21e-07	0.0977235	ES7
2023	-67.5	26.5	-0.730393	33.9788	37.9187	65.4208	0.339315	0.0250657	0.00175592	0.0647402	1.22e-07	0.0976582	ES7
2023	-67.5	27.5	-0.737357	33.9712	37.916	64.729	0.339001	0.025025	0.00175288	0.0644602	1.24e-07	0.0975847	ES7
2023	-67.5	28.5	-0.747547	33.9587	37.8743	64.0899	0.338806	0.0249452	0.00174713	0.0640944	1.28e-07	0.0975554	ES7
2023	-67.5	29.5	-0.752346	33.9408	37.7984	62.3282	0.338599	0.0248232	0.00173823	0.0636224	1.35e-07	0.0975964	ES7
2023	-67.5	30.5	-0.770339	33.9151	37.6592	58.4517	0.33849	0.0246314	0.00172372	0.0629911	1.48e-07	0.0976919	ES7
2023	-67.5	31.5	-0.830937	33.8731	37.3489	53.0414	0.339027	0.0243331	0.00170101	0.0621481	1.68e-07	0.0979235	ES7
2023	-67.5	32.5	-0.873729	33.8359	37.0914	47.1804	0.339554	0.0241016	0.00168348	0.0616069	1.98e-07	0.0980941	ES7
2023	-67.5	33.5	-0.85813	33.8078	36.9713	45.8704	0.340059	0.0239094	0.00167061	0.0612903	2.24e-07	0.0981268	ES5
2023	-67.5	34.5	-0.852373	33.7858	36.8399	47.9541	0.341084	0.0237127	0.00165711	0.0608208	2.25e-07	0.0982833	ES5
2023	-67.5	35.5	-0.890198	33.7898	36.9235	49.637	0.341368	0.0238402	0.00166627	0.0610022	2.06e-07	0.0979615	ES5
2023	-67.5	36.5	-0.888621	33.7935	36.9974	51.5092	0.341691	0.0240044	0.00167865	0.0614326	1.91e-07	0.0978226	ES5
2023	-67.5	37.5	-0.854889	33.7838	36.941	52.9536	0.342705	0.0239359	0.00167456	0.0614749	1.91e-07	0.0980133	ES5
2023	-67.5	38.5	-0.836994	33.752	36.6405	51.9924	0.343861	0.0235638	0.00164801	0.060819	2.02e-07	0.0985847	ES5
2023	-67.5	39.5	-0.858704	33.6953	36.0855	48.3628	0.345069	0.0229265	0.00160157	0.0594975	2.19e-07	0.0994556	ES5
2023	-67.5	40.5	-0.891366	33.6168	35.3143	46.8002	0.346416	0.0220312	0.00153586	0.0575768	2.48e-07	0.100722	ES5
2023	-67.5	41.5	-0.899243	33.5496	34.6351	48.3911	0.347924	0.0212227	0.00147568	0.0558103	2.86e-07	0.102038	ES5
2023	-67.5	42.5	-0.925331	33.4985	34.1772	50.6249	0.348287	0.020682	0.00143597	0.0546661	3.12e-07	0.102725	ES5
2023	-67.5	43.5	-1.0451	33.4194	33.3074	58.7092	0.34879	0.0197982	0.0013697	0.0527766	4.02e-07	0.104199	ES2
2023	-67.5	44.5	-1.04487	33.3954	32.8258	58.7034	0.348956	0.0192482	0.00132881	0.0516099	4.18e-07	0.105359	ES2
2023	-67.5	45.5	-1.07807	33.2557	31.2688	53.9586	0.352197	0.0177656	0.00121791	0.0486965	6.46e-07	0.109594	ES2
2023	-67.5	46.5	-1.22909	33.2838	30.9546	43.8863	0.355061	0.0176824	0.00121284	0.0484247	1.8e-06	0.110291	ES2
2023	-67.5	47.5	-1.42661	33.0567	29.0163	20.4982	0.360838	0.0162668	0.00109862	0.0445226	5.31e-06	0.11412	ES2
2023	-67.5	48.5	-1.37744	33.0176	27.2659	25.6848	0.362438	0.0141857	0.000938996	0.0401096	1.3e-06	0.120488	ES2
2023	-67.5	49.5	-1.74907	32.6814	26.0256	18.1408	0.367516	0.0137983	0.000915785	0.0399899	6.41e-06	0.121875	ES2
2023	-67.5	50.5	-1.476	32.8476	26.8783	51.0591	0.359801	0.013531	0.00089403	0.0394341	2.14e-06	0.121776	ES2
2023	-67.5	58.5	-1.5574	33.3373	28.8799	29.3826	0.354324	0.0156189	0.00105643	0.0430793	1.52e-06	0.116045	ES2
2023	-67.5	59.5	-1.3996	33.5071	30.3661	34.6719	0.34968	0.0168025	0.00114957	0.0459394	1.72e-06	0.11298	ES2
2023	-67.5	60.5	-1.09873	33.9683	32.1432	41.4896	0.349179	0.0176921	0.00121945	0.0483986	1.06e-06	0.112073	ES2
2023	-67.5	61.5	-0.865305	33.9301	33.0805	94.9773	0.34502	0.0184075	0.00127634	0.0501397	5.02e-07	0.109711	ES2
2023	-67.5	62.5	-0.936778	34.02	33.1335	82.5205	0.346406	0.0183706	0.001275	0.05043	5.43e-07	0.109954	ES2
2023	-67.5	63.5	-0.790541	34.0378	33.415	67.7788	0.344109	0.0184995	0.00128735	0.0513101	4.33e-07	0.1096	ES2
2023	-67.5	64.5	-0.714784	34.0509	32.6182	83.5953	0.3407	0.017157	0.00118897	0.049751	5.5e-07	0.113176	ES2
2023	-67.5	65.5	-0.689124	34.1032	32.9764	109.689	0.339849	0.0174128	0.00121002	0.0507472	4.71e-07	0.112645	ES2
2023	-67.5	66.5	-0.84953	34.1384	34.0318	108.061	0.34018	0.018683	0.00130472	0.0538358	4.57e-07	0.109104	ES2
2023	-67.5	67.5	-0.946959	34.1351	33.8355	129.014	0.339385	0.0184668	0.00128863	0.0541989	5.27e-07	0.109725	ES2
2023	-67.5	68.5	-0.97306	34.154	34.631	131.607	0.337484	0.0192563	0.00134892	0.0563901	5.02e-07	0.107569	ES2
2023	-67.5	69.5	-1.06373	34.1472	35.0262	138.343	0.336216	0.0197255	0.00138415	0.0577768	5.18e-07	0.106096	ES2
2023	-67.5	70.5	-1.06958	34.136	34.7532	149.972	0.336363	0.0194796	0.00136625	0.0579125	5.44e-07	0.106942	ES2
2023	-67.5	71.5	-1.07113	34.175	36.2151	197.146	0.333594	0.0210687	0.00148188	0.0603156	4.76e-07	0.102932	ES2
2023	-67.5	72.5	-1.0737	34.1696	36.5088	155.099	0.333618	0.0216052	0.00151768	0.0604915	4.22e-07	0.102008	ES2
2023	-67.5	73.5	-0.977004	34.1208	36.3473	102.98	0.333703	0.0215864	0.00151312	0.0602046	3.71e-07	0.102526	ES2
2023	-67.5	74.5	-0.944895	34.0927	36.47	110.102	0.334392	0.0217418	0.00152452	0.0617569	3.89e-07	0.102232	ES2
2023	-67.5	75.5	-0.9715	34.0835	36.7154	123.838	0.334913	0.0219742	0.00154239	0.0634228	4.41e-07	0.101473	ES2
2023	-67.5	76.5	-0.980025	34.0674	36.5182	137.132	0.336052	0.0217116	0.00152389	0.063385	4.77e-07	0.101864	ES2
2023	-67.5	77.5	-0.90593	34.0052	35.4362	125.677	0.33955	0.0203562	0.00142185	0.060587	4.88e-07	0.104489	ES2
2023	-67.5	78.5	-0.666039	33.9121	33.6677	117.263	0.342404	0.0182501	0.00126315	0.0564247	4.43e-07	0.109824	ES2
2023	-67.5	79.5	-0.546592	33.888	33.0095	126.164	0.342677	0.0174716	0.00120615	0.0551465	4.59e-07	0.112185	ES2
2023	-67.5	80.5	-0.603518	33.8865	33.3966	137.624	0.345348	0.0181344	0.00125507	0.0564703	4.7e-07	0.110548	ES2
2023	-67.5	81.5	-0.67846	34.2624	33.9081	94.4081	0.352463	0.0183998	0.00128031	0.0576992	6.8e-07	0.111612	ES3
2023	-67.5	82.5	-1.53655	32.9521	26.4919	32.4331	0.359017	0.0127761	0.000848331	0.0448149	2.37e-06	0.123817	ES2
2023	-67.5	83.5	-0.942237	33.3242	28.3516	29.149	0.352761	0.013745	0.000920987	0.0468272	1.11e-06	0.121007	ES2
2023	-67.5	84.5	-0.978473	34.186	30.432	9.65372	0.362092	0.0151124	0.00103762	0.0509973	1.27e-06	0.121087	ES2
2023	-67.5	128.5	-1.44746	33.5344	29.2946	34.0765	0.351869	0.0148702	0.000994988	0.0447194	9.09e-07	0.118433	ES2
2023	-67.5	144.5	-1.31925	33.8651	31.4723	154.98	0.343751	0.0181137	0.00123593	0.0539558	7.95e-07	0.114959	ES2
2023	-67.5	145.5	-1.5935	33.7461	29.7207	106.665	0.35293	0.0171408	0.00116583	0.0512359	1.45e-06	0.119187	ES2
2023	-67.5	146.5	-1.64464	33.849	29.8876	76.0688	0.351242	0.0173931	0.00118731	0.0513645	1.22e-06	0.117791	ES2
2023	-67.5	147.5	-1.50477	33.9994	32.1742	92.8303	0.343164	0.0197006	0.00135711	0.0558305	7.53e-07	0.111411	ES2
2023	-67.5	148.5	-1.43374	34.0895	34.6054	115.954	0.334777	0.022087	0.00153308	0.0608173	4.52e-07	0.104796	ES2
2023	-67.5	149.5	-1.40614	34.1189	36.003	103.18	0.330438	0.0234428	0.00163125	0.0636574	3e-07	0.101314	ES5
2023	-67.5	150.5	-1.38793	34.1315	36.5459	105.068	0.3277	0.0239078	0.00166399	0.0646923	2.74e-07	0.100217	ES7
2023	-67.5	151.5	-1.38614	34.1069	36.6585	83.3194	0.32568	0.0240793	0.00167384	0.0647735	2.46e-07	0.0998097	ES5
2023	-67.5	152.5	-1.39391	34.0636	36.3816	79.2849	0.325935	0.0238414	0.00165406	0.0635797	2.48e-07	0.100301	ES5
2023	-67.5	153.5	-1.38155	34.0775	36.7646	78.6972	0.324666	0.0241496	0.00167567	0.0639222	2.57e-07	0.0994876	ES5
2023	-67.5	154.5	-1.35088	34.111	37.3639	72.8862	0.322554	0.0246272	0.00171094	0.0647401	2.61e-07	0.0981538	ES7
2023	-67.5	155.5	-1.32797	34.1464	37.8389	71.3589	0.321672	0.0249613	0.00173575	0.0651398	2.64e-07	0.0972075	ES7
2023	-67.5	156.5	-1.37772	34.1654	37.876	78.599	0.325795	0.0249404	0.00173569	0.0641887	2.6e-07	0.0967743	ES7
2023	-67.5	157.5	-1.40512	34.1507	37.7313	89.5429	0.328699	0.0248902	0.00173261	0.0638067	2.43e-07	0.0967543	ES7
2023	-67.5	158.5	-1.33102	34.14	38.1638	81.6125	0.327734	0.0253646	0.00176547	0.0655062	2e-07	0.0960258	ES7
2023	-67.5	159.5	-1.22472	34.139	38.5012	75.4676	0.327183	0.0256359	0.0017844	0.0667	1.77e-07	0.0957218	ES7
2023	-67.5	160.5	-1.1568	34.1429	38.6155	74.1674	0.327652	0.0256481	0.00178525	0.0666786	1.71e-07	0.0957638	ES7
2023	-67.5	161.5	-1.12198	34.1429	38.6914	71.9719	0.327557	0.02572	0.00178986	0.0666555	1.7e-07	0.0957206	ES7
2023	-67.5	162.5	-1.08568	34.1413	38.86	68.4275	0.325691	0.0259423	0.00180453	0.0672877	1.74e-07	0.0955004	ES7
2023	-67.5	163.5	-1.03439	34.1445	39.1167	64.1057	0.323164	0.0262425	0.00182433	0.0682779	1.82e-07	0.095202	ES7
2023	-67.5	164.5	-1.01209	34.1503	39.177	67.3101	0.324224	0.026337	0.0018303	0.0687697	1.89e-07	0.0952121	ES7
2023	-67.5	165.5	-1.01218	34.1552	39.1483	74.2025	0.326248	0.0261915	0.00181992	0.0680325	1.81e-07	0.0952991	ES7
2023	-67.5	166.5	-1.01287	34.159	39.129	75.9974	0.328055	0.025896	0.00180007	0.0662918	1.69e-07	0.0953333	ES7
2023	-67.5	167.5	-1.01476	34.1627	39.0689	76.2105	0.329966	0.0254664	0.00177149	0.0638613	1.56e-07	0.0954244	ES7
2023	-67.5	168.5	-0.99886	34.1663	38.9498	76.9179	0.331256	0.0249487	0.00173654	0.0610238	1.48e-07	0.0957136	ES7
2023	-67.5	169.5	-0.954483	34.1733	38.9279	80.0597	0.330319	0.0245482	0.00170967	0.05876	1.49e-07	0.0959731	ES7
2023	-67.5	170.5	-0.943438	34.1763	38.9573	82.4016	0.329256	0.0242976	0.00169363	0.057475	1.52e-07	0.0959861	ES7
2023	-67.5	171.5	-0.971007	34.1663	38.8914	83.3025	0.3302	0.0240919	0.00168077	0.0566434	1.5e-07	0.0959446	ES7
2023	-67.5	172.5	-0.991251	34.152	38.8583	81.5321	0.330275	0.0240124	0.00167625	0.0563545	1.5e-07	0.0958221	ES7
2023	-67.5	173.5	-0.990142	34.1414	38.8583	80.7618	0.330305	0.0239805	0.00167474	0.0563329	1.47e-07	0.0957313	ES7
2023	-67.5	174.5	-0.984921	34.1368	38.8737	79.6588	0.330717	0.0239874	0.00167509	0.0564679	1.41e-07	0.0956596	ES7
2023	-67.5	175.5	-0.958362	34.1398	38.8117	79.3904	0.331864	0.0240154	0.0016765	0.0569819	1.32e-07	0.0958919	ES7
2023	-67.5	176.5	-0.912058	34.1483	38.6171	81.0416	0.334216	0.0240742	0.00167908	0.0578473	1.27e-07	0.0965215	ES7
2023	-67.5	177.5	-0.856499	34.147	38.5239	81.8644	0.335492	0.0241831	0.00168492	0.0584518	1.28e-07	0.096906	ES7
2023	-67.5	178.5	-0.812312	34.1327	38.4264	76.563	0.337287	0.0241752	0.00168408	0.058341	1.28e-07	0.0971475	ES7
2023	-67.5	179.5	-0.740231	34.0987	38.1556	64.0269	0.340489	0.023969	0.00167098	0.0574744	1.24e-07	0.0976952	ES7
2023	-67.5	180.5	-0.577356	34.0305	37.8274	51.6427	0.342984	0.0236461	0.00165025	0.0558458	1.23e-07	0.0984709	ES7
2023	-67.5	181.5	-0.36283	33.9638	37.7073	49.5927	0.34316	0.0234425	0.0016372	0.05428	1.25e-07	0.0990394	ES7
2023	-67.5	182.5	-0.225858	33.926	37.7299	53.4146	0.342518	0.0233948	0.0016342	0.0532502	1.27e-07	0.0992201	ES7
2023	-67.5	183.5	-0.235349	33.9162	37.742	55.0939	0.34218	0.02342	0.00163571	0.0529722	1.28e-07	0.0990696	ES7
2023	-67.5	184.5	-0.34708	33.9249	37.7115	53.9747	0.342187	0.0234584	0.00163783	0.0532761	1.27e-07	0.098762	ES7
2023	-67.5	185.5	-0.492466	33.944	37.7011	52.5939	0.342136	0.0234987	0.00164025	0.0538284	1.25e-07	0.0983663	ES7
2023	-67.5	186.5	-0.623505	33.9702	37.7652	54.504	0.341804	0.0235395	0.00164299	0.0544504	1.23e-07	0.0979343	ES7
2023	-67.5	187.5	-0.701196	33.9943	37.8932	58.6434	0.341512	0.0235984	0.00164686	0.0549563	1.21e-07	0.0975608	ES7
2023	-67.5	188.5	-0.733821	34.0168	38.0564	63.1241	0.340975	0.0236822	0.00165227	0.055403	1.22e-07	0.0972762	ES7
2023	-67.5	189.5	-0.748062	34.0413	38.2226	67.4096	0.34013	0.0237702	0.00165795	0.0558791	1.23e-07	0.097075	ES7
2023	-67.5	190.5	-0.775718	34.0721	38.3724	69.0771	0.339269	0.0238393	0.0016626	0.056479	1.23e-07	0.0969089	ES7
2023	-67.5	191.5	-0.807894	34.1095	38.5384	69.9966	0.338137	0.0239022	0.00166708	0.0573654	1.22e-07	0.0967587	ES7
2023	-67.5	192.5	-0.825781	34.1445	38.7117	73.2415	0.336598	0.0240051	0.00167443	0.0587434	1.22e-07	0.0966482	ES7
2023	-67.5	193.5	-0.839862	34.1725	38.7965	77.5181	0.33588	0.0241268	0.00168327	0.0604855	1.22e-07	0.0966825	ES7
2023	-67.5	194.5	-0.851816	34.1925	38.7947	80.2289	0.335778	0.0242392	0.00169152	0.0622279	1.22e-07	0.096845	ES7
2023	-67.5	195.5	-0.851932	34.2035	38.7876	81.5312	0.335716	0.0243485	0.00169905	0.0636696	1.23e-07	0.0969865	ES7
2023	-67.5	196.5	-0.824162	34.2095	38.8416	83.7509	0.335813	0.02444	0.00170537	0.0646269	1.23e-07	0.0970488	ES7
2023	-67.5	197.5	-0.796443	34.2116	38.8969	85.1826	0.335881	0.024528	0.00171167	0.0655126	1.23e-07	0.0970821	ES7
2023	-67.5	198.5	-0.810676	34.2139	38.9295	85.3464	0.336133	0.0246527	0.00172048	0.0670765	1.22e-07	0.0970322	ES7
2023	-67.5	199.5	-0.851048	34.2226	38.9877	86.6439	0.336808	0.0248285	0.00173365	0.06976	1.19e-07	0.0969131	ES7
2023	-67.5	200.5	-0.853665	34.227	39.2181	92.8285	0.336533	0.0251487	0.00175833	0.073273	1.14e-07	0.0965821	ES7
2023	-67.5	201.5	-0.838656	34.2197	39.3674	92.5475	0.337348	0.0253731	0.00177643	0.0755721	1.09e-07	0.0963407	ES7
2023	-67.5	202.5	-0.822077	34.2061	39.3548	89.7384	0.338943	0.025346	0.00177592	0.0756858	1.03e-07	0.0963214	ES7
2023	-67.5	203.5	-0.810421	34.1901	39.2922	87.594	0.340028	0.0252041	0.00176673	0.0748005	9.95e-08	0.0963603	ES7
2023	-67.5	204.5	-0.803399	34.1711	39.1934	85.6175	0.341043	0.0249879	0.00175218	0.0735777	9.65e-08	0.0964302	ES7
2023	-67.5	205.5	-0.800929	34.1471	39.11	84.2343	0.341379	0.0247991	0.00173917	0.0725968	9.52e-08	0.0964212	ES7
2023	-67.5	206.5	-0.807854	34.1231	39.0424	83.7265	0.341156	0.0246798	0.00173071	0.0720072	9.5e-08	0.096355	ES7
2023	-67.5	207.5	-0.819328	34.1052	38.9774	83.6331	0.341149	0.0246095	0.00172564	0.0716693	9.45e-08	0.096314	ES7
2023	-67.5	208.5	-0.816604	34.0941	38.9549	84.1668	0.341156	0.0245742	0.0017229	0.0714855	9.45e-08	0.0962926	ES7
2023	-67.5	209.5	-0.802014	34.0853	38.9531	84.3616	0.34124	0.0245347	0.00171994	0.0712174	9.44e-08	0.0962812	ES7
2023	-67.5	210.5	-0.791122	34.0754	38.9055	83.9447	0.341741	0.0244479	0.00171339	0.0704786	9.37e-08	0.0963183	ES7
2023	-67.5	211.5	-0.784273	34.0596	38.7697	82.0795	0.342665	0.0242731	0.00170011	0.068928	9.28e-08	0.0964533	ES7
2023	-67.5	212.5	-0.773767	34.0393	38.6072	80.1468	0.343233	0.0240939	0.00168644	0.0672494	9.21e-08	0.0966232	ES7
2023	-67.5	213.5	-0.75599	34.021	38.4781	79.7279	0.34373	0.0239558	0.00167565	0.0658894	9.15e-08	0.0967691	ES7
2023	-67.5	214.5	-0.736431	34.0045	38.4188	79.4902	0.344186	0.0238788	0.00166877	0.0646888	9.14e-08	0.0967833	ES7
2023	-67.5	215.5	-0.699618	33.991	38.3576	79.0604	0.344639	0.0238009	0.00166212	0.0634363	9.18e-08	0.0968933	ES7
2023	-67.5	216.5	-0.628335	33.979	38.2381	76.9005	0.345421	0.0236535	0.00165109	0.0617488	9.29e-08	0.0972639	ES7
2023	-67.5	217.5	-0.552158	33.958	38.1137	74.0565	0.345898	0.0234837	0.00163861	0.0595578	9.55e-08	0.0975905	ES7
2023	-67.5	218.5	-0.506424	33.9288	38.0053	72.9063	0.346006	0.0233016	0.0016257	0.0573144	9.75e-08	0.0977192	ES7
2023	-67.5	219.5	-0.537931	33.8919	37.8712	70.9701	0.346411	0.0230284	0.00160737	0.0551764	9.64e-08	0.0975726	ES7
2023	-67.5	220.5	-0.635394	33.8462	37.7915	66.777	0.347149	0.0226232	0.00158144	0.0526472	9.21e-08	0.0970063	ES7
2023	-67.5	221.5	-0.727778	33.7991	37.8749	64.1315	0.34763	0.0222393	0.00155753	0.0499399	8.73e-08	0.0961084	ES7
2023	-67.5	222.5	-0.791696	33.7532	37.9797	63.5439	0.347761	0.0219706	0.00154101	0.0478471	8.33e-08	0.0952901	ES7
2023	-67.5	223.5	-0.821689	33.7119	38.0059	63.3893	0.347737	0.0217819	0.00152933	0.0465016	8.06e-08	0.0948132	ES7
2023	-67.5	224.5	-0.819764	33.6786	38.022	63.4618	0.347479	0.0216875	0.00152328	0.0456746	7.97e-08	0.0945452	ES7
2023	-67.5	225.5	-0.81472	33.6539	38.0679	65.5859	0.347008	0.0216702	0.00152197	0.0451264	8.03e-08	0.0942952	ES7
2023	-67.5	226.5	-0.821373	33.6344	38.1098	68.7983	0.346488	0.0216922	0.00152319	0.0447341	8.15e-08	0.0940495	ES7
2023	-67.5	227.5	-0.844321	33.6148	38.1052	71.3393	0.346099	0.0217133	0.00152423	0.0443522	8.36e-08	0.0938391	ES7
2023	-67.5	228.5	-0.875792	33.5971	38.0533	72.9047	0.345903	0.0217145	0.00152399	0.0439893	8.4e-08	0.0937105	ES7
2023	-67.5	229.5	-0.90169	33.5838	37.9796	73.2831	0.345905	0.0216994	0.00152258	0.0437404	8.48e-08	0.0936823	ES7
2023	-67.5	230.5	-0.915194	33.5748	37.9281	73.0393	0.346009	0.0216911	0.00152192	0.0436662	8.53e-08	0.0936815	ES7
2023	-67.5	231.5	-0.916679	33.5694	37.9152	72.5325	0.346154	0.0216998	0.00152267	0.0437303	8.47e-08	0.093661	ES7
2023	-67.5	232.5	-0.916368	33.5676	37.9316	71.9878	0.346267	0.0217234	0.00152461	0.0438506	8.47e-08	0.093594	ES7
2023	-67.5	233.5	-0.917976	33.5676	37.9428	71.5971	0.346418	0.0217382	0.00152588	0.0439382	8.21e-08	0.0935444	ES7
2023	-67.5	234.5	-0.9178	33.5655	37.9401	71.227	0.346605	0.021734	0.00152565	0.0439793	8.12e-08	0.0935234	ES7
2023	-67.5	235.5	-0.914909	33.5618	37.9321	71.2038	0.346817	0.0217167	0.00152449	0.0439991	8.09e-08	0.0935171	ES7
2023	-67.5	236.5	-0.914314	33.5575	37.9172	71.0758	0.346986	0.0216965	0.00152321	0.0439705	8.07e-08	0.0935134	ES7
2023	-67.5	237.5	-0.920824	33.5532	37.8925	70.1545	0.34707	0.0216831	0.00152254	0.0438555	7.94e-08	0.093503	ES7
2023	-67.5	238.5	-0.93377	33.5495	37.8505	68.8472	0.347156	0.0216683	0.00152178	0.043701	7.83e-08	0.093509	ES7
2023	-67.5	239.5	-0.938076	33.5441	37.7943	67.9906	0.347311	0.0216312	0.00151941	0.043607	7.69e-08	0.0935705	ES7
2023	-67.5	240.5	-0.931687	33.5355	37.7299	67.128	0.347518	0.0215741	0.00151567	0.0435884	7.53e-08	0.0936697	ES7
2023	-67.5	241.5	-0.921114	33.5265	37.6707	66.4504	0.347672	0.0215228	0.00151224	0.0436091	7.48e-08	0.0937719	ES7
2023	-67.5	242.5	-0.905331	33.5175	37.6233	66.3368	0.347781	0.0214796	0.00150934	0.0436547	7.44e-08	0.0938702	ES7
2023	-67.5	243.5	-0.883549	33.5106	37.5977	67.3892	0.34788	0.0214447	0.00150705	0.0437445	7.38e-08	0.0939588	ES7
2023	-67.5	244.5	-0.861976	33.506	37.574	68.51	0.348006	0.0214106	0.00150485	0.0438117	7.36e-08	0.0940595	ES7
2023	-67.5	245.5	-0.847666	33.5006	37.5206	67.7942	0.348151	0.021372	0.00150223	0.0437598	7.31e-08	0.0941873	ES7
2023	-67.5	246.5	-0.845236	33.4945	37.4335	66.3617	0.348344	0.0213333	0.00149948	0.0436397	7.3e-08	0.0943343	ES7
2023	-67.5	247.5	-0.8444	33.489	37.347	65.3217	0.348567	0.0212969	0.0014969	0.0435582	7.32e-08	0.0944822	ES7
2023	-67.5	248.5	-0.835126	33.4859	37.3045	64.9338	0.3487	0.0212762	0.00149538	0.0435631	7.33e-08	0.0945869	ES7
2023	-67.5	249.5	-0.817767	33.4865	37.3231	65.5312	0.348698	0.0212783	0.00149539	0.0436549	7.35e-08	0.0946174	ES7
2023	-67.5	250.5	-0.791236	33.4915	37.4024	66.7167	0.34858	0.0212992	0.00149674	0.0438321	7.4e-08	0.0945883	ES7
2023	-67.5	251.5	-0.761529	33.5036	37.5319	68.0007	0.348367	0.0213508	0.00150019	0.0440878	7.46e-08	0.0945134	ES7
2023	-67.5	252.5	-0.726038	33.5168	37.6754	69.3519	0.348123	0.0214264	0.00150503	0.0443166	7.53e-08	0.0944369	ES7
2023	-67.5	253.5	-0.679974	33.5251	37.78	70.0934	0.348018	0.0215048	0.00150971	0.044449	7.64e-08	0.0944429	ES7
2023	-67.5	254.5	-0.639529	33.5303	37.8026	70.1852	0.348148	0.0215735	0.00151355	0.0444786	7.77e-08	0.0945699	ES7
2023	-67.5	255.5	-0.616293	33.5303	37.7441	69.8095	0.348345	0.0216031	0.00151489	0.0443886	7.89e-08	0.0947649	ES7
2023	-67.5	256.5	-0.602775	33.5277	37.6682	69.2896	0.348522	0.0216012	0.0015143	0.044225	7.96e-08	0.0949458	ES7
2023	-67.5	257.5	-0.594271	33.5246	37.619	69.6827	0.348605	0.0215985	0.00151382	0.0440586	7.99e-08	0.0950482	ES7
2023	-67.5	258.5	-0.5838	33.5202	37.6047	70.5984	0.348584	0.0216169	0.00151471	0.043908	8.06e-08	0.0950731	ES7
2023	-67.5	259.5	-0.568122	33.5176	37.6084	72.3461	0.348591	0.0216542	0.0015168	0.0437297	8.11e-08	0.0950869	ES7
2023	-67.5	260.5	-0.537428	33.5135	37.607	74.3271	0.348666	0.0216795	0.00151812	0.0434225	8.19e-08	0.0951554	ES7
2023	-67.5	261.5	-0.511508	33.5041	37.5481	74.3576	0.348859	0.0216684	0.00151703	0.042941	8.37e-08	0.0952889	ES7
2023	-67.5	262.5	-0.480032	33.4962	37.488	73.7383	0.348937	0.0216413	0.00151458	0.0423557	8.53e-08	0.0954538	ES7
2023	-67.5	263.5	-0.439463	33.4933	37.4348	73.0618	0.348908	0.0216082	0.00151167	0.0417784	8.61e-08	0.0956819	ES7
2023	-67.5	264.5	-0.407148	33.4923	37.3804	71.8057	0.348774	0.0215818	0.00150935	0.0412696	8.7e-08	0.0958996	ES7
2023	-67.5	265.5	-0.378017	33.4898	37.3245	69.5695	0.348565	0.0215559	0.00150714	0.0408116	8.89e-08	0.096102	ES7
2023	-67.5	266.5	-0.330688	33.4875	37.2797	67.0666	0.34829	0.0215275	0.00150486	0.0403783	9.13e-08	0.0963536	ES7
2023	-67.5	267.5	-0.288556	33.4857	37.2416	64.9375	0.348028	0.0214948	0.0015024	0.0399464	9.25e-08	0.0965748	ES7
2023	-67.5	268.5	-0.272424	33.48	37.1853	63.0019	0.348005	0.021443	0.00149881	0.0395727	9.21e-08	0.0967075	ES7
2023	-67.5	269.5	-0.291488	33.47	37.1128	62.4245	0.348254	0.0213826	0.00149484	0.0393112	9.04e-08	0.0967078	ES7
2023	-67.5	270.5	-0.340104	33.4561	37.0366	62.0528	0.348664	0.0213225	0.00149104	0.0391392	8.87e-08	0.0965773	ES7
2023	-67.5	271.5	-0.391243	33.4421	36.9796	61.1233	0.349051	0.0212736	0.00148807	0.0390633	8.71e-08	0.0964054	ES5
2023	-67.5	272.5	-0.436048	33.4312	36.9566	60.4245	0.349247	0.021242	0.00148637	0.0390868	8.56e-08	0.096213	ES5
2023	-67.5	273.5	-0.463999	33.4233	36.9594	59.7681	0.349257	0.0212184	0.00148512	0.0391235	8.51e-08	0.0960533	ES5
2023	-67.5	274.5	-0.461878	33.4209	36.9787	60.1082	0.349181	0.0211998	0.0014839	0.0390717	8.46e-08	0.0960059	ES5
2023	-67.5	275.5	-0.446531	33.4191	36.9835	61.1948	0.349095	0.0211747	0.00148195	0.0389081	8.6e-08	0.0960411	ES5
2023	-67.5	276.5	-0.437134	33.4169	36.9663	61.5539	0.349057	0.0211377	0.00147926	0.0387296	8.5e-08	0.0960985	ES5
2023	-67.5	277.5	-0.450674	33.4156	36.9318	60.7083	0.349114	0.0211004	0.00147663	0.0386329	8.64e-08	0.0961237	ES5
2023	-67.5	278.5	-0.474845	33.416	36.9069	58.8241	0.349183	0.0210703	0.00147457	0.0386123	8.72e-08	0.0961146	ES5
2023	-67.5	279.5	-0.491204	33.4182	36.9047	56.9992	0.349159	0.0210523	0.0014734	0.0386026	8.73e-08	0.0960892	ES5
2023	-67.5	280.5	-0.502544	33.4215	36.9213	55.8036	0.349072	0.021045	0.00147313	0.0386155	8.49e-08	0.09603	ES5
2023	-67.5	281.5	-0.540746	33.4228	36.9448	54.6682	0.348994	0.0210427	0.00147358	0.0388195	8.24e-08	0.0958377	ES5
2023	-67.5	282.5	-0.616225	33.4237	36.9869	53.2372	0.348766	0.0210425	0.00147441	0.0393117	8.23e-08	0.0954931	ES5
2023	-67.5	283.5	-0.681899	33.4273	37.0755	50.5489	0.347526	0.0209575	0.0014689	0.0398229	8.61e-08	0.0951739	ES7
2023	-67.5	284.5	-0.724015	33.4214	37.1116	48.0318	0.345142	0.0204704	0.00143553	0.0398477	9.72e-08	0.0950843	ES7
2023	-67.5	285.5	-0.745444	33.356	36.7369	38.8243	0.343642	0.0192114	0.00134939	0.0387986	1.15e-07	0.0956196	ES5
2023	-67.5	286.5	-0.737699	33.1598	35.6931	23.5713	0.343663	0.0174272	0.00122439	0.0364532	1.44e-07	0.0968528	ES5
2023	-67.5	287.5	-0.735562	32.9213	34.2201	19.611	0.344878	0.015343	0.00107371	0.0331181	1.89e-07	0.098993	ES5
2023	-67.5	288.5	-0.699258	32.7427	32.9213	17.2031	0.346601	0.0137928	0.000960724	0.0306016	2.54e-07	0.101457	ES5
2023	-67.5	289.5	-0.65667	32.5754	31.6435	13.2874	0.34784	0.0124649	0.000864041	0.028622	3.53e-07	0.104175	ES2
2023	-67.5	290.5	-0.601327	32.4276	30.3546	12.5785	0.348437	0.0110411	0.000759838	0.0266136	5.23e-07	0.107295	ES2
2023	-67.5	291.5	-0.815909	32.1379	28.7903	11.9052	0.348168	0.00990573	0.000682253	0.0257656	1.04e-06	0.109308	ES2
2023	-67.5	292.5	-1.04455	31.9646	27.7563	9.80931	0.346659	0.0093676	0.000649946	0.0257383	1.92e-06	0.111178	ES2
2023	-67.5	293.5	-1.28349	31.8758	27.9983	7.6084	0.340585	0.00955034	0.000670865	0.0270281	1.94e-06	0.109734	ES2
2023	-67.5	299.5	-1.37198	32.6613	27.0102	24.6758	0.355191	0.0128147	0.000862256	0.040249	3.55e-06	0.119271	ES2
2023	-67.5	300.5	-1.22519	33.1657	28.5279	31.4236	0.351861	0.0140535	0.000950635	0.0428119	1.04e-06	0.11772	ES2
2023	-67.5	301.5	-1.23929	33.533	30.8831	41.4034	0.345185	0.0165454	0.00113193	0.0478559	5.88e-07	0.11272	ES2
2023	-67.5	302.5	-1.2443	33.6831	33.2259	48.166	0.339387	0.0190582	0.00131298	0.0526556	3.8e-07	0.106419	ES2
2023	-67.5	303.5	-1.21541	33.7591	34.6098	53.4712	0.336796	0.020512	0.00141752	0.0554167	2.83e-07	0.102813	ES5
2023	-67.5	304.5	-1.16831	33.7928	35.2602	66.8687	0.337103	0.0211171	0.00146065	0.0567698	2.22e-07	0.10147	ES5
2023	-67.5	305.5	-1.07672	33.8545	35.7984	68.3921	0.336934	0.021593	0.0014944	0.0584098	1.88e-07	0.101051	ES5
2023	-67.5	306.5	-1.00631	33.9087	36.4497	67.4399	0.335634	0.0222116	0.00154014	0.0605906	1.6e-07	0.0998901	ES5
2023	-67.5	307.5	-0.953586	33.9456	36.8676	65.3769	0.33523	0.0226215	0.0015701	0.0623726	1.41e-07	0.0992599	ES5
2023	-67.5	308.5	-0.90757	33.9788	37.1713	62.4945	0.334859	0.0229901	0.00159643	0.0638416	1.31e-07	0.0989212	ES7
2023	-67.5	309.5	-0.892815	34.0124	37.3795	61.8422	0.333848	0.0233821	0.00162358	0.0649589	1.31e-07	0.0987247	ES7
2023	-67.5	310.5	-0.913878	34.0453	37.5339	63.6173	0.332891	0.0237704	0.00165028	0.0658515	1.32e-07	0.0985004	ES7
2023	-67.5	311.5	-0.944865	34.0676	37.5782	64.7468	0.332765	0.02406	0.00167064	0.0667004	1.32e-07	0.098412	ES7
2023	-67.5	312.5	-0.979379	34.0842	37.5392	65.886	0.333376	0.0242541	0.00168467	0.0675275	1.31e-07	0.0984627	ES7
2023	-67.5	313.5	-1.00851	34.0979	37.5279	68.0507	0.333907	0.0244226	0.00169686	0.0683764	1.28e-07	0.0984635	ES7
2023	-67.5	314.5	-1.03056	34.1093	37.5436	71.281	0.334391	0.0245805	0.00170848	0.0693449	1.25e-07	0.0984357	ES7
2023	-67.5	315.5	-1.04273	34.1209	37.611	75.6332	0.334906	0.0247642	0.0017224	0.0707221	1.23e-07	0.0983611	ES7
2023	-67.5	316.5	-1.04602	34.1303	37.7286	80.3062	0.335427	0.0249226	0.00173495	0.0724791	1.21e-07	0.09823	ES7
2023	-67.5	317.5	-1.03547	34.1379	37.8817	84.0412	0.335896	0.0249972	0.00174181	0.074416	1.21e-07	0.098103	ES7
2023	-67.5	318.5	-1.01438	34.1441	38.0528	85.7752	0.336259	0.0249986	0.00174383	0.0762452	1.21e-07	0.0979794	ES7
2023	-67.5	319.5	-0.996413	34.1451	38.1856	85.636	0.336721	0.0249599	0.00174304	0.0776549	1.23e-07	0.0978657	ES7
2023	-67.5	320.5	-0.987555	34.1436	38.2783	85.0922	0.337214	0.0249387	0.00174319	0.0785766	1.24e-07	0.0977313	ES7
2023	-67.5	321.5	-0.983079	34.142	38.3448	84.5677	0.337587	0.024945	0.00174474	0.0791508	1.26e-07	0.0976084	ES7
2023	-67.5	322.5	-0.97801	34.1402	38.3717	83.3924	0.337977	0.0249546	0.00174598	0.0794409	1.27e-07	0.0975641	ES7
2023	-67.5	323.5	-0.9702	34.138	38.4272	82.2863	0.33813	0.0250078	0.00175004	0.0796228	1.25e-07	0.0974528	ES7
2023	-67.5	324.5	-0.961989	34.1344	38.4913	81.7155	0.338115	0.0250846	0.00175593	0.0797444	1.23e-07	0.0972979	ES7
2023	-67.5	325.5	-0.957097	34.1311	38.5	81.7687	0.338118	0.0251319	0.00175924	0.0797389	1.22e-07	0.0972614	ES7
2023	-67.5	326.5	-0.950064	34.1308	38.5507	82.692	0.337754	0.0252049	0.0017642	0.0798443	1.19e-07	0.0971724	ES7
2023	-67.5	327.5	-0.943075	34.1351	38.6339	83.0653	0.337305	0.0253065	0.00177128	0.0801377	1.17e-07	0.0970459	ES7
2023	-67.5	328.5	-0.944879	34.1436	38.7261	83.8664	0.337003	0.0254153	0.00177902	0.0804749	1.15e-07	0.0968903	ES7
2023	-67.5	329.5	-0.949358	34.1517	38.7556	84.2387	0.336997	0.0254535	0.00178161	0.0805892	1.13e-07	0.0968606	ES7
2023	-67.5	330.5	-0.95239	34.1591	38.7019	84.2284	0.337293	0.0254151	0.00177868	0.0805282	1.11e-07	0.0970147	ES7
2023	-67.5	331.5	-0.947	34.1695	38.6956	87.2552	0.337096	0.0253924	0.001777	0.0805843	1.09e-07	0.0971414	ES7
2023	-67.5	332.5	-0.913621	34.1816	38.743	90.5123	0.336403	0.0253995	0.00177738	0.0807304	1.08e-07	0.0972865	ES7
2023	-67.5	333.5	-0.886318	34.1904	38.7875	92.3545	0.335929	0.0254183	0.00177879	0.0806932	1.08e-07	0.0973664	ES7
2023	-67.5	334.5	-0.876471	34.197	38.8143	92.9428	0.33576	0.0254362	0.00177999	0.0805181	1.07e-07	0.0973841	ES7
2023	-67.5	335.5	-0.864812	34.206	38.8682	93.4159	0.335413	0.0254711	0.00178229	0.0804863	1.06e-07	0.0973806	ES7
2023	-67.5	336.5	-0.855821	34.2153	38.9298	94.0564	0.334905	0.0255274	0.00178607	0.0805793	1.06e-07	0.0973607	ES7
2023	-67.5	337.5	-0.850589	34.2219	38.9397	94.4909	0.334856	0.0255732	0.0017889	0.0805021	1.07e-07	0.0974026	ES7
2023	-67.5	338.5	-0.839899	34.2253	38.9217	93.5423	0.335049	0.0256092	0.00179102	0.0800806	1.08e-07	0.0974728	ES7
2023	-67.5	339.5	-0.832115	34.2243	38.8727	92.2687	0.335592	0.0256488	0.00179321	0.079002	1.07e-07	0.0975149	ES7
2023	-67.5	340.5	-0.817523	34.2104	38.6059	88.341	0.337235	0.0255918	0.00178794	0.0767501	1.08e-07	0.0978858	ES7
2023	-67.5	341.5	-0.793717	34.194	38.5131	81.3261	0.33657	0.0256445	0.00178988	0.0745177	1.13e-07	0.0979365	ES7
2023	-67.5	342.5	-0.781413	34.1933	38.5441	84.6615	0.334886	0.0257243	0.00179397	0.0731989	1.2e-07	0.0978796	ES7
2023	-67.5	343.5	-0.790857	34.2023	38.5837	87.1193	0.333978	0.0257952	0.00179801	0.0727572	1.25e-07	0.0978099	ES7
2023	-67.5	344.5	-0.804763	34.2092	38.6112	87.6968	0.333332	0.0258392	0.00180045	0.0722781	1.26e-07	0.0977205	ES7
2023	-67.5	345.5	-0.815178	34.2126	38.6045	87.432	0.332947	0.0258433	0.00180053	0.0716136	1.26e-07	0.0976868	ES7
2023	-67.5	346.5	-0.82127	34.2131	38.5921	86.8329	0.332812	0.0258257	0.0017993	0.0708439	1.26e-07	0.0976639	ES7
2023	-67.5	347.5	-0.823948	34.2122	38.576	85.1544	0.332686	0.0257973	0.00179769	0.0700841	1.25e-07	0.0976558	ES7
2023	-67.5	348.5	-0.827664	34.2074	38.5257	82.7552	0.332711	0.0257494	0.00179488	0.0694069	1.25e-07	0.0976957	ES7
2023	-67.5	349.5	-0.835535	34.2019	38.4674	81.1084	0.332958	0.0257011	0.00179192	0.0689059	1.25e-07	0.0977369	ES7
2023	-67.5	350.5	-0.839064	34.1963	38.4168	79.9686	0.333188	0.0256625	0.0017895	0.0686236	1.25e-07	0.0977892	ES7
2023	-67.5	351.5	-0.840209	34.1912	38.3845	79.2925	0.333369	0.0256439	0.00178843	0.0684934	1.26e-07	0.0978177	ES7
2023	-67.5	352.5	-0.839247	34.1889	38.3758	79.0402	0.333535	0.0256485	0.00178896	0.0684771	1.26e-07	0.0978205	ES7
2023	-67.5	353.5	-0.837633	34.1895	38.3825	79.6548	0.333713	0.0256649	0.00179036	0.0685677	1.26e-07	0.0978164	ES7
2023	-67.5	354.5	-0.84157	34.1924	38.4013	81.3608	0.333791	0.0256951	0.00179276	0.0687385	1.25e-07	0.0977825	ES7
2023	-67.5	355.5	-0.847451	34.1923	38.3941	81.4031	0.334006	0.025709	0.00179404	0.0688694	1.25e-07	0.0977742	ES7
2023	-67.5	356.5	-0.848316	34.1887	38.3749	80.241	0.334457	0.0257106	0.00179441	0.0689664	1.24e-07	0.0977806	ES7
2023	-67.5	357.5	-0.839414	34.1864	38.3812	79.0478	0.334639	0.025722	0.00179519	0.0691408	1.24e-07	0.0977856	ES7
2023	-67.5	358.5	-0.813604	34.1871	38.4242	79.0038	0.334779	0.0257375	0.0017961	0.0693103	1.24e-07	0.0977982	ES7
2023	-67.5	359.5	-0.791288	34.186	38.4406	79.5164	0.335142	0.0257323	0.0017959	0.069323	1.23e-07	0.0978347	ES7
2023	-66.5	0.5	-0.641621	34.1671	38.5703	74.0297	0.336119	0.0256596	0.00179342	0.0692649	1.2e-07	0.0980017	ES7
2023	-66.5	1.5	-0.600555	34.1625	38.5031	77.9537	0.335792	0.02559	0.00178763	0.0688595	1.23e-07	0.0982731	ES7
2023	-66.5	2.5	-0.54337	34.1504	38.4275	74.4823	0.336587	0.0254346	0.00177732	0.0679882	1.19e-07	0.098545	ES7
2023	-66.5	3.5	-0.516182	34.1333	38.4798	69.5452	0.336218	0.025352	0.00177324	0.0670722	1.16e-07	0.098412	ES7
2023	-66.5	4.5	-0.549457	34.1206	38.484	68.2573	0.335673	0.0253212	0.00177201	0.0663787	1.17e-07	0.0981764	ES7
2023	-66.5	5.5	-0.591215	34.1112	38.4261	69.404	0.335598	0.0252816	0.00176941	0.0659221	1.17e-07	0.0980624	ES7
2023	-66.5	6.5	-0.619956	34.1003	38.3507	68.0799	0.335797	0.0252452	0.00176712	0.0657722	1.17e-07	0.0980302	ES7
2023	-66.5	7.5	-0.6142	34.0902	38.3515	67.0262	0.335299	0.025266	0.00176874	0.0658629	1.19e-07	0.0979886	ES7
2023	-66.5	8.5	-0.592814	34.0869	38.388	67.191	0.334887	0.0252889	0.00177028	0.0658828	1.21e-07	0.0979807	ES7
2023	-66.5	9.5	-0.583184	34.0889	38.4286	66.1595	0.334656	0.0252917	0.00177027	0.0657285	1.24e-07	0.0979435	ES7
2023	-66.5	10.5	-0.594514	34.0917	38.4391	65.3025	0.334269	0.0252387	0.00176609	0.0653128	1.27e-07	0.0979034	ES7
2023	-66.5	11.5	-0.63025	34.0889	38.4013	65.0789	0.333785	0.0251532	0.00175934	0.064808	1.34e-07	0.0978465	ES7
2023	-66.5	12.5	-0.652407	34.0813	38.3411	65.4724	0.333614	0.0250735	0.00175358	0.064488	1.38e-07	0.0978483	ES7
2023	-66.5	13.5	-0.65107	34.0772	38.3191	64.4748	0.333525	0.0250344	0.00175116	0.0643963	1.39e-07	0.0978669	ES7
2023	-66.5	14.5	-0.653029	34.0778	38.3026	63.7123	0.333608	0.0250179	0.00175028	0.0643953	1.35e-07	0.0978885	ES7
2023	-66.5	15.5	-0.658038	34.073	38.2395	62.7844	0.334342	0.0250201	0.00175095	0.0645375	1.27e-07	0.0979623	ES7
2023	-66.5	16.5	-0.66494	34.0468	38.0744	59.1103	0.336853	0.02501	0.00175158	0.0648783	1.2e-07	0.0980813	ES7
2023	-66.5	17.5	-0.65756	34.0035	38.0109	60.2932	0.338233	0.0251129	0.00175957	0.0655901	1.19e-07	0.0979199	ES7
2023	-66.5	18.5	-0.62009	33.9839	37.9985	69.9522	0.33933	0.0251782	0.00176431	0.0661477	1.19e-07	0.0979447	ES7
2023	-66.5	19.5	-0.575193	33.9843	37.9874	70.5081	0.340084	0.0251872	0.00176515	0.066399	1.17e-07	0.0981455	ES7
2023	-66.5	20.5	-0.547445	33.9853	37.9764	70.2269	0.340514	0.0251775	0.00176462	0.0664769	1.16e-07	0.0982856	ES7
2023	-66.5	21.5	-0.520887	33.9851	37.9801	69.996	0.340776	0.0251734	0.00176443	0.0665132	1.15e-07	0.0983807	ES7
2023	-66.5	22.5	-0.493548	33.9845	37.9979	70.2649	0.340946	0.0251772	0.00176482	0.0665334	1.14e-07	0.0984437	ES7
2023	-66.5	23.5	-0.47787	33.9833	38.0112	70.5557	0.341095	0.0251819	0.00176526	0.0664797	1.14e-07	0.0984658	ES7
2023	-66.5	24.5	-0.479022	33.9813	38.0112	71.0034	0.341211	0.0251741	0.00176474	0.0662939	1.15e-07	0.0984451	ES7
2023	-66.5	25.5	-0.488833	33.9811	38.0072	71.4311	0.341279	0.0251589	0.00176365	0.0660731	1.15e-07	0.0984131	ES7
2023	-66.5	26.5	-0.494345	33.9827	38.0118	70.8417	0.341292	0.0251494	0.001763	0.0658881	1.15e-07	0.0983918	ES7
2023	-66.5	27.5	-0.499136	33.9839	38.0229	69.9917	0.341224	0.0251349	0.00176189	0.0656455	1.16e-07	0.0983549	ES7
2023	-66.5	28.5	-0.506377	33.9842	38.0436	69.6197	0.340958	0.0250991	0.0017591	0.065269	1.17e-07	0.0982843	ES7
2023	-66.5	29.5	-0.511277	33.9834	38.0704	69.6855	0.340436	0.025042	0.00175462	0.0648124	1.19e-07	0.098206	ES7
2023	-66.5	30.5	-0.523027	33.9804	38.0972	68.7993	0.339649	0.0249861	0.00175009	0.064343	1.21e-07	0.0980856	ES7
2023	-66.5	31.5	-0.549088	33.9762	38.1476	66.1523	0.338464	0.0249683	0.00174802	0.0639017	1.26e-07	0.0978469	ES7
2023	-66.5	32.5	-0.572709	33.9746	38.2447	60.9986	0.336705	0.0250079	0.00174988	0.063644	1.36e-07	0.0975327	ES7
2023	-66.5	33.5	-0.540608	33.9702	38.3482	54.2618	0.335286	0.0249893	0.00174831	0.0635639	1.53e-07	0.0974225	ES7
2023	-66.5	34.5	-0.53785	33.9387	38.1611	55.6569	0.336949	0.0247509	0.00173152	0.063014	1.59e-07	0.097632	ES7
2023	-66.5	35.5	-0.64753	33.9047	37.8752	59.8759	0.339745	0.0246526	0.00172494	0.0628246	1.57e-07	0.0975798	ES7
2023	-66.5	36.5	-0.700304	33.8885	37.7467	63.1361	0.341258	0.024731	0.00173184	0.0633298	1.52e-07	0.0975259	ES7
2023	-66.5	37.5	-0.677238	33.8816	37.683	64.3942	0.342296	0.0247629	0.00173514	0.0638605	1.48e-07	0.0976945	ES7
2023	-66.5	38.5	-0.653306	33.8751	37.676	63.1377	0.342536	0.0248099	0.00173839	0.0640767	1.49e-07	0.0977484	ES7
2023	-66.5	39.5	-0.661233	33.8656	37.6238	60.5582	0.342625	0.024781	0.00173595	0.063855	1.56e-07	0.0977518	ES7
2023	-66.5	40.5	-0.65668	33.8548	37.557	58.8545	0.342662	0.0247065	0.00173093	0.0636582	1.64e-07	0.0978225	ES7
2023	-66.5	41.5	-0.685899	33.8367	37.456	59.6651	0.342881	0.024616	0.00172415	0.0633603	1.72e-07	0.0977833	ES7
2023	-66.5	42.5	-0.763922	33.8003	37.1823	57.9244	0.343756	0.0243106	0.00170176	0.0625133	1.87e-07	0.0978048	ES7
2023	-66.5	43.5	-0.825096	33.7532	36.7951	56.9119	0.344935	0.023819	0.00166616	0.061298	2.08e-07	0.0981009	ES5
2023	-66.5	44.5	-0.862057	33.7151	36.3963	56.4746	0.34563	0.0233558	0.00163259	0.060164	2.26e-07	0.0986227	ES5
2023	-66.5	45.5	-0.89353	33.6653	35.8	53.2945	0.346574	0.0226843	0.00158285	0.0585078	2.56e-07	0.0996815	ES5
2023	-66.5	46.5	-0.92555	33.6028	35.1602	59.2301	0.347779	0.0218977	0.00152461	0.0565919	3.2e-07	0.100747	ES5
2023	-66.5	47.5	-0.950478	33.5319	34.2314	63.0081	0.349771	0.0208221	0.00144353	0.0541415	5.04e-07	0.102799	ES2
2023	-66.5	48.5	-0.950946	33.5065	33.5699	68.2303	0.350272	0.0199828	0.00137987	0.0522758	4.64e-07	0.104577	ES2
2023	-66.5	49.5	-1.01554	33.3574	31.4975	66.5191	0.352831	0.0178945	0.00122232	0.0480667	1.08e-06	0.109984	ES2
2023	-66.5	50.5	-1.0486	33.403	30.9907	53.9608	0.352909	0.0171705	0.00117087	0.0468516	8.87e-07	0.112457	ES2
2023	-66.5	51.5	-1.34624	33.5745	32.0938	54.6756	0.354772	0.018722	0.0012879	0.0498871	9.85e-07	0.108491	ES2
2023	-66.5	55.5	-1.66302	33.2803	30.4769	29.9726	0.353018	0.0180559	0.0012363	0.0479732	1.34e-06	0.109724	ES2
2023	-66.5	56.5	-1.58837	33.219	29.5077	41.062	0.356306	0.0169122	0.00114792	0.0452448	1.88e-06	0.113178	ES2
2023	-66.5	57.5	-1.4689	33.3015	29.5403	37.3564	0.355015	0.0166112	0.00112691	0.044699	1.18e-06	0.11373	ES2
2023	-66.5	58.5	-1.27512	33.464	30.8905	42.655	0.351399	0.0173869	0.00118853	0.0466263	7.48e-07	0.110975	ES2
2023	-66.5	59.5	-1.13347	33.6293	32.7035	51.9298	0.347719	0.0188982	0.00130482	0.0500251	5.25e-07	0.106982	ES2
2023	-66.5	60.5	-1.10687	33.7293	33.9844	57.441	0.345921	0.0202445	0.00140632	0.0527806	3.94e-07	0.103951	ES2
2023	-66.5	61.5	-1.13135	33.7763	34.5657	60.847	0.345208	0.0209208	0.00145584	0.0539362	3.36e-07	0.102579	ES5
2023	-66.5	62.5	-1.17574	33.8148	34.8737	61.6985	0.344885	0.0212704	0.00148173	0.0545732	3.09e-07	0.101819	ES5
2023	-66.5	63.5	-1.16643	33.8496	35.1365	61.6341	0.343971	0.0214716	0.00149711	0.0549755	2.97e-07	0.101419	ES5
2023	-66.5	64.5	-1.17865	33.8731	35.4502	64.4239	0.342867	0.0217344	0.00151613	0.0554657	2.93e-07	0.100786	ES5
2023	-66.5	65.5	-1.19434	33.9014	35.6873	69.1082	0.342134	0.0218979	0.00152818	0.0558511	2.94e-07	0.100389	ES5
2023	-66.5	66.5	-1.18829	33.9395	35.8919	71.6986	0.341745	0.0219881	0.00153521	0.0561933	2.92e-07	0.100246	ES5
2023	-66.5	67.5	-1.16045	33.9671	36.0856	74.9867	0.340794	0.0220379	0.00153899	0.0564122	2.89e-07	0.100185	ES5
2023	-66.5	68.5	-1.13424	34.0189	36.278	84.4941	0.33942	0.0220216	0.00153989	0.0569637	3e-07	0.100352	ES5
2023	-66.5	69.5	-1.09128	34.0674	36.5061	95.734	0.337898	0.0220591	0.00154494	0.0576374	3.07e-07	0.100483	ES5
2023	-66.5	70.5	-1.05106	34.0716	36.5916	91.8643	0.337027	0.0221024	0.00154837	0.0578527	3.03e-07	0.100524	ES5
2023	-66.5	71.5	-1.00747	34.061	36.6435	87.6652	0.336576	0.0221716	0.00155367	0.0583891	2.96e-07	0.10051	ES5
2023	-66.5	72.5	-0.978031	34.0457	36.5725	81.8842	0.336716	0.0221746	0.00155356	0.0586735	2.89e-07	0.100707	ES5
2023	-66.5	73.5	-0.950408	34.0304	36.4903	83.1624	0.337205	0.0221604	0.00155237	0.0586475	2.79e-07	0.100885	ES5
2023	-66.5	74.5	-0.958164	34.0255	36.5413	87.3626	0.337216	0.0222282	0.0015578	0.0599783	3e-07	0.100744	ES5
2023	-66.5	75.5	-0.984249	34.025	36.6989	99.9324	0.336667	0.0223485	0.00156697	0.0619743	3.45e-07	0.100371	ES5
2023	-66.5	76.5	-1.00858	34.018	36.7199	104.261	0.336557	0.0223777	0.0015684	0.062947	3.74e-07	0.100214	ES2
2023	-66.5	77.5	-1.04184	34.0118	36.7419	103.622	0.336324	0.0223695	0.00156622	0.0636078	4.01e-07	0.0999713	ES2
2023	-66.5	78.5	-1.04102	33.9837	36.3275	104.108	0.337399	0.0219587	0.00153393	0.0633451	4.12e-07	0.100856	ES2
2023	-66.5	79.5	-1.04179	33.948	35.7937	102.875	0.339047	0.0214108	0.00149172	0.0625876	4.42e-07	0.102114	ES2
2023	-66.5	80.5	-1.0237	33.8889	35.1179	102.8	0.340943	0.0206992	0.0014382	0.0611561	4.85e-07	0.103571	ES2
2023	-66.5	81.5	-1.02841	33.8228	34.3763	89.7882	0.341467	0.0198774	0.00137743	0.0593298	5.44e-07	0.105038	ES2
2023	-66.5	82.5	-1.05752	33.664	32.3222	50.2976	0.345452	0.0177806	0.0012223	0.0549821	7.39e-07	0.109875	ES2
2023	-66.5	83.5	-0.971878	33.6888	32.4868	59.3538	0.345028	0.0179954	0.00123584	0.0551517	6.61e-07	0.109864	ES2
2023	-66.5	84.5	-1.03378	33.869	33.9435	89.5452	0.344257	0.019359	0.00133834	0.0578981	7.2e-07	0.106849	ES2
2023	-66.5	85.5	-1.09615	33.8252	34.2856	96.9688	0.341471	0.019767	0.00137137	0.0588014	7.15e-07	0.105255	ES2
2023	-66.5	86.5	-1.32422	33.6776	33.4409	81.2931	0.3412	0.0192874	0.00133468	0.0576813	1.07e-06	0.106006	ES2
2023	-66.5	87.5	-1.15453	33.7392	33.6235	88.8745	0.340714	0.0190907	0.00132149	0.0573345	9.91e-07	0.106605	ES2
2023	-66.5	88.5	-1.2334	33.606	32.2401	79.8024	0.344316	0.0178649	0.00122912	0.054699	2.66e-06	0.110188	ES2
2023	-66.5	89.5	-0.947346	33.7002	32.4184	85.1777	0.341705	0.0173591	0.00119366	0.0538371	7.81e-07	0.111297	ES2
2023	-66.5	90.5	-0.913866	33.7209	32.0924	93.6725	0.341815	0.0169965	0.00116893	0.0534076	8.04e-07	0.112739	ES2
2023	-66.5	91.5	-0.847275	33.7922	33.6066	150.973	0.339742	0.0185163	0.00128319	0.0566614	6.6e-07	0.109263	ES2
2023	-66.5	92.5	-0.846993	33.7669	33.426	163.347	0.34158	0.0183739	0.0012726	0.0562951	6.92e-07	0.109763	ES2
2023	-66.5	93.5	-0.909994	33.7213	33.1412	152.102	0.344476	0.0182356	0.00126116	0.0556829	7.86e-07	0.110056	ES2
2023	-66.5	94.5	-1.00625	33.6554	32.5486	134.524	0.348198	0.0178682	0.00123228	0.0545927	1.01e-06	0.111271	ES2
2023	-66.5	95.5	-0.801638	33.8023	33.2767	115.477	0.349372	0.0185007	0.00127661	0.0556281	7.55e-07	0.110424	ES2
2023	-66.5	104.5	-1.69749	33.503	29.258	51.8151	0.360979	0.0152018	0.0010191	0.0458233	3.11e-06	0.117448	ES2
2023	-66.5	105.5	-1.71254	33.3086	29.0953	48.2701	0.360478	0.0154706	0.0010354	0.0460088	6.59e-06	0.116703	ES2
2023	-66.5	106.5	-1.65724	33.2934	28.89	52.0696	0.358497	0.0148919	0.000989365	0.0445557	7.91e-06	0.117977	ES2
2023	-66.5	107.5	-1.26524	33.4802	29.751	54.0737	0.352491	0.0148961	0.000990016	0.0445121	2.61e-06	0.117055	ES2
2023	-66.5	108.5	-0.858972	33.7144	30.9858	56.357	0.347689	0.0154239	0.00103606	0.0459836	9.67e-07	0.115877	ES2
2023	-66.5	109.5	-0.803937	33.7974	31.4736	78.5858	0.349764	0.0164052	0.00111294	0.0484215	6.78e-07	0.114966	ES2
2023	-66.5	110.5	-1.07021	33.7104	31.146	82.3229	0.352618	0.0170267	0.00115735	0.0497089	5.87e-07	0.114384	ES2
2023	-66.5	114.5	-1.70341	33.2985	29.2568	47.8508	0.364099	0.0163839	0.00110069	0.047206	1.7e-06	0.116332	ES2
2023	-66.5	115.5	-1.64333	33.3656	30.0306	43.3622	0.360865	0.0169338	0.0011411	0.0483136	1.85e-06	0.113932	ES2
2023	-66.5	116.5	-1.57632	33.4054	31.1345	32.8558	0.356772	0.0178684	0.00121335	0.0507159	3.54e-06	0.110501	ES2
2023	-66.5	117.5	-1.49015	33.4621	31.6969	37.9231	0.355405	0.0181075	0.00123427	0.0516363	4.64e-06	0.109678	ES2
2023	-66.5	118.5	-1.27402	33.6519	33.1058	64.2438	0.349657	0.0190914	0.00130989	0.0540098	6.29e-07	0.10678	ES2
2023	-66.5	119.5	-1.25684	33.6311	32.8946	66.191	0.349519	0.0187634	0.00128569	0.0533527	6.11e-07	0.107362	ES2
2023	-66.5	120.5	-1.2364	33.5924	32.3169	60.6093	0.351644	0.0180166	0.00123015	0.0516331	6.49e-07	0.10887	ES2
2023	-66.5	121.5	-1.27631	33.5962	32.5118	59.5379	0.351031	0.0183651	0.00125537	0.0522373	6.88e-07	0.108183	ES2
2023	-66.5	122.5	-1.42777	33.6421	32.5967	65.8349	0.349376	0.0188395	0.00129035	0.05341	1.28e-06	0.108212	ES2
2023	-66.5	123.5	-1.28343	33.8165	34.0139	92.6722	0.344274	0.0201732	0.00139076	0.0565279	5.53e-07	0.10552	ES2
2023	-66.5	124.5	-1.27351	33.7414	33.3497	77.6114	0.345732	0.0195087	0.00134009	0.0548144	5.63e-07	0.106784	ES2
2023	-66.5	125.5	-1.32949	33.6474	32.2051	55.4145	0.348801	0.0183825	0.00125751	0.052253	6.32e-07	0.109003	ES2
2023	-66.5	126.5	-1.48401	33.482	30.9946	52.3348	0.351136	0.01747	0.00118934	0.0501644	1.24e-06	0.111347	ES2
2023	-66.5	127.5	-1.44709	33.4339	29.9322	37.7092	0.355554	0.0163139	0.0011028	0.0479117	2.44e-06	0.115273	ES2
2023	-66.5	128.5	-1.18527	33.6966	31.781	71.4851	0.349503	0.01773	0.00121065	0.0512801	6.78e-07	0.111879	ES2
2023	-66.5	129.5	-1.14235	33.8148	33.0836	105.221	0.345382	0.0190546	0.00130845	0.0539783	5.54e-07	0.109148	ES2
2023	-66.5	130.5	-1.26612	34.0677	33.0421	65.2791	0.349264	0.018917	0.00129885	0.0538062	7.86e-07	0.110498	ES2
2023	-66.5	131.5	-1.29202	33.865	33.2163	86.8334	0.342188	0.0194593	0.00133971	0.0547223	5.97e-07	0.107972	ES2
2023	-66.5	132.5	-1.20877	33.8676	32.7564	88.2314	0.343478	0.0187512	0.00128883	0.0531866	5.58e-07	0.109542	ES2
2023	-66.5	133.5	-1.14287	33.9152	33.0029	59.6606	0.343269	0.0188124	0.00129484	0.0533771	5.32e-07	0.109116	ES2
2023	-66.5	134.5	-1.0939	33.9098	32.6222	79.8319	0.344488	0.0181292	0.00124534	0.0521187	5.76e-07	0.110699	ES2
2023	-66.5	135.5	-1.05302	33.8685	32.2504	80.213	0.345259	0.0177112	0.00121348	0.0514806	6.44e-07	0.112172	ES2
2023	-66.5	136.5	-1.42351	33.6873	30.4635	54.4567	0.350668	0.0165491	0.00112076	0.0487147	1.83e-06	0.115999	ES2
2023	-66.5	137.5	-1.21535	33.9147	32.7454	95.9149	0.341943	0.0185458	0.00126942	0.0528861	7.48e-07	0.109674	ES2
2023	-66.5	138.5	-1.38436	33.8847	32.6236	101.715	0.342633	0.0186618	0.00127854	0.0535883	8.9e-07	0.109595	ES2
2023	-66.5	139.5	-1.3004	34.1008	33.4653	117.234	0.342976	0.0191675	0.00131888	0.0554519	9.54e-07	0.109239	ES2
2023	-66.5	140.5	-1.14821	34.0429	33.8517	118.013	0.340322	0.0197175	0.00136203	0.0568713	5.71e-07	0.108333	ES2
2023	-66.5	141.5	-1.17177	34.025	33.6333	111.823	0.340916	0.0196757	0.00136171	0.0571057	5.88e-07	0.108453	ES2
2023	-66.5	142.5	-1.31117	33.936	32.6336	125.927	0.342459	0.0189215	0.00130402	0.055623	8.67e-07	0.110772	ES2
2023	-66.5	143.5	-1.29731	34.0065	33.9297	144.994	0.337589	0.0204423	0.00141591	0.0584241	5.78e-07	0.106848	ES2
2023	-66.5	144.5	-1.37297	34.0198	34.6446	164.626	0.335441	0.0215247	0.00149279	0.0602893	5.25e-07	0.105064	ES2
2023	-66.5	145.5	-1.39485	34.0572	35.5489	116.144	0.332726	0.0225186	0.00156612	0.0619429	4.67e-07	0.102484	ES2
2023	-66.5	146.5	-1.41019	34.036	34.6579	99.8278	0.334994	0.0216613	0.00150385	0.0601474	5.13e-07	0.104722	ES2
[truncated: 42,565 more rows]
