# Supplementary material for: Global biogeography of microbes driving ocean ecological status under climate change
Source: Nat Commun. 2024 May 31;15:4657. doi: 10.1038/s41467-024-49124-0 (PMC11143227; doi:10.1038/s41467-024-49124-0)
Supplement: Supplementary file 12 — Supplementary Data 9 [file 41467_2024_49124_MOESM12_ESM.xlsx]

## Sheet: RandomForestClassifier
max_depth	min_samples_split	n_estimators	Accuracy
NONE	2	100	0.98281
30	2	100	0.982667
20	2	100	0.982429
30	2	200	0.982429
NONE	2	200	0.982238
30	2	50	0.98219
NONE	2	50	0.982095
20	2	200	0.982
NONE	5	200	0.981952
20	2	50	0.981857
30	5	100	0.981571
30	5	200	0.981381
20	5	200	0.981333
30	5	50	0.981238
20	5	100	0.980857
NONE	5	50	0.98081
20	5	50	0.980762
NONE	5	100	0.980571
NONE	2	10	0.979619
30	2	10	0.979524
30	5	10	0.979238
NONE	10	100	0.979143
NONE	5	10	0.979095
30	10	200	0.979048
30	10	100	0.978952
NONE	10	200	0.978762
20	10	200	0.978762
NONE	10	50	0.978476
20	5	10	0.978476
30	10	50	0.978476
20	10	50	0.978238
20	10	100	0.977952
20	2	10	0.977905
NONE	10	10	0.976571
20	10	10	0.976286
30	10	10	0.976143
10	2	200	0.964524
10	2	100	0.964476
10	2	50	0.964333
10	5	100	0.963619
10	5	200	0.963571
10	5	50	0.963095
10	10	200	0.962667
10	10	50	0.962524
10	10	100	0.962286
10	2	10	0.961143
10	5	10	0.961048
10	10	10	0.959238

## Sheet: SVC
C	gamma	kernel	Accuracy
10	auto	rbf	0.908238
10	0.1	rbf	0.908238
1	auto	rbf	0.878429
1	0.1	rbf	0.878429
10	0.01	rbf	0.867571
1	0.01	rbf	0.822476
0.1	auto	rbf	0.798571
0.1	0.1	rbf	0.798571
10	scale	rbf	0.785476
10	scale	linear	0.757
10	auto	linear	0.757
10	0.01	linear	0.757
10	0.1	linear	0.757
0.1	0.01	rbf	0.752143
0.1	scale	linear	0.743333
0.1	auto	linear	0.743333
0.1	0.01	linear	0.743333
0.1	0.1	linear	0.743333
1	scale	linear	0.742714
1	auto	linear	0.742714
1	0.01	linear	0.742714
1	0.1	linear	0.742714
1	scale	rbf	0.728857
0.1	scale	rbf	0.61819

## Sheet: LogisticRegression
C	Accuracy
0.1	0.615476
1	0.615429
10	0.609667
100	0.606381

## Sheet: XGBClassifier
learning_rate	max_depth	n_estimators	Accuracy
0.3	9	200	0.990905
0.3	9	100	0.99081
0.2	9	200	0.990762
0.2	9	100	0.990714
0.3	6	200	0.990667
0.3	9	50	0.990667
0.2	6	200	0.990619
0.2	12	100	0.990571
0.2	12	200	0.990571
0.2	12	50	0.990524
0.1	6	200	0.990476
0.2	9	50	0.990476
0.3	6	100	0.990476
0.3	12	100	0.990476
0.3	12	200	0.990476
0.1	9	100	0.990381
0.1	9	200	0.990381
0.2	6	100	0.990333
0.3	12	50	0.990333
0.1	12	200	0.990286
0.1	12	100	0.990286
0.3	6	50	0.99019
0.2	3	200	0.990048
0.3	3	200	0.990048
0.1	12	50	0.989714
0.2	6	50	0.989714
0.1	6	100	0.989476
0.3	3	100	0.989429
0.1	9	50	0.989381
0.3	12	10	0.989095
0.3	9	10	0.988143
0.01	12	200	0.987952
0.2	12	10	0.98781
0.1	3	200	0.987048
0.2	3	100	0.987048
0.1	6	50	0.986714
0.2	9	10	0.986381
0.01	9	200	0.986333
0.01	12	100	0.985905
0.1	12	10	0.985714
0.01	12	50	0.984762
0.01	9	100	0.984714
0.3	3	50	0.984619
0.1	9	10	0.984476
0.3	6	10	0.983905
0.01	9	50	0.983619
0.01	12	10	0.98319
0.2	6	10	0.982571
0.01	9	10	0.982524
0.01	6	200	0.982429
0.1	3	100	0.981714
0.2	3	50	0.981714
0.1	6	10	0.980429
0.01	6	100	0.980381
0.01	6	50	0.979952
0.1	3	50	0.976476
0.01	6	10	0.976381
0.3	3	10	0.966905
0.2	3	10	0.961095
0.01	3	200	0.960857
0.1	3	10	0.957762
0.01	3	100	0.955619
0.01	3	50	0.951
0.01	3	10	0.94519
