# Supplementary material for: Global biogeography of microbes driving ocean ecological status under climate change
Source: Nat Commun. 2024 May 31;15:4657. doi: 10.1038/s41467-024-49124-0 (PMC11143227; doi:10.1038/s41467-024-49124-0)
Supplement: Supplementary file 14 — Source Data [file 41467_2024_49124_MOESM14_ESM.zip]

Archive with 5 entries (5 files):
- Source Data 1 The source data for Figure 1 in manuscript.xlsx
- Source Data 2 The source data for Figure 2 in manuscript.xlsx
- Source Data 3 The source data for Figure 3 in manuscript.xlsx
- Source Data 4 The source data for Figure 4 in manuscript.xlsx
- Source Data 5 The source data for Supplementary Figures.xlsx
