# Supplementary material for: Global biogeography of microbes driving ocean ecological status under climate change
Source: Nat Commun. 2024 May 31;15:4657. doi: 10.1038/s41467-024-49124-0 (PMC11143227; doi:10.1038/s41467-024-49124-0)
Supplement: Supplementary file 14 — Source Data [file 41467_2024_49124_MOESM14_ESM.zip › Source Data 1 The source data for Figure 1 in manuscript.xlsx]

## Sheet: Figure 1a
SRA	Cruise	latitude	longitude	group
SRR12480015	AE1319	32	-64	1
SRR12479876	AE1319	33	-60	1
SRR12479887	AE1319	35	-58	1
SRR12480345	AE1319	37	-55	1
SRR12480356	AE1319	39	-53	1
SRR12479773	AE1319	41	-50	1
SRR12479797	AE1319	55	-49	1
SRR12479784	AE1319	43	-47	1
SRR12479795	AE1319	43	-47	1
SRR12479796	AE1319	53	-46	1
SRR12480054	AE1319	53	-46	1
SRR12479894	AE1319	45	-45	1
SRR12480282	AE1319	45	-45	1
SRR12479679	AE1319	51	-43	1
SRR12479841	AE1319	51	-43	1
SRR12479907	AE1319	47	-43	1
SRR12480315	AE1319	47	-43	1
SRR12480165	AE1319	49	-40	1
SRR12480292	AMT-28	-48	-53	2
SRR12479895	AMT-28	-48	-52	2
SRR12479896	AMT-28	-46	-50	2
SRR12479897	AMT-28	-45	-49	2
SRR12479898	AMT-28	-44	-47	2
SRR12479899	AMT-28	-43	-46	2
SRR12480110	AMT-28	-41	-44	2
SRR12480111	AMT-28	-41	-43	2
SRR12480112	AMT-28	-39	-41	2
SRR12480123	AMT-28	-39	-41	2
SRR12479906	AMT-28	-37	-39	2
SRR12479918	AMT-28	-36	-38	2
SRR12479977	AMT-28	-35	-36	2
SRR12479988	AMT-28	-34	-35	2
SRR12480071	AMT-28	-32	-34	2
SRR12480082	AMT-28	-32	-33	2
SRR12479652	AMT-28	-30	-31	2
SRR12479663	AMT-28	-29	-30	2
SRR12479701	AMT-28	18	-29	2
SRR12479712	AMT-28	19	-29	2
SRR12479690	AMT-28	15	-29	2
SRR12479674	AMT-28	-27	-28	2
SRR12479678	AMT-28	14	-28	2
SRR12480020	AMT-28	21	-28	2
SRR12479814	AMT-28	11	-28	2
SRR12480303	AMT-28	-27	-28	2
SRR12479803	AMT-28	10	-27	2
SRR12480031	AMT-28	23	-27	2
SRR12480242	AMT-28	7	-27	2
SRR12480231	AMT-28	6	-26	2
SRR12480042	AMT-28	25	-26	2
SRR12480314	AMT-28	-25	-26	2
SRR12480220	AMT-28	4	-26	2
SRR12480257	AMT-28	26	-26	2
SRR12479864	AMT-28	-18	-25	2
SRR12479853	AMT-28	-20	-25	2
SRR12480148	AMT-28	-22	-25	2
SRR12480181	AMT-28	-16	-25	2
SRR12480137	AMT-28	-24	-25	2
SRR12480209	AMT-28	0	-25	2
SRR12480192	AMT-28	-15	-25	2
SRR12479649	AMT-28	-1	-25	2
SRR12480103	AMT-28	-4	-25	2
SRR12480092	AMT-28	-5	-25	2
SRR12480164	AMT-28	-8	-25	2
SRR12480153	AMT-28	-9	-25	2
SRR12479962	AMT-28	-11	-25	2
SRR12479951	AMT-28	-12	-25	2
SRR12480268	AMT-28	29	-24	2
SRR12479829	AMT-28	29	-24	2
SRR12479840	AMT-28	32	-23	2
SRR12479753	AMT-28	33	-22	2
SRR12479764	AMT-28	35	-21	2
SRR12479928	AMT-28	36	-20	2
SRR12479939	AMT-28	38	-19	2
SRR12480319	AMT-28	40	-18	2
SRR12480330	AMT-28	42	-16	2
SRR12479723	AMT-28	43	-15	2
SRR12479734	AMT-28	45	-14	2
SRR12479745	AMT-28	46	-13	2
SRR12480053	AMT-28	48	-10	2
SRR12480065	AMT-28	48	-9	2
SRR12480004	AMT-28	50	-6	2
SRR12480275	BVAL46	20	-66	3
SRR12480276	BVAL46	21	-66	3
SRR12480277	BVAL46	22	-66	3
SRR12480278	BVAL46	24	-65	3
SRR12480279	BVAL46	24	-65	3
SRR12480280	BVAL46	24	-65	3
SRR12480281	BVAL46	26	-65	3
SRR12480283	BVAL46	28	-65	3
SRR12480284	BVAL46	30	-64	3
SRR12480285	BVAL46	32	-64	3
SRR12480286	BVAL46	32	-64	3
SRR12480287	BVAL46	32	-64	3
SRR12480291	BVAL46	34	-64	3
SRR12480290	BVAL46	36	-64	3
SRR12480289	BVAL46	38	-64	3
SRR12480288	BVAL46	39	-64	3
SRR13122117	C13.5	36	-75	4
SRR13122119	C13.5	36	-75	4
SRR13122120	C13.5	36	-74	4
SRR13122121	C13.5	36	-74	4
SRR13122122	C13.5	36	-74	4
SRR13122123	C13.5	35	-74	4
SRR13122124	C13.5	33	-73	4
SRR13122125	C13.5	33	-73	4
SRR13122126	C13.5	34	-72	4
SRR13122127	C13.5	34	-72	4
SRR13122128	C13.5	34	-71	4
SRR13122130	C13.5	34	-71	4
SRR13122131	C13.5	33	-71	4
SRR13122132	C13.5	33	-71	4
SRR13122133	C13.5	33	-71	4
SRR13122134	C13.5	33	-71	4
SRR13122135	C13.5	33	-71	4
SRR13122136	C13.5	33	-70	4
SRR13122137	C13.5	32	-70	4
SRR13122138	C13.5	32	-70	4
SRR13122139	C13.5	32	-70	4
SRR13122141	C13.5	32	-70	4
SRR13122142	C13.5	31	-68	4
SRR13122143	C13.5	31	-68	4
SRR13122144	C13.5	30	-68	4
SRR13122145	C13.5	30	-68	4
SRR13122146	C13.5	30	-68	4
SRR13122147	C13.5	30	-68	4
SRR13122148	C13.5	30	-68	4
SRR13122149	C13.5	30	-68	4
SRR13122150	C13.5	29	-67	4
SRR13122152	C13.5	29	-67	4
SRR13122153	C13.5	29	-67	4
SRR13122154	C13.5	29	-67	4
SRR13122155	C13.5	29	-67	4
SRR13122156	C13.5	29	-67	4
SRR13122157	C13.5	29	-66	4
SRR13122158	C13.5	29	-66	4
SRR13122159	C13.5	28	-64	4
SRR13122160	C13.5	28	-64	4
SRR13122161	C13.5	28	-64	4
SRR13122163	C13.5	27	-64	4
SRR13122164	C13.5	27	-63	4
SRR13122165	C13.5	27	-63	4
SRR13122166	C13.5	27	-63	4
SRR13122167	C13.5	27	-63	4
SRR13122168	C13.5	27	-62	4
SRR13122169	C13.5	27	-62	4
SRR13122170	C13.5	27	-62	4
SRR13122171	C13.5	26	-61	4
SRR13122172	C13.5	26	-61	4
SRR13122175	C13.5	25	-59	4
SRR13122176	C13.5	25	-59	4
SRR13122177	C13.5	25	-59	4
SRR13122178	C13.5	25	-59	4
SRR13122179	C13.5	25	-58	4
SRR13122180	C13.5	25	-58	4
SRR13122181	C13.5	24	-58	4
SRR13122182	C13.5	24	-58	4
SRR13122183	C13.5	24	-58	4
SRR13122184	C13.5	24	-58	4
SRR13122186	C13.5	24	-57	4
SRR13122187	C13.5	24	-57	4
SRR13122188	C13.5	23	-57	4
SRR13122189	C13.5	22	-55	4
SRR13122190	C13.5	22	-55	4
SRR13122191	C13.5	22	-55	4
SRR13122192	C13.5	21	-55	4
SRR13122193	C13.5	21	-55	4
SRR13122194	C13.5	21	-54	4
SRR13122195	C13.5	21	-54	4
SRR13122197	C13.5	21	-54	4
SRR13122198	C13.5	21	-54	4
SRR13122199	C13.5	21	-54	4
SRR13122200	C13.5	20	-54	4
SRR13122201	C13.5	20	-53	4
SRR13122202	C13.5	20	-53	4
SRR13122203	C13.5	18	-51	4
SRR13122204	C13.5	18	-51	4
SRR13122205	C13.5	18	-51	4
SRR13122206	C13.5	18	-51	4
SRR13122208	C13.5	18	-51	4
SRR13122209	C13.5	17	-50	4
SRR13122210	C13.5	17	-50	4
SRR13122211	C13.5	17	-50	4
SRR13122212	C13.5	16	-49	4
SRR13122213	C13.5	16	-49	4
SRR13122214	C13.5	16	-49	4
SRR13122215	C13.5	14	-47	4
SRR13122216	C13.5	14	-47	4
SRR13122217	C13.5	14	-47	4
SRR13122219	C13.5	14	-47	4
SRR13122220	C13.5	14	-47	4
SRR13122221	C13.5	13	-46	4
SRR13122222	C13.5	13	-46	4
SRR13122223	C13.5	13	-46	4
SRR13122224	C13.5	13	-46	4
SRR13122225	C13.5	12	-45	4
SRR13122226	C13.5	11	-44	4
SRR13122227	C13.5	11	-44	4
SRR13122228	C13.5	11	-44	4
SRR13122230	C13.5	10	-44	4
SRR13122231	C13.5	10	-43	4
SRR13122232	C13.5	10	-43	4
SRR13122233	C13.5	9	-43	4
SRR13122234	C13.5	9	-42	4
SRR13122235	C13.5	9	-42	4
SRR13122236	C13.5	9	-42	4
SRR13122237	C13.5	9	-42	4
SRR13122238	C13.5	7	-41	4
SRR13122239	C13.5	7	-41	4
SRR13122241	C13.5	7	-40	4
SRR13122242	C13.5	7	-40	4
SRR13122243	C13.5	7	-40	4
SRR13122244	C13.5	7	-40	4
SRR13122245	C13.5	6	-40	4
SRR13122246	C13.5	6	-40	4
SRR13122247	C13.5	6	-39	4
SRR13122248	C13.5	6	-39	4
SRR13122249	C13.5	5	-39	4
SRR13122250	C13.5	5	-39	4
SRR13122252	C13.5	3	-37	4
SRR13122253	C13.5	3	-37	4
SRR13122254	C13.5	3	-37	4
SRR13122255	C13.5	3	-37	4
SRR13122256	C13.5	3	-36	4
SRR13122257	C13.5	2	-36	4
SRR13122265	C13.5	1	-36	4
SRR13122258	C13.5	2	-36	4
SRR13122259	C13.5	2	-36	4
SRR13122260	C13.5	2	-36	4
SRR13122261	C13.5	2	-35	4
SRR13122263	C13.5	1	-35	4
SRR13122264	C13.5	1	-35	4
SRR13122266	C13.5	1	-35	4
SRR13122267	C13.5	0	-34	4
SRR13122268	C13.5	0	-34	4
SRR13122269	C13.5	0	-34	4
SRR13122272	C13.5	-6	-29	4
SRR13122270	C13.5	-5	-29	4
SRR13122271	C13.5	-5	-29	4
SRR13122274	C13.5	-6	-29	4
SRR13122275	C13.5	-6	-29	4
SRR13122276	C13.5	-6	-29	4
SRR13122277	C13.5	-6	-28	4
SRR13122278	C13.5	-6	-28	4
SRR13122279	C13.5	-7	-28	4
SRR13122280	C13.5	-8	-27	4
SRR13122281	C13.5	-8	-27	4
SRR13122282	C13.5	-9	-26	4
SRR13122283	C13.5	-9	-26	4
SRR13122036	C13.5	-9	-26	4
SRR13122037	C13.5	-9	-26	4
SRR13122038	C13.5	-10	-25	4
SRR13122039	C13.5	-10	-25	4
SRR13122040	C13.5	-10	-25	4
SRR13122041	C13.5	-10	-25	4
SRR13122042	C13.5	-12	-23	4
SRR13122043	C13.5	-12	-23	4
SRR13122044	C13.5	-13	-23	4
SRR13122045	C13.5	-13	-22	4
SRR13122047	C13.5	-13	-22	4
SRR13122048	C13.5	-13	-22	4
SRR13122049	C13.5	-14	-22	4
SRR13122050	C13.5	-14	-21	4
SRR13122051	C13.5	-14	-21	4
SRR13122052	C13.5	-14	-21	4
SRR13122053	C13.5	-14	-21	4
SRR13122054	C13.5	-16	-19	4
SRR13122055	C13.5	-16	-19	4
SRR13122056	C13.5	-16	-19	4
SRR13122058	C13.5	-17	-19	4
SRR13122059	C13.5	-17	-18	4
SRR13122060	C13.5	-17	-18	4
SRR13122061	C13.5	-17	-18	4
SRR13122062	C13.5	-18	-18	4
SRR13122063	C13.5	-18	-17	4
SRR13122064	C13.5	-18	-17	4
SRR13122065	C13.5	-20	-16	4
SRR13122066	C13.5	-20	-15	4
SRR13122067	C13.5	-20	-15	4
SRR13122069	C13.5	-21	-15	4
SRR13122070	C13.5	-21	-14	4
SRR13122071	C13.5	-21	-14	4
SRR13122072	C13.5	-21	-14	4
SRR13122073	C13.5	-21	-14	4
SRR13122074	C13.5	-21	-14	4
SRR13122075	C13.5	-21	-14	4
SRR13122076	C13.5	-22	-13	4
SRR13122077	C13.5	-23	-12	4
SRR13122078	C13.5	-23	-12	4
SRR13122080	C13.5	-24	-11	4
SRR13122081	C13.5	-24	-11	4
SRR13122082	C13.5	-24	-11	4
SRR13122083	C13.5	-24	-11	4
SRR13122084	C13.5	-24	-10	4
SRR13122085	C13.5	-25	-10	4
SRR13122086	C13.5	-25	-10	4
SRR13122087	C13.5	-25	-10	4
SRR13122088	C13.5	-25	-10	4
SRR13122089	C13.5	-26	-7	4
SRR13122091	C13.5	-27	-7	4
SRR13122092	C13.5	-27	-7	4
SRR13122093	C13.5	-27	-6	4
SRR13122094	C13.5	-28	-6	4
SRR13122095	C13.5	-28	-5	4
SRR13122096	C13.5	-29	-3	4
SRR13122097	C13.5	-29	-3	4
SRR13122098	C13.5	-30	-3	4
SRR13122099	C13.5	-30	-2	4
SRR13122100	C13.5	-30	-1	4
SRR13122102	C13.5	-31	0	4
SRR13122113	C13.5	-36	1	4
SRR13122103	C13.5	-32	1	4
SRR13122104	C13.5	-32	1	4
SRR13122115	C13.5	-36	1	4
SRR13122116	C13.5	-36	1	4
SRR13122105	C13.5	-32	1	4
SRR13122106	C13.5	-33	1	4
SRR13122107	C13.5	-33	1	4
SRR13122110	C13.5	-35	1	4
SRR13122111	C13.5	-35	1	4
SRR13122118	C13.5	-37	1	4
SRR13122114	C13.5	-36	1	4
SRR13122108	C13.5	-34	1	4
SRR13122109	C13.5	-34	1	4
SRR13122129	C13.5	-37	1	4
SRR13122140	C13.5	-37	1	4
SRR13122151	C13.5	-38	2	4
SRR13122162	C13.5	-38	2	4
SRR13122173	C13.5	-38	2	4
SRR13122185	C13.5	-38	2	4
SRR13122196	C13.5	-38	2	4
SRR13122207	C13.5	-39	2	4
SRR13122218	C13.5	-39	2	4
SRR13122229	C13.5	-40	2	4
SRR13122240	C13.5	-41	3	4
SRR13122251	C13.5	-41	3	4
SRR13122262	C13.5	-41	4	4
SRR13122273	C13.5	-40	5	4
SRR13122284	C13.5	-39	7	4
SRR13122046	C13.5	-39	8	4
SRR13122057	C13.5	-39	8	4
SRR13122068	C13.5	-38	9	4
SRR13122079	C13.5	-38	10	4
SRR13122090	C13.5	-36	12	4
SRR13122101	C13.5	-36	13	4
SRR13122112	C13.5	-36	14	4
SRR13122174	C13.5	-36	14	4
SRR13122285	C13.5	-35	15	4
SRR13122286	C13.5	-34	17	4
SRR12479794	I07N	-30	40	5
SRR12479791	I07N	-30	42	5
SRR12479786	I07N	-30	43	5
SRR12479780	I07N	-30	44	5
SRR12479775	I07N	-30	45	5
SRR12480363	I07N	-30	46	5
SRR12480359	I07N	-30	46	5
SRR12480355	I07N	-30	47	5
SRR12480351	I07N	-30	48	5
SRR12480344	I07N	-30	49	5
SRR12479893	I07N	-30	50	5
SRR12479883	I07N	-30	51	5
SRR12479772	I07N	-9	51	5
SRR12480336	I07N	-9	51	5
SRR12480335	I07N	-9	52	5
SRR12479879	I07N	-30	52	5
SRR12480337	I07N	-10	52	5
SRR12479774	I07N	-10	52	5
SRR12480334	I07N	-9	52	5
SRR12480333	I07N	-9	52	5
SRR12480338	I07N	-10	52	5
SRR12480339	I07N	-10	52	5
SRR12479771	I07N	-9	52	5
SRR12480332	I07N	-9	52	5
SRR12480331	I07N	-8	52	5
SRR12480329	I07N	-8	53	5
SRR12480340	I07N	-10	53	5
SRR12480364	I07N	-8	53	5
SRR12480328	I07N	-8	53	5
SRR12479724	I07N	-11	53	5
SRR12480327	I07N	-8	53	5
SRR12479725	I07N	-11	53	5
SRR12480362	I07N	-8	53	5
SRR12480326	I07N	-8	53	5
SRR12480325	I07N	-8	53	5
SRR12479726	I07N	-11	54	5
SRR12480324	I07N	-8	54	5
SRR12479727	I07N	-11	54	5
SRR12479776	I07N	-11	54	5
SRR12480323	I07N	-7	54	5
SRR12480361	I07N	-7	54	5
SRR12479728	I07N	-11	54	5
SRR12480322	I07N	-7	54	5
SRR12480061	I07N	-21	54	5
SRR12479788	I07N	-22	54	5
SRR12479729	I07N	-12	54	5
SRR12480060	I07N	-21	54	5
SRR12480012	I07N	-27	54	5
SRR12480011	I07N	-27	54	5
SRR12480010	I07N	-27	54	5
SRR12480272	I07N	-27	54	5
SRR12480009	I07N	-27	54	5
SRR12480013	I07N	-27	54	5
SRR12480014	I07N	-28	54	5
SRR12480018	I07N	-28	54	5
SRR12480016	I07N	-28	54	5
SRR12480017	I07N	-28	54	5
SRR12480273	I07N	-28	54	5
SRR12480056	I07N	-20	54	5
SRR12480019	I07N	-28	54	5
SRR12479870	I07N	-29	54	5
SRR12479872	I07N	-29	54	5
SRR12480274	I07N	-29	54	5
SRR12479873	I07N	-30	54	5
SRR12479874	I07N	-30	54	5
SRR12480003	I07N	-25	54	5
SRR12479793	I07N	-26	55	5
SRR12480064	I07N	-22	55	5
SRR12480007	I07N	-26	55	5
SRR12479789	I07N	-23	55	5
SRR12480001	I07N	-25	55	5
SRR12480066	I07N	-23	55	5
SRR12480008	I07N	-26	55	5
SRR12479996	I07N	-23	55	5
SRR12480067	I07N	-23	55	5
SRR12480006	I07N	-26	55	5
SRR12480005	I07N	-26	55	5
SRR12479792	I07N	-25	55	5
SRR12480063	I07N	-22	55	5
SRR12480059	I07N	-21	55	5
SRR12479998	I07N	-24	55	5
SRR12480057	I07N	-20	55	5
SRR12479999	I07N	-24	55	5
SRR12480002	I07N	-25	55	5
SRR12479790	I07N	-24	55	5
SRR12479997	I07N	-24	55	5
SRR12479787	I07N	-21	55	5
SRR12480058	I07N	-21	55	5
SRR12480000	I07N	-24	55	5
SRR12480062	I07N	-22	55	5
SRR12480321	I07N	-6	55	5
SRR12479730	I07N	-12	55	5
SRR12479777	I07N	-12	55	5
SRR12479871	I07N	-29	55	5
SRR12480055	I07N	-20	55	5
SRR12480320	I07N	-6	55	5
SRR12479785	I07N	-19	55	5
SRR12480052	I07N	-19	55	5
SRR12480051	I07N	-19	55	5
SRR12480050	I07N	-19	55	5
SRR12480318	I07N	-6	55	5
SRR12479731	I07N	-12	55	5
SRR12479783	I07N	-19	55	5
SRR12480049	I07N	-19	55	5
SRR12479736	I07N	-13	55	5
SRR12479732	I07N	-12	55	5
SRR12479781	I07N	-16	55	5
SRR12479735	I07N	-13	55	5
SRR12479782	I07N	-17	55	5
SRR12480046	I07N	-17	55	5
SRR12480045	I07N	-17	55	5
SRR12479746	I07N	-16	55	5
SRR12479744	I07N	-16	55	5
SRR12479778	I07N	-14	55	5
SRR12479737	I07N	-14	55	5
SRR12480048	I07N	-18	55	5
SRR12480044	I07N	-17	55	5
SRR12479733	I07N	-13	55	5
SRR12479738	I07N	-14	55	5
SRR12479779	I07N	-15	55	5
SRR12479743	I07N	-16	55	5
SRR12479742	I07N	-16	55	5
SRR12479741	I07N	-15	55	5
SRR12479740	I07N	-15	55	5
SRR12479739	I07N	-15	55	5
SRR12480047	I07N	-18	55	5
SRR12480317	I07N	-5	55	5
SRR12480360	I07N	-5	55	5
SRR12479947	I07N	-5	55	5
SRR12480358	I07N	-4	55	5
SRR12479946	I07N	-4	55	5
SRR12479945	I07N	-3	56	5
SRR12479944	I07N	-3	56	5
SRR12480357	I07N	-3	56	5
SRR12479943	I07N	-3	56	5
SRR12479942	I07N	-3	56	5
SRR12479941	I07N	-3	56	5
SRR12480354	I07N	-2	57	5
SRR12479940	I07N	-2	57	5
SRR12479938	I07N	-2	57	5
SRR12479937	I07N	-2	57	5
SRR12479936	I07N	-1	57	5
SRR12479934	I07N	-1	57	5
SRR12479935	I07N	-1	57	5
SRR12479933	I07N	-1	57	5
SRR12480353	I07N	-1	57	5
SRR12479932	I07N	-1	57	5
SRR12480352	I07N	0	57	5
SRR12479929	I07N	0	57	5
SRR12479930	I07N	0	57	5
SRR12479926	I07N	0	57	5
SRR12479931	I07N	0	57	5
SRR12480350	I07N	0	57	5
SRR12479927	I07N	0	57	5
SRR12479925	I07N	0	57	5
SRR12479770	I07N	1	57	5
SRR12479924	I07N	1	57	5
SRR12480349	I07N	1	57	5
SRR12479769	I07N	1	57	5
SRR12479768	I07N	1	57	5
SRR12479767	I07N	2	57	5
SRR12480348	I07N	2	57	5
SRR12479766	I07N	2	57	5
SRR12479765	I07N	2	58	5
SRR12479763	I07N	3	58	5
SRR12480347	I07N	3	58	5
SRR12479762	I07N	3	58	5
SRR12479761	I07N	3	58	5
SRR12479760	I07N	3	58	5
SRR12479758	I07N	4	59	5
SRR12479759	I07N	4	59	5
SRR12479757	I07N	4	59	5
SRR12479756	I07N	4	59	5
SRR12480346	I07N	4	60	5
SRR12479755	I07N	4	60	5
SRR12479754	I07N	5	60	5
SRR12479752	I07N	5	60	5
SRR12480343	I07N	5	60	5
SRR12479751	I07N	5	60	5
SRR12479750	I07N	6	61	5
SRR12479749	I07N	6	61	5
SRR12479748	I07N	6	61	5
SRR12480342	I07N	6	61	5
SRR12479747	I07N	6	61	5
SRR12479845	I07N	7	61	5
SRR12480341	I07N	7	62	5
SRR12479844	I07N	7	62	5
SRR12479843	I07N	7	62	5
SRR12479842	I07N	7	62	5
SRR12479892	I07N	8	62	5
SRR12479839	I07N	8	63	5
SRR12479838	I07N	8	63	5
SRR12479837	I07N	8	63	5
SRR12479891	I07N	8	63	5
SRR12479836	I07N	9	63	5
SRR12479835	I07N	9	64	5
SRR12479834	I07N	9	64	5
SRR12479890	I07N	9	64	5
SRR12479833	I07N	9	64	5
SRR12479832	I07N	10	64	5
SRR12479831	I07N	10	64	5
SRR12479825	I07N	11	65	5
SRR12479888	I07N	11	65	5
SRR12479826	I07N	11	65	5
SRR12479827	I07N	11	65	5
SRR12480266	I07N	14	65	5
SRR12479830	I07N	10	65	5
SRR12480270	I07N	13	65	5
SRR12480263	I07N	15	65	5
SRR12480267	I07N	14	65	5
SRR12479824	I07N	12	65	5
SRR12479828	I07N	10	65	5
SRR12480271	I07N	13	65	5
SRR12479889	I07N	10	65	5
SRR12480264	I07N	14	65	5
SRR12479886	I07N	12	65	5
SRR12480269	I07N	13	65	5
SRR12480265	I07N	14	65	5
SRR12479823	I07N	12	65	5
SRR12479884	I07N	14	65	5
SRR12479885	I07N	13	65	5
SRR12479822	I07N	12	65	5
SRR12480262	I07N	15	65	5
SRR12480261	I07N	15	65	5
SRR12479882	I07N	15	65	5
SRR12480260	I07N	15	66	5
SRR12480259	I07N	15	66	5
SRR12480258	I07N	16	66	5
SRR12479881	I07N	16	66	5
SRR12480256	I07N	16	66	5
SRR12480255	I07N	16	67	5
SRR12480254	I07N	16	67	5
SRR12479880	I07N	16	67	5
SRR12480253	I07N	16	67	5
SRR12480252	I07N	17	68	5
SRR12479878	I07N	17	68	5
SRR12480251	I07N	17	68	5
SRR12480037	I07N	18	68	5
SRR12479875	I07N	18	68	5
SRR12480250	I07N	17	68	5
SRR12480038	I07N	18	68	5
SRR12480249	I07N	17	69	5
SRR12480039	I07N	18	69	5
SRR12480248	I07N	17	69	5
SRR12480040	I07N	18	69	5
SRR12479877	I07N	18	69	5
SRR12480043	I07N	18	69	5
SRR12480041	I07N	18	69	5
SRR12480036	I09N	-31	110	6
SRR12480035	I09N	-31	110	6
SRR12480034	I09N	-31	109	6
SRR12480033	I09N	-31	109	6
SRR12480032	I09N	-31	108	6
SRR12480030	I09N	-30	107	6
SRR12480029	I09N	-30	106	6
SRR12480028	I09N	-30	105	6
SRR12480027	I09N	-30	104	6
SRR12480026	I09N	-30	103	6
SRR12480025	I09N	-30	102	6
SRR12480024	I09N	-29	101	6
SRR12480023	I09N	-29	100	6
SRR12480022	I09N	-29	99	6
SRR12480021	I09N	-29	98	6
SRR12479722	I09N	-29	97	6
SRR12479721	I09N	-29	96	6
SRR12479720	I09N	-28	95	6
SRR12479719	I09N	-28	95	6
SRR12479718	I09N	-27	95	6
SRR12479717	I09N	-27	95	6
SRR12479716	I09N	-27	95	6
SRR12479715	I09N	-26	95	6
SRR12479714	I09N	-26	95	6
SRR12479713	I09N	-26	95	6
SRR12479711	I09N	-25	95	6
SRR12479710	I09N	-25	95	6
SRR12479709	I09N	-25	95	6
SRR12479708	I09N	-24	95	6
SRR12479707	I09N	-24	95	6
SRR12479706	I09N	-24	95	6
SRR12479705	I09N	-24	95	6
SRR12479704	I09N	-23	95	6
SRR12479703	I09N	-23	95	6
SRR12479702	I09N	-23	95	6
SRR12479700	I09N	-22	95	6
SRR12479699	I09N	-22	95	6
SRR12479698	I09N	-22	95	6
SRR12479697	I09N	-22	95	6
SRR12479696	I09N	-21	95	6
SRR12479694	I09N	-21	95	6
SRR12479695	I09N	-21	95	6
SRR12479693	I09N	-21	95	6
SRR12479692	I09N	-20	95	6
SRR12479691	I09N	-20	95	6
SRR12479689	I09N	-20	95	6
SRR12479688	I09N	-19	95	6
SRR12479687	I09N	-19	95	6
SRR12479686	I09N	-19	95	6
SRR12479685	I09N	-19	95	6
SRR12479684	I09N	-18	95	6
SRR12479683	I09N	-18	95	6
SRR12479682	I09N	-18	95	6
SRR12479681	I09N	-17	95	6
SRR12479680	I09N	-17	95	6
SRR12479677	I09N	-17	95	6
SRR12479676	I09N	-17	95	6
SRR12479675	I09N	-16	95	6
SRR12479821	I09N	-16	95	6
SRR12479820	I09N	-16	95	6
SRR12479819	I09N	-15	95	6
SRR12479818	I09N	-15	95	6
SRR12479817	I09N	-15	95	6
SRR12479816	I09N	-15	95	6
SRR12479815	I09N	-14	95	6
SRR12479813	I09N	-14	95	6
SRR12479812	I09N	-14	95	6
SRR12479811	I09N	-14	95	6
SRR12479810	I09N	-13	95	6
SRR12479809	I09N	-13	95	6
SRR12479808	I09N	-13	95	6
SRR12479807	I09N	-12	95	6
SRR12479806	I09N	-12	95	6
SRR12479805	I09N	-12	95	6
SRR12479804	I09N	-12	95	6
SRR12479802	I09N	-11	95	6
SRR12479801	I09N	-11	95	6
SRR12479800	I09N	-11	95	6
SRR12479799	I09N	-11	95	6
SRR12479798	I09N	-10	95	6
SRR12480247	I09N	-10	95	6
SRR12480246	I09N	-10	95	6
SRR12480245	I09N	-10	95	6
SRR12480244	I09N	-9	95	6
SRR12480243	I09N	-9	95	6
SRR12480241	I09N	-9	95	6
SRR12480240	I09N	-8	95	6
SRR12480239	I09N	-8	95	6
SRR12480238	I09N	-8	95	6
SRR12480237	I09N	-8	95	6
SRR12480236	I09N	-7	95	6
SRR12480235	I09N	-7	95	6
SRR12480234	I09N	-7	95	6
SRR12480233	I09N	-7	95	6
SRR12480232	I09N	-6	95	6
SRR12480230	I09N	-6	95	6
SRR12480229	I09N	-6	95	6
SRR12480228	I09N	-6	95	6
SRR12480227	I09N	-5	95	6
SRR12480226	I09N	-5	95	6
SRR12480224	I09N	-5	95	6
SRR12480225	I09N	-5	95	6
SRR12480223	I09N	-4	95	6
SRR12480222	I09N	-4	95	6
SRR12480221	I09N	-4	95	6
SRR12480219	I09N	-4	95	6
SRR12480218	I09N	-3	94	6
SRR12480217	I09N	-3	94	6
SRR12480216	I09N	-3	94	6
SRR12480215	I09N	-3	94	6
SRR12480214	I09N	-3	94	6
SRR12480213	I09N	-3	94	6
SRR12480212	I09N	-2	94	6
SRR12480211	I09N	-2	94	6
SRR12480210	I09N	-2	94	6
SRR12480208	I09N	-2	94	6
SRR12480207	I09N	-2	94	6
SRR12480206	I09N	-2	94	6
SRR12480205	I09N	-1	94	6
SRR12480204	I09N	-1	94	6
SRR12480203	I09N	-1	94	6
SRR12480202	I09N	-1	94	6
SRR12480201	I09N	-1	94	6
SRR12480200	I09N	-1	94	6
SRR12479650	I09N	0	94	6
SRR12479648	I09N	0	94	6
SRR12479647	I09N	0	93	6
SRR12479646	I09N	0	93	6
SRR12479645	I09N	0	93	6
SRR12480109	I09N	0	93	6
SRR12480108	I09N	0	93	6
SRR12480107	I09N	1	93	6
SRR12480106	I09N	1	93	6
SRR12480105	I09N	1	93	6
SRR12480104	I09N	1	93	6
SRR12480102	I09N	1	93	6
SRR12480101	I09N	1	92	6
SRR12480100	I09N	1	92	6
SRR12480099	I09N	2	92	6
SRR12480098	I09N	2	92	6
SRR12480097	I09N	2	92	6
SRR12480096	I09N	2	92	6
SRR12480095	I09N	2	92	6
SRR12480094	I09N	3	92	6
SRR12480093	I09N	3	92	6
SRR12480175	I09N	3	92	6
SRR12480174	I09N	3	92	6
SRR12480173	I09N	3	92	6
SRR12480172	I09N	4	91	6
SRR12480171	I09N	4	91	6
SRR12480170	I09N	4	91	6
SRR12480169	I09N	4	91	6
SRR12480168	I09N	5	91	6
SRR12480167	I09N	5	91	6
SRR12480166	I09N	5	91	6
SRR12480163	I09N	5	90	6
SRR12480162	I09N	5	90	6
SRR12480161	I09N	5	90	6
SRR12480160	I09N	6	90	6
SRR12480159	I09N	6	90	6
SRR12480158	I09N	6	90	6
SRR12480157	I09N	6	90	6
SRR12480156	I09N	6	90	6
SRR12480155	I09N	7	89	6
SRR12480154	I09N	7	89	6
SRR12480152	I09N	7	89	6
SRR12479971	I09N	7	89	6
SRR12479970	I09N	7	89	6
SRR12479969	I09N	7	89	6
SRR12479968	I09N	8	88	6
SRR12479967	I09N	8	88	6
SRR12479966	I09N	8	88	6
SRR12479965	I09N	8	88	6
SRR12479964	I09N	8	88	6
SRR12479963	I09N	8	88	6
SRR12479961	I09N	9	88	6
SRR12479960	I09N	9	88	6
SRR12479959	I09N	9	87	6
SRR12479958	I09N	9	87	6
SRR12479957	I09N	9	87	6
SRR12479956	I09N	10	87	6
SRR12479955	I09N	10	88	6
SRR12479954	I09N	10	88	6
SRR12479953	I09N	10	87	6
SRR12479952	I09N	10	87	6
SRR12479950	I09N	10	87	6
SRR12479949	I09N	10	87	6
SRR12479948	I09N	10	86	6
SRR12480199	I09N	10	86	6
SRR12480198	I09N	10	86	6
SRR12480197	I09N	10	85	6
SRR12480196	I09N	10	85	6
SRR12480195	I09N	10	85	6
SRR12480194	I09N	9	85	6
SRR12480193	I09N	9	85	6
SRR12480191	I09N	8	86	6
SRR12480190	I09N	8	86	6
SRR12480189	I09N	8	86	6
SRR12480188	I09N	8	86	6
SRR12480187	I09N	8	86	6
SRR12480186	I09N	9	86	6
SRR12480185	I09N	9	86	6
SRR12480184	I09N	9	87	6
SRR12480183	I09N	10	87	6
SRR12480182	I09N	10	87	6
SRR12480180	I09N	10	87	6
SRR12480179	I09N	10	87	6
SRR12480178	I09N	10	87	6
SRR12480177	I09N	11	87	6
SRR12480176	I09N	11	88	6
SRR12479869	I09N	11	88	6
SRR12479868	I09N	12	88	6
SRR12479867	I09N	12	88	6
SRR12479866	I09N	12	88	6
SRR12479865	I09N	12	88	6
SRR12479863	I09N	12	88	6
SRR12479862	I09N	13	88	6
SRR12479861	I09N	13	89	6
SRR12479860	I09N	13	89	6
SRR12479859	I09N	13	89	6
SRR12479857	I09N	14	89	6
SRR12479856	I09N	14	89	6
SRR12479855	I09N	14	90	6
SRR12479854	I09N	15	90	6
SRR12479852	I09N	15	90	6
SRR12479851	I09N	15	90	6
SRR12479850	I09N	15	90	6
SRR12479849	I09N	16	90	6
SRR12479848	I09N	16	90	6
SRR12479847	I09N	16	90	6
SRR12479846	I09N	16	90	6
SRR12480151	I09N	16	90	6
SRR12480150	I09N	17	90	6
SRR12480149	I09N	17	90	6
SRR12480147	I09N	17	90	6
SRR12480146	I09N	18	90	6
SRR12480145	I09N	18	90	6
SRR12480144	I09N	18	90	6
SRR12480143	I09N	18	90	6
SRR12480142	I09N	17	90	6
SRR12480141	I09N	15	90	6
SRR12480308	NH1418	-3	-150	7
SRR12480309	NH1418	-3	-150	7
SRR12480310	NH1418	-2	-150	7
SRR12480307	NH1418	-1	-150	7
SRR12480311	NH1418	0	-151	7
SRR12480312	NH1418	0	-151	7
SRR12480306	NH1418	0	-151	7
SRR12480305	NH1418	1	-151	7
SRR12480304	NH1418	1	-151	7
SRR12480313	NH1418	2	-151	7
SRR12480128	NH1418	3	-152	7
SRR12480316	NH1418	3	-152	7
SRR12480302	NH1418	4	-152	7
SRR12480129	NH1418	5	-152	7
SRR12480130	NH1418	7	-153	7
SRR12480301	NH1418	8	-153	7
SRR12480300	NH1418	9	-154	7
SRR12480131	NH1418	10	-155	7
SRR12480132	NH1418	10	-155	7
SRR12480133	NH1418	11	-155	7
SRR12480135	NH1418	12	-155	7
SRR12480136	NH1418	12	-155	7
SRR12480134	NH1418	12	-155	7
SRR12480138	NH1418	13	-156	7
SRR12480299	NH1418	15	-156	7
SRR12480298	NH1418	16	-157	7
SRR12480297	NH1418	17	-157	7
SRR12480139	NH1418	18	-158	7
SRR12480140	NH1418	19	-158	7
SRR12480296	P18	33	-118	8
SRR12480295	P18	22	-110	8
SRR12480294	P18	21	-110	8
SRR12480293	P18	19	-110	8
SRR12479673	P18	18	-110	8
SRR12479671	P18	17	-110	8
SRR12479672	P18	17	-110	8
SRR12479670	P18	16	-110	8
SRR12479669	P18	15	-110	8
SRR12479667	P18	13	-110	8
SRR12479666	P18	12	-110	8
SRR12479665	P18	11	-110	8
SRR12479664	P18	10	-110	8
SRR12479662	P18	9	-110	8
SRR12479661	P18	8	-110	8
SRR12479660	P18	7	-110	8
SRR12479659	P18	6	-110	8
SRR12479658	P18	5	-110	8
SRR12479657	P18	4	-110	8
SRR12479656	P18	3	-110	8
SRR12479655	P18	2	-110	8
SRR12479654	P18	1	-110	8
SRR12479653	P18	0	-110	8
SRR12479651	P18	-1	-110	8
SRR12480091	P18	-2	-110	8
SRR12480090	P18	-3	-110	8
SRR12480089	P18	-4	-110	8
SRR12480088	P18	-5	-110	8
SRR12480087	P18	-5	-110	8
SRR12480086	P18	-6	-108	8
SRR12480085	P18	-7	-107	8
SRR12480084	P18	-8	-105	8
SRR12480083	P18	-9	-104	8
SRR12480081	P18	-10	-103	8
SRR12480080	P18	-11	-103	8
SRR12480079	P18	-12	-103	8
SRR12480078	P18	-13	-103	8
SRR12480077	P18	-14	-103	8
SRR12480076	P18	-15	-103	8
SRR12480075	P18	-15	-103	8
SRR12480074	P18	-17	-103	8
SRR12480073	P18	-18	-103	8
SRR12480072	P18	-19	-103	8
SRR12480070	P18	-20	-103	8
SRR12480069	P18	-21	-103	8
SRR12480068	P18	-22	-103	8
SRR12479995	P18	-23	-103	8
SRR12479993	P18	-23	-103	8
SRR12479994	P18	-24	-103	8
SRR12479992	P18	-24	-103	8
SRR12479991	P18	-25	-102	8
SRR12479990	P18	-26	-101	8
SRR12479989	P18	-27	-102	8
SRR12479987	P18	-29	-103	8
SRR12479986	P18	-30	-103	8
SRR12479985	P18	-31	-103	8
SRR12479984	P18	-32	-103	8
SRR12479983	P18	-33	-103	8
SRR12479982	P18	-34	-103	8
SRR12479980	P18	-35	-103	8
SRR12479981	P18	-36	-103	8
SRR12479979	P18	-37	-103	8
SRR12479978	P18	-38	-103	8
SRR12479976	P18	-39	-103	8
SRR12479975	P18	-40	-103	8
SRR12479974	P18	-41	-103	8
SRR12479973	P18	-42	-103	8
SRR12479972	P18	-42	-103	8
SRR12479923	P18	-43	-103	8
SRR12479922	P18	-44	-103	8
SRR12479921	P18	-45	-103	8
SRR12479920	P18	-46	-103	8
SRR12479919	P18	-47	-103	8
SRR12479917	P18	-48	-103	8
SRR12479916	P18	-49	-103	8
SRR12479915	P18	-51	-103	8
SRR12479914	P18	-52	-103	8
SRR12479913	P18	-52	-103	8
SRR12479912	P18	-53	-103	8
SRR12479910	P18	-55	-103	8
SRR12479911	P18	-54	-103	8
SRR12479909	P18	-56	-103	8
SRR12479908	P18	-57	-103	8
SRR12479905	P18	-58	-103	8
SRR12479904	P18	-59	-103	8
SRR12479903	P18	-60	-103	8
SRR12479902	P18	-61	-103	8

## Sheet: Figure 1b
index	sample	value
shannon	go_ship	2.64367
shannon	go_ship	3.05792
shannon	go_ship	3.1948
shannon	go_ship	3.22114
shannon	go_ship	2.87879
shannon	go_ship	3.17317
shannon	go_ship	5.27111
shannon	go_ship	3.25195
shannon	go_ship	5.43607
shannon	go_ship	5.26913
shannon	go_ship	4.84844
shannon	go_ship	4.96257
shannon	go_ship	4.97421
shannon	go_ship	4.96387
shannon	go_ship	4.30115
shannon	go_ship	2.14669
shannon	go_ship	3.06424
shannon	go_ship	2.61735
shannon	go_ship	3.29656
shannon	go_ship	2.76605
shannon	go_ship	2.81704
shannon	go_ship	2.88414
shannon	go_ship	2.84974
shannon	go_ship	3.03451
shannon	go_ship	2.96696
shannon	go_ship	2.74769
shannon	go_ship	2.94726
shannon	go_ship	2.3878
shannon	go_ship	2.05574
shannon	go_ship	2.96457
shannon	go_ship	2.79387
shannon	go_ship	3.15752
shannon	go_ship	2.55731
shannon	go_ship	4.69712
shannon	go_ship	3.16842
shannon	go_ship	3.23163
shannon	go_ship	3.19985
shannon	go_ship	2.58557
shannon	go_ship	3.11238
shannon	go_ship	3.16846
shannon	go_ship	3.04672
shannon	go_ship	3.10293
shannon	go_ship	3.33187
shannon	go_ship	3.31775
shannon	go_ship	2.7161
shannon	go_ship	2.84789
shannon	go_ship	2.99318
shannon	go_ship	3.18635
shannon	go_ship	3.96447
shannon	go_ship	2.96369
shannon	go_ship	3.03541
shannon	go_ship	3.47658
shannon	go_ship	3.09704
shannon	go_ship	3.09631
shannon	go_ship	3.27919
shannon	go_ship	2.72954
shannon	go_ship	3.76093
shannon	go_ship	3.55076
shannon	go_ship	3.49794
shannon	go_ship	3.59446
shannon	go_ship	3.67084
shannon	go_ship	3.39943
shannon	go_ship	3.73948
shannon	go_ship	3.624
shannon	go_ship	3.32906
shannon	go_ship	3.30857
shannon	go_ship	2.38876
shannon	go_ship	3.403
shannon	go_ship	2.87199
shannon	go_ship	2.90668
shannon	go_ship	3.34442
shannon	go_ship	3.42191
shannon	go_ship	3.24878
shannon	go_ship	3.07753
shannon	go_ship	3.57591
shannon	go_ship	3.55452
shannon	go_ship	2.91913
shannon	go_ship	3.20786
shannon	go_ship	2.92274
shannon	go_ship	2.58406
shannon	go_ship	2.89211
shannon	go_ship	2.88543
shannon	go_ship	3.65542
shannon	go_ship	2.49447
shannon	go_ship	2.8462
shannon	go_ship	2.98935
shannon	go_ship	2.77834
shannon	go_ship	2.97918
shannon	go_ship	3.36507
shannon	go_ship	3.23836
shannon	go_ship	3.58793
shannon	go_ship	3.18004
shannon	go_ship	3.21486
shannon	go_ship	3.62708
shannon	go_ship	3.75578
shannon	go_ship	2.9616
shannon	go_ship	3.63
shannon	go_ship	2.66816
shannon	go_ship	3.16673
shannon	go_ship	4.45032
shannon	go_ship	3.75171
shannon	go_ship	2.97428
shannon	go_ship	3.13701
shannon	go_ship	3.42614
shannon	go_ship	2.81651
shannon	go_ship	2.84315
shannon	go_ship	2.45307
shannon	go_ship	3.20855
shannon	go_ship	2.23673
shannon	go_ship	2.71794
shannon	go_ship	3.22378
shannon	go_ship	3.19652
shannon	go_ship	2.63406
shannon	go_ship	2.84178
shannon	go_ship	2.90699
shannon	go_ship	2.47646
shannon	go_ship	3.08522
shannon	go_ship	2.85676
shannon	go_ship	2.98767
shannon	go_ship	3.05977
shannon	go_ship	2.9628
shannon	go_ship	2.97385
shannon	go_ship	2.95353
shannon	go_ship	2.72074
shannon	go_ship	3.42033
shannon	go_ship	3.60634
shannon	go_ship	4.33745
shannon	go_ship	2.83688
shannon	go_ship	3.56308
shannon	go_ship	2.98872
shannon	go_ship	3.15493
shannon	go_ship	3.05033
shannon	go_ship	3.24727
shannon	go_ship	2.76422
shannon	go_ship	3.42807
shannon	go_ship	3.35223
shannon	go_ship	3.3547
shannon	go_ship	3.30046
shannon	go_ship	3.6787
shannon	go_ship	2.53133
shannon	go_ship	3.18035
shannon	go_ship	3.29375
shannon	go_ship	2.89914
shannon	go_ship	3.37851
shannon	go_ship	3.53506
shannon	go_ship	3.11501
shannon	go_ship	3.25071
shannon	go_ship	3.62369
shannon	go_ship	3.98742
shannon	go_ship	4.30815
shannon	go_ship	4.76767
shannon	go_ship	4.32317
shannon	go_ship	2.75867
shannon	go_ship	2.4932
shannon	go_ship	2.60314
shannon	go_ship	2.65193
shannon	go_ship	2.44358
shannon	go_ship	2.91079
shannon	go_ship	2.57387
shannon	go_ship	2.61381
shannon	go_ship	2.54175
shannon	go_ship	2.69224
shannon	go_ship	2.80508
shannon	go_ship	2.71999
shannon	go_ship	3.07072
shannon	go_ship	2.78046
shannon	go_ship	2.80142
shannon	go_ship	2.95958
shannon	go_ship	3.31612
shannon	go_ship	2.91296
shannon	go_ship	3.00932
shannon	go_ship	2.27116
shannon	go_ship	3.26152
shannon	go_ship	2.73966
shannon	go_ship	3.0499
shannon	go_ship	3.06109
shannon	go_ship	2.69652
shannon	go_ship	3.21186
shannon	go_ship	3.11414
shannon	go_ship	2.58633
shannon	go_ship	3.32808
shannon	go_ship	3.28547
shannon	go_ship	3.46035
shannon	go_ship	2.70783
shannon	go_ship	3.19101
shannon	go_ship	3.10293
shannon	go_ship	2.92841
shannon	go_ship	2.63399
shannon	go_ship	3.04522
shannon	go_ship	3.13156
shannon	go_ship	2.60558
shannon	go_ship	2.67758
shannon	go_ship	2.88264
shannon	go_ship	3.22421
shannon	go_ship	3.69473
shannon	go_ship	4.533
shannon	go_ship	3.17364
shannon	go_ship	3.31268
shannon	go_ship	3.6372
shannon	go_ship	2.77308
shannon	go_ship	2.54415
shannon	go_ship	2.38185
shannon	go_ship	2.59248
shannon	go_ship	2.86367
shannon	go_ship	2.73475
shannon	go_ship	3.0353
shannon	go_ship	3.65902
shannon	go_ship	2.925
shannon	go_ship	3.44331
shannon	go_ship	2.72924
shannon	go_ship	3.02667
shannon	go_ship	2.92445
shannon	go_ship	2.97199
shannon	go_ship	2.95195
shannon	go_ship	3.22645
shannon	go_ship	3.22341
shannon	go_ship	3.05266
shannon	go_ship	3.02137
shannon	go_ship	3.57873
shannon	go_ship	2.83112
shannon	go_ship	3.00321
shannon	go_ship	2.98147
shannon	go_ship	3.0942
shannon	go_ship	3.2426
shannon	go_ship	3.17566
shannon	go_ship	3.20337
shannon	go_ship	3.26696
shannon	go_ship	2.86712
shannon	go_ship	3.31766
shannon	go_ship	2.84813
shannon	go_ship	3.60656
shannon	go_ship	2.82402
shannon	go_ship	3.07526
shannon	go_ship	1.82301
shannon	go_ship	3.34504
shannon	go_ship	3.40995
shannon	go_ship	3.25185
shannon	go_ship	3.26722
shannon	go_ship	2.82185
shannon	go_ship	3.10152
shannon	go_ship	2.31374
shannon	go_ship	2.28337
shannon	go_ship	2.58884
shannon	go_ship	3.04782
shannon	go_ship	2.68121
shannon	go_ship	3.06696
shannon	go_ship	3.47791
shannon	go_ship	4.49848
shannon	go_ship	4.71209
shannon	go_ship	4.73187
shannon	go_ship	4.87492
shannon	go_ship	4.89032
shannon	go_ship	4.65827
shannon	go_ship	5.48131
shannon	go_ship	4.49554
shannon	go_ship	4.74472
shannon	go_ship	4.91463
shannon	go_ship	4.37963
shannon	go_ship	4.39643
shannon	go_ship	4.65205
shannon	go_ship	4.95392
shannon	go_ship	5.08578
shannon	go_ship	4.65064
shannon	go_ship	5.06186
shannon	go_ship	5.33144
shannon	go_ship	5.26291
shannon	go_ship	5.29647
shannon	go_ship	5.76946
shannon	go_ship	5.50595
shannon	go_ship	4.59168
shannon	go_ship	5.44418
shannon	go_ship	5.5205
shannon	go_ship	5.38092
shannon	go_ship	5.54403
shannon	go_ship	5.22133
shannon	go_ship	3.10855
shannon	go_ship	3.27141
shannon	go_ship	3.45166
shannon	go_ship	3.38299
shannon	go_ship	3.33923
shannon	go_ship	3.06025
shannon	go_ship	3.67013
shannon	go_ship	2.63432
shannon	go_ship	3.17249
shannon	go_ship	2.64739
shannon	go_ship	2.96033
shannon	go_ship	3.1214
shannon	go_ship	2.96871
shannon	go_ship	2.85822
shannon	go_ship	3.22742
shannon	go_ship	3.21159
shannon	go_ship	3.20296
shannon	go_ship	3.02107
shannon	go_ship	3.56463
shannon	go_ship	3.82813
shannon	go_ship	3.57166
shannon	go_ship	3.96546
shannon	go_ship	2.84108
shannon	go_ship	3.27181
shannon	go_ship	3.26701
shannon	go_ship	3.13371
shannon	go_ship	2.84446
shannon	go_ship	2.34422
shannon	go_ship	3.34158
shannon	go_ship	3.03188
shannon	go_ship	1.94904
shannon	go_ship	3.15498
shannon	go_ship	2.78752
shannon	go_ship	3.10414
shannon	go_ship	3.39381
shannon	go_ship	3.05529
shannon	go_ship	3.0139
shannon	go_ship	3.02411
shannon	go_ship	2.98118
shannon	go_ship	3.19384
shannon	go_ship	2.88833
shannon	go_ship	3.13395
shannon	go_ship	2.72473
shannon	go_ship	2.6249
shannon	go_ship	3.08801
shannon	go_ship	2.90045
shannon	go_ship	3.2732
shannon	go_ship	2.84821
shannon	go_ship	5.40432
shannon	go_ship	5.38323
shannon	go_ship	5.40153
shannon	go_ship	5.31862
shannon	go_ship	5.4177
shannon	go_ship	4.16632
shannon	go_ship	5.356
shannon	go_ship	5.31448
shannon	go_ship	5.44773
shannon	go_ship	5.3915
shannon	go_ship	5.17136
shannon	go_ship	4.77979
shannon	go_ship	4.45351
shannon	go_ship	4.36225
shannon	go_ship	4.15221
shannon	go_ship	4.65904
shannon	go_ship	4.17664
shannon	go_ship	4.45181
shannon	go_ship	3.79421
shannon	go_ship	4.12928
shannon	go_ship	4.06136
shannon	go_ship	4.33064
shannon	go_ship	4.50002
shannon	go_ship	4.13111
shannon	go_ship	3.12922
shannon	go_ship	3.46666
shannon	go_ship	3.24593
shannon	go_ship	3.06922
shannon	go_ship	2.8782
shannon	go_ship	2.88144
shannon	go_ship	3.51231
shannon	go_ship	3.08205
shannon	go_ship	5.40289
shannon	go_ship	2.47325
shannon	go_ship	3.97407
shannon	go_ship	2.76169
shannon	go_ship	3.3935
shannon	go_ship	3.37024
shannon	go_ship	3.54138
shannon	go_ship	3.48011
shannon	go_ship	3.06469
shannon	go_ship	3.44935
shannon	go_ship	1.67185
shannon	go_ship	3.12088
shannon	go_ship	3.15292
shannon	go_ship	3.1778
shannon	go_ship	3.09117
shannon	go_ship	3.34103
shannon	go_ship	3.23072
shannon	go_ship	3.55547
shannon	go_ship	3.86775
shannon	go_ship	3.655
shannon	go_ship	3.77707
shannon	go_ship	3.80688
shannon	go_ship	3.68521
shannon	go_ship	3.8426
shannon	go_ship	3.77229
shannon	go_ship	3.43942
shannon	go_ship	3.16465
shannon	go_ship	2.91061
shannon	go_ship	3.27672
shannon	go_ship	3.09939
shannon	go_ship	4.05756
shannon	go_ship	3.13786
shannon	go_ship	3.39342
shannon	go_ship	2.9815
shannon	go_ship	2.94053
shannon	go_ship	2.97165
shannon	go_ship	3.07725
shannon	go_ship	3.07916
shannon	go_ship	3.33074
shannon	go_ship	3.31303
shannon	go_ship	3.93502
shannon	go_ship	2.92902
shannon	go_ship	3.21476
shannon	go_ship	3.33672
shannon	go_ship	3.5476
shannon	go_ship	3.07344
shannon	go_ship	3.14717
shannon	go_ship	2.47933
shannon	go_ship	3.35008
shannon	go_ship	5.55601
shannon	go_ship	4.37742
shannon	go_ship	3.11065
shannon	go_ship	2.93922
shannon	go_ship	2.93588
shannon	go_ship	3.46177
shannon	go_ship	2.78922
shannon	go_ship	3.05089
shannon	go_ship	3.08088
shannon	go_ship	3.11273
shannon	go_ship	3.12915
shannon	go_ship	2.95889
shannon	go_ship	4.78157
shannon	go_ship	3.45291
shannon	go_ship	2.93642
shannon	go_ship	2.93326
shannon	go_ship	2.55946
shannon	go_ship	3.53808
shannon	go_ship	3.69039
shannon	go_ship	3.42631
shannon	go_ship	5.24276
shannon	go_ship	5.43178
shannon	go_ship	5.33207
shannon	go_ship	5.41936
shannon	go_ship	5.38157
shannon	go_ship	5.23419
shannon	go_ship	5.31978
shannon	go_ship	5.3176
shannon	go_ship	5.30768
shannon	go_ship	3.12644
shannon	go_ship	5.36117
shannon	go_ship	5.28598
shannon	go_ship	5.36242
shannon	go_ship	5.40197
shannon	go_ship	5.34243
shannon	go_ship	4.17781
shannon	go_ship	5.15577
shannon	go_ship	5.22191
shannon	go_ship	5.1758
shannon	go_ship	2.12397
shannon	go_ship	2.60089
shannon	go_ship	2.40334
shannon	go_ship	2.20464
shannon	go_ship	2.61909
shannon	go_ship	2.59555
shannon	go_ship	2.79277
shannon	go_ship	3.0235
shannon	go_ship	2.80204
shannon	go_ship	2.59813
shannon	go_ship	2.87069
shannon	go_ship	2.56456
shannon	go_ship	3.12041
shannon	go_ship	3.11227
shannon	go_ship	2.65922
shannon	go_ship	3.03286
shannon	go_ship	2.66133
shannon	go_ship	3.18062
shannon	go_ship	4.74965
shannon	go_ship	4.64159
shannon	go_ship	4.27917
shannon	go_ship	4.68464
shannon	go_ship	5.0901
shannon	go_ship	4.07391
shannon	go_ship	2.33586
shannon	go_ship	2.65479
shannon	go_ship	1.73917
shannon	go_ship	2.75822
shannon	go_ship	4.77462
shannon	go_ship	2.50855
shannon	go_ship	2.29933
shannon	go_ship	2.93384
shannon	go_ship	2.50305
shannon	go_ship	2.4924
shannon	go_ship	2.94688
shannon	go_ship	2.77274
shannon	go_ship	3.01505
shannon	go_ship	3.3829
shannon	go_ship	3.54008
shannon	go_ship	3.55248
shannon	go_ship	2.72364
shannon	go_ship	2.90458
shannon	go_ship	3.3489
shannon	go_ship	2.7579
shannon	go_ship	2.4912
shannon	go_ship	2.40638
shannon	go_ship	3.21069
shannon	go_ship	2.08374
shannon	go_ship	3.22925
shannon	go_ship	3.06256
shannon	go_ship	3.25821
shannon	go_ship	3.03228
shannon	go_ship	2.73799
shannon	go_ship	2.90013
shannon	go_ship	3.18245
shannon	go_ship	3.25258
shannon	go_ship	2.93684
shannon	go_ship	3.00326
shannon	go_ship	2.15903
shannon	go_ship	4.70027
shannon	go_ship	2.98457
shannon	go_ship	3.13371
shannon	go_ship	3.14799
shannon	go_ship	3.06876
shannon	go_ship	3.01554
shannon	go_ship	3.2784
shannon	go_ship	2.83286
shannon	go_ship	3.00625
shannon	go_ship	2.80234
shannon	go_ship	2.88024
shannon	go_ship	2.88756
shannon	go_ship	2.67389
shannon	go_ship	2.61099
shannon	go_ship	2.87768
shannon	go_ship	2.93919
shannon	go_ship	2.98677
shannon	go_ship	3.05082
shannon	go_ship	2.66851
shannon	go_ship	3.2117
shannon	go_ship	3.18587
shannon	go_ship	2.99151
shannon	go_ship	2.72393
shannon	go_ship	2.8013
shannon	go_ship	2.73256
shannon	go_ship	2.69857
shannon	go_ship	3.03363
shannon	go_ship	2.63764
shannon	go_ship	3.21086
shannon	go_ship	3.09261
shannon	go_ship	2.8127
shannon	go_ship	2.86454
shannon	go_ship	2.99672
shannon	go_ship	2.78151
shannon	go_ship	3.45821
shannon	go_ship	4.60163
shannon	go_ship	2.89834
shannon	go_ship	2.30251
shannon	go_ship	2.53357
shannon	go_ship	2.39706
shannon	go_ship	2.60018
shannon	go_ship	2.80685
shannon	go_ship	2.39939
shannon	go_ship	2.69099
shannon	go_ship	3.1179
shannon	go_ship	2.40689
shannon	go_ship	2.66921
shannon	go_ship	2.49365
shannon	go_ship	2.32958
shannon	go_ship	2.76186
shannon	go_ship	2.83785
shannon	go_ship	2.44115
shannon	go_ship	3.1775
shannon	go_ship	2.29868
shannon	go_ship	2.50535
shannon	go_ship	3.28975
shannon	go_ship	2.41994
shannon	go_ship	2.90539
shannon	go_ship	2.77034
shannon	go_ship	2.48388
shannon	go_ship	2.54787
shannon	go_ship	2.34409
shannon	go_ship	2.52067
shannon	go_ship	2.71651
shannon	go_ship	2.83954
shannon	go_ship	2.16078
shannon	go_ship	3.29299
shannon	go_ship	2.59609
shannon	go_ship	2.34885
shannon	go_ship	2.43199
shannon	go_ship	2.14866
shannon	go_ship	2.48291
shannon	go_ship	2.80615
shannon	go_ship	2.38158
shannon	go_ship	3.0642
shannon	go_ship	3.07772
shannon	go_ship	2.48818
shannon	go_ship	2.83851
shannon	go_ship	2.46612
shannon	go_ship	3.03609
shannon	go_ship	2.59805
shannon	go_ship	2.77741
shannon	go_ship	2.87161
shannon	go_ship	3.18286
shannon	go_ship	2.98871
shannon	go_ship	2.97072
shannon	go_ship	3.05374
shannon	go_ship	2.7971
shannon	go_ship	3.5245
shannon	go_ship	2.73003
shannon	go_ship	3.21461
shannon	go_ship	2.9358
shannon	go_ship	2.54997
shannon	go_ship	3.57492
shannon	go_ship	2.82347
shannon	go_ship	3.18495
shannon	go_ship	3.07916
shannon	go_ship	3.35815
shannon	go_ship	3.1634
shannon	go_ship	3.18572
shannon	go_ship	3.7182
shannon	go_ship	3.07924
shannon	go_ship	2.64139
shannon	go_ship	3.62165
shannon	go_ship	3.16997
shannon	go_ship	2.93726
shannon	go_ship	2.95275
shannon	go_ship	3.35447
shannon	go_ship	2.29416
shannon	go_ship	2.42252
shannon	go_ship	2.23674
shannon	go_ship	3.33594
shannon	go_ship	2.79937
shannon	go_ship	3.43457
shannon	go_ship	3.58599
shannon	go_ship	4.31917
shannon	go_ship	4.19333
shannon	go_ship	3.8982
shannon	go_ship	4.02631
shannon	go_ship	3.85509
shannon	go_ship	3.97492
shannon	go_ship	2.8805
shannon	go_ship	3.96845
shannon	go_ship	3.16069
shannon	go_ship	1.80985
shannon	go_ship	2.88311
shannon	go_ship	2.67873
shannon	go_ship	5.03367
shannon	go_ship	2.81922
shannon	go_ship	3.15722
shannon	go_ship	2.85312
shannon	go_ship	4.2854
shannon	go_ship	2.27413
shannon	go_ship	2.90317
shannon	go_ship	2.8817
shannon	go_ship	2.60446
shannon	go_ship	2.74825
shannon	go_ship	4.68668
shannon	go_ship	2.85466
shannon	go_ship	4.72797
shannon	go_ship	4.84591
shannon	go_ship	4.83163
shannon	go_ship	4.78572
shannon	go_ship	4.89612
shannon	go_ship	4.89951
shannon	go_ship	4.7124
shannon	go_ship	4.65389
shannon	go_ship	4.94332
shannon	go_ship	4.94488
shannon	go_ship	3.06887
shannon	go_ship	4.57777
shannon	go_ship	4.81345
shannon	go_ship	3.80796
shannon	go_ship	2.81191
shannon	go_ship	2.9414
shannon	go_ship	3.17179
shannon	go_ship	3.3534
shannon	go_ship	3.48006
shannon	go_ship	3.70584
shannon	go_ship	2.84582
shannon	go_ship	3.78797
shannon	go_ship	3.3604
shannon	go_ship	2.96626
shannon	go_ship	2.47915
shannon	go_ship	3.30204
shannon	go_ship	2.67702
shannon	go_ship	3.17763
shannon	go_ship	4.04767
shannon	go_ship	4.64446
shannon	go_ship	4.63625
shannon	go_ship	3.90453
shannon	go_ship	3.74605
shannon	go_ship	3.89126
shannon	go_ship	3.33107
shannon	go_ship	3.33691
shannon	go_ship	3.03074
shannon	go_ship	1.50682
shannon	go_ship	2.88707
shannon	go_ship	2.47752
shannon	go_ship	3.53428
shannon	go_ship	2.80878
shannon	go_ship	2.57889
shannon	go_ship	2.68867
shannon	go_ship	2.82081
shannon	go_ship	2.92565
shannon	go_ship	3.31041
shannon	go_ship	3.57676
shannon	go_ship	3.2273
shannon	go_ship	3.67764
shannon	go_ship	3.23441
shannon	go_ship	3.74287
shannon	go_ship	2.82701
shannon	go_ship	3.39773
shannon	go_ship	3.37307
shannon	go_ship	3.46902
shannon	go_ship	3.27088
shannon	go_ship	3.09629
shannon	go_ship	3.17236
shannon	go_ship	3.58358
shannon	go_ship	3.42696
shannon	go_ship	2.15318
shannon	go_ship	3.1003
shannon	go_ship	2.84241
shannon	go_ship	2.03395
shannon	go_ship	2.51767
shannon	go_ship	1.69352
shannon	go_ship	2.4575
shannon	go_ship	3.28609
shannon	go_ship	2.55361
shannon	go_ship	2.34359
shannon	go_ship	4.1181
shannon	go_ship	2.17472
shannon	go_ship	2.89657
shannon	go_ship	2.85215
shannon	go_ship	2.659
shannon	go_ship	2.02251
shannon	go_ship	2.38624
shannon	go_ship	2.84197
shannon	go_ship	3.62656
shannon	go_ship	2.90198
shannon	go_ship	2.61285
shannon	go_ship	4.12261
shannon	go_ship	2.88152
shannon	go_ship	2.92468
shannon	go_ship	2.64748
shannon	go_ship	3.04438
shannon	go_ship	3.30525
shannon	go_ship	2.84737
shannon	go_ship	2.64257
shannon	go_ship	3.17617
shannon	go_ship	2.93109
shannon	go_ship	3.18375
shannon	go_ship	3.63848
shannon	go_ship	2.92936
shannon	go_ship	2.47857
shannon	go_ship	2.66174
shannon	go_ship	3.33612
shannon	go_ship	2.66731
shannon	go_ship	2.74936
shannon	go_ship	2.69871
shannon	go_ship	3.41802
shannon	go_ship	2.9568
shannon	go_ship	2.48124
shannon	go_ship	3.94516
shannon	go_ship	2.42492
shannon	go_ship	3.04387
shannon	go_ship	2.78202
shannon	go_ship	2.62188
shannon	go_ship	3.32557
shannon	go_ship	2.61575
shannon	go_ship	3.16336
shannon	go_ship	2.83807
shannon	go_ship	2.38517
shannon	go_ship	2.63767
shannon	go_ship	3.30091
shannon	go_ship	3.19401
shannon	go_ship	3.19137
shannon	go_ship	2.91798
shannon	go_ship	3.98428
shannon	go_ship	3.92809
shannon	go_ship	3.39684
shannon	go_ship	3.03791
shannon	go_ship	3.43174
shannon	go_ship	3.7989
shannon	go_ship	2.93164
shannon	go_ship	3.1405
shannon	go_ship	3.83184
shannon	go_ship	3.18212
shannon	go_ship	2.95693
shannon	go_ship	3.21053
shannon	go_ship	3.12498
shannon	go_ship	2.78046
shannon	go_ship	2.93352
shannon	go_ship	2.80691
shannon	go_ship	3.22871
shannon	go_ship	3.02919
shannon	go_ship	3.0052
shannon	go_ship	4.33685
shannon	go_ship	3.53408
shannon	go_ship	2.75488
shannon	go_ship	2.55782
shannon	go_ship	4.26946
shannon	go_ship	3.14573
shannon	go_ship	4.21136
shannon	go_ship	3.30124
shannon	go_ship	3.94903
shannon	go_ship	3.8461
shannon	go_ship	3.61418
shannon	go_ship	5.08856
shannon	go_ship	5.14262
shannon	go_ship	4.49389
shannon	go_ship	4.30888
shannon	go_ship	4.38415
shannon	go_ship	3.11372
shannon	go_ship	4.78796
shannon	go_ship	5.00645
shannon	go_ship	4.74282
shannon	go_ship	5.08333
shannon	go_ship	4.64646
shannon	go_ship	4.96691
shannon	go_ship	4.81632
shannon	go_ship	4.74045
shannon	go_ship	4.62379
shannon	go_ship	4.56353
shannon	go_ship	3.15469
shannon	go_ship	4.74416
shannon	go_ship	4.91773
shannon	go_ship	4.79665
shannon	go_ship	4.79021
shannon	go_ship	4.74172
shannon	go_ship	4.85148
shannon	go_ship	4.68653
shannon	go_ship	4.66682
shannon	go_ship	4.51771
shannon	go_ship	4.43131
shannon	go_ship	4.36743
shannon	go_ship	3.91563
shannon	go_ship	4.45921
shannon	go_ship	4.3683
shannon	go_ship	4.39927
shannon	go_ship	4.3418
shannon	go_ship	4.40543
shannon	go_ship	4.71388
shannon	go_ship	4.48177
shannon	go_ship	4.61755
shannon	go_ship	4.69456
shannon	go_ship	3.99179
shannon	go_ship	4.21201
shannon	go_ship	4.81981
shannon	go_ship	4.21417
shannon	go_ship	4.65446
shannon	go_ship	4.20001
shannon	go_ship	4.07655
shannon	go_ship	3.88943
shannon	go_ship	3.70913
shannon	go_ship	4.17654
shannon	go_ship	5.04418
shannon	go_ship	5.19634
shannon	go_ship	3.67886
shannon	go_ship	5.02918
shannon	go_ship	5.05631
shannon	go_ship	4.53161
shannon	go_ship	5.02133
shannon	go_ship	5.0451
shannon	go_ship	4.6396
shannon	go_ship	4.52465
shannon	go_ship	4.72805
shannon	go_ship	4.56312
shannon	go_ship	4.51175
shannon	go_ship	5.08583
shannon	go_ship	4.58213
shannon	go_ship	4.35276
shannon	go_ship	4.51727
shannon	go_ship	4.89361
shannon	go_ship	4.83119
shannon	go_ship	4.43992
shannon	go_ship	4.73382
shannon	go_ship	4.52857
shannon	go_ship	4.82274
shannon	go_ship	4.5162
shannon	go_ship	5.36997
shannon	go_ship	4.08214
shannon	go_ship	4.131
shannon	go_ship	2.47062
shannon	go_ship	4.39889
shannon	go_ship	3.64157
shannon	go_ship	4.21754
shannon	go_ship	3.9996
shannon	go_ship	4.19694
shannon	go_ship	3.64474
shannon	go_ship	2.78959
shannon	go_ship	5.35811
shannon	go_ship	3.41847
shannon	go_ship	4.01427
shannon	go_ship	2.64361
shannon	go_ship	2.38476
shannon	go_ship	2.62077
shannon	go_ship	2.62679
shannon	go_ship	2.27107
shannon	go_ship	2.28312
shannon	go_ship	2.08716
shannon	go_ship	2.86457
shannon	go_ship	5.07773
shannon	go_ship	2.31007
shannon	go_ship	2.33143
shannon	go_ship	1.8655
shannon	go_ship	3.00217
shannon	go_ship	1.93332
shannon	go_ship	2.19192
shannon	go_ship	3.68054
shannon	go_ship	2.05126
shannon	go_ship	2.68569
shannon	go_ship	2.08287
shannon	go_ship	5.38484
shannon	go_ship	3.20389
shannon	go_ship	2.82218
shannon	go_ship	2.62919
shannon	go_ship	2.44434
shannon	go_ship	2.42172
shannon	go_ship	2.40034
shannon	go_ship	2.49795
shannon	go_ship	2.0087
shannon	go_ship	1.87767
shannon	go_ship	4.74663
shannon	go_ship	5.15531
shannon	go_ship	2.54992
shannon	go_ship	2.36774
shannon	go_ship	2.80418
shannon	go_ship	3.21037
shannon	go_ship	3.42131
shannon	go_ship	3.61977
shannon	go_ship	2.75782
shannon	go_ship	2.56033
shannon	go_ship	2.1996
shannon	go_ship	2.453
shannon	go_ship	5.08692
shannon	go_ship	2.80601
shannon	go_ship	2.54567
shannon	go_ship	3.05944
shannon	go_ship	3.18157
shannon	go_ship	2.93219
shannon	go_ship	2.5413
shannon	go_ship	2.58168
shannon	go_ship	2.91787
shannon	go_ship	2.7539
shannon	go_ship	2.98609
shannon	go_ship	5.21949
shannon	go_ship	3.15467
shannon	go_ship	3.06449
shannon	go_ship	3.04827
shannon	go_ship	3.14458
shannon	go_ship	2.70518
shannon	go_ship	3.1341
shannon	go_ship	2.53449
shannon	go_ship	3.18427
shannon	go_ship	3.1143
shannon	go_ship	3.38307
shannon	go_ship	5.35916
shannon	go_ship	3.11965
shannon	go_ship	2.31829
shannon	go_ship	2.70479
shannon	go_ship	2.7969
shannon	go_ship	2.92743
shannon	go_ship	2.7778
shannon	go_ship	2.752
shannon	go_ship	2.8094
shannon	go_ship	2.83704
shannon	go_ship	2.73723
shannon	go_ship	4.12824
shannon	go_ship	3.6916
shannon	go_ship	3.60308
shannon	AVERAGE	3.37944
richness	go_ship	2941
richness	go_ship	2978
richness	go_ship	2965
richness	go_ship	2960
richness	go_ship	2993
richness	go_ship	2961
richness	go_ship	3007
richness	go_ship	3029
richness	go_ship	2972
richness	go_ship	3029
richness	go_ship	3036
richness	go_ship	2959
richness	go_ship	3040
richness	go_ship	3060
richness	go_ship	3011
richness	go_ship	3002
richness	go_ship	2976
richness	go_ship	3017
richness	go_ship	2970
richness	go_ship	3030
richness	go_ship	3015
richness	go_ship	2994
richness	go_ship	2986
richness	go_ship	3042
richness	go_ship	3017
richness	go_ship	3018
richness	go_ship	3024
richness	go_ship	3025
richness	go_ship	2981
richness	go_ship	3014
richness	go_ship	2913
richness	go_ship	2918
richness	go_ship	3004
richness	go_ship	3001
richness	go_ship	2925
richness	go_ship	2901
richness	go_ship	2892
richness	go_ship	2921
richness	go_ship	2991
richness	go_ship	2950
richness	go_ship	2965
richness	go_ship	2972
richness	go_ship	2952
richness	go_ship	2964
richness	go_ship	3026
richness	go_ship	2978
richness	go_ship	2961
richness	go_ship	2977
richness	go_ship	3010
richness	go_ship	2930
richness	go_ship	2968
richness	go_ship	2992
richness	go_ship	2969
richness	go_ship	2999
richness	go_ship	2991
richness	go_ship	3029
richness	go_ship	3021
richness	go_ship	3009
richness	go_ship	2946
richness	go_ship	2820
richness	go_ship	2889
richness	go_ship	2890
richness	go_ship	2891
richness	go_ship	2919
richness	go_ship	2990
richness	go_ship	2991
richness	go_ship	3002
richness	go_ship	3004
richness	go_ship	3004
richness	go_ship	2979
richness	go_ship	2903
richness	go_ship	2993
richness	go_ship	2923
richness	go_ship	2975
richness	go_ship	2973
richness	go_ship	2953
richness	go_ship	2957
richness	go_ship	3055
richness	go_ship	2970
richness	go_ship	2966
richness	go_ship	2993
richness	go_ship	3021
richness	go_ship	2996
richness	go_ship	3014
richness	go_ship	2986
richness	go_ship	2972
richness	go_ship	2980
richness	go_ship	3021
richness	go_ship	3030
richness	go_ship	2988
richness	go_ship	3017
richness	go_ship	3046
richness	go_ship	3009
richness	go_ship	3041
richness	go_ship	2993
richness	go_ship	2997
richness	go_ship	3055
richness	go_ship	3001
richness	go_ship	3007
richness	go_ship	3091
richness	go_ship	3010
richness	go_ship	3038
richness	go_ship	2931
richness	go_ship	2992
richness	go_ship	2973
richness	go_ship	2972
richness	go_ship	2965
richness	go_ship	3002
richness	go_ship	2979
richness	go_ship	2997
richness	go_ship	3053
richness	go_ship	3023
richness	go_ship	2975
richness	go_ship	2951
richness	go_ship	3014
richness	go_ship	3010
richness	go_ship	3035
richness	go_ship	3015
richness	go_ship	2981
richness	go_ship	3031
richness	go_ship	2989
richness	go_ship	2953
richness	go_ship	2951
richness	go_ship	2984
richness	go_ship	2963
richness	go_ship	2948
richness	go_ship	3035
richness	go_ship	3021
richness	go_ship	2944
richness	go_ship	2990
richness	go_ship	2960
richness	go_ship	3064
richness	go_ship	2953
richness	go_ship	2895
richness	go_ship	2984
richness	go_ship	2974
richness	go_ship	2983
richness	go_ship	2974
richness	go_ship	2965
richness	go_ship	2923
richness	go_ship	2967
richness	go_ship	2834
richness	go_ship	2994
richness	go_ship	2970
richness	go_ship	2948
richness	go_ship	2948
richness	go_ship	2972
richness	go_ship	2807
richness	go_ship	2987
richness	go_ship	2950
richness	go_ship	3002
richness	go_ship	2995
richness	go_ship	2995
richness	go_ship	2999
richness	go_ship	2997
richness	go_ship	3006
richness	go_ship	3016
richness	go_ship	3007
richness	go_ship	3034
richness	go_ship	3033
richness	go_ship	3002
richness	go_ship	2777
richness	go_ship	2984
richness	go_ship	2981
richness	go_ship	2992
richness	go_ship	2985
richness	go_ship	3020
richness	go_ship	3001
richness	go_ship	3070
richness	go_ship	3001
richness	go_ship	3018
richness	go_ship	3042
richness	go_ship	3026
richness	go_ship	3029
richness	go_ship	3038
richness	go_ship	3021
richness	go_ship	2929
richness	go_ship	2990
richness	go_ship	2961
richness	go_ship	2991
richness	go_ship	3042
richness	go_ship	3036
richness	go_ship	2984
richness	go_ship	2896
richness	go_ship	2948
richness	go_ship	2983
richness	go_ship	2958
richness	go_ship	3035
richness	go_ship	3048
richness	go_ship	2943
richness	go_ship	2989
richness	go_ship	3015
richness	go_ship	2983
richness	go_ship	2969
richness	go_ship	3021
richness	go_ship	2976
richness	go_ship	2984
richness	go_ship	2997
richness	go_ship	3061
richness	go_ship	3049
richness	go_ship	2954
richness	go_ship	2936
richness	go_ship	2950
richness	go_ship	2976
richness	go_ship	2899
richness	go_ship	2960
richness	go_ship	2974
richness	go_ship	3026
richness	go_ship	2911
richness	go_ship	2945
richness	go_ship	2940
richness	go_ship	2956
richness	go_ship	2966
richness	go_ship	2974
richness	go_ship	2927
richness	go_ship	2975
richness	go_ship	2984
richness	go_ship	3040
richness	go_ship	2991
richness	go_ship	3038
richness	go_ship	2935
richness	go_ship	2942
richness	go_ship	2964
richness	go_ship	2952
richness	go_ship	2960
richness	go_ship	2992
richness	go_ship	3060
richness	go_ship	3028
richness	go_ship	2451
richness	go_ship	3043
richness	go_ship	2890
richness	go_ship	2990
richness	go_ship	2972
richness	go_ship	2918
richness	go_ship	2932
richness	go_ship	2940
richness	go_ship	2986
richness	go_ship	2862
richness	go_ship	2902
richness	go_ship	3002
richness	go_ship	2964
richness	go_ship	3016
richness	go_ship	3043
richness	go_ship	2936
richness	go_ship	2465
richness	go_ship	2664
richness	go_ship	2979
richness	go_ship	2983
richness	go_ship	2950
richness	go_ship	3024
richness	go_ship	3036
richness	go_ship	3038
richness	go_ship	2986
richness	go_ship	2957
richness	go_ship	2949
richness	go_ship	2988
richness	go_ship	3011
richness	go_ship	3053
richness	go_ship	2946
richness	go_ship	2959
richness	go_ship	2952
richness	go_ship	2943
richness	go_ship	2768
richness	go_ship	3010
richness	go_ship	2966
richness	go_ship	3032
richness	go_ship	2972
richness	go_ship	3024
richness	go_ship	3014
richness	go_ship	2986
richness	go_ship	3037
richness	go_ship	2996
richness	go_ship	2982
richness	go_ship	2974
richness	go_ship	2963
richness	go_ship	3033
richness	go_ship	3018
richness	go_ship	3004
richness	go_ship	2982
richness	go_ship	2963
richness	go_ship	2973
richness	go_ship	2977
richness	go_ship	2920
richness	go_ship	3020
richness	go_ship	3026
richness	go_ship	3033
richness	go_ship	3020
richness	go_ship	3001
richness	go_ship	3013
richness	go_ship	2989
richness	go_ship	3009
richness	go_ship	2990
richness	go_ship	2976
richness	go_ship	2981
richness	go_ship	2967
richness	go_ship	3048
richness	go_ship	3011
richness	go_ship	2391
richness	go_ship	3039
richness	go_ship	2985
richness	go_ship	2968
richness	go_ship	2963
richness	go_ship	3059
richness	go_ship	2961
richness	go_ship	2977
richness	go_ship	2944
richness	go_ship	2980
richness	go_ship	2968
richness	go_ship	2996
richness	go_ship	2988
richness	go_ship	2958
richness	go_ship	2973
richness	go_ship	2960
richness	go_ship	3025
richness	go_ship	3002
richness	go_ship	2983
richness	go_ship	3014
richness	go_ship	2962
richness	go_ship	3030
richness	go_ship	3035
richness	go_ship	3030
richness	go_ship	3004
richness	go_ship	3035
richness	go_ship	3032
richness	go_ship	2997
richness	go_ship	3015
richness	go_ship	3000
richness	go_ship	2953
richness	go_ship	2955
richness	go_ship	2986
richness	go_ship	3020
richness	go_ship	3023
richness	go_ship	2977
richness	go_ship	3011
richness	go_ship	3019
richness	go_ship	3019
richness	go_ship	3012
richness	go_ship	3025
richness	go_ship	3002
richness	go_ship	3026
richness	go_ship	3006
richness	go_ship	2989
richness	go_ship	3047
richness	go_ship	2954
richness	go_ship	2591
richness	go_ship	3056
richness	go_ship	2967
richness	go_ship	2985
richness	go_ship	3065
richness	go_ship	3029
richness	go_ship	3002
richness	go_ship	2963
richness	go_ship	2977
richness	go_ship	2984
richness	go_ship	3007
richness	go_ship	3023
richness	go_ship	2989
richness	go_ship	3018
richness	go_ship	3013
richness	go_ship	2994
richness	go_ship	3024
richness	go_ship	2954
richness	go_ship	2958
richness	go_ship	2982
richness	go_ship	2964
richness	go_ship	2938
richness	go_ship	2996
richness	go_ship	3048
richness	go_ship	2975
richness	go_ship	2947
richness	go_ship	2987
richness	go_ship	2983
richness	go_ship	2991
richness	go_ship	2917
richness	go_ship	2925
richness	go_ship	2911
richness	go_ship	2901
richness	go_ship	2959
richness	go_ship	3001
richness	go_ship	2925
richness	go_ship	2972
richness	go_ship	2957
richness	go_ship	2968
richness	go_ship	2959
richness	go_ship	2927
richness	go_ship	2863
richness	go_ship	2970
richness	go_ship	2948
richness	go_ship	2956
richness	go_ship	2968
richness	go_ship	2953
richness	go_ship	2918
richness	go_ship	2958
richness	go_ship	2989
richness	go_ship	2926
richness	go_ship	3040
richness	go_ship	3004
richness	go_ship	2937
richness	go_ship	3009
richness	go_ship	2819
richness	go_ship	2990
richness	go_ship	3009
richness	go_ship	2980
richness	go_ship	3064
richness	go_ship	3002
richness	go_ship	2976
richness	go_ship	2996
richness	go_ship	3035
richness	go_ship	3022
richness	go_ship	3000
richness	go_ship	2994
richness	go_ship	3003
richness	go_ship	2985
richness	go_ship	3029
richness	go_ship	2963
richness	go_ship	3010
richness	go_ship	2996
richness	go_ship	3033
richness	go_ship	2977
richness	go_ship	2993
richness	go_ship	2963
richness	go_ship	2941
richness	go_ship	3043
richness	go_ship	2987
richness	go_ship	3017
richness	go_ship	2997
richness	go_ship	3003
richness	go_ship	3104
richness	go_ship	2972
richness	go_ship	2945
richness	go_ship	3061
richness	go_ship	3002
richness	go_ship	3019
richness	go_ship	2991
richness	go_ship	3006
richness	go_ship	2984
richness	go_ship	3010
richness	go_ship	3018
richness	go_ship	2983
richness	go_ship	3013
richness	go_ship	3028
richness	go_ship	3052
richness	go_ship	3033
richness	go_ship	3011
richness	go_ship	3043
richness	go_ship	3020
richness	go_ship	2991
richness	go_ship	3044
richness	go_ship	3033
richness	go_ship	3051
richness	go_ship	3035
richness	go_ship	2984
richness	go_ship	2996
richness	go_ship	2980
richness	go_ship	3044
richness	go_ship	3003
richness	go_ship	2968
richness	go_ship	2940
richness	go_ship	2959
richness	go_ship	2982
richness	go_ship	2975
richness	go_ship	3022
richness	go_ship	3002
richness	go_ship	3055
richness	go_ship	2968
richness	go_ship	2967
richness	go_ship	2976
richness	go_ship	2960
richness	go_ship	2990
richness	go_ship	2941
richness	go_ship	2980
richness	go_ship	2987
richness	go_ship	2950
richness	go_ship	3012
richness	go_ship	3052
richness	go_ship	2966
richness	go_ship	2928
richness	go_ship	2961
richness	go_ship	2939
richness	go_ship	2951
richness	go_ship	2983
richness	go_ship	2970
richness	go_ship	2953
richness	go_ship	2981
richness	go_ship	2956
richness	go_ship	2977
richness	go_ship	2958
richness	go_ship	2915
richness	go_ship	2934
richness	go_ship	3048
richness	go_ship	3020
richness	go_ship	2996
richness	go_ship	3034
richness	go_ship	3046
richness	go_ship	2981
richness	go_ship	2990
richness	go_ship	2988
richness	go_ship	2977
richness	go_ship	2981
richness	go_ship	2975
richness	go_ship	2997
richness	go_ship	3027
richness	go_ship	2967
richness	go_ship	3012
richness	go_ship	2959
richness	go_ship	2983
richness	go_ship	2945
richness	go_ship	2997
richness	go_ship	2809
richness	go_ship	3009
richness	go_ship	3007
richness	go_ship	3009
richness	go_ship	2995
richness	go_ship	2867
richness	go_ship	2930
richness	go_ship	2745
richness	go_ship	2928
richness	go_ship	2714
richness	go_ship	3033
richness	go_ship	2909
richness	go_ship	2936
richness	go_ship	2918
richness	go_ship	2892
richness	go_ship	2941
richness	go_ship	2942
richness	go_ship	2909
richness	go_ship	2919
richness	go_ship	2926
richness	go_ship	2931
richness	go_ship	3033
richness	go_ship	2990
richness	go_ship	2978
richness	go_ship	2976
richness	go_ship	2985
richness	go_ship	2995
richness	go_ship	2950
richness	go_ship	2998
richness	go_ship	2928
richness	go_ship	2973
richness	go_ship	2691
richness	go_ship	2940
richness	go_ship	3007
richness	go_ship	2951
richness	go_ship	3037
richness	go_ship	2993
richness	go_ship	2836
richness	go_ship	3050
richness	go_ship	3003
richness	go_ship	3004
richness	go_ship	3011
richness	go_ship	2980
richness	go_ship	2988
richness	go_ship	2943
richness	go_ship	2988
richness	go_ship	2948
richness	go_ship	3003
richness	go_ship	3022
richness	go_ship	3006
richness	go_ship	2964
richness	go_ship	2940
richness	go_ship	2909
richness	go_ship	2970
richness	go_ship	2947
richness	go_ship	2984
richness	go_ship	2975
richness	go_ship	2989
richness	go_ship	3041
richness	go_ship	3034
richness	go_ship	2985
richness	go_ship	3016
richness	go_ship	3037
richness	go_ship	2997
richness	go_ship	3017
richness	go_ship	3067
richness	go_ship	3063
richness	go_ship	2977
richness	go_ship	2826
richness	go_ship	2978
richness	go_ship	2989
richness	go_ship	3007
richness	go_ship	2933
richness	go_ship	2956
richness	go_ship	2822
richness	go_ship	2983
richness	go_ship	2942
richness	go_ship	2830
richness	go_ship	2919
richness	go_ship	3012
richness	go_ship	2974
richness	go_ship	2934
richness	go_ship	2993
richness	go_ship	3001
richness	go_ship	2976
richness	go_ship	3022
richness	go_ship	2998
richness	go_ship	3017
richness	go_ship	3008
richness	go_ship	2988
richness	go_ship	3001
richness	go_ship	2995
richness	go_ship	3012
richness	go_ship	2988
richness	go_ship	2982
richness	go_ship	2986
richness	go_ship	3041
richness	go_ship	2954
richness	go_ship	3005
richness	go_ship	3011
richness	go_ship	2996
richness	go_ship	2970
richness	go_ship	2794
richness	go_ship	2623
richness	go_ship	2937
richness	go_ship	2999
richness	go_ship	2971
richness	go_ship	2987
richness	go_ship	2993
richness	go_ship	3001
richness	go_ship	2953
richness	go_ship	2972
richness	go_ship	2972
richness	go_ship	2964
richness	go_ship	2968
richness	go_ship	2977
richness	go_ship	2997
richness	go_ship	2983
richness	go_ship	2983
richness	go_ship	2970
richness	go_ship	3012
richness	go_ship	3009
richness	go_ship	3026
richness	go_ship	2996
richness	go_ship	2992
richness	go_ship	2961
richness	go_ship	3054
richness	go_ship	3073
richness	go_ship	3008
richness	go_ship	3060
richness	go_ship	2998
richness	go_ship	2999
richness	go_ship	2989
richness	go_ship	3038
richness	go_ship	3015
richness	go_ship	2983
richness	go_ship	3005
richness	go_ship	2988
richness	go_ship	2975
richness	go_ship	2961
richness	go_ship	2946
richness	go_ship	2978
richness	go_ship	2999
richness	go_ship	3008
richness	go_ship	2993
richness	go_ship	2993
richness	go_ship	2945
richness	go_ship	3106
richness	go_ship	3006
richness	go_ship	3021
richness	go_ship	3021
richness	go_ship	3021
richness	go_ship	3044
richness	go_ship	3008
richness	go_ship	3017
richness	go_ship	2987
richness	go_ship	3064
richness	go_ship	3035
richness	go_ship	3026
richness	go_ship	3021
richness	go_ship	2993
richness	go_ship	2981
richness	go_ship	3025
richness	go_ship	3005
richness	go_ship	3021
richness	go_ship	3039
richness	go_ship	2996
richness	go_ship	2992
richness	go_ship	3007
richness	go_ship	2973
richness	go_ship	2929
richness	go_ship	2966
richness	go_ship	2747
richness	go_ship	2956
richness	go_ship	2976
richness	go_ship	2954
richness	go_ship	3002
richness	go_ship	2728
richness	go_ship	2922
richness	go_ship	2907
richness	go_ship	2969
richness	go_ship	2912
richness	go_ship	2992
richness	go_ship	2977
richness	go_ship	3054
richness	go_ship	2974
richness	go_ship	2913
richness	go_ship	2757
richness	go_ship	2976
richness	go_ship	2940
richness	go_ship	3068
richness	go_ship	3059
richness	go_ship	2983
richness	go_ship	2989
richness	go_ship	3028
richness	go_ship	2948
richness	go_ship	3015
richness	go_ship	2815
richness	go_ship	2995
richness	go_ship	2976
richness	go_ship	2958
richness	go_ship	2998
richness	go_ship	2930
richness	go_ship	2980
richness	go_ship	2997
richness	go_ship	3013
richness	go_ship	2967
richness	go_ship	3014
richness	go_ship	3025
richness	go_ship	2973
richness	go_ship	2927
richness	go_ship	2993
richness	go_ship	3004
richness	go_ship	2977
richness	go_ship	2970
richness	go_ship	2935
richness	go_ship	2991
richness	go_ship	2847
richness	go_ship	2907
richness	go_ship	2936
richness	go_ship	2837
richness	go_ship	3004
richness	go_ship	3055
richness	go_ship	3038
richness	go_ship	2996
richness	go_ship	2897
richness	go_ship	2826
richness	go_ship	2969
richness	go_ship	2960
richness	go_ship	2964
richness	go_ship	2914
richness	go_ship	2921
richness	go_ship	2981
richness	go_ship	3032
richness	go_ship	3025
richness	go_ship	2973
richness	go_ship	2925
richness	go_ship	3005
richness	go_ship	2981
richness	go_ship	2905
richness	go_ship	2923
richness	go_ship	2966
richness	go_ship	2963
richness	go_ship	2892
richness	go_ship	2816
richness	go_ship	3036
richness	go_ship	2897
richness	go_ship	3046
richness	go_ship	3031
richness	go_ship	3010
richness	go_ship	2922
richness	go_ship	2904
richness	go_ship	2961
richness	go_ship	2977
richness	go_ship	2899
richness	go_ship	3012
richness	go_ship	2961
richness	go_ship	2936
richness	go_ship	2896
richness	go_ship	2733
richness	go_ship	3006
richness	go_ship	3014
richness	go_ship	2975
richness	go_ship	2844
richness	go_ship	2897
richness	go_ship	3038
richness	go_ship	3067
richness	go_ship	3019
richness	go_ship	2919
richness	go_ship	3011
richness	go_ship	2952
richness	go_ship	2897
richness	go_ship	2972
richness	go_ship	2974
richness	go_ship	2986
richness	go_ship	2955
richness	go_ship	2754
richness	go_ship	2965
richness	go_ship	2887
richness	go_ship	2994
richness	go_ship	2971
richness	go_ship	3000
richness	go_ship	3028
richness	go_ship	2978
richness	go_ship	3024
richness	go_ship	3088
richness	go_ship	2998
richness	go_ship	3005
richness	go_ship	3045
richness	go_ship	2959
richness	go_ship	3058
richness	go_ship	2999
richness	go_ship	3008
richness	go_ship	2919
richness	go_ship	2930
richness	go_ship	3153
richness	go_ship	2983
richness	go_ship	3043
richness	go_ship	3042
richness	go_ship	2940
richness	go_ship	2998
richness	go_ship	2985
richness	go_ship	3019
richness	go_ship	2989
richness	go_ship	2994
richness	go_ship	2996
richness	go_ship	3054
richness	go_ship	2957
richness	go_ship	2928
richness	go_ship	3026
richness	go_ship	2924
richness	go_ship	3030
richness	go_ship	2943
richness	go_ship	2981
richness	go_ship	2988
richness	go_ship	3068
richness	go_ship	2970
richness	go_ship	2942
richness	go_ship	2961
richness	go_ship	2980
richness	go_ship	2999
richness	go_ship	2927
richness	go_ship	2959
richness	go_ship	2917
richness	go_ship	3062
richness	go_ship	2892
richness	go_ship	2837
richness	go_ship	2969
richness	go_ship	2919
richness	go_ship	2977
richness	go_ship	3022
richness	go_ship	2958
richness	go_ship	3001
richness	go_ship	2983
richness	go_ship	2961
richness	go_ship	3005
richness	go_ship	2880
richness	go_ship	3010
richness	go_ship	3032
richness	go_ship	2632
richness	go_ship	2979
richness	go_ship	2990
richness	go_ship	2977
richness	go_ship	3027
richness	go_ship	2971
richness	go_ship	2944
richness	go_ship	2931
richness	go_ship	2992
richness	go_ship	2981
richness	go_ship	2920
richness	go_ship	3005
richness	go_ship	2872
richness	go_ship	2980
richness	go_ship	3047
richness	go_ship	2934
richness	go_ship	2978
richness	go_ship	2948
richness	go_ship	2981
richness	go_ship	2953
richness	go_ship	3005
richness	go_ship	3009
richness	go_ship	3036
richness	go_ship	2979
richness	go_ship	2884
richness	go_ship	2994
richness	go_ship	3020
richness	go_ship	3004
richness	go_ship	2952
richness	go_ship	2882
richness	go_ship	3003
richness	go_ship	2727
richness	go_ship	2986
richness	go_ship	2796
richness	go_ship	2909
richness	go_ship	2954
richness	go_ship	2920
richness	go_ship	2950
richness	go_ship	2946
richness	go_ship	3005
richness	go_ship	3006
richness	go_ship	2919
richness	go_ship	2928
richness	go_ship	2944
richness	go_ship	2927
richness	go_ship	3005
richness	go_ship	2965
richness	go_ship	2945
richness	go_ship	3011
richness	go_ship	2986
richness	go_ship	2896
richness	go_ship	2991
richness	go_ship	2892
richness	go_ship	2950
richness	go_ship	2984
richness	go_ship	2952
richness	go_ship	3009
richness	go_ship	2939
richness	go_ship	3019
richness	go_ship	2958
richness	go_ship	2899
richness	go_ship	2946
richness	go_ship	3014
richness	go_ship	2903
richness	go_ship	3025
richness	go_ship	3007
richness	go_ship	2945
richness	go_ship	2984
richness	go_ship	3047
richness	go_ship	2983
richness	go_ship	3004
richness	go_ship	3029
richness	go_ship	3069
richness	go_ship	2970
richness	go_ship	2922
richness	go_ship	2962
richness	go_ship	2867
richness	go_ship	2945
richness	go_ship	3022
richness	go_ship	2888
richness	go_ship	3018
richness	go_ship	2964
richness	go_ship	2979
richness	go_ship	3050
richness	go_ship	3037
richness	go_ship	3060
richness	go_ship	2949
richness	go_ship	2993
richness	go_ship	2867
richness	go_ship	2955
richness	go_ship	2943
richness	go_ship	2946
richness	go_ship	2993
richness	go_ship	3007
richness	go_ship	2904
richness	go_ship	3022
richness	go_ship	2991
richness	go_ship	3037
richness	go_ship	2895
richness	go_ship	2882
richness	go_ship	3011
richness	go_ship	3032
richness	go_ship	3005
richness	go_ship	3004
richness	go_ship	2858
richness	go_ship	2987
richness	AVERAGE	2975.24
Cyanobacteria	go_ship	0.637197
Cyanobacteria	go_ship	0.546598
Cyanobacteria	go_ship	0.515216
Cyanobacteria	go_ship	0.500311
Cyanobacteria	go_ship	0.557635
Cyanobacteria	go_ship	0.552388
Cyanobacteria	go_ship	0.118878
Cyanobacteria	go_ship	0.540561
Cyanobacteria	go_ship	0.0629969
Cyanobacteria	go_ship	0.0819358
Cyanobacteria	go_ship	0.221058
Cyanobacteria	go_ship	0.188553
Cyanobacteria	go_ship	0.181137
Cyanobacteria	go_ship	0.175022
Cyanobacteria	go_ship	0.333402
Cyanobacteria	go_ship	0.71913
Cyanobacteria	go_ship	0.573571
Cyanobacteria	go_ship	0.624077
Cyanobacteria	go_ship	0.528317
Cyanobacteria	go_ship	0.607903
Cyanobacteria	go_ship	0.592978
Cyanobacteria	go_ship	0.589787
Cyanobacteria	go_ship	0.587492
Cyanobacteria	go_ship	0.571338
Cyanobacteria	go_ship	0.583515
Cyanobacteria	go_ship	0.617592
Cyanobacteria	go_ship	0.589672
Cyanobacteria	go_ship	0.679641
Cyanobacteria	go_ship	0.748935
Cyanobacteria	go_ship	0.581503
Cyanobacteria	go_ship	0.62187
Cyanobacteria	go_ship	0.553825
Cyanobacteria	go_ship	0.640913
Cyanobacteria	go_ship	0.186246
Cyanobacteria	go_ship	0.532319
Cyanobacteria	go_ship	0.527088
Cyanobacteria	go_ship	0.524554
Cyanobacteria	go_ship	0.623792
Cyanobacteria	go_ship	0.559489
Cyanobacteria	go_ship	0.545211
Cyanobacteria	go_ship	0.564751
Cyanobacteria	go_ship	0.560441
Cyanobacteria	go_ship	0.52024
Cyanobacteria	go_ship	0.520593
Cyanobacteria	go_ship	0.632268
Cyanobacteria	go_ship	0.606942
Cyanobacteria	go_ship	0.572976
Cyanobacteria	go_ship	0.542319
Cyanobacteria	go_ship	0.438451
Cyanobacteria	go_ship	0.579687
Cyanobacteria	go_ship	0.578149
Cyanobacteria	go_ship	0.490648
Cyanobacteria	go_ship	0.54565
Cyanobacteria	go_ship	0.563545
Cyanobacteria	go_ship	0.521446
Cyanobacteria	go_ship	0.58782
Cyanobacteria	go_ship	0.426117
Cyanobacteria	go_ship	0.478656
Cyanobacteria	go_ship	0.477153
Cyanobacteria	go_ship	0.467191
Cyanobacteria	go_ship	0.440521
Cyanobacteria	go_ship	0.515171
Cyanobacteria	go_ship	0.44419
Cyanobacteria	go_ship	0.473828
Cyanobacteria	go_ship	0.509281
Cyanobacteria	go_ship	0.511885
Cyanobacteria	go_ship	0.679813
Cyanobacteria	go_ship	0.499171
Cyanobacteria	go_ship	0.584664
Cyanobacteria	go_ship	0.588369
Cyanobacteria	go_ship	0.501406
Cyanobacteria	go_ship	0.502142
Cyanobacteria	go_ship	0.541081
Cyanobacteria	go_ship	0.548488
Cyanobacteria	go_ship	0.468727
Cyanobacteria	go_ship	0.464801
Cyanobacteria	go_ship	0.58708
Cyanobacteria	go_ship	0.561662
Cyanobacteria	go_ship	0.593261
Cyanobacteria	go_ship	0.647875
Cyanobacteria	go_ship	0.605424
Cyanobacteria	go_ship	0.598121
Cyanobacteria	go_ship	0.47982
Cyanobacteria	go_ship	0.64191
Cyanobacteria	go_ship	0.633752
Cyanobacteria	go_ship	0.581296
Cyanobacteria	go_ship	0.621893
Cyanobacteria	go_ship	0.573271
Cyanobacteria	go_ship	0.517013
Cyanobacteria	go_ship	0.553022
Cyanobacteria	go_ship	0.494806
[truncated: 22,805 more rows]

## Sheet: Figure 1c
	coefficient of variation
Cyanobacteria	0.368842
Proteobacteria	0.462847
Ascomycota	0.496165
Bacteroidetes	0.560858
Firmicutes	0.404914
richness	0.039088
shannon	0.252423
Photosystem II	0.436099
Photosystem I	0.453902
Photosynthetic electron transport	0.13331
Photosynthesis - antenna proteins	0.142554
ATP synthesis	0.169709
Reductive acetyl-CoA pathway	0.217683
Phosphate acetyltransferase-acetate kinase pathway	0.092964
Calvin cycle	0.441375
3-hydroxypropionate/4-hydroxybutyrate cycle/Dicarboxylate-hydroxybutyrate cycle	0.174869
3-Hydroxypropionate bi-cycle	0.261774
Nitrogen fixation	0.18276
Nitrification	0.154195
Dissimilatory nitrate reduction	0.167908
Denitrification	0.150728
Assimilatory nitrate reduction	0.209977
Sulfur oxidation	0.427338
Dissimilatory sulfate reduction	0.185557
Cysteine biosynthesis	0.098995
Assimilatory sulfate reduction	0.12696

## Sheet: Figure 1d, e
	K00855	K01601	K01602	K01895	K03518	K03519	K03520	K09709	K14138	K14470	K14534	K00366	K00367	K00368	K00372	K00376	K02567	K02586	K02588	K02591	K03385	K04561	K10534	K10535	K15864	K17877	K02092	K02097	K02284	K02636	K02638	K02641	K02689	K02703	K05376	K05383	K08907	K08912	K00380	K00381	K00387	K00390	K00392	K00394	K00395	K00860	K00956	K00957	K00958
SRR12479645	0.0141077	0.0098437	0.0246915	0.11299	0.0344503	0.02611	0.0239059	0.00688998	0.00191979	0.0036105	0.00477337	0.0166725	0.00703187	0.0127786	0.0707244	0.00777777	0.00943882	0.0123916	0.0143758	0.0125463	0.00955499	0.0135419	0.00623093	0.00343819	0.0030056	0.000920436	0.00130889	0.00135421	0.00164083	0.012938	0.00724012	0.0102183	0.00352591	0.00917328	0.00142793	0.00148324	0.00207582	0.00230246	0.04575	0.0282895	0.0145881	0.0637532	0.0279919	0.00518491	0.00556318	0.0496596	0.0358197	0.0318146	0.0250575
SRR12479646	0.0132655	0.00934434	0.108816	0.129386	0.0274675	0.0170457	0.0170325	0.0049637	0.00176675	0.00227645	0.00439027	0.0140986	0.00620989	0.0109895	0.0271122	0.00673936	0.00822257	0.0105334	0.0127061	0.0112928	0.00879195	0.0116021	0.00729601	0.00295799	0.00261663	0.00105105	0.00111725	0.00136082	0.00167718	0.0175682	0.00738434	0.0114569	0.00485198	0.0182038	0.00128338	0.00132207	0.00215523	0.00242859	0.0371426	0.0257093	0.0346738	0.0558738	0.0230616	0.00598866	0.00600548	0.0478056	0.0298586	0.0267233	0.0224733
SRR12479647	0.0141867	0.00934549	0.0511428	0.12381	0.0322643	0.0220747	0.0213698	0.00610621	0.00198996	0.00312846	0.00485835	0.0161562	0.00682322	0.0120917	0.035846	0.00783566	0.00929458	0.0120983	0.0144385	0.0124155	0.00965098	0.0130373	0.0068711	0.00338827	0.00291046	0.00101822	0.00106098	0.00146908	0.00180645	0.0147703	0.00700811	0.0110456	0.00361317	0.0133755	0.00126311	0.00149525	0.00216558	0.0025208	0.0431524	0.02779	0.0269449	0.0616042	0.0263228	0.00586404	0.00649873	0.0504848	0.0343912	0.0309968	0.0239615
SRR12479648	0.0121455	0.00866488	0.171512	0.11465	0.0282233	0.0179417	0.0174715	0.00497865	0.00172531	0.0023787	0.00436742	0.0144698	0.00612235	0.0101613	0.0269618	0.00650522	0.00807063	0.0106789	0.0127248	0.0113201	0.00864594	0.0112859	0.00537125	0.00292276	0.0024293	0.000776255	0.000849218	0.00124611	0.00139588	0.0140853	0.00684763	0.0108741	0.00389603	0.0125373	0.00122952	0.0014016	0.00169958	0.00220119	0.0376824	0.0241425	0.0172391	0.0547133	0.0235373	0.00609561	0.00635167	0.0439114	0.0303408	0.0262898	0.0214602
SRR12479649	0.014223	0.00977627	0.0683145	0.126578	0.0291452	0.0180786	0.0177027	0.00512651	0.00188246	0.00229735	0.00468677	0.0159971	0.00724118	0.0110627	0.0215627	0.00715676	0.00880723	0.0115965	0.0138404	0.0120725	0.00926447	0.0118818	0.00809383	0.00331579	0.00256629	0.00107489	0.000946039	0.0010814	0.00153115	0.0153363	0.00812638	0.0122994	0.00453087	0.0134305	0.00118639	0.00121643	0.00242501	0.00230595	0.0409471	0.0293907	0.0433472	0.0608115	0.0255571	0.00651466	0.00674145	0.0516377	0.0319511	0.0278491	0.0237362
SRR12479650	0.014332	0.0100757	0.054983	0.123836	0.0340041	0.025762	0.0242607	0.00715709	0.00189859	0.00349354	0.00474454	0.0156705	0.00652641	0.0128234	0.0344648	0.00763302	0.00907395	0.011702	0.0138274	0.0121686	0.00933023	0.0136389	0.00687434	0.00323883	0.00307486	0.00100325	0.00127345	0.001438	0.00187218	0.0152057	0.00762073	0.0114919	0.00420252	0.012005	0.00145266	0.00127215	0.0020571	0.00235355	0.0434165	0.0279713	0.0180002	0.0619895	0.0262422	0.00585203	0.00591987	0.0484021	0.0346182	0.0319006	0.0244865
SRR12479651	0.0113428	0.00850084	0.102986	0.146202	0.028197	0.0194583	0.0180937	0.00534997	0.00147118	0.00257306	0.00387175	0.0124438	0.00521428	0.0107875	0.0218123	0.00629916	0.00756351	0.00910452	0.0118034	0.00964606	0.00749162	0.0109855	0.00878073	0.00272227	0.00240717	0.00106533	0.000961462	0.00113172	0.00132236	0.0129423	0.00536511	0.00977763	0.00276712	0.00701404	0.00113406	0.00119236	0.00307792	0.00220853	0.0382863	0.0300259	0.0794311	0.0500538	0.0198708	0.00524237	0.00491983	0.0465502	0.0268059	0.0252123	0.0187528
SRR12479652	0.0127746	0.00890507	0.12118	0.138887	0.0260144	0.0179267	0.0166879	0.00517108	0.00154086	0.00234868	0.00392633	0.0131414	0.0057241	0.0101867	0.0221418	0.00625142	0.00785363	0.00958727	0.0118316	0.0101345	0.00799276	0.0107876	0.012688	0.00273518	0.00225967	0.00106422	0.000785968	0.000929905	0.00122689	0.0140843	0.00837376	0.0110218	0.00367006	0.0115079	0.000802906	0.00111127	0.00235727	0.00202532	0.0365686	0.0290238	0.0481112	0.053525	0.0214648	0.00563241	0.00566841	0.0456512	0.0275371	0.0249088	0.0202436
SRR12479653	0.0119091	0.00787752	0.0789894	0.143945	0.0313598	0.0246398	0.0217073	0.00675102	0.00138295	0.0032411	0.00386172	0.0126653	0.00493408	0.0119636	0.0247577	0.00638528	0.00770048	0.00924277	0.0116521	0.00948854	0.00753811	0.0115394	0.0111683	0.00276456	0.00244628	0.00119146	0.000817148	0.000786994	0.00109118	0.0113176	0.00573797	0.00946023	0.0019962	0.00540571	0.000759682	0.0011254	0.00336177	0.00242972	0.0407676	0.0307869	0.0784839	0.0527951	0.0208331	0.00469024	0.00427433	0.0470741	0.0281905	0.0273765	0.0185972
SRR12479654	0.0128552	0.0087404	0.051132	0.130204	0.0342408	0.0242568	0.0223251	0.00674389	0.00183329	0.00317121	0.00455071	0.0151769	0.00624816	0.0124517	0.0237481	0.00736168	0.00921696	0.0111782	0.0137595	0.0115292	0.00923405	0.0129976	0.0112877	0.00306283	0.00274532	0.00117072	0.00099255	0.00116458	0.00127502	0.0122629	0.00623853	0.0102385	0.00243068	0.00624417	0.00113189	0.00141673	0.00312489	0.00245162	0.0446522	0.0331037	0.0428173	0.0604437	0.0247966	0.00598334	0.00598464	0.04925	0.0333128	0.0309	0.0224404
SRR12479655	0.0125825	0.00894833	0.0967764	0.128458	0.0314226	0.0253496	0.0224049	0.00686849	0.00148526	0.00324797	0.00386866	0.0134478	0.00519878	0.0121146	0.0232375	0.00669589	0.00783206	0.00927132	0.0113105	0.0100702	0.0075468	0.0118587	0.0106834	0.00285597	0.00245854	0.00116372	0.000733238	0.00079425	0.00127909	0.0132051	0.00641755	0.0103429	0.00302509	0.00960284	0.00084779	0.00101116	0.00295839	0.0022964	0.0406342	0.0324777	0.0562667	0.0527677	0.0214972	0.00470733	0.00473454	0.0473961	0.0296112	0.0276258	0.0195624
SRR12479656	0.0127469	0.00824956	0.11628	0.130774	0.0296046	0.0222974	0.02053	0.00640423	0.00140715	0.00294528	0.00375772	0.0121991	0.0048775	0.0114643	0.0237837	0.00631193	0.00777519	0.00915721	0.0103945	0.00951809	0.00733753	0.0112169	0.0122597	0.00293621	0.00242403	0.0013004	0.00072623	0.00081313	0.00119031	0.0142666	0.00666896	0.0107336	0.00271284	0.0091848	0.000736973	0.000939306	0.00261152	0.00239334	0.0376352	0.0304602	0.0648755	0.0505494	0.0200825	0.00401375	0.00400288	0.046937	0.0276329	0.0257579	0.0181177
SRR12479657	0.0113663	0.00779637	0.187158	0.12711	0.0233613	0.0172366	0.0159593	0.00498078	0.0011561	0.00228651	0.00302745	0.00988061	0.00396022	0.00949367	0.0184461	0.0050395	0.00605246	0.00724756	0.00872177	0.00761553	0.00594397	0.00910413	0.0135609	0.00223148	0.00199451	0.00116497	0.000696217	0.000682524	0.000955438	0.0144595	0.00548851	0.0115469	0.00281582	0.00858054	0.000657287	0.0007815	0.00253405	0.00188562	0.031684	0.0281076	0.092376	0.04216	0.0159809	0.00364985	0.00353137	0.0421124	0.0217024	0.0207426	0.0150259
SRR12479658	0.0124599	0.00862352	0.114952	0.133096	0.0278994	0.0198571	0.0185967	0.00565498	0.00157402	0.00267858	0.00402212	0.0128439	0.00534084	0.010616	0.0206419	0.00655723	0.00783112	0.00958818	0.0115542	0.0100481	0.00779619	0.0110333	0.010221	0.00275077	0.00234616	0.00106615	0.000707859	0.000906074	0.00126327	0.0139124	0.0060961	0.01049	0.00351369	0.0126599	0.000840332	0.00113338	0.00222304	0.00239347	0.0372651	0.0297443	0.0631288	0.052035	0.0208511	0.00520271	0.00498284	0.0469402	0.0279195	0.0260892	0.019219
SRR12479659	0.0136988	0.009492	0.0627357	0.126381	0.0320689	0.0229111	0.021113	0.00647662	0.0018234	0.00297007	0.00448725	0.0148812	0.00633954	0.011965	0.0225159	0.00744182	0.0088176	0.0110619	0.0132549	0.0117285	0.00892719	0.0121732	0.0106189	0.00305999	0.00266887	0.00112205	0.000812536	0.00101359	0.00136533	0.0126498	0.00687221	0.0107352	0.00335767	0.00957762	0.000844069	0.00129855	0.00265477	0.00247832	0.0430643	0.031641	0.0446681	0.0601043	0.0246655	0.00516706	0.00523114	0.0505027	0.0327139	0.0295589	0.0222682
SRR12479660	0.0142595	0.0101502	0.0907211	0.121287	0.0256601	0.0149357	0.0151283	0.00424426	0.00172565	0.00198508	0.00385078	0.0153071	0.00689716	0.00982465	0.0180666	0.00666483	0.00813309	0.0106332	0.0127856	0.0108975	0.00848463	0.0109573	0.0101611	0.00297205	0.0022696	0.00107712	0.000596631	0.0010701	0.00126482	0.0153234	0.00872247	0.0130065	0.00613248	0.0124041	0.000626626	0.00118145	0.00228854	0.00212667	0.0375193	0.0308003	0.0637513	0.0568203	0.0242695	0.00476863	0.0056512	0.0511246	0.0297094	0.0259404	0.0232084
SRR12479661	0.012559	0.00886353	0.153454	0.141582	0.0265905	0.0224244	0.0198002	0.00639187	0.00106031	0.00306943	0.00296104	0.0105956	0.00426045	0.0104143	0.0227161	0.00509218	0.006208	0.00691121	0.00835609	0.00762501	0.00589595	0.00987865	0.0116771	0.00240198	0.00219496	0.00128115	0.000537238	0.000738604	0.00105768	0.0164987	0.00828133	0.0109527	0.00378068	0.00769521	0.000521224	0.000669838	0.00251742	0.00207738	0.0330961	0.031398	0.0674966	0.0459618	0.0179624	0.00325987	0.00352315	0.0430667	0.0232837	0.0226549	0.0165242
SRR12479662	0.0140447	0.00976527	0.0546754	0.124651	0.0278415	0.0164488	0.0163756	0.00467834	0.00197254	0.00204117	0.00482546	0.0168522	0.0077603	0.0106591	0.0196066	0.00745318	0.00928707	0.0125162	0.0149651	0.0126248	0.00991174	0.012134	0.00916919	0.00328439	0.00259433	0.00103196	0.000697064	0.00117926	0.00159261	0.0146376	0.00811411	0.0129026	0.00540829	0.0117961	0.000861265	0.00148316	0.00221075	0.00223263	0.0423599	0.0323327	0.0337347	0.0627769	0.0269898	0.00644858	0.00683056	0.053966	0.0342873	0.0285218	0.025832
SRR12479663	0.0135356	0.00908593	0.0480205	0.120567	0.0288402	0.0175661	0.0161464	0.0042861	0.00215942	0.00214667	0.00491246	0.0173522	0.00814455	0.0112692	0.021874	0.00773898	0.0100363	0.0132147	0.0155271	0.0137642	0.0104514	0.0124852	0.0106763	0.00339582	0.00250922	0.000929292	0.000860096	0.00118805	0.00159873	0.0132244	0.00780012	0.0122437	0.00334949	0.009612	0.00108701	0.00181246	0.00213048	0.00219519	0.0446083	0.0308291	0.0283545	0.0667068	0.0280013	0.00722378	0.00771302	0.0528419	0.0357155	0.0300075	0.0261746
SRR12479664	0.0137034	0.00952999	0.0906365	0.128699	0.026275	0.0163309	0.0159308	0.00466561	0.00171967	0.00207142	0.00420883	0.0150192	0.00674938	0.0101927	0.0189962	0.00688389	0.00821461	0.0109249	0.0129902	0.0112901	0.00886852	0.0113908	0.00958387	0.00293971	0.00245659	0.00110513	0.000745821	0.000978601	0.00127157	0.0147138	0.00817717	0.0123919	0.00450264	0.010373	0.000769297	0.00131842	0.00216924	0.00222687	0.0388212	0.0338816	0.0507914	0.0574038	0.0242385	0.00540415	0.00606767	0.0512347	0.0303991	0.026598	0.022669
SRR12479665	0.0138491	0.00976036	0.0416242	0.125944	0.0324211	0.023129	0.0211345	0.00640095	0.00204742	0.00295865	0.00486937	0.0169261	0.00710953	0.0124673	0.0225998	0.00792614	0.00954617	0.0121597	0.0143864	0.0126819	0.0097232	0.0130463	0.00880054	0.00336418	0.00279011	0.00114043	0.000957794	0.00108459	0.00159512	0.0144066	0.0076987	0.0118735	0.00407254	0.0121464	0.00105976	0.001435	0.00249335	0.00252781	0.0448063	0.0337535	0.026602	0.0634692	0.0269599	0.00558767	0.0061578	0.0513529	0.0353374	0.0309874	0.025484
SRR12479666	0.0128247	0.00904923	0.12678	0.128589	0.023135	0.0139434	0.0140598	0.00422236	0.00161074	0.00181832	0.00390576	0.0130403	0.00572322	0.00948983	0.0201742	0.00614393	0.00742035	0.00987242	0.0117096	0.0101076	0.00791083	0.0103719	0.0103777	0.00283847	0.00218673	0.00115923	0.00080257	0.000965615	0.00124282	0.0166084	0.00713671	0.0121848	0.00460032	0.01198	0.000848365	0.00114212	0.00203981	0.00218994	0.0342127	0.0296793	0.0681036	0.0516732	0.0215861	0.00496266	0.00554858	0.0480441	0.0268052	0.0238167	0.0206389
SRR12479667	0.0126864	0.00896419	0.112754	0.125669	0.0243599	0.0134965	0.0138222	0.00432217	0.00168481	0.00172488	0.00413656	0.014171	0.00652346	0.00936838	0.0185389	0.00639789	0.00781777	0.010533	0.012769	0.0106074	0.00857058	0.0104801	0.00694837	0.00286421	0.0021667	0.000972925	0.000630648	0.000991116	0.00131913	0.0141468	0.0075633	0.0119608	0.00526504	0.014163	0.00065979	0.00117778	0.00214659	0.00214698	0.0357622	0.0345475	0.0509119	0.0553607	0.022771	0.00609169	0.00601715	0.0502889	0.028468	0.024984	0.0218
SRR12479669	0.013891	0.00942421	0.0658289	0.129577	0.0290982	0.0186897	0.0180991	0.00523384	0.00191226	0.00242295	0.00468748	0.0155552	0.00681292	0.011145	0.0197412	0.00745485	0.00900372	0.0118413	0.0139915	0.0122194	0.00920688	0.0122824	0.00869947	0.00320241	0.00263817	0.00102772	0.000750647	0.00117576	0.00154016	0.0145225	0.00755297	0.0120739	0.00415614	0.0122138	0.00098391	0.00136413	0.00215168	0.00238984	0.0413279	0.0319656	0.0418379	0.0604547	0.0258333	0.00584792	0.00621932	0.0516329	0.0327665	0.0291907	0.0239022
SRR12479670	0.0129706	0.0086428	0.140838	0.135003	0.0236633	0.0140083	0.0141932	0.00414867	0.00164903	0.00176862	0.00398422	0.0136351	0.00596471	0.00942646	0.0178	0.00629853	0.00760801	0.00992277	0.0119249	0.0102611	0.00808793	0.0103309	0.00923753	0.0027034	0.00231698	0.0010439	0.000673135	0.0010029	0.00130675	0.0153398	0.00770173	0.0114044	0.00438279	0.0150204	0.000811881	0.00117901	0.00220354	0.00218365	0.0351316	0.0286224	0.0530035	0.0530744	0.0217367	0.00502852	0.00539943	0.0477808	0.0273862	0.0243355	0.0210483
SRR12479671	0.0141065	0.00990211	0.0791266	0.129037	0.0279232	0.0175723	0.0176656	0.00516263	0.0018539	0.00232322	0.00446931	0.0150557	0.00656881	0.0108063	0.0192442	0.00722888	0.00857902	0.0114676	0.0133765	0.0117992	0.00910139	0.0118744	0.00830694	0.00322235	0.00254996	0.000999565	0.000795498	0.00111634	0.00160706	0.0155437	0.00822863	0.0122211	0.00474627	0.0132691	0.00091291	0.00129945	0.00224318	0.00237459	0.0395063	0.0289829	0.0462694	0.0576847	0.0247312	0.00564216	0.00616809	0.05147	0.0318087	0.0281976	0.0236459
SRR12479672	0.0138609	0.00937862	0.0896786	0.133631	0.0274296	0.017225	0.0170011	0.00515877	0.00178095	0.00221339	0.00412748	0.0141379	0.00625938	0.0105274	0.0202653	0.00681332	0.00824902	0.0108273	0.0124656	0.0109473	0.00850751	0.0112387	0.0102534	0.00299154	0.00236208	0.00111953	0.000828601	0.00102395	0.00131968	0.0146044	0.00783118	0.0119076	0.0041151	0.0131882	0.000873445	0.00112278	0.00235735	0.00237512	0.0381387	0.0309833	0.0522763	0.0555473	0.0232749	0.00519563	0.00541215	0.0494508	0.0296201	0.0273008	0.022026
SRR12479673	0.0131792	0.00978683	0.172337	0.13882	0.0212876	0.0134575	0.0133251	0.00400521	0.00135962	0.00180268	0.00325672	0.0119507	0.00534939	0.00880853	0.0173787	0.00526929	0.00651203	0.00860529	0.0102383	0.0087359	0.00688262	0.00919493	0.00940718	0.00243919	0.00191942	0.00104837	0.000592798	0.000885975	0.00117835	0.0176091	0.00824232	0.0126565	0.00578887	0.0122406	0.000566084	0.000781775	0.00209977	0.0019862	0.0310107	0.0266302	0.0670706	0.0473835	0.0194816	0.00401068	0.00458388	0.0449658	0.0237545	0.0213416	0.0184067
SRR12479674	0.0153084	0.011768	0.0684593	0.12674	0.0297192	0.0224213	0.0201973	0.00602997	0.00164787	0.00295605	0.00400205	0.0153142	0.00646516	0.0115212	0.0227197	0.00684303	0.0085114	0.0107363	0.0124718	0.0109491	0.00847279	0.0117793	0.0106431	0.00309526	0.00245621	0.00108864	0.000748107	0.00103411	0.00117384	0.0156801	0.0108968	0.0124449	0.00576491	0.0117291	0.000745491	0.00110532	0.00265275	0.00228227	0.0418033	0.0308441	0.0409739	0.0594326	0.0260434	0.0046102	0.00534656	0.0502722	0.0312771	0.0282232	0.0236898
SRR12479675	0.0129689	0.0088734	0.120123	0.137109	0.0265194	0.0182214	0.0176221	0.00545902	0.0016258	0.00251928	0.00399742	0.0133631	0.00584677	0.0102829	0.0241153	0.00623008	0.00777404	0.00970011	0.011639	0.0099769	0.0076698	0.0109749	0.0101243	0.00288501	0.0024506	0.00110785	0.000720725	0.000930743	0.0012626	0.0164677	0.00788724	0.0115605	0.00410404	0.00860381	0.000772732	0.00100123	0.00248211	0.00216782	0.0364683	0.0270231	0.0512831	0.0549089	0.021631	0.0049614	0.00516205	0.0474187	0.0279104	0.0252352	0.0205269
SRR12479676	0.0142966	0.00918977	0.0464305	0.122959	0.033821	0.0281186	0.0245401	0.00802884	0.00163498	0.00366985	0.00421029	0.0152804	0.00636292	0.0126423	0.0609853	0.00720942	0.00896386	0.010345	0.0123926	0.0109924	0.00836929	0.0124099	0.0107821	0.00309592	0.00273968	0.0010863	0.000559754	0.0010402	0.00109021	0.0137119	0.00832086	0.010042	0.00313513	0.00686318	0.00076385	0.000991839	0.00268619	0.00233246	0.0435918	0.0288411	0.0273741	0.0591259	0.0249103	0.00446102	0.00508788	0.0477839	0.0331064	0.0309309	0.0229108
SRR12479677	0.0133655	0.00894681	0.0831616	0.131401	0.0305307	0.024371	0.0215963	0.00668301	0.00149595	0.00320478	0.00400993	0.0137017	0.00575861	0.0118141	0.0354901	0.00646875	0.00820225	0.00974824	0.0116265	0.0102375	0.00788806	0.011798	0.0124222	0.00315157	0.00261988	0.00122343	0.000938322	0.000858478	0.00117683	0.0141594	0.00786551	0.0108823	0.00318352	0.00752181	0.000698647	0.00109535	0.00288797	0.00248267	0.0396405	0.0289252	0.0492124	0.0562601	0.0228244	0.00456685	0.0046478	0.0480358	0.0296633	0.0278133	0.0207114
SRR12479678	0.0151338	0.0110339	0.0580496	0.126312	0.0288774	0.0165828	0.0164637	0.00457136	0.00202452	0.00212467	0.00480128	0.0168615	0.00760398	0.0109241	0.0212079	0.00750199	0.00917498	0.0125185	0.0147197	0.012786	0.00977664	0.0122419	0.00742748	0.00343314	0.00259738	0.000998328	0.00087818	0.00128806	0.00159507	0.0159984	0.00921585	0.0134138	0.00574212	0.012472	0.00103889	0.00147328	0.00235953	0.00233937	0.0421207	0.029192	0.02615	0.0640551	0.0279536	0.00696622	0.00781627	0.0535687	0.0338862	0.0298361	0.0255437
SRR12479680	0.0140566	0.00890652	0.0702738	0.132409	0.0321398	0.0242263	0.0222112	0.00664223	0.00149838	0.00313773	0.00416572	0.0138776	0.00586175	0.0121023	0.0413326	0.0067004	0.00842651	0.00989564	0.0119626	0.0102743	0.00789918	0.0120635	0.0130239	0.00313255	0.0025703	0.0012451	0.000643968	0.00109638	0.00118484	0.0137431	0.0083316	0.0106443	0.00315034	0.00683328	0.000681262	0.00112738	0.00246313	0.00223461	0.0409608	0.0303386	0.0442757	0.0563314	0.0233057	0.00463205	0.00457556	0.0482568	0.030517	0.0288351	0.0214942
SRR12479681	0.0138737	0.00908207	0.0627745	0.128245	0.0332658	0.0273951	0.0242335	0.00764131	0.00153094	0.00369096	0.0038775	0.0139758	0.00548004	0.012541	0.0517525	0.00658219	0.00839988	0.00952794	0.01198	0.0097928	0.00781466	0.0123171	0.0144032	0.00296674	0.00262139	0.00117822	0.000759918	0.000936179	0.00118128	0.0137681	0.00783408	0.00966178	0.00270896	0.00606328	0.000657006	0.00108332	0.00277532	0.00251266	0.0413826	0.0298256	0.0420473	0.0573395	0.022568	0.00418545	0.00432356	0.0471381	0.0308789	0.0286633	0.0207228
SRR12479682	0.0128238	0.00880613	0.148437	0.14195	0.025878	0.0199271	0.0178888	0.00586593	0.00132977	0.00270367	0.00331226	0.0112544	0.00492013	0.0101007	0.0282527	0.00532848	0.0067184	0.00790081	0.00919132	0.00848634	0.00660117	0.00999487	0.0120215	0.00258031	0.00219792	0.0011688	0.00051778	0.000794054	0.000946409	0.0173228	0.00783856	0.0108865	0.00340466	0.00726368	0.000674246	0.000923945	0.00273529	0.0021626	0.0334299	0.0281589	0.0649641	0.0478064	0.018388	0.00385935	0.00410955	0.0444956	0.0242775	0.0223902	0.0170917
SRR12479683	0.0139861	0.00981371	0.0634515	0.129733	0.0285305	0.0191459	0.0183406	0.00528283	0.00191292	0.00242057	0.0043399	0.0161016	0.00747568	0.0111017	0.0318662	0.00740955	0.00916382	0.0115149	0.0140437	0.0118544	0.0093233	0.01187	0.00878637	0.00322151	0.00256852	0.000990076	0.000655177	0.00098195	0.00143414	0.0149485	0.00834998	0.0118399	0.00462099	0.00830335	0.000884813	0.00135071	0.00257526	0.00232264	0.0418862	0.0287421	0.0323538	0.0616097	0.0259694	0.00569374	0.00627509	0.0512922	0.0328661	0.0291349	0.024188
SRR12479684	0.013224	0.00872862	0.103948	0.133023	0.0281847	0.0203982	0.0189967	0.00590211	0.00157403	0.0027293	0.00404327	0.0139087	0.00610343	0.0109809	0.0286251	0.00650382	0.00822259	0.00960761	0.0122006	0.0105156	0.00792792	0.0113194	0.0101228	0.00286142	0.0024759	0.00108725	0.000716276	0.000957697	0.00121999	0.0147926	0.00763394	0.0111064	0.00353996	0.00705766	0.000739488	0.00110665	0.00265941	0.00232504	0.0386966	0.0292472	0.0439932	0.0572133	0.0225308	0.00475968	0.005532	0.0474794	0.0292828	0.026506	0.0211592
SRR12479685	0.0135744	0.0089179	0.116565	0.133965	0.026677	0.0182616	0.0171476	0.0051889	0.00157345	0.00234217	0.00410962	0.0137271	0.00636818	0.0105268	0.0231401	0.0064386	0.00779336	0.0100865	0.0118991	0.0102827	0.00825254	0.0112664	0.00899748	0.00289103	0.00219431	0.00101555	0.000640718	0.00100406	0.00126329	0.0160216	0.00808166	0.0115372	0.00375412	0.00742818	0.000739944	0.00112604	0.00223508	0.00204532	0.0371907	0.0276787	0.0440293	0.0550268	0.0223176	0.00525785	0.00582893	0.0473164	0.0290213	0.0262029	0.0211113
SRR12479686	0.0132946	0.00895941	0.0995675	0.135345	0.0281752	0.0196433	0.0183506	0.00548803	0.00163086	0.00268777	0.00405297	0.0140578	0.0060782	0.0108252	0.0277416	0.00644535	0.00796874	0.00983191	0.0117534	0.0102918	0.00795967	0.0111464	0.0110811	0.00282951	0.00231153	0.00104061	0.000792573	0.000895625	0.00118111	0.0147553	0.00781539	0.0112155	0.0035227	0.00748121	0.000639668	0.00105918	0.00236729	0.0022061	0.0379512	0.0292978	0.0506762	0.0552531	0.0227845	0.00508994	0.00556043	0.0485313	0.0291695	0.0260991	0.0206968
SRR12479687	0.0133817	0.00869665	0.107955	0.13639	0.0273755	0.0200333	0.0186371	0.00563271	0.00159165	0.00270812	0.00386081	0.0135092	0.00570799	0.0110981	0.0299469	0.00634736	0.00786067	0.00949315	0.0114348	0.00990122	0.00776684	0.0111801	0.0122164	0.00281172	0.00243856	0.00113178	0.000686361	0.000929522	0.00118097	0.0144637	0.00787577	0.0108103	0.00322399	0.00743243	0.000626612	0.0011883	0.00258983	0.0022723	0.0375425	0.0286464	0.0498485	0.0540441	0.0218382	0.00487491	0.00509474	0.0480722	0.0283517	0.0261975	0.0200887
SRR12479688	0.012852	0.00805278	0.123702	0.133922	0.0265364	0.0194592	0.0180723	0.00572042	0.00138905	0.00255821	0.00364317	0.0126528	0.00538682	0.010386	0.0290951	0.00612756	0.00742583	0.00920594	0.0108158	0.00937955	0.00744545	0.0110812	0.014596	0.00283605	0.00231968	0.00122058	0.000709519	0.000857842	0.00114473	0.0138076	0.00723569	0.0107221	0.00283304	0.00718169	0.00071326	0.000938605	0.00264144	0.00221375	0.0364785	0.0291181	0.0558713	0.0534885	0.0205805	0.00428622	0.00485047	0.0459861	0.0270294	0.0250144	0.0191878
SRR12479689	0.0109187	0.00779181	0.21877	0.147589	0.0201727	0.0147381	0.0136835	0.00445648	0.000992093	0.0019764	0.00277599	0.00934849	0.00413313	0.00825949	0.025762	0.00437987	0.00544889	0.006528	0.00781952	0.00669084	0.00552078	0.00788306	0.0106243	0.00199099	0.00168799	0.000907411	0.000573719	0.000588001	0.000750989	0.019438	0.00704673	0.0111232	0.00358749	0.00682363	0.000495041	0.000826913	0.00234064	0.00164461	0.0276979	0.026035	0.0701743	0.0413301	0.0158664	0.00370906	0.00387552	0.0393103	0.0195957	0.0186135	0.0145042
SRR12479690	0.0147376	0.00982655	0.0517069	0.125682	0.0324598	0.0218984	0.0208412	0.00612519	0.00190892	0.0028905	0.00473276	0.0161362	0.00677275	0.012342	0.0260839	0.00766413	0.00919521	0.0120215	0.0137986	0.0122577	0.00967211	0.0133136	0.00903473	0.00332861	0.00285483	0.00114378	0.00114642	0.00121818	0.00166386	0.0146632	0.00831313	0.0115383	0.00399299	0.0127791	0.00116831	0.00133476	0.00247048	0.0026767	0.0434246	0.0294537	0.0291733	0.0620699	0.026542	0.00524236	0.00587052	0.0515265	0.0342793	0.0303117	0.0244103
SRR12479691	0.0136163	0.00909574	0.042615	0.120398	0.0329831	0.0257429	0.0229484	0.00709003	0.00171815	0.00345035	0.00438714	0.0158236	0.00668474	0.0125574	0.0566905	0.00740411	0.00913266	0.0109748	0.0134258	0.0112295	0.00905123	0.0127415	0.0133881	0.00319072	0.00257566	0.00105446	0.000771704	0.000983772	0.00132861	0.0135302	0.00778159	0.0101602	0.00278916	0.00652773	0.000739346	0.00122301	0.00240869	0.00231282	0.0442222	0.0297333	0.0282962	0.061391	0.0258887	0.00479179	0.0051614	0.0502396	0.0334846	0.0300858	0.0235643
SRR12479692	0.0131714	0.00832029	0.103091	0.128867	0.0260016	0.0171915	0.0164933	0.00505707	0.00167757	0.00224844	0.00403805	0.0140558	0.00636239	0.0103197	0.0288506	0.00636036	0.00817497	0.0103845	0.0120704	0.0105494	0.00822652	0.0110071	0.0135425	0.00289712	0.00230166	0.00116996	0.000768373	0.00105086	0.00121594	0.0140167	0.00729939	0.0115688	0.00339839	0.00818587	0.000765678	0.00108243	0.00251957	0.00232686	0.037686	0.0291852	0.0549142	0.0561083	0.0226146	0.00498919	0.00508762	0.0505403	0.0288425	0.0258582	0.0213896
SRR12479693	0.0125585	0.00841558	0.142569	0.134868	0.0242991	0.0166616	0.0159292	0.0047007	0.00144456	0.00229331	0.0035056	0.0120353	0.00534163	0.00982937	0.0214711	0.00560823	0.00714021	0.00888235	0.0103771	0.00897939	0.00736563	0.0102371	0.0117021	0.00259999	0.00220395	0.00118299	0.000528376	0.00093632	0.00108223	0.0176279	0.00773397	0.0122387	0.00359203	0.00766363	0.000590391	0.000989547	0.00230233	0.00216275	0.033719	0.0281575	0.0684862	0.0499702	0.0197619	0.00437883	0.00498661	0.0461745	0.0250544	0.0231034	0.0187076
SRR12479694	0.0145074	0.00944012	0.0496454	0.126707	0.0334664	0.0239767	0.0219393	0.0065517	0.00193157	0.00302949	0.00456613	0.0161125	0.00632316	0.0125477	0.0198711	0.00753656	0.00957644	0.0115778	0.0134742	0.0121142	0.00950251	0.0130949	0.010681	0.00329078	0.00281902	0.00121686	0.000922462	0.00111394	0.00141812	0.0141892	0.00699701	0.0114765	0.00297202	0.0110722	0.00180081	0.00198572	0.00287056	0.00257319	0.043267	0.0325657	0.0361526	0.0612167	0.0249526	0.00547604	0.00509867	0.052663	0.0326075	0.0308778	0.0232538
SRR12479695	0.0132676	0.00872727	0.0860708	0.127864	0.0269466	0.0177654	0.0169593	0.00501978	0.00177425	0.00228395	0.00422386	0.0148109	0.00659974	0.0108129	0.0311214	0.00661354	0.00822879	0.0106915	0.0125562	0.0110267	0.00879831	0.0115376	0.0121793	0.00292656	0.00251923	0.00111296	0.000725633	0.0010586	0.00129274	0.0141152	0.00797603	0.0116044	0.00330996	0.00698955	0.000719553	0.00129415	0.00243876	0.0022694	0.0388517	0.0293731	0.0546195	0.0578275	0.0235565	0.0051051	0.00553873	0.0519726	0.0299503	0.0269664	0.0218263
SRR12479696	0.0129156	0.00872063	0.109161	0.129225	0.026234	0.0187779	0.0177636	0.00574252	0.00150285	0.00254271	0.00386374	0.0135131	0.00597017	0.0103718	0.0309766	0.00620647	0.00754185	0.00946625	0.0113883	0.00996593	0.00785647	0.0109581	0.0134354	0.00273699	0.00227141	0.00115568	0.000697858	0.000876162	0.00116448	0.0143644	0.00779938	0.0110483	0.00344066	0.0067707	0.000646095	0.00110332	0.00249911	0.00214176	0.037083	0.0293798	0.0594765	0.0550624	0.0218445	0.0046609	0.00526336	0.0477105	0.0276315	0.0253688	0.0204686
SRR12479697	0.0124835	0.0081641	0.126767	0.135464	0.0272567	0.0188344	0.017352	0.00546025	0.00145607	0.00248069	0.0037382	0.0126949	0.0055635	0.0104016	0.0251969	0.00604018	0.0074135	0.00903456	0.0111063	0.00946442	0.00745995	0.0105499	0.012473	0.00260676	0.00230098	0.00114007	0.000646724	0.000847371	0.00110168	0.0144765	0.00739879	0.0108768	0.00313436	0.00628856	0.000597171	0.00110597	0.0025822	0.00216858	0.0359987	0.0290289	0.0592644	0.0528358	0.0205119	0.00491523	0.00523768	0.0467602	0.026643	0.0245965	0.0190543
SRR12479698	0.0134519	0.00843436	0.0561642	0.123772	0.0301816	0.0202243	0.019205	0.00576933	0.00181283	0.00270743	0.00451234	0.0159757	0.00712019	0.0114442	0.0474243	0.00736852	0.0090626	0.0114172	0.0138356	0.0119172	0.00929724	0.0122936	0.0117275	0.00334211	0.00258078	0.00107552	0.00075105	0.00102639	0.00128128	0.0135201	0.00740749	0.0109317	0.00309992	0.00656543	0.000822735	0.00131515	0.00244372	0.00231738	0.0428383	0.0288145	0.0349832	0.0620531	0.0255178	0.00564135	0.00569084	0.0517295	0.0327548	0.0291233	0.0235443
SRR12479699	0.0137579	0.00880924	0.079868	0.128999	0.0292298	0.0198885	0.0186983	0.00558305	0.00166222	0.0025746	0.00421727	0.0148273	0.00651913	0.0112871	0.0346812	0.00684341	0.00857071	0.0105018	0.0124942	0.0110255	0.00873354	0.0117385	0.0116747	0.00298507	0.0024698	0.00115476	0.000645193	0.00105325	0.00125342	0.0139911	0.00804057	0.0114612	0.00335178	0.00651049	0.000733924	0.00127895	0.00245612	0.00225111	0.0405159	0.0294784	0.0446447	0.0584524	0.0238503	0.00508702	0.00545725	0.0502225	0.0307748	0.0280429	0.0220953
SRR12479700	0.0128365	0.00835459	0.110218	0.132775	0.0262263	0.0174328	0.0163612	0.00501065	0.00168556	0.00225075	0.00401681	0.0135884	0.00618237	0.0103081	0.0245234	0.00645458	0.00799592	0.00999354	0.0120505	0.0102117	0.00838734	0.010953	0.0111798	0.00290654	0.00233545	0.00108975	0.000676617	0.000986503	0.00118089	0.0145526	0.00782904	0.0112431	0.00332252	0.00661747	0.000756451	0.00111564	0.00253961	0.00207468	0.0371057	0.0287576	0.0549906	0.0561856	0.0221959	0.00530611	0.00564636	0.0483694	0.0289087	0.0256356	0.0208948
SRR12479701	0.014689	0.00958171	0.0766777	0.128595	0.0285322	0.0174573	0.0170676	0.0050406	0.00189851	0.00228506	0.00448008	0.0154898	0.00662909	0.0110293	0.0201594	0.00730055	0.00888454	0.0116527	0.0138404	0.0119842	0.00936252	0.0120335	0.00861574	0.00325532	0.00257053	0.00105582	0.000796845	0.00116089	0.00152376	0.0156745	0.00813965	0.0125947	0.00454084	0.0146717	0.000898988	0.00135542	0.00230183	0.00248556	0.0406468	0.0285969	0.0382531	0.0591728	0.025508	0.00602195	0.00680361	0.0505324	0.0319328	0.0283207	0.0238765
SRR12479702	0.0111843	0.0071802	0.177235	0.139141	0.022882	0.0160807	0.0148505	0.00464656	0.00130459	0.00210526	0.00337621	0.011108	0.00501184	0.0093738	0.0233003	0.00524337	0.00669211	0.00808351	0.0095394	0.00829989	0.00668204	0.00941217	0.0101051	0.00242438	0.00193362	0.00103479	0.000595966	0.000700178	0.000959521	0.0152494	0.00690833	0.0105787	0.00272051	0.00555134	0.00060108	0.00103704	0.00270068	0.00192712	0.0323207	0.0282151	0.0653426	0.0469865	0.0181095	0.00470795	0.00474053	0.0429356	0.0239792	0.0220504	0.0167644
SRR12479703	0.0132993	0.00838901	0.0753815	0.132074	0.0298642	0.0222807	0.0199224	0.00619237	0.00175657	0.00282099	0.00427108	0.0148624	0.00643897	0.0118911	0.0349274	0.00703073	0.00882499	0.0106579	0.0128317	0.0109876	0.00867783	0.0120508	0.01119	0.00316176	0.00263428	0.0011236	0.000694764	0.00085107	0.00126623	0.0130163	0.00757166	0.0107716	0.00255882	0.00553071	0.000810058	0.00132508	0.00339466	0.00226505	0.0421127	0.0303526	0.0370371	0.0598411	0.0241338	0.00518132	0.00530317	0.0487462	0.0312876	0.0284575	0.0221813
SRR12479704	0.0134206	0.0101774	0.12381	0.135251	0.0231016	0.0155984	0.0153984	0.00456271	0.00133147	0.00203747	0.0035696	0.0123388	0.00588429	0.00921865	0.0287123	0.00544789	0.00692465	0.00852495	0.010511	0.00904767	0.00694391	0.0097696	0.0115333	0.00231517	0.00211239	0.0011808	0.000526285	0.000797403	0.000727159	0.0153722	0.0110227	0.0120081	0.00540674	0.00952974	0.000614451	0.00115502	0.00206433	0.00209297	0.0347543	0.0301151	0.0568118	0.0511788	0.0203454	0.00764097	0.0074555	0.0477929	0.0256234	0.0231534	0.0189763
SRR12479705	0.0123335	0.00834468	0.111492	0.141983	0.0277868	0.0204908	0.0190404	0.00611448	0.00151872	0.00266073	0.00375057	0.0132065	0.00547112	0.0112279	0.0320853	0.00606303	0.00782907	0.00917647	0.0112867	0.00975885	0.00779544	0.0109894	0.0108302	0.0028825	0.00239374	0.00104434	0.000691227	0.000859868	0.00125335	0.0134936	0.00708738	0.0102105	0.00281665	0.00546831	0.000560364	0.00108236	0.00231302	0.00225766	0.0378946	0.0289248	0.0479018	0.0550937	0.0213311	0.00525049	0.00480274	0.0483172	0.0283077	0.0258635	0.0198666
SRR12479706	0.0127129	0.00796551	0.101452	0.140419	0.0288971	0.0214639	0.0190926	0.00608156	0.00173063	0.00290777	0.00394659	0.0137052	0.00579772	0.0110381	0.0330243	0.0064931	0.00823435	0.00970781	0.0116898	0.00985857	0.00799065	0.0110921	0.0105669	0.00288874	0.00244495	0.00107434	0.000723985	0.00077184	0.00125029	0.0136132	0.00750973	0.0105165	0.00251937	0.00530132	0.000699227	0.00109079	0.00258989	0.00207905	0.0395618	0.0282851	0.0423001	0.0559801	0.022248	0.00508708	0.00540744	0.048592	0.0293398	0.0275403	0.0203589
SRR12479707	0.0130437	0.00859356	0.0925491	0.135632	0.0299489	0.0217296	0.0194342	0.00650143	0.0015273	0.00268259	0.00400172	0.013856	0.00590288	0.0113222	0.0308323	0.0065308	0.00835507	0.00986691	0.0120418	0.0104847	0.00812098	0.0114806	0.0112763	0.00288197	0.00247924	0.00113472	0.000724569	0.000951835	0.0011571	0.0139683	0.00791426	0.0110585	0.00287293	0.00595233	0.00070481	0.00127425	0.0025454	0.00230124	0.0398309	0.029581	0.0479437	0.0561331	0.0223733	0.00479592	0.00470557	0.0477235	0.0297205	0.0278391	0.0205667
SRR12479708	0.0121436	0.00781746	0.144024	0.147812	0.0265013	0.0203195	0.0183873	0.00563661	0.00131945	0.00273414	0.00369419	0.0123099	0.00513117	0.0106825	0.0286783	0.00551327	0.00741733	0.00850354	0.00993932	0.00897818	0.007103	0.010774	0.0109499	0.00271039	0.00225042	0.00112663	0.000665588	0.00090358	0.00105069	0.0142135	0.00748039	0.0100555	0.00247185	0.00525824	0.00070484	0.00105526	0.00272222	0.00223167	0.0355004	0.0283069	0.0486494	0.0497889	0.0196008	0.00469522	0.00486041	0.0432825	0.0261885	0.0246326	0.0180469
SRR12479709	0.0131517	0.00797365	0.100589	0.138847	0.0292303	0.0226516	0.0199882	0.00632526	0.00157549	0.00300902	0.00402909	0.0132255	0.00572698	0.0111504	0.0361731	0.00663148	0.00791764	0.00944722	0.0113723	0.00984142	0.00784689	0.0111545	0.0125674	0.00284841	0.00238016	0.0011402	0.000776574	0.000938248	0.0012566	0.0131577	0.0079477	0.0105012	0.00244229	0.00528329	0.000724903	0.00110742	0.00256883	0.00215862	0.0389963	0.0295666	0.0450391	0.0552612	0.0219237	0.00475545	0.00485011	0.0459921	0.028595	0.0269809	0.0200724
SRR12479710	0.0130157	0.0081415	0.115609	0.144986	0.0285111	0.0195364	0.0181911	0.00562292	0.00175542	0.00250475	0.00423721	0.0143219	0.00640641	0.0114593	0.0168209	0.00678357	0.00844736	0.0106268	0.0124161	0.0109454	0.00867188	0.0117561	0.00732091	0.00313573	0.00246227	0.00102731	0.000776354	0.000934481	0.00124456	0.0162852	0.00780841	0.0115501	0.00279863	0.0059345	0.000853975	0.00129707	0.0025041	0.00229178	0.0403666	0.0259343	0.035138	0.0561306	0.0230417	0.00534303	0.00544252	0.0463385	0.0300522	0.0273508	0.0212523
SRR12479711	0.012972	0.00805203	0.111627	0.140954	0.0280697	0.019324	0.0175868	0.00547836	0.00181867	0.00240717	0.00422263	0.0147346	0.00647734	0.0112087	0.0164871	0.00696119	0.00882174	0.0106216	0.0128074	0.0109878	0.0088767	0.0118129	0.00742389	0.00307147	0.00245163	0.00100744	0.000723628	0.00103829	0.00123795	0.0160658	0.00735021	0.0115049	0.00297116	0.00609102	0.000774323	0.00133872	0.00236669	0.00228054	0.040562	0.0265075	0.0387153	0.0565661	0.0232359	0.00534192	0.00555394	0.0477083	0.0301621	0.0273865	0.0217203
SRR12479712	0.0128584	0.00881248	0.137915	0.184058	0.0230895	0.0147647	0.0141054	0.00418057	0.00130156	0.0018669	0.00339492	0.0119126	0.00525517	0.00871261	0.0204726	0.00549968	0.00672984	0.00881629	0.0100735	0.00911138	0.00724051	0.00961928	0.0117395	0.00282055	0.00195145	0.0010193	0.000618264	0.000833632	0.00111325	0.0137002	0.00799676	0.0118081	0.00439849	0.0101175	0.00066862	0.000869043	0.00205077	0.00223652	0.0320899	0.0266987	0.0509333	0.048359	0.0201514	0.00399901	0.00477135	0.0436251	0.025148	0.0220302	0.0192161
SRR12479713	0.0128582	0.00792651	0.119272	0.149347	0.0285515	0.0199009	0.0182172	0.00580441	0.00172096	0.00250195	0.00420532	0.0139788	0.00612211	0.0112262	0.0168446	0.00661553	0.00845199	0.0101616	0.0117788	0.0105881	0.00837992	0.0116062	0.00745263	0.00304835	0.00238991	0.0010096	0.000740023	0.000972667	0.00123616	0.0158549	0.0076427	0.0114435	0.0027873	0.0057797	0.000772119	0.00121612	0.00232569	0.00221185	0.0400687	0.0265565	0.0368357	0.0550906	0.022456	0.0050391	0.00519743	0.0457647	0.0291497	0.0273057	0.0208456
SRR12479714	0.0135981	0.0085018	0.101572	0.13712	0.0266738	0.0163371	0.0156568	0.00463148	0.00194944	0.00208286	0.00447044	0.0157242	0.00720772	0.01091	0.0149354	0.00708564	0.00900539	0.0115769	0.0133704	0.0117251	0.00963022	0.0114349	0.00717946	0.0031503	0.00246144	0.000998989	0.000714239	0.00115839	0.00125129	0.0145654	0.00797839	0.0124402	0.00347796	0.00672905	0.000756251	0.0013458	0.00239475	0.0024043	0.0406281	0.0273916	0.03953	0.0573206	0.0243884	0.00600955	0.00612432	0.0501764	0.0308514	0.0274024	0.0232895
SRR12479715	0.0132912	0.00839395	0.110812	0.141892	0.0268902	0.0170229	0.0165461	0.00503906	0.00184279	0.00219527	0.00411274	0.0147031	0.00672096	0.0108009	0.0157252	0.00691672	0.00862466	0.0107876	0.0128577	0.0107448	0.00881153	0.0114985	0.00733273	0.00305677	0.00239614	0.000985833	0.000738489	0.000936584	0.00120881	0.0143496	0.00817487	0.0122028	0.00335687	0.00641604	0.00073489	0.00129029	0.00258065	0.00233334	0.0396467	0.027594	0.0440494	0.0559866	0.0234703	0.00522385	0.00539643	0.0469521	0.029601	0.0270547	0.0219193
SRR12479716	0.01255	0.0077265	0.157524	0.145677	0.0262687	0.0178276	0.016148	0.00494059	0.00169079	0.00220497	0.00390023	0.0134694	0.00598367	0.0102877	0.0151277	0.00623775	0.00798318	0.00973617	0.0114424	0.00999698	0.00793928	0.0108968	0.00704293	0.00288614	0.00229438	0.00100598	0.000640889	0.000781782	0.00117686	0.0178054	0.00717149	0.011624	0.00258115	0.00565709	0.000594346	0.00115918	0.00265901	0.00218645	0.0369797	0.0241061	0.0392041	0.0511797	0.0213164	0.00475664	0.00500963	0.0448377	0.0275945	0.0257709	0.0196731
SRR12479717	0.0127868	0.00781837	0.144368	0.153219	0.028186	0.0216892	0.0194084	0.00624154	0.00149982	0.00281092	0.00366951	0.0129592	0.00540355	0.0115361	0.0175532	0.00620852	0.00786012	0.00913458	0.0107135	0.00947952	0.00745379	0.0111092	0.00813992	0.0029388	0.00234093	0.00110411	0.000659282	0.000832043	0.00119642	0.0160631	0.00765395	0.010961	0.00257009	0.00533594	0.000670836	0.00112474	0.00259491	0.00226719	0.0380464	0.0254557	0.0387156	0.0513841	0.0203278	0.00421593	0.00432175	0.042562	0.0269021	0.0257574	0.0191863
SRR12479718	0.0129718	0.00841967	0.107132	0.136239	0.0280554	0.0193773	0.0179636	0.00544029	0.00168171	0.00255237	0.00406755	0.0143561	0.00615319	0.0108562	0.0321779	0.00649377	0.00803727	0.0100702	0.012358	0.010426	0.00805993	0.011064	0.00971396	0.00294183	0.00250744	0.00111896	0.000542092	0.000800036	0.00104618	0.0142907	0.00737793	0.0113018	0.00314222	0.00613722	0.000690577	0.00138997	0.00233311	0.00221969	0.0390365	0.0287437	0.0430175	0.0561268	0.0224897	0.0051443	0.00512045	0.0484476	0.0287555	0.0263129	0.021148
SRR12479719	0.012908	0.00837219	0.0962729	0.147648	0.027456	0.0163693	0.0157173	0.00475551	0.00188222	0.00196293	0.0044252	0.0157554	0.00733428	0.0107009	0.0147667	0.00708889	0.00900076	0.0115077	0.0134909	0.0115452	0.00937303	0.0116017	0.0066333	0.00310327	0.00246736	0.000912119	0.000759038	0.00108524	0.0012949	0.0140047	0.00784989	0.0122982	0.00330808	0.00638066	0.000809147	0.00144204	0.0025203	0.00223265	0.0405025	0.0268746	0.0374074	0.0585131	0.0246359	0.0060322	0.00610051	0.0492097	0.0315559	0.027869	0.0231126
SRR12479720	0.0131911	0.00823166	0.0956029	0.146041	0.0300929	0.0215371	0.0191867	0.00606039	0.00181475	0.00275769	0.00430196	0.0145327	0.00625295	0.0121193	0.018057	0.00698113	0.00869542	0.0104706	0.0131649	0.0110273	0.00899687	0.0119884	0.00753819	0.00311162	0.00247511	0.0010102	0.000703754	0.00089398	0.00129536	0.0152415	0.00806687	0.011355	0.00287506	0.00650658	0.000696022	0.00118183	0.00251446	0.00243522	0.0412354	0.0272036	0.0358975	0.0569929	0.0231088	0.00574984	0.0055084	0.0472782	0.0309508	0.0279179	0.0215494
SRR12479721	0.0127062	0.00839023	0.102153	0.150118	0.0288921	0.019959	0.0179839	0.0054474	0.00183445	0.00249849	0.00428788	0.0145568	0.00656529	0.0113701	0.0166101	0.00693316	0.00870205	0.0106377	0.0129334	0.0110706	0.0089549	0.0118959	0.00737296	0.00317534	0.00246947	0.000959899	0.000861884	0.000952068	0.00122243	0.0152914	0.00777053	0.0112699	0.0029134	0.00632183	0.00073317	0.00125795	0.00242392	0.00219053	0.0408069	0.0267855	0.0353044	0.0561624	0.0233428	0.00581309	0.00597766	0.0472046	0.030533	0.0272999	0.0219258
SRR12479722	0.0133019	0.00859182	0.096451	0.147886	0.027583	0.0174406	0.0163904	0.00486015	0.00194376	0.00219595	0.00442317	0.0157316	0.00724552	0.0109155	0.0156154	0.00712894	0.00895659	0.0115962	0.0132185	0.0116323	0.00905387	0.0117021	0.00633081	0.00320038	0.00238189	0.000902961	0.000670451	0.00114087	0.0012994	0.016336	0.0084344	0.0122354	0.00376607	0.00744163	0.000818316	0.0013648	0.00223222	0.00228314	0.0408511	0.0267516	0.0324929	0.0584326	0.0246999	0.00572459	0.00624601	0.0486757	0.0314481	0.0274831	0.0232605
SRR12479723	0.0133628	0.00940051	0.064536	0.133522	0.0324389	0.0256884	0.0222007	0.00694195	0.00154287	0.00330611	0.00398626	0.0143815	0.0057991	0.0123957	0.0270358	0.00677563	0.00887199	0.00999166	0.0126426	0.0107106	0.00849227	0.0123638	0.0134046	0.00303374	0.00272905	0.00114885	0.00103476	0.000817053	0.00143004	0.0132743	0.00969316	0.0113685	0.00291653	0.0108355	0.000747429	0.00114259	0.00238861	0.00219704	0.042564	0.032404	0.0419988	0.0584282	0.0237476	0.00510882	0.00512566	0.048287	0.0315297	0.0288452	0.0214947
SRR12479724	0.0140516	0.00974189	0.0710664	0.13066	0.0316457	0.0233832	0.0216956	0.00629479	0.00172871	0.00334288	0.00442488	0.0152212	0.006329	0.0119984	0.0249602	0.0071443	0.0087452	0.010899	0.0129661	0.011315	0.00861522	0.0126034	0.00804577	0.00322813	0.00273844	0.00106081	0.000799333	0.00107858	0.00142625	0.0140897	0.00817363	0.011354	0.00390918	0.0091441	0.000726177	0.00108514	0.0025073	0.00247351	0.041386	0.0296533	0.0383026	0.0596396	0.024886	0.0053276	0.00541526	0.0495561	0.032641	0.0293262	0.0224438
SRR12479725	0.0146077	0.0110447	0.0628929	0.127945	0.0310862	0.0225857	0.0210299	0.00625606	0.00173545	0.00293815	0.00444383	0.0161563	0.00697952	0.0119225	0.0236704	0.00733175	0.00869612	0.0112024	0.0133213	0.0117011	0.00910831	0.0125316	0.00736737	0.00331291	0.00268333	0.000961673	0.000830854	0.00110119	0.00126318	0.0148256	0.00901349	0.0123132	0.00515483	0.0106571	0.000708201	0.00115533	0.00249099	0.00230227	0.041972	0.0287228	0.0325235	0.061122	0.0264468	0.00565696	0.0062646	0.0496438	0.0331032	0.0302009	0.0239646
SRR12479726	0.013822	0.00965129	0.0803525	0.135586	0.0326831	0.0248671	0.0232078	0.00708117	0.00161391	0.00339166	0.00415335	0.0145209	0.00600651	0.0123818	0.0293251	0.0068416	0.00840925	0.0103202	0.0123104	0.0106852	0.00821347	0.012539	0.0091592	0.00302017	0.00276096	0.00104861	0.000624997	0.000982065	0.00124629	0.0136447	0.00814787	0.0105178	0.00352267	0.00779108	0.000782204	0.00102066	0.00257306	0.0023315	0.0410333	0.0298673	0.0355352	0.0580668	0.023292	0.00468231	0.00484194	0.0470796	0.0308401	0.0295148	0.0217749
SRR12479727	0.0144693	0.00933828	0.0648113	0.126515	0.0319612	0.0221194	0.0212738	0.00623962	0.00184789	0.0030235	0.00467686	0.0161037	0.00687327	0.0119827	0.0232749	0.00757867	0.00908164	0.01132	0.013393	0.0118725	0.00908148	0.0130936	0.00800343	0.00341189	0.00278067	0.00101766	0.000757788	0.00107913	0.00146043	0.0136365	0.00732877	0.011445	0.00383933	0.00880091	0.000805507	0.00126705	0.00234813	0.00238801	0.0435612	0.0299054	0.031866	0.0625421	0.0261067	0.00534016	0.00538599	0.0506826	0.0339174	0.0307316	0.0240231
SRR12479728	0.0134473	0.0089057	0.0754221	0.133703	0.0344989	0.0278731	0.0251634	0.00766287	0.00151256	0.00382947	0.00420444	0.0141838	0.00548264	0.0131083	0.0295182	0.00703598	0.00844551	0.00977515	0.0118281	0.0104126	0.0080809	0.0125327	0.0101545	0.00315929	0.00278003	0.00109652	0.000670864	0.000940441	0.00126765	0.0126682	0.00713143	0.0097514	0.00251766	0.00689368	0.000556976	0.00110999	0.00252291	0.00246516	0.0423124	0.0312111	0.0367308	0.0573659	0.0234876	0.00464016	0.00443579	0.0458916	0.0318216	0.0302978	0.0207647
SRR12479729	0.0145823	0.0100524	0.0673863	0.117189	0.024881	0.0110101	0.0120157	0.00302491	0.00219772	0.00110652	0.00513651	0.0178486	0.00892245	0.00970167	0.0165732	0.00768917	0.00954111	0.0130868	0.0157431	0.0132287	0.0102928	0.0116269	0.00623259	0.00337083	0.0024103	0.00082243	0.000778734	0.00136053	0.00163629	0.0156326	0.00847187	0.0144159	0.00563095	0.0123515	0.000821405	0.00157725	0.00192877	0.00222222	0.0406947	0.0280435	0.0442857	0.0646342	0.0282927	0.00696976	0.00763464	0.0559853	0.0337119	0.0280392	0.0266966
SRR12479730	0.014016	0.0094544	0.0321749	0.123366	0.0391459	0.0342197	0.0300356	0.00926957	0.00161436	0.00474878	0.00445918	0.0160257	0.00628092	0.0141604	0.0332863	0.00777473	0.00925982	0.0107215	0.0130643	0.0114255	0.00863918	0.0136028	0.0103979	0.00344074	0.00298105	0.000993156	0.000803036	0.0010173	0.00126689	0.0124718	0.00774265	0.00969361	0.0025381	0.00589969	0.00067701	0.00116999	0.00261733	0.00246784	0.0484678	0.0320586	0.0219278	0.0640531	0.0269435	0.00412006	0.00423741	0.0469898	0.0359541	0.0336173	0.0235831
SRR12479731	0.0129521	0.00886432	0.110935	0.141077	0.0287902	0.0213563	0.0200446	0.00627398	0.00149011	0.00288994	0.00378506	0.0132405	0.00571832	0.0113193	0.024292	0.00632578	0.00765778	0.00930747	0.0110477	0.00974548	0.00738876	0.0111674	0.0100085	0.00291279	0.00258584	0.00104488	0.000709089	0.00083782	0.00095	0.0146333	0.00778564	0.0105232	0.00395997	0.00942757	0.000741253	0.000950185	0.00258783	0.00207628	0.0376149	0.029938	0.0476299	0.0531181	0.0215208	0.00452684	0.00469638	0.0465988	0.0278793	0.0264901	0.0198585
SRR12479732	0.0145667	0.00994122	0.0503667	0.128428	0.0337191	0.0264317	0.024303	0.00736478	0.00182445	0.00354991	0.00458733	0.0161387	0.00671499	0.0127387	0.0291256	0.00748699	0.00909164	0.0110264	0.0137565	0.0116332	0.00875528	0.012933	0.0097077	0.00331969	0.00277532	0.00109775	0.000788786	0.00106546	0.00135997	0.0129064	0.0078037	0.0109038	0.00343043	0.00831594	0.000831476	0.00113638	0.00275782	0.00227016	0.0441957	0.0311549	0.0295726	0.0615629	0.02566	0.00485527	0.00539164	0.0495199	0.0338467	0.0310181	0.0233884
SRR12479733	0.0133955	0.00965439	0.088026	0.133845	0.0285007	0.0198218	0.0189229	0.00560483	0.00174561	0.00261856	0.00433479	0.0152559	0.00661526	0.0110084	0.0223223	0.00692417	0.00862198	0.0108176	0.0126824	0.0110945	0.00864745	0.0117912	0.00807258	0.00305867	0.00255776	0.000987428	0.000812556	0.00109321	0.00132799	0.0143731	0.00803923	0.0118551	0.00418136	0.0111162	0.000767921	0.00128673	0.00261259	0.00217949	0.0399024	0.0300569	0.0389224	0.0576202	0.0243737	0.00549528	0.00593437	0.0487471	0.0309001	0.0281484	0.0225983
SRR12479734	0.0135759	0.00913619	0.0709756	0.134777	0.0305499	0.0226998	0.0202769	0.00615205	0.00167826	0.00294914	0.00431212	0.0145212	0.00585484	0.0118587	0.0242773	0.00691892	0.00882072	0.0105181	0.0127366	0.011132	0.00865663	0.0120853	0.0109993	0.00298364	0.00258464	0.00112366	0.000921921	0.000924025	0.00147973	0.0131917	0.00946827	0.0118086	0.00322326	0.0123776	0.000857904	0.00122463	0.00229356	0.00229405	0.041216	0.031976	0.042417	0.0574924	0.02397	0.00633438	0.00618067	0.048267	0.0311365	0.0282392	0.0221809
SRR12479735	0.0140663	0.00928418	0.0298333	0.123126	0.0390083	0.0346569	0.0299106	0.0094057	0.00164844	0.00463655	0.00453961	0.0163891	0.00621386	0.0144903	0.0334464	0.00775874	0.009269	0.0109811	0.0133046	0.0112436	0.0088347	0.013874	0.00918367	0.00326507	0.00300413	0.00101602	0.000854383	0.000894188	0.00129523	0.0125049	0.00758919	0.00947882	0.00235146	0.00619691	0.000897641	0.00116698	0.00281092	0.00229188	0.0482702	0.0313512	0.0220201	0.0635927	0.0270075	0.00435391	0.00446991	0.0472927	0.0362393	0.034083	0.0234087
SRR12479736	0.0133673	0.00934698	0.0288248	0.123822	0.0407657	0.0374177	0.0315167	0.00977568	0.00160517	0.00502097	0.00439376	0.0158741	0.00585359	0.0150044	0.0357728	0.00779058	0.0093241	0.0105668	0.0126101	0.0110037	0.00847574	0.0138842	0.010152	0.00322136	0.00300748	0.00108253	0.000698468	0.000893717	0.00129879	0.0125736	0.00746358	0.00925993	0.00204172	0.00640227	0.000817896	0.00117333	0.0030516	0.00243262	0.0493175	0.0309124	0.0210991	0.0629117	0.0267528	0.00416232	0.00421701	0.0469474	0.0360667	0.0337936	0.0226104
SRR12479737	0.0137094	0.00946579	0.0727428	0.130414	0.0313067	0.0231095	0.0214844	0.00658002	0.00170032	0.00315849	0.0043567	0.0150399	0.00640039	0.01209	0.0227191	0.00716393	0.00863161	0.0107055	0.0125734	0.0110722	0.00841672	0.0121441	0.00948982	0.00313898	0.00268018	0.00107454	0.000814986	0.00103894	0.00133712	0.0136487	0.00764475	0.0108779	0.00351157	0.0109661	0.000939787	0.00128122	0.00269876	0.00236202	0.0414595	0.0294883	0.0453211	0.0580144	0.0243908	0.0050188	0.00526203	0.0494684	0.0314681	0.0293241	0.0221487
SRR12479738	0.0117202	0.00860754	0.182865	0.120442	0.0254483	0.0179314	0.0167706	0.00481434	0.00158054	0.00229218	0.00388495	0.0132175	0.00573123	0.00971561	0.0198546	0.00626568	0.00733598	0.00946117	0.0114986	0.0101317	0.00753817	0.0105406	0.00703379	0.00275722	0.00227626	0.000948329	0.000691065	0.000963721	0.00115425	0.0137915	0.00676375	0.0106299	0.00378652	0.0110487	0.000884889	0.000997434	0.00217042	0.00223023	0.0354166	0.0279854	0.037619	0.0501245	0.0212762	0.00460986	0.00492163	0.0441597	0.0273608	0.0249384	0.0197082
SRR12479739	0.0133766	0.00890757	0.0710181	0.129965	0.0335063	0.0264594	0.0240404	0.007429	0.00170076	0.0034835	0.00447765	0.0151894	0.0060202	0.0126941	0.0245383	0.00727943	0.00897426	0.0107554	0.0127792	0.0112949	0.00869952	0.012959	0.00890703	0.00316292	0.00286957	0.00110064	0.000875536	0.00095612	0.00133293	0.012749	0.0070827	0.0105117	0.00269022	0.0109864	0.000909915	0.00128821	0.00265891	0.00247513	0.0429951	0.0316797	0.0294801	0.059318	0.0244905	0.0046656	0.0050444	0.0472331	0.0325692	0.0313247	0.0220466
SRR12479740	0.0135447	0.00928599	0.0365932	0.126008	0.0405938	0.0384704	0.0328677	0.0102599	0.00140145	0.0051472	0.00420639	0.0147409	0.00503136	0.0150007	0.0427383	0.00754554	0.00879818	0.00967669	0.0115399	0.0102502	0.00801771	0.0138299	0.0117592	0.00308595	0.00303843	0.00118534	0.000807331	0.000825523	0.00117725	0.0122734	0.00759463	0.00855852	0.00188821	0.00675755	0.000749763	0.00109435	0.00304401	0.00245895	0.0472166	0.0314477	0.024213	0.0597658	0.0249608	0.00380369	0.00388566	0.0446914	0.0342753	0.0337477	0.0213013
SRR12479741	0.0140585	0.00959588	0.0553137	0.126773	0.0329308	0.024907	0.0229914	0.00683169	0.00176473	0.00332777	0.00421217	0.0159083	0.00665913	0.0123273	0.0249691	0.00751029	0.00880464	0.011273	0.0134285	0.011533	0.00883368	0.0126218	0.0093114	0.00321194	0.00275391	0.0010458	0.000672921	0.00101644	0.00127212	0.0129268	0.0079276	0.011335	0.00346379	0.00896923	0.000870371	0.00118146	0.00240118	0.00231898	0.0438401	0.0313415	0.036447	0.0610794	0.0257365	0.00498887	0.0054632	0.0490597	0.0336432	0.0305537	0.023543
SRR12479742	0.0135284	0.00930928	0.0602194	0.128881	0.036504	0.0320222	0.0279475	0.00864103	0.00146901	0.00438468	0.00406746	0.0144913	0.00534422	0.0134642	0.0275686	0.0070836	0.00851483	0.00979177	0.0117297	0.0103703	0.00801375	0.012896	0.0106585	0.00311078	0.00277648	0.00110786	0.000766278	0.000882587	0.00114824	0.0126051	0.00842096	0.00972118	0.00255506	0.00704144	0.000782136	0.00101421	0.00298876	0.0023215	0.0444501	0.0319407	0.0354427	0.058978	0.0242613	0.00432364	0.00428119	0.0460525	0.0326322	0.0311682	0.0211351
SRR12479743	0.0144687	0.009925	0.0301327	0.121254	0.0368213	0.0294903	0.0264038	0.00811384	0.00182481	0.00391303	0.00466779	0.0171066	0.00688236	0.0136288	0.0294098	0.00808559	0.00963835	0.0118558	0.0139219	0.0121781	0.00937684	0.0135662	0.00892428	0.00360848	0.00291792	0.00102449	0.000808625	0.00115645	0.00138834	0.0132471	0.00781902	0.0105921	0.00321931	0.00760442	0.000812731	0.00134262	0.00267499	0.00252965	0.047805	0.0303255	0.0224935	0.064466	0.0277383	0.00500483	0.00519495	0.0504714	0.0363791	0.0330651	0.0248694
SRR12479744	0.0138453	0.0100223	0.0620105	0.124574	0.0343571	0.0277237	0.0248665	0.00764258	0.00169344	0.00371468	0.00433134	0.0151386	0.0061469	0.012931	0.0330519	0.0072639	0.00862853	0.0107417	0.0125663	0.010926	0.00841246	0.0126796	0.00881714	0.00311186	0.00276567	0.0011409	0.000816311	0.00102877	0.0012658	0.0135001	0.00772726	0.0104099	0.0036746	0.0100855	0.000967377	0.00119691	0.00274102	0.00242516	0.042932	0.0291729	0.0323355	0.0597747	0.0249108	0.00469512	0.00473761	0.048131	0.033094	0.0308973	0.0224299
SRR12479745	0.0116554	0.00755993	0.09946	0.139592	0.0299128	0.0235579	0.0209492	0.00633118	0.00145677	0.00306543	0.00390563	0.0131293	0.00516669	0.0116052	0.0236667	0.00647811	0.00815762	0.00942073	0.0114341	0.00982389	0.00768109	0.0112279	0.0122782	0.00278752	0.00235987	0.00114057	0.000752471	0.000840143	0.00124538	0.0117026	0.00685351	0.00955083	0.00201775	0.00707913	0.000790096	0.00103983	0.00231685	0.00203478	0.0389012	0.0329249	0.0558408	0.0528641	0.0215767	0.00622027	0.00593374	0.0453253	0.0290154	0.0269159	0.0192643
SRR12479746	0.0130889	0.00899277	0.099751	0.133263	0.0300034	0.0228211	0.0210782	0.00652579	0.00153355	0.0031735	0.0039768	0.0132577	0.00543411	0.011537	0.0272174	0.00656297	0.00779751	0.00963527	0.0111144	0.0097266	0.00760751	0.0116499	0.0102861	0.00292927	0.00248851	0.00113149	0.000751846	0.000929435	0.00123274	0.013791	0.00690541	0.0103566	0.00304905	0.0098206	0.000930245	0.00108903	0.00274481	0.00232772	0.0382053	0.02867	0.0570736	0.0529836	0.0215115	0.00457652	0.00470168	0.0473982	0.0284996	0.0272261	0.0195872
SRR12479747	0.011056	0.0082729	0.209489	0.155182	0.0211597	0.0157722	0.0149252	0.00474595	0.00107785	0.00229118	0.0026508	0.00960824	0.00419075	0.00872612	0.0205195	0.00456958	0.00564995	0.00675068	0.00794636	0.00697119	0.00553549	0.00849395	0.0102281	0.00209262	0.00177948	0.000943297	0.000587654	0.000740413	0.000982953	0.0188821	0.00718694	0.0106537	0.00433612	0.00849395	0.000547765	0.000750566	0.00202837	0.00184976	0.0276402	0.0241477	0.0726663	0.0405031	0.0160371	0.0031534	0.00346272	0.0399595	0.0202275	0.0192434	0.0150474
SRR12479748	0.012132	0.00858272	0.179429	0.155246	0.0241524	0.0178416	0.0173661	0.00536629	0.00117707	0.00269654	0.00307108	0.0107727	0.00440703	0.00961285	0.0218864	0.0054092	0.00655806	0.00763901	0.00963373	0.00834562	0.00651679	0.00988515	0.00837129	0.00252496	0.00216356	0.000986708	0.000644192	0.000767194	0.000998806	0.016519	0.0074727	0.0100718	0.00464176	0.0101371	0.000712275	0.00098438	0.0021365	0.00207044	0.0317673	0.0264463	0.0507542	0.0449711	0.0178851	0.00344662	0.00399115	0.0413	0.0232707	0.0227476	0.0172461
SRR12479749	0.0134686	0.00904401	0.0989583	0.140706	0.0305506	0.0231946	0.0214226	0.00647141	0.00155792	0.00336116	0.00406345	0.0136611	0.00554603	0.0118063	0.0235642	0.00657855	0.00813224	0.00974796	0.0117155	0.010368	0.00810063	0.0118891	0.0101493	0.00299401	0.0026361	0.00107527	0.000783736	0.000921907	0.00129415	0.0135071	0.00714347	0.0100233	0.00302604	0.00848065	0.000907099	0.00101117	0.00242419	0.00238339	0.0390286	0.0306078	0.0397456	0.0557292	0.022179	0.00454835	0.00494525	0.0449262	0.0299243	0.0281264	0.0207604
SRR12479750	0.0139327	0.0102505	0.0980261	0.138781	0.0287044	0.0190901	0.0187001	0.00544978	0.00166537	0.00254823	0.00436078	0.0146834	0.00659578	0.0110688	0.0206798	0.00703361	0.008204	0.0107644	0.0123089	0.0109941	0.00864738	0.0116685	0.0083397	0.00307478	0.00260132	0.0010382	0.000770058	0.00118905	0.00136106	0.0149883	0.00806522	0.0117862	0.00457948	0.010228	0.000715756	0.00113569	0.00235129	0.00239268	0.0395441	0.0292103	0.0340474	0.0573381	0.0239837	0.00522834	0.00578975	0.0480882	0.030358	0.0279456	0.022343
SRR12479751	0.0137414	0.00961971	0.0944599	0.135009	0.031088	0.0237009	0.0220634	0.00676629	0.00144488	0.00337535	0.00382932	0.0136775	0.00543213	0.0113269	0.0230851	0.00667944	0.00768426	0.0096553	0.0110306	0.00993343	0.00762855	0.011694	0.010765	0.00280961	0.00254713	0.00109819	0.000776184	0.000965516	0.00121685	0.0133977	0.00779097	0.0106497	0.00383429	0.00835175	0.000684595	0.000931345	0.00250123	0.00243133	0.0388121	0.0310359	0.0530187	0.0541655	0.0225781	0.00374823	0.00444382	0.0470339	0.0292325	0.0276785	0.0208458
SRR12479752	0.0126311	0.009712	0.193437	0.143091	0.0215846	0.0141266	0.0138681	0.00416459	0.00126084	0.00193329	0.00302096	0.0115108	0.0052421	0.00872627	0.0182251	0.00519235	0.00617441	0.00810724	0.00948526	0.00823082	0.00640086	0.00915432	0.00845849	0.00238596	0.00184706	0.000814806	0.000528318	0.000798198	0.00108904	0.0196298	0.00785415	0.0122061	0.00577461	0.0108443	0.000715432	0.000727166	0.00203382	0.00188316	0.0301012	0.0245327	0.0577219	0.0455366	0.019214	0.00371411	0.00440995	0.0425782	0.0229902	0.0204893	0.0180213
SRR12479753	0.0121955	0.0081856	0.127456	0.130499	0.0240013	0.0164489	0.0153216	0.0046728	0.00140222	0.00207588	0.00357972	0.0123314	0.00559859	0.009539	0.0199634	0.00560683	0.00710736	0.00875589	0.0103968	0.00895013	0.00724393	0.0100275	0.0146256	0.0025859	0.00207809	0.00116007	0.000790333	0.00088747	0.00104263	0.0129602	0.00787228	0.0111097	0.00336105	0.00919356	0.000678362	0.00109456	0.0022415	0.0019513	0.034509	0.0342316	0.0842176	0.0504603	0.0198114	0.00509535	0.00522753	0.045271	0.0251987	0.0230474	0.0187199
SRR12479754	0.012927	0.0104418	0.178677	0.141403	0.022562	0.0141221	0.0139945	0.00416851	0.00134695	0.00197201	0.00322286	0.0122485	0.00557149	0.00867323	0.017313	0.00557134	0.0065793	0.00873699	0.0102388	0.00878072	0.00678144	0.00941148	0.00716401	0.00246832	0.00199154	0.000867894	0.000567205	0.000954937	0.00112754	0.0204356	0.00856469	0.0127339	0.00673573	0.0115652	0.000647502	0.000848943	0.00205302	0.00199767	0.0313402	0.0249213	0.0504908	0.0468215	0.0201267	0.00373008	0.00450811	0.0436846	0.0238611	0.0219256	0.019171
SRR12479755	0.0132774	0.0100429	0.123822	0.142109	0.0281079	0.0216242	0.0202938	0.00624117	0.00134339	0.00309269	0.00358547	0.012528	0.00513233	0.010892	0.0224623	0.00606049	0.00731973	0.00876346	0.0102928	0.0093155	0.0074044	0.0110927	0.00951981	0.00271376	0.00240421	0.00106472	0.000707632	0.000889066	0.00118775	0.0145473	0.00829686	0.0107648	0.00518034	0.0104759	0.000652447	0.000830696	0.00237569	0.00228475	0.0358262	0.02907	0.0498639	0.0508907	0.020522	0.00377593	0.00415996	0.0447583	0.0265586	0.0259099	0.0197465
SRR12479756	0.0135113	0.00972874	0.0968621	0.146307	0.0317579	0.0253394	0.0234278	0.00726057	0.00146036	0.00355584	0.00387807	0.0134707	0.00527275	0.0119572	0.025181	0.00654399	0.00800432	0.00945388	0.0113816	0.0101759	0.00776968	0.0120904	0.00893686	0.00282981	0.0026073	0.00111894	0.000836046	0.000995775	0.00119053	0.0132286	0.00780229	0.0102795	0.00363305	0.00895293	0.000782951	0.00109237	0.00250415	0.00240054	0.0394367	0.0290195	0.0358079	0.0550469	0.0223715	0.00444561	0.00480341	0.0454991	0.0296502	0.0281773	0.0203291
SRR12479757	0.0140069	0.00965827	0.074584	0.133697	0.0345496	0.0270762	0.0250128	0.0076423	0.00153696	0.00380497	0.00411744	0.0144067	0.00563877	0.0128651	0.0253201	0.00716419	0.00858141	0.0103602	0.0122129	0.010911	0.00851251	0.0130032	0.00967385	0.00323097	0.00272886	0.00115006	0.000804385	0.000989861	0.00134116	0.0128545	0.00780628	0.00993039	0.00303483	0.00771029	0.000852027	0.00109948	0.00262813	0.00263917	0.0426707	0.0301479	0.0324025	0.0589253	0.0236498	0.00439403	0.00476816	0.0476082	0.0318415	0.0308498	0.0218019
SRR12479758	0.0120258	0.0091389	0.209984	0.151082	0.0209731	0.0147145	0.0142907	0.00448659	0.00104798	0.00218426	0.00265	0.0099011	0.00425693	0.00864096	0.0191793	0.00462245	0.00543681	0.00686408	0.008222	0.00722754	0.00550776	0.00861748	0.0100984	0.00217584	0.00180816	0.000948575	0.000639567	0.000769539	0.000987576	0.0200816	0.00756359	0.0116116	0.00542073	0.0102324	0.000574	0.000747254	0.00207111	0.00172514	0.0275577	0.0247152	0.0705685	0.0413365	0.01656	0.00283683	0.00327332	0.0410991	0.019924	0.0190207	0.0157251
SRR12479759	0.0107991	0.00907152	0.230405	0.150971	0.0201825	0.0159106	0.0151752	0.00463173	0.000913839	0.00231919	0.00232776	0.0085458	0.00369245	0.00828929	0.0197422	0.00406614	0.0048942	0.00574754	0.00679738	0.00608895	0.00479614	0.00776606	0.0106983	0.00192119	0.00177227	0.000946451	0.000567015	0.000771348	0.000849635	0.0183523	0.00716594	0.0108274	0.0049405	0.00939528	0.000498248	0.000562496	0.00226581	0.00175693	0.0257328	0.0259564	0.0795557	0.0367693	0.0147138	0.00253717	0.00292541	0.0384062	0.0184607	0.0177221	0.0139082
SRR12479760	0.0137605	0.00930847	0.0894165	0.136781	0.0313273	0.0240627	0.0220683	0.00677321	0.00149544	0.00336872	0.00394838	0.0136885	0.00558529	0.0118438	0.0234111	0.00658887	0.00803929	0.00968054	0.0114644	0.0101254	0.00799844	0.0118802	0.0106502	0.00296241	0.00265322	0.00111143	0.000766899	0.000982269	0.00128152	0.0135293	0.00789336	0.0104763	0.0036213	0.00863706	0.000807807	0.00107276	0.00252162	0.00230599	0.0390849	0.0301646	0.0476447	0.0554152	0.0229315	0.00442511	0.00494405	0.0471973	0.0301712	0.0282624	0.0208921
SRR12479761	0.0140367	0.00980258	0.10366	0.132555	0.0310227	0.0240859	0.0223828	0.00709481	0.00139441	0.00333604	0.00364782	0.0134548	0.00539864	0.0116757	0.0237197	0.00646696	0.00779397	0.00935455	0.0109192	0.00971715	0.00749094	0.0118319	0.00999449	0.0029773	0.00247679	0.00109609	0.000791468	0.000953768	0.00123735	0.014305	0.00840287	0.0105618	0.00421764	0.00875355	0.000699828	0.000896702	0.00267735	0.00250345	0.038774	0.029206	0.0463694	0.0547545	0.0222695	0.00361895	0.00438099	0.0470964	0.0290088	0.0277222	0.020852
SRR12479762	0.0133388	0.00889709	0.118455	0.136147	0.0281864	0.0196543	0.0187687	0.00573008	0.00154395	0.00264579	0.00400738	0.0134399	0.00572322	0.010905	0.0208501	0.00651049	0.0078046	0.00981479	0.0117036	0.0102352	0.00804593	0.0113823	0.00953985	0.00294875	0.00250897	0.00104797	0.000829901	0.00109749	0.00127446	0.0143464	0.00739406	0.0111413	0.00365634	0.00908676	0.000734019	0.00109621	0.00234987	0.00225933	0.0372643	0.0294976	0.0461529	0.0539254	0.0221265	0.00476978	0.00517444	0.0467015	0.0284421	0.0263972	0.0201446
SRR12479763	0.0144385	0.00994242	0.0450928	0.127384	0.0382424	0.0339561	0.0298818	0.00950141	0.00151592	0.00478576	0.00409927	0.0147218	0.00547776	0.0141807	0.0352469	0.00734584	0.00882232	0.0102056	0.0122257	0.0106726	0.00823949	0.013729	0.0108495	0.00327643	0.00299973	0.00113904	0.000789581	0.000905705	0.00121821	0.0130224	0.00816176	0.00899566	0.00283686	0.00649309	0.000841054	0.000995665	0.00277754	0.00259281	0.0454024	0.0307622	0.0292024	0.0598329	0.0248224	0.00384005	0.00414335	0.0464633	0.033506	0.0325439	0.0219442
SRR12479764	0.0118294	0.00765212	0.184378	0.1308	0.0222017	0.0153696	0.0141541	0.00466223	0.00117464	0.00198554	0.0030451	0.0103146	0.00467796	0.00879579	0.0185877	0.00494347	0.00637729	0.00769568	0.00961447	0.00815914	0.00632921	0.00904899	0.0136364	0.00223597	0.00188491	0.00115128	0.000666481	0.000645142	0.00115604	0.0134229	0.00861362	0.0109071	0.00337515	0.0118925	0.000488032	0.000851733	0.00201113	0.00180885	0.0309317	0.0294606	0.0736807	0.0456022	0.0174361	0.00438044	0.00459698	0.0415099	0.0224083	0.0208004	0.0164385
SRR12479765	0.014079	0.00937908	0.087245	0.137492	0.0328492	0.0272575	0.0244531	0.00776584	0.00135032	0.00369728	0.00374324	0.01318	0.00510702	0.0124737	0.0276213	0.00665037	0.00790547	0.00906049	0.0108452	0.00977833	0.00755632	0.0122023	0.0119043	0.0030126	0.00262994	0.00119198	0.000734967	0.000952038	0.00118121	0.0136246	0.00781087	0.0100469	0.00320824	0.00736753	0.000761859	0.000910233	0.00261665	0.00249182	0.0400872	0.0297405	0.0475194	0.0549969	0.0221892	0.00380231	0.00412218	0.0468299	0.0294484	0.0284953	0.0198102
SRR12479766	0.0118996	0.00942278	0.184378	0.158987	0.0225391	0.0165057	0.0157887	0.00479122	0.00115495	0.00239098	0.00290851	0.0101642	0.00447706	0.0091792	0.0236664	0.00489032	0.00590801	0.00742277	0.00896317	0.00747668	0.00588965	0.00917961	0.00949095	0.00242473	0.00194621	0.000961069	0.000727908	0.000784768	0.000875425	0.0176958	0.0077865	0.0109921	0.00474235	0.00997328	0.000626445	0.000721104	0.0021177	0.00193101	0.0293644	0.0257083	0.0637677	0.0437623	0.0171358	0.00363446	0.0040447	0.041967	0.0214792	0.0205908	0.0162691
SRR12479767	0.0144539	0.00994956	0.0379594	0.127072	0.0372772	0.0306967	0.0277835	0.00875473	0.00160698	0.00428377	0.00445595	0.0156126	0.00592927	0.013972	0.0302386	0.00763537	0.00907153	0.0109819	0.0130256	0.0114281	0.00893427	0.013574	0.010473	0.00336367	0.00308798	0.00113726	0.000893605	0.00102779	0.00149906	0.0131955	0.00806533	0.0098748	0.00311035	0.00778045	0.000905017	0.00115566	0.00256668	0.00257346	0.0458065	0.0307158	0.0272743	0.0620955	0.0258133	0.0046112	0.00489227	0.0475839	0.0346386	0.0329382	0.0233858
SRR12479768	0.0113018	0.00880316	0.191688	0.152668	0.022612	0.0164906	0.0152704	0.00480405	0.00115395	0.00226586	0.00303883	0.0100042	0.00434521	0.00926383	0.0184203	0.00486332	0.0060281	0.00735585	0.00840878	0.00748331	0.00577369	0.00914684	0.010394	0.00228629	0.00199235	0.000976271	0.000663205	0.000879803	0.000894181	0.0195506	0.00759561	0.011281	0.00481818	0.00932962	0.000517724	0.000737657	0.00214433	0.00190723	0.0291677	0.0255729	0.0695996	0.0426668	0.0166999	0.00355199	0.00339124	0.040551	0.0215546	0.0210513	0.0159936
SRR12479769	0.0145231	0.0106636	0.0631999	0.131465	0.0327001	0.0250034	0.0231271	0.00728208	0.00153173	0.00364043	0.00430699	0.0146932	0.0059093	0.0120728	0.023607	0.00695031	0.00833998	0.0102767	0.0124768	0.0106721	0.0083435	0.012253	0.00930005	0.00298591	0.00270773	0.00109445	0.000804417	0.00105957	0.00146289	0.0142388	0.00878792	0.0109832	0.00483736	0.00957201	0.000790854	0.0011278	0.00216443	0.00245806	0.0415459	0.0299223	0.0411495	0.0593871	0.0243935	0.00485402	0.00547067	0.0494596	0.032182	0.0297877	0.02315
SRR12479770	0.011114	0.00784421	0.205998	0.15327	0.0214054	0.0155613	0.0150806	0.00482782	0.00113463	0.00239148	0.00304655	0.00981707	0.00412426	0.00915291	0.0197414	0.00479663	0.00597266	0.00713155	0.00850051	0.0073691	0.0060677	0.00909581	0.0102544	0.00218171	0.00189612	0.000978563	0.000575111	0.000819618	0.000973437	0.0187936	0.00681082	0.0106839	0.0035514	0.00807599	0.000616537	0.000765597	0.00233762	0.00203145	0.0287934	0.0260422	0.0670701	0.0420375	0.0162225	0.00349054	0.00406821	0.0400905	0.0207193	0.0204483	0.0148043
SRR12479771	0.0136799	0.00888902	0.0880541	0.157414	0.0291858	0.0204994	0.020112	0.00628424	0.00154899	0.00290459	0.00415288	0.0131169	0.00532424	0.0112541	0.0225177	0.00663758	0.00820749	0.0100677	0.0118748	0.0103671	0.00843992	0.0115112	0.0122615	0.00290767	0.0025032	0.00127077	0.000951433	0.00106548	0.00124996	0.0130592	0.00742791	0.0107153	0.00294182	0.0114003	0.000955938	0.00118854	0.00232589	0.00243056	0.0391915	0.0327209	0.036554	0.054807	0.0220622	0.00459384	0.00535486	0.0463928	0.0291587	0.0277692	0.0205681
SRR12479772	0.0115029	0.00769456	0.136361	0.148828	0.025871	0.019635	0.0182579	0.00552001	0.00125387	0.00261554	0.00330434	0.0108405	0.00437888	0.0105024	0.0206114	0.00557982	0.00672022	0.00783563	0.00941588	0.00831603	0.00654386	0.0100523	0.0116055	0.00248221	0.00221387	0.00120171	0.000705408	0.00076849	0.0010418	0.0150324	0.00599715	0.0104919	0.0025588	0.00996774	0.000802288	0.000924099	0.00242277	0.00216072	0.0328513	0.0313252	0.0852899	0.045661	0.0175152	0.00397278	0.00384301	0.0447592	0.0241139	0.0233438	0.0164909
SRR12479774	0.0116656	0.00910855	0.133683	0.143711	0.0268716	0.0202931	0.0187615	0.00578804	0.00127796	0.00266419	0.00347374	0.012026	0.00525622	0.0105694	0.0232002	0.00537203	0.00677152	0.00814182	0.00997619	0.00881606	0.00644049	0.00973116	0.00936261	0.00255075	0.0022011	0.000945889	0.000608248	0.000760331	0.00110151	0.0203226	0.00751081	0.011027	0.00414395	0.0128108	0.000708268	0.000932316	0.00256852	0.00200922	0.0344438	0.0285451	0.0595384	0.0482088	0.0198342	0.00519478	0.00554224	0.043596	0.0260096	0.0238635	0.0179459
SRR12479775	0.0143812	0.0100622	0.0579326	0.128661	0.0359214	0.0274197	0.024923	0.00746092	0.0016698	0.00378836	0.00430093	0.0153341	0.00625542	0.0128715	0.0249174	0.00727339	0.00899541	0.0109804	0.0128497	0.011581	0.0087713	0.0133278	0.00797329	0.00328525	0.00282888	0.00107493	0.00102944	0.00117012	0.00138335	0.0135424	0.00791231	0.0107979	0.0038263	0.00895325	0.00111833	0.00135216	0.00264667	0.00233176	0.0436554	0.0305531	0.0303798	0.0602358	0.0251541	0.00474219	0.00504782	0.0486321	0.0330838	0.0310623	0.0228755
SRR12479776	0.0148011	0.00951964	0.10317	0.141935	0.0283873	0.0205995	0.0181761	0.00568756	0.00133299	0.00292071	0.00372413	0.0137796	0.0059736	0.0140823	0.0231111	0.00632471	0.00768825	0.00973821	0.0112676	0.00975157	0.00740042	0.0111813	0.00871248	0.0028282	0.00222829	0.000915557	0.000775089	0.000809098	0.00105171	0.0168081	0.00844775	0.01175	0.00443584	0.0107326	0.000527771	0.0011773	0.00236109	0.00217091	0.0382877	0.0301483	0.0462667	0.0559262	0.0221309	0.00501174	0.00543458	0.0451275	0.0279986	0.0252939	0.0209594
SRR12479777	0.0126575	0.00876774	0.119802	0.130292	0.0255561	0.0167803	0.0160123	0.0048052	0.00152324	0.00228439	0.00382676	0.0140001	0.00618197	0.00982569	0.0211029	0.00615064	0.00757055	0.00976093	0.0117373	0.00991391	0.00770488	0.0103478	0.00997017	0.00270917	0.002233	0.000948019	0.000615774	0.000950016	0.00113116	0.0155551	0.008015	0.0125328	0.00372442	0.00997828	0.000686194	0.001172	0.00214255	0.00206034	0.0371583	0.0315183	0.0553965	0.055311	0.0223542	0.00487638	0.00539243	0.0474237	0.0279492	0.0248832	0.0208085
SRR12479778	0.013243	0.00930522	0.0632598	0.127175	0.0325291	0.0245173	0.0222015	0.00679848	0.00181954	0.00314882	0.00461072	0.0159632	0.00676297	0.0123023	0.0227381	0.00743337	0.00901278	0.0110881	0.0134835	0.011364	0.00915099	0.0125448	0.00894953	0.00314687	0.00259773	0.000996275	0.000796586	0.000980481	0.00137263	0.0139041	0.00738934	0.011398	0.00315791	0.00981747	0.000954453	0.00128763	0.00278119	0.00232529	0.0443541	0.0307271	0.0355566	0.0611683	0.0258389	0.00503148	0.00580952	0.0497992	0.0329629	0.0304091	0.0230822
SRR12479779	0.0136024	0.00957823	0.111317	0.134575	0.0276785	0.0192154	0.0184863	0.00580075	0.0015504	0.00264384	0.00382165	0.0135205	0.00591122	0.0106071	0.0209702	0.00641109	0.00785654	0.00968729	0.0116755	0.0103329	0.00791842	0.0112254	0.00938924	0.00292267	0.00231297	0.00109925	0.000727168	0.000984522	0.00121741	0.0157408	0.00738931	0.0118407	0.00433166	0.0107258	0.000725635	0.00106011	0.00246541	0.00232701	0.0378101	0.0301618	0.0538285	0.0533812	0.0220202	0.00434166	0.00467778	0.0463993	0.0280909	0.0261535	0.0203538
SRR12479780	0.0128405	0.00900238	0.125105	0.139751	0.0288213	0.0211744	0.0195366	0.00577276	0.00141186	0.00291345	0.00377336	0.012583	0.0052849	0.0109264	0.022113	0.00613269	0.00743886	0.00931329	0.0110114	0.00987888	0.00754363	0.0111933	0.00863954	0.00277549	0.00245838	0.00107324	0.00084167	0.00110505	0.00132347	0.0143935	0.00717146	0.0106687	0.00360167	0.00853368	0.000941073	0.00106617	0.00267098	0.00226579	0.036017	0.0303979	0.0501862	0.0511995	0.0204311	0.00494378	0.00512911	0.0456174	0.0273813	0.0261062	0.0191274
SRR12479781	0.0136051	0.00945282	0.0588864	0.129613	0.0331328	0.0272045	0.0244295	0.00753452	0.0016247	0.00349354	0.00419852	0.0147002	0.00587585	0.0127567	0.0262757	0.00707835	0.00850787	0.0104389	0.0119199	0.010611	0.00822515	0.0125707	0.0136151	0.00306131	0.00274007	0.00121498	0.00079991	0.000865696	0.0012935	0.0133205	0.00744182	0.00999245	0.00300756	0.00939909	0.000827174	0.00110952	0.00296141	0.00234449	0.0422805	0.0299216	0.0503459	0.0581951	0.0239377	0.00466042	0.00464752	0.0488707	0.0317841	0.0293114	0.0212362
SRR12479782	0.0127927	0.00855251	0.0909361	0.129545	0.0339886	0.0293689	0.0251261	0.00796621	0.00141531	0.0037949	0.0038521	0.0140984	0.00533836	0.0126991	0.0327636	0.00665964	0.00811326	0.00959143	0.0113158	0.00972197	0.00760919	0.0121657	0.0114089	0.00297141	0.00257788	0.00122652	0.0006665	0.000730002	0.0011931	0.0128613	0.0078004	0.00946449	0.00228172	0.0068229	0.000739332	0.000983755	0.00291405	0.0022229	0.0421549	0.0304	0.0387999	0.0548339	0.0231852	0.00397075	0.00414325	0.046356	0.030956	0.0288889	0.020096
SRR12479783	0.013985	0.0088416	0.0656101	0.132078	0.0320289	0.0243439	0.022163	0.00696943	0.00161302	0.00331668	0.00412089	0.0144934	0.0059681	0.0123934	0.0254821	0.00701052	0.00876324	0.0104157	0.0123864	0.0108659	0.00843237	0.0126586	0.0138017	0.00321864	0.00276784	0.00123221	0.000735531	0.00102815	0.0012809	0.0128338	0.00761225	0.0104073	0.00272789	0.00698491	0.000698229	0.00109601	0.00263063	0.0023688	0.0419109	0.0321693	0.0489593	0.0584341	0.0232531	0.00439483	0.0049086	0.0484434	0.0313603	0.0293701	0.0212594
SRR12479785	0.0122192	0.00973169	0.203653	0.139285	0.0194713	0.0138054	0.0128728	0.0040388	0.00101847	0.00192483	0.00263656	0.0110137	0.00491877	0.00777373	0.0210921	0.00450185	0.00573614	0.00693253	0.00808459	0.00724744	0.0055242	0.0080987	0.00975207	0.00220566	0.00159569	0.000912579	0.000443635	0.000645916	0.000919105	0.0218795	0.00857473	0.0125712	0.00535375	0.011316	0.000439521	0.000856969	0.00212393	0.00159801	0.0281275	0.0247274	0.0707162	0.0436851	0.0175498	0.00389072	0.00444657	0.0413496	0.0203575	0.0187768	0.0168195
SRR12479786	0.0137124	0.00904931	0.0487999	0.126373	0.0365762	0.0296835	0.02695	0.00802121	0.00162211	0.00428565	0.00439059	0.0152515	0.00592966	0.013319	0.0329736	0.0073206	0.00891377	0.0107111	0.0127894	0.0108999	0.00857059	0.0131897	0.0120449	0.00326828	0.00290078	0.00112497	0.000777538	0.000926958	0.00131106	0.0124025	0.00751021	0.00959473	0.00267646	0.00769363	0.000834981	0.00121998	0.00257391	0.00239485	0.0449827	0.0315543	0.0318389	0.0601601	0.025071	0.00432754	0.00482815	0.0474837	0.0338918	0.0326106	0.022692
SRR12479787	0.0109679	0.00796543	0.209366	0.143413	0.0208104	0.0143134	0.0137183	0.00448466	0.00101563	0.00187996	0.00258296	0.00979294	0.00437485	0.00807593	0.0240097	0.00441843	0.00537225	0.0066749	0.00831388	0.00683087	0.00511783	0.00814304	0.0112771	0.00193137	0.00178247	0.000865764	0.000516702	0.000540988	0.000731549	0.0214286	0.00675318	0.0110051	0.00355531	0.00980223	0.00038804	0.000750196	0.00235658	0.00197758	0.02803	0.026236	0.0757004	0.0405838	0.0159876	0.00348117	0.00413737	0.0398694	0.0197996	0.0182664	0.0143212
SRR12479788	0.0128265	0.0102833	0.121887	0.141911	0.0258833	0.0188473	0.0172957	0.00563433	0.00129244	0.00255112	0.00335139	0.0121964	0.00537649	0.00987524	0.0229651	0.005592	0.00689034	0.00819765	0.00984961	0.00878665	0.00678731	0.00992516	0.0103667	0.00254047	0.0020642	0.000945441	0.000532623	0.000746463	0.00104131	0.0168688	0.00899945	0.0120995	0.00522951	0.0116231	0.000641848	0.000942979	0.00236761	0.00200113	0.0341582	0.0294423	0.0665091	0.0511115	0.0210537	0.00509127	0.00568954	0.0449301	0.0250753	0.023358	0.0198892
SRR12479789	0.0122789	0.00843273	0.109915	0.126913	0.026237	0.0180671	0.0167134	0.00533019	0.00155262	0.0024198	0.00391805	0.0139113	0.00609533	0.0102859	0.0205363	0.00632673	0.00776344	0.00991969	0.0117639	0.0100478	0.00782624	0.010941	0.0125561	0.00275347	0.00238422	0.000990218	0.000567946	0.000942147	0.000979256	0.0151588	0.00751339	0.0112034	0.00308284	0.00789394	0.000662844	0.00121081	0.00257033	0.0021398	0.038188	0.0304988	0.064084	0.0560304	0.0218685	0.00489729	0.00482062	0.0484488	0.0285031	0.025142	0.0210323
SRR12479790	0.0129802	0.00832722	0.114219	0.133745	0.0285409	0.0218928	0.0195204	0.00653699	0.00149712	0.00276487	0.00377564	0.0126307	0.00518875	0.0112723	0.0217065	0.00629943	0.00781708	0.00928731	0.0110383	0.00974629	0.00770246	0.0113253	0.0127565	0.00290336	0.00240629	0.00122183	0.000657983	0.000955059	0.000978025	0.0144579	0.006993	0.0106027	0.00269621	0.0081304	0.000660556	0.000951015	0.00263792	0.00259285	0.0372631	0.029079	0.0652222	0.0523418	0.0203039	0.00422688	0.0043409	0.046706	0.0273537	0.0263706	0.0188802
SRR12479791	0.0137086	0.00920578	0.0589878	0.126921	0.0334146	0.0253792	0.023552	0.00725763	0.00169519	0.00332656	0.00445545	0.0153484	0.0062902	0.0123559	0.0279895	0.00749487	0.00904214	0.0112288	0.012997	0.0114351	0.00874624	0.0128889	0.0108549	0.00336908	0.00284941	0.00110979	0.000859559	0.0011096	0.0013864	0.012789	0.0075578	0.0105288	0.00298517	0.00808803	0.000855025	0.00136011	0.00245951	0.00243523	0.0434507	0.0317062	0.0321583	0.0617993	0.0253113	0.00484466	0.00535316	0.0496179	0.0331209	0.0309535	0.0226371
SRR12479792	0.0139733	0.00869392	0.0671808	0.131157	0.0323983	0.0252058	0.0227648	0.00736094	0.00160039	0.00337946	0.00421097	0.0142452	0.00574723	0.0124576	0.027635	0.00700776	0.00870009	0.0103531	0.0122699	0.0108646	0.00835421	0.0124949	0.0154689	0.00330191	0.00274231	0.00124714	0.000774504	0.000949254	0.00127233	0.0133413	0.00753039	0.0102426	0.00265992	0.00817196	0.000665293	0.00112056	0.00276662	0.00257215	0.0414732	0.0303476	0.0481764	0.0573936	0.0231291	0.00435712	0.00470448	0.0484708	0.0310103	0.0291348	0.0213263
SRR12479793	0.0138432	0.00774905	0.0738654	0.133935	0.025612	0.0133364	0.0134797	0.00387397	0.00197546	0.00159048	0.00474523	0.0165309	0.007305	0.0103973	0.0322009	0.00741235	0.00918593	0.0118929	0.0142424	0.0120031	0.00976246	0.0126453	0.00899807	0.00331704	0.00240731	0.00105899	0.000592556	0.00102421	0.001438	0.0149602	0.00653511	0.0149112	0.0026906	0.00696727	0.000644357	0.00187875	0.00242356	0.00273542	0.0432879	0.0278817	0.0505751	0.0638609	0.0249505	0.00492592	0.00534073	0.0506616	0.0325897	0.0276144	0.0239727
SRR12479794	0.0126724	0.0084997	0.129988	0.131619	0.0291913	0.0226311	0.02078	0.00607353	0.00154088	0.00333748	0.00380215	0.0124128	0.00514508	0.0112236	0.0230009	0.0063073	0.00761389	0.00944881	0.01099	0.0100916	0.00764543	0.0115728	0.00870293	0.00278077	0.00248965	0.00111412	0.00065732	0.000911688	0.00127274	0.0131573	0.00700216	0.0107047	0.00250193	0.00738954	0.000693955	0.00116612	0.00196982	0.00211642	0.0370653	0.0324729	0.0466352	0.0528924	0.0211289	0.00461177	0.00498707	0.0422327	0.0279371	0.0267254	0.0190258
SRR12479798	0.0139424	0.00971539	0.0448534	0.125453	0.0326722	0.0242853	0.0222866	0.00665651	0.00185963	0.00331661	0.00468993	0.0167495	0.00724576	0.012326	0.0298194	0.00770053	0.00951043	0.0116149	0.0140863	0.0122187	0.00937584	0.0129872	0.00850841	0.00342871	0.00278833	0.000984596	0.000712701	0.00129671	0.00147444	0.0139499	0.00815035	0.0111542	0.00382238	0.00812001	0.000763663	0.00139367	0.00248787	0.00223968	0.0445319	0.0301488	0.0264853	0.0633241	0.0272966	0.00569799	0.0058176	0.0515865	0.0353454	0.0311549	0.0248123
SRR12479799	0.0143334	0.0104869	0.0529311	0.126643	0.0316577	0.0227451	0.021604	0.00627676	0.0018531	0.00306764	0.00474607	0.0162786	0.00726287	0.0119581	0.0317698	0.00732028	0.00911722	0.0115587	0.0137417	0.011658	0.00910392	0.0126032	0.00851113	0.00335231	0.00279959	0.000992812	0.000693297	0.00114292	0.0014522	0.0150255	0.00823513	0.0114569	0.0045887	0.0103117	0.000844588	0.00120403	0.00239343	0.00232616	0.0424944	0.0292089	0.0289789	0.061537	0.0264354	0.00551598	0.00601004	0.0507349	0.0338554	0.0315083	0.024454
SRR12479800	0.0146473	0.0102508	0.0534845	0.125939	0.0308922	0.0214212	0.0201689	0.00582749	0.0018522	0.0027731	0.00456554	0.016333	0.00733516	0.0119329	0.0295071	0.00770289	0.00961344	0.0119386	0.0141611	0.0120466	0.0099317	0.0126202	0.0083999	0.00341129	0.00280797	0.00104517	0.000899845	0.00121286	0.00157472	0.0144823	0.00775008	0.0116208	0.00410215	0.00951106	0.000803911	0.00129484	0.00238145	0.00240971	0.0431061	0.0309259	0.024071	0.0626499	0.0263873	0.00556613	0.00577975	0.0518335	0.0345819	0.0305735	0.0247027
SRR12479801	0.0154088	0.0103589	0.0453054	0.123106	0.0307821	0.0206706	0.0197402	0.00539771	0.00202872	0.00277524	0.00496948	0.0177202	0.00813611	0.0121962	0.029855	0.00803278	0.00984919	0.012622	0.0151353	0.013049	0.0101844	0.0130646	0.00639697	0.00340064	0.00283319	0.000988168	0.000834999	0.00122861	0.00157879	0.01514	0.00836431	0.0123741	0.00455202	0.0105057	0.000782454	0.00131171	0.00246449	0.00247677	0.0445845	0.0285524	0.020072	0.0646484	0.0281499	0.00604476	0.00643169	0.0525872	0.0361107	0.0314955	0.0259218
SRR12479802	0.0147955	0.010151	0.0478143	0.121234	0.0292202	0.019759	0.0192209	0.00558719	0.00202113	0.002642	0.00468425	0.0170514	0.00768076	0.0115713	0.0319477	0.00776794	0.00932105	0.0120833	0.0145418	0.0126886	0.00991313	0.0125529	0.0087656	0.00344126	0.00277943	0.00101325	0.000811493	0.00118953	0.00150356	0.0146937	0.00819668	0.0121183	0.00465462	0.0101559	0.000808097	0.00133374	0.002409	0.00242354	0.0428495	0.0291314	0.0314884	0.0630426	0.0274882	0.00564434	0.00639944	0.0530075	0.0346915	0.0299171	0.0251279
SRR12479803	0.0144569	0.00962797	0.0599399	0.124567	0.0290466	0.0172056	0.0172569	0.00484018	0.00206672	0.00212922	0.00488843	0.0168143	0.00764104	0.0113464	0.0235774	0.00764419	0.00935433	0.0124426	0.014907	0.012637	0.0101058	0.0123766	0.00953047	0.00328183	0.00272495	0.000976834	0.00104626	0.00138117	0.0017267	0.0142711	0.00773032	0.0121207	0.00421958	0.0120832	0.00122096	0.00152695	0.00215122	0.0025087	0.0422677	0.0294907	0.0290948	0.0631788	0.0271491	0.00615986	0.00668659	0.0527911	0.0341117	0.0296585	0.0258286
SRR12479804	0.0143175	0.0101095	0.0715993	0.125258	0.0294121	0.0198712	0.0191018	0.0058333	0.00183462	0.00261643	0.00446246	0.0162179	0.00715519	0.0112483	0.0248706	0.00717216	0.00884192	0.0111553	0.0136149	0.0117026	0.0091246	0.0121614	0.0085056	0.00326093	0.002637	0.00102953	0.00068473	0.00107497	0.00154519	0.0149089	0.00830565	0.0119388	0.00463994	0.0103099	0.00068301	0.00109866	0.00244291	0.00221596	0.041072	0.0292748	0.0352328	0.0605608	0.0259168	0.00544367	0.00607183	0.0504068	0.0323305	0.0288487	0.0240112
SRR12479805	0.0135914	0.0100937	0.096571	0.125683	0.0256099	0.014561	0.0144561	0.0039834	0.00189368	0.00189749	0.00440244	0.0161441	0.00763496	0.0101129	0.0212516	0.00710204	0.00890635	0.0116786	0.0138209	0.0118026	0.00943369	0.0115447	0.00673234	0.00313688	0.00239587	0.000901975	0.000663813	0.00121004	0.00158151	0.0172336	0.00800546	0.0132819	0.00496175	0.0113928	0.000736931	0.00127698	0.00218038	0.00203316	0.0396683	0.0286021	0.0288766	0.0600039	0.0256731	0.0062202	0.00709048	0.0514718	0.032153	0.0272403	0.023618
SRR12479806	0.0147646	0.0102759	0.0442954	0.128887	0.0344753	0.0261536	0.0240963	0.00721923	0.00180046	0.00367377	0.00455383	0.0164301	0.00685355	0.0127601	0.0303462	0.00756806	0.00921013	0.0113851	0.0132843	0.0119103	0.00909902	0.013327	0.00767248	0.00331293	0.0028763	0.00104032	0.000791993	0.00120746	0.00134742	0.0145355	0.00840376	0.0111411	0.00414538	0.0107999	0.000762218	0.00124518	0.00249454	0.00244179	0.0439233	0.028779	0.0274463	0.0621572	0.0266874	0.00503331	0.00532014	0.0495337	0.0344677	0.0311045	0.0239337
SRR12479807	0.0157125	0.0128841	0.0504632	0.120023	0.0251678	0.0167933	0.0154862	0.00379178	0.00171504	0.00202098	0.00461967	0.0170577	0.00789036	0.00970175	0.033547	0.00680586	0.00853847	0.0106169	0.0140594	0.0118473	0.0084912	0.0106195	0.00725555	0.00248217	0.00201659	0.00102368	0.000888601	0.00128523	0.00142996	0.0174302	0.0110846	0.0148312	0.00889714	0.0198701	0.000656136	0.00159137	0.00177391	0.0016936	0.0377486	0.0273809	0.0298173	0.0652823	0.0279	0.00963167	0.0104475	0.0561491	0.032565	0.0266664	0.0265948
SRR12479808	0.0137606	0.00987339	0.0806356	0.133278	0.0302044	0.0215992	0.0199122	0.00589402	0.00171267	0.00277857	0.00439133	0.0150075	0.00670827	0.011477	0.0286487	0.00693195	0.00855722	0.0106503	0.0129887	0.0111592	0.00889956	0.0120552	0.00853165	0.0031691	0.00259916	0.00108096	0.000628955	0.00111962	0.00133149	0.0146439	0.0080661	0.0114498	0.0041978	0.0096892	0.000687117	0.00112877	0.00242562	0.00235137	0.0398481	0.0290201	0.0338922	0.0577108	0.0247671	0.00518771	0.00584187	0.0490193	0.0311671	0.0285043	0.0224372
SRR12479809	0.0145565	0.00973474	0.0522789	0.124655	0.0323797	0.0228277	0.0218114	0.00642023	0.00189302	0.00308005	0.00467564	0.0163896	0.0071216	0.0124083	0.0317987	0.00758418	0.00917627	0.0116955	0.0138395	0.0119722	0.00953898	0.0126839	0.00833648	0.00350754	0.00278278	0.00107113	0.000684977	0.00119826	0.001576	0.0137486	0.00820299	0.0114592	0.00377127	0.00863671	0.000685364	0.00122797	0.00249471	0.00235677	0.0437663	0.0302658	0.0285372	0.0619763	0.0265474	0.00523172	0.00583359	0.0506815	0.0338178	0.0302826	0.0242111
SRR12479810	0.0130643	0.00930883	0.107367	0.138638	0.0284464	0.0212249	0.019473	0.00613548	0.00152321	0.00276008	0.00391732	0.013431	0.00590086	0.0112354	0.0254636	0.00647311	0.00784992	0.00983094	0.0113176	0.00990602	0.00785057	0.0112708	0.00851729	0.00297535	0.00249536	0.00110974	0.00060816	0.00102204	0.00118866	0.0158871	0.0080324	0.011582	0.00392163	0.00958885	0.00064514	0.000995439	0.00233727	0.00233198	0.0375908	0.0294196	0.044031	0.0537586	0.0221464	0.00491075	0.00518734	0.0466046	0.0285322	0.0263366	0.0204347
SRR12479811	0.0137779	0.00946176	0.0939761	0.132935	0.0295395	0.0210204	0.0199012	0.00592144	0.00162567	0.00285215	0.00410279	0.0142379	0.00617533	0.0111166	0.0266002	0.00660544	0.00817596	0.00992195	0.0121957	0.0103135	0.00817763	0.0115398	0.00967553	0.00304393	0.00253006	0.00112681	0.000672832	0.00100475	0.00130102	0.0152419	0.0083589	0.011516	0.00407928	0.00883284	0.000746521	0.00105797	0.00247294	0.00227705	0.0387542	0.0288499	0.0458045	0.0564153	0.022597	0.0047399	0.00505826	0.0485921	0.0295334	0.0275307	0.0212165
SRR12479812	0.0132255	0.00909501	0.138215	0.127534	0.0261694	0.0183448	0.0174891	0.00528426	0.00159523	0.00244086	0.00401364	0.0140977	0.00621514	0.0103445	0.0235034	0.00650015	0.00789837	0.00980065	0.0117051	0.0103024	0.00807316	0.0110704	0.00844721	0.00288518	0.00235788	0.000995351	0.000609975	0.000959977	0.00119632	0.0150656	0.00781916	0.0116717	0.00398529	0.0083551	0.000652566	0.0010803	0.00223936	0.00213931	0.036976	0.0281655	0.037594	0.0536465	0.0224159	0.00480712	0.00494493	0.0465086	0.0284585	0.0259443	0.0210232
SRR12479813	0.0130654	0.00912334	0.122687	0.137385	0.0270441	0.0194034	0.0181579	0.00580176	0.00148386	0.00258376	0.00375191	0.0127969	0.00563588	0.0106143	0.0270564	0.00603746	0.00749362	0.00911988	0.0108233	0.00950458	0.00754069	0.0108175	0.0106043	0.00271578	0.00232456	0.00111124	0.000720442	0.000976185	0.00134768	0.0160103	0.00780815	0.0112895	0.00389829	0.0102728	0.000714539	0.000987421	0.00269306	0.00235325	0.0359733	0.0279024	0.0546662	0.0521756	0.0209529	0.00419039	0.00426722	0.047199	0.0266925	0.0251181	0.0195249
SRR12479814	0.0141311	0.00899679	0.0636496	0.126575	0.0309389	0.0199196	0.0194139	0.00551345	0.00197245	0.00257505	0.00484141	0.0162253	0.00706849	0.0115234	0.0231183	0.00773816	0.00930455	0.0123659	0.0145092	0.0126291	0.00984267	0.0129618	0.00855327	0.00339665	0.00282104	0.00105998	0.000974695	0.00128014	0.00176418	0.0131899	0.00737526	0.0113619	0.0033284	0.00988434	0.00117075	0.00153199	0.00222926	0.00247196	0.0429997	0.0306184	0.0296967	0.0625612	0.026443	0.00586417	0.0060483	0.0507439	0.0341016	0.0305952	0.0245098
SRR12479815	0.0142778	0.00953232	0.0830854	0.132142	0.0294135	0.0196253	0.018881	0.00560201	0.00180779	0.00268133	0.00439629	0.0149966	0.00665851	0.011152	0.0261468	0.00701496	0.00857214	0.0107266	0.012985	0.0113287	0.008927	0.0121166	0.00930319	0.00317897	0.00251945	0.00109012	0.000623141	0.00108453	0.00136281	0.0155421	0.00804873	0.0116714	0.00386111	0.00957857	0.000751081	0.00112887	0.00245047	0.00228011	0.0397299	0.0285341	0.0391101	0.0577019	0.0243584	0.00536076	0.00579872	0.0499607	0.0312396	0.0280052	0.0225378
SRR12479816	0.0132003	0.00883512	0.123348	0.138506	0.0268777	0.0190734	0.0180367	0.00552857	0.00146782	0.00252976	0.00377366	0.0127174	0.00539559	0.0105204	0.0250092	0.0060563	0.00741154	0.00897721	0.0108414	0.00933669	0.0074273	0.0107803	0.0110145	0.00277277	0.00233141	0.00116305	0.000655543	0.000927822	0.00120871	0.0160586	0.0073889	0.011086	0.00392645	0.0100299	0.000740803	0.00102291	0.00249127	0.00224499	0.0353909	0.0279571	0.0580774	0.0516074	0.0202986	0.00418787	0.00492188	0.0469667	0.0264235	0.0247106	0.0193837
SRR12479817	0.014934	0.0101888	0.0587674	0.125252	0.0301988	0.0203296	0.0196678	0.00577028	0.00180937	0.00273578	0.00437497	0.016161	0.00724016	0.0115634	0.0304016	0.00724584	0.00886301	0.0114636	0.0133455	0.0115931	0.00918535	0.0123217	0.0102007	0.00331426	0.00261088	0.00110445	0.000719643	0.00111542	0.00140317	0.0154525	0.00868764	0.0119719	0.00456106	0.00951535	0.000738925	0.00114148	0.00259913	0.0024295	0.0415184	0.0292423	0.0391211	0.06041	0.0259595	0.00482294	0.005459	0.0523375	0.0324869	0.0291361	0.0242172
SRR12479818	0.013504	0.0085249	0.108349	0.136349	0.0279732	0.0203362	0.0186711	0.00557508	0.00158488	0.002682	0.00414783	0.0142329	0.00634927	0.0117983	0.0366794	0.00682686	0.00805142	0.0100568	0.0120839	0.0103492	0.00800897	0.0117352	0.00939378	0.00304256	0.00242985	0.00107835	0.000709659	0.00093832	0.00126895	0.0166584	0.00753289	0.0113314	0.00327824	0.00762247	0.000681975	0.00111973	0.0024901	0.00229994	0.0391932	0.0270338	0.0377741	0.0550692	0.022616	0.00451294	0.00491813	0.0466347	0.0290242	0.0266374	0.0208145
SRR12479819	0.0136695	0.00958422	0.106574	0.138908	0.0273294	0.0188718	0.0178422	0.00556053	0.00163939	0.00257951	0.00402841	0.0142673	0.0063578	0.0106446	0.0247181	0.00651256	0.00806178	0.0101687	0.0119565	0.010527	0.00817338	0.0113449	0.00819479	0.00299023	0.00243225	0.00100366	0.000641466	0.000918424	0.00126765	0.0167768	0.0080266	0.0116951	0.00457028	0.00913512	0.000707262	0.00113174	0.00244045	0.00216817	0.037598	0.0275207	0.0386345	0.0559411	0.0233122	0.00531502	0.00582603	0.0476017	0.0294287	0.0261867	0.021252
SRR12479820	0.0135118	0.00927016	0.0862707	0.138312	0.0299668	0.0222859	0.0204279	0.00630483	0.00163111	0.00301339	0.00426527	0.0144454	0.0061772	0.0115909	0.0277885	0.00681953	0.00859241	0.0103706	0.0121787	0.0108149	0.00845961	0.0120176	0.00953356	0.00306148	0.00254439	0.00110379	0.000713065	0.000947158	0.00131288	0.0150889	0.00808494	0.0108315	0.00352513	0.00804181	0.000804018	0.00113383	0.00253764	0.00230071	0.0404713	0.0289598	0.0348555	0.057377	0.0236722	0.00512919	0.00536847	0.047942	0.0306181	0.0281677	0.0215033
SRR12479821	0.0128156	0.00887556	0.137694	0.139236	0.0255817	0.0183749	0.0171091	0.00523017	0.00148046	0.00245199	0.00367781	0.0130597	0.00558531	0.0101888	0.0224756	0.00600456	0.00728123	0.00903624	0.0104631	0.00935779	0.0073877	0.0104533	0.00986626	0.00267995	0.00219985	0.00105336	0.00061678	0.000787439	0.0010748	0.0183869	0.00763886	0.0117447	0.00397206	0.00824875	0.000600677	0.00101133	0.00238255	0.00213922	0.0352263	0.0269546	0.0555732	0.0526527	0.0205619	0.00462585	0.00499174	0.0454265	0.0264105	0.0240858	0.0193597
SRR12479822	0.0129099	0.00981422	0.159796	0.14524	0.019295	0.00939158	0.0103428	0.00316499	0.00159734	0.00118845	0.00368383	0.0123532	0.00596799	0.00836458	0.0181357	0.0055737	0.00675406	0.00942144	0.0111328	0.00973016	0.00765399	0.0090322	0.00841022	0.00247574	0.00187526	0.000843206	0.000587606	0.000881391	0.00107917	0.0214621	0.00852156	0.0135898	0.00618892	0.0167066	0.000823156	0.000987821	0.00187159	0.00194798	0.0302219	0.0244024	0.0675875	0.0483002	0.0207049	0.00553848	0.00607504	0.0449313	0.0241326	0.020842	0.0196296
SRR12479823	0.0136159	0.00926577	0.0784766	0.135091	0.0305016	0.0217026	0.0206786	0.00612074	0.00172459	0.00297373	0.00433428	0.0149894	0.00636228	0.0115024	0.0237117	0.00707424	0.00864503	0.0110878	0.0129777	0.0116912	0.00899715	0.0123375	0.00932303	0.00314704	0.00263792	0.00101077	0.000725176	0.00106857	0.00135442	0.0136005	0.00770389	0.0106065	0.00352401	0.00939431	0.000864499	0.00122442	0.00234673	0.00256322	0.041141	0.0298247	0.035994	0.0585106	0.0243694	0.00524948	0.0058559	0.0493427	0.032334	0.0288147	0.0228579
SRR12479824	0.0140816	0.00937759	0.0336269	0.122164	0.0389186	0.031896	0.0281256	0.00849563	0.00168581	0.00445636	0.0044346	0.0163588	0.00640573	0.0139858	0.029035	0.00798714	0.00941753	0.0115466	0.0134017	0.0121082	0.00920833	0.0137023	0.0104221	0.00345305	0.00301542	0.00102452	0.00077922	0.00109343	0.00146751	0.0129359	0.00729319	0.0099357	0.00251684	0.00672147	0.000848416	0.00117578	0.00260991	0.00242164	0.048149	0.0313026	0.0216437	0.0643233	0.0270498	0.00457653	0.00512427	0.0488125	0.0363932	0.0332321	0.0239058
SRR12479825	0.0122055	0.0097874	0.207617	0.15712	0.0202709	0.0133127	0.0130412	0.00401774	0.00127032	0.00187231	0.00305127	0.0105134	0.00469198	0.00833673	0.0209219	0.00483728	0.0058956	0.00750357	0.0090928	0.00778958	0.00598389	0.00851154	0.00816952	0.00228078	0.00182238	0.000806336	0.000631451	0.000813697	0.000998587	0.0222565	0.00809763	0.0126604	0.00612162	0.0141607	0.000560423	0.00081689	0.00190742	0.00188601	0.0277848	0.0253617	0.0459364	0.0423769	0.0179179	0.00398364	0.00447447	0.0400147	0.0210994	0.0198009	0.0169475
SRR12479826	0.0133441	0.00919636	0.101957	0.13967	0.03114	0.0249616	0.022735	0.00699745	0.0014447	0.0034623	0.00379422	0.012726	0.00508101	0.0117849	0.0250593	0.00641211	0.00768394	0.00920117	0.0109362	0.00980662	0.00768889	0.0117634	0.00989735	0.00293961	0.00257481	0.00112519	0.000720929	0.000909206	0.00122556	0.0138263	0.00802185	0.0100711	0.00355327	0.0090361	0.000803599	0.000960904	0.00258764	0.0024198	0.0385166	0.0322107	0.0452119	0.0531046	0.0216257	0.00431198	0.00442534	0.0452669	0.0286661	0.0277402	0.0195979
SRR12479827	0.0135396	0.00957316	0.0934601	0.14139	0.0305345	0.0239706	0.0224483	0.00700437	0.0014537	0.00343969	0.00392748	0.012639	0.00486157	0.0119961	0.0269388	0.00650781	0.00779726	0.00913453	0.0107684	0.00964787	0.00761609	0.0118091	0.0109124	0.00304007	0.00259097	0.00118428	0.000752314	0.000920892	0.00122656	0.0145888	0.00796218	0.0102065	0.00387889	0.0122344	0.000810286	0.000956053	0.00240501	0.00234316	0.0380427	0.0290176	0.0529014	0.0531368	0.0211463	0.00443302	0.00449863	0.0455774	0.0284668	0.0275022	0.0200158
SRR12479828	0.00958148	0.00730564	0.249053	0.154413	0.016779	0.0105826	0.0105397	0.00339046	0.000969791	0.00143144	0.00250394	0.00868511	0.00383547	0.00710821	0.0220854	0.00403046	0.00491964	0.00616791	0.00723636	0.0064332	0.00496526	0.00712767	0.00994394	0.00178407	0.00152137	0.000775859	0.000527534	0.000507875	0.0008428	0.0264633	0.00617761	0.0112333	0.0038434	0.0157576	0.00050665	0.000712434	0.00175268	0.00153627	0.0239763	0.0229027	0.0725538	0.0366155	0.014527	0.00377175	0.00433686	0.0375903	0.0177633	0.0162548	0.0138382
SRR12479829	0.0145287	0.011477	0.126337	0.126868	0.0220515	0.0136154	0.0130867	0.00398955	0.00139557	0.00184899	0.00334113	0.0134732	0.00709257	0.00892611	0.0243148	0.00547849	0.00700248	0.00877393	0.0105229	0.00951911	0.00757664	0.00964051	0.0139256	0.00237185	0.00196478	0.00122862	0.000760178	0.00100221	0.00108383	0.0155493	0.011304	0.0135054	0.00647724	0.0138102	0.000727435	0.00112993	0.00164519	0.00168283	0.0331038	0.0308372	0.0539896	0.0518015	0.0218966	0.00679272	0.00708894	0.0478208	0.0252034	0.0218395	0.0208138
SRR12479830	0.0139162	0.00932968	0.0696337	0.129285	0.0347477	0.0289054	0.0262611	0.00814398	0.00153045	0.00418727	0.00409751	0.0142186	0.00533525	0.0129976	0.0318655	0.00713301	0.00840658	0.0100154	0.0116336	0.0106225	0.00810239	0.0128203	0.0120758	0.00301953	0.00284224	0.00113314	0.000832925	0.000939834	0.00129361	0.0126628	0.00748293	0.00939575	0.00261889	0.00698421	0.000783003	0.0010413	0.00262177	0.0025465	0.0425223	0.0317379	0.0376825	0.0574856	0.0237253	0.00400329	0.00404048	0.0462139	0.031547	0.0305476	0.0211825
SRR12479831	0.0136095	0.00949257	0.0560049	0.130318	0.0328058	0.0243284	0.022815	0.00661145	0.00181303	0.00333366	0.00453056	0.0155273	0.00653353	0.0126729	0.0232328	0.00754744	0.00895522	0.0112456	0.0133601	0.0116911	0.00918376	0.0128807	0.0102317	0.00336458	0.0029422	0.00105743	0.000710229	0.00110004	0.00139634	0.0134693	0.00781854	0.0106231	0.00315141	0.00899316	0.000747848	0.00127361	0.0025556	0.00268096	0.043385	0.0311688	0.0332783	0.0617924	0.0255657	0.00518514	0.00566208	0.0495786	0.0337492	0.0311279	0.0234134
SRR12479832	0.0118538	0.00870293	0.182012	0.141551	0.0216208	0.0144913	0.0142512	0.00429994	0.00134473	0.00216967	0.00334945	0.0109823	0.00472253	0.00879981	0.0184923	0.00522701	0.00629041	0.00827186	0.00992823	0.00838385	0.00665157	0.00929455	0.0112791	0.00236438	0.0020137	0.000999913	0.000553991	0.000865672	0.00111789	0.0182279	0.00722269	0.0117931	0.00433032	0.0104323	0.000535627	0.000946834	0.00212123	0.00201013	0.0300519	0.025988	0.0677839	0.0443507	0.018545	0.00406859	0.00468411	0.0442511	0.0226984	0.0212635	0.0175813
SRR12479833	0.0127653	0.00928074	0.158052	0.141229	0.0237939	0.0166599	0.0161951	0.00493757	0.00129866	0.00231625	0.00339886	0.011604	0.00497141	0.00961721	0.0205514	0.00546473	0.00659173	0.00831504	0.0097234	0.00855982	0.00671725	0.00976397	0.0100714	0.00251357	0.00209492	0.000990618	0.000646814	0.000889477	0.00104064	0.0181744	0.0080012	0.0115003	0.00531917	0.0107557	0.000594128	0.000900771	0.0020464	0.00197535	0.0313224	0.0256689	0.0689932	0.0465697	0.0193594	0.00403722	0.00431652	0.0439346	0.0239468	0.0226209	0.0180982
SRR12479834	0.0129411	0.00894948	0.103102	0.136808	0.0290095	0.0208392	0.0198072	0.00605784	0.00157729	0.00290783	0.0040529	0.0138497	0.00578698	0.0111759	0.0218889	0.00649311	0.00792724	0.0101009	0.0119745	0.010474	0.00823219	0.0115944	0.00987108	0.00290911	0.00252872	0.00101245	0.000734722	0.00103051	0.00136387	0.0139479	0.00727053	0.0102461	0.00380192	0.00772496	0.000695789	0.00111793	0.00233457	0.00233566	0.0383708	0.029635	0.0480416	0.0550702	0.022491	0.00471767	0.00511624	0.0470458	0.0297967	0.0273869	0.02127
SRR12479835	0.011178	0.008514	0.203892	0.155157	0.0211396	0.0159156	0.0152211	0.00445939	0.00112398	0.00224424	0.0030302	0.0100232	0.00447771	0.00892292	0.020286	0.00478689	0.00591842	0.0072545	0.00856874	0.00757518	0.00593309	0.0089631	0.00909632	0.00217707	0.00204637	0.000889253	0.000551663	0.000664918	0.0011189	0.0201983	0.00672801	0.0110074	0.00446422	0.00900843	0.000613432	0.000758698	0.00217981	0.0019452	0.0285301	0.024682	0.0638203	0.0423822	0.0169095	0.00340101	0.00404948	0.0392359	0.021206	0.0202703	0.0153447
SRR12479836	0.0126251	0.0102306	0.179458	0.152107	0.0197197	0.0133805	0.0131196	0.00391143	0.00131041	0.00182958	0.00318282	0.0112951	0.00523458	0.00848508	0.0195032	0.00494523	0.00616919	0.00784969	0.00947994	0.00802201	0.00647181	0.008807	0.00909798	0.00231847	0.00180297	0.000871065	0.000539664	0.000810737	0.00101781	0.0209239	0.00826703	0.0127454	0.00628797	0.014333	0.000642855	0.00103381	0.00179794	0.00181105	0.0284687	0.0241167	0.0611483	0.0439767	0.0189295	0.00433946	0.00466105	0.0424498	0.0223969	0.0199843	0.0181338
SRR12479837	0.0138945	0.00986858	0.0880955	0.134237	0.0298196	0.021114	0.0198911	0.00597821	0.00168955	0.0029218	0.00422856	0.0145618	0.00623564	0.0115275	0.0229637	0.00691519	0.00828887	0.0106793	0.0125701	0.0109565	0.00850867	0.0117626	0.0089293	0.00320356	0.00250043	0.00104594	0.000774422	0.0010604	0.00138338	0.0148953	0.00798028	0.0111524	0.00445481	0.0103393	0.000812364	0.00112334	0.00247481	0.00234265	0.039441	0.0289616	0.0422462	0.0562555	0.0239191	0.0048963	0.00543875	0.0490381	0.030716	0.0278413	0.0219057
SRR12479838	0.0130177	0.00945396	0.132325	0.142606	0.0271853	0.0195799	0.0185773	0.00541615	0.00151047	0.00270665	0.00377438	0.0123486	0.0051871	0.0106172	0.0216315	0.00583019	0.00725418	0.00882835	0.0105843	0.00935232	0.00723551	0.0106399	0.00944454	0.00269374	0.00237565	0.00108955	0.000721671	0.000917427	0.00117688	0.0164576	0.00763782	0.0112889	0.00457495	0.0109005	0.00072945	0.000949156	0.00242115	0.00215824	0.0346531	0.0271932	0.0554013	0.04988	0.0204995	0.00432583	0.00509107	0.0455365	0.0263906	0.0244685	0.0195142
SRR12479839	0.0139231	0.00930929	0.0594083	0.130382	0.0328587	0.0248811	0.0232921	0.00725394	0.00176852	0.00350306	0.00444711	0.0154974	0.00637526	0.0126498	0.0256837	0.00747817	0.0088974	0.0113949	0.0134108	0.0114094	0.00896704	0.0131986	0.0110138	0.00324827	0.00288954	0.00108657	0.00086599	0.00107929	0.00138585	0.0129587	0.00724315	0.0105349	0.00297553	0.00852624	0.000822845	0.0011409	0.00221777	0.00264865	0.0432127	0.0313199	0.0338656	0.0602683	0.0249625	0.00494626	0.00516721	0.0488282	0.0334488	0.0306828	0.0229026
SRR12479840	0.0111497	0.00672026	0.162568	0.140594	0.0223535	0.0161592	0.0151184	0.0047761	0.00122662	0.00217568	0.0030537	0.0106268	0.00457559	0.00919899	0.0197311	0.00499306	0.00632983	0.00773197	0.00908638	0.00775468	0.00610227	0.00898515	0.0177566	0.00227742	0.00193648	0.0011845	0.000634175	0.000782961	0.000984771	0.0131567	0.00704073	0.010076	0.00230424	0.00633732	0.000589275	0.000976133	0.00239819	0.00180109	0.0313727	0.0311842	0.0930148	0.045135	0.0168527	0.00405483	0.00420508	0.0417753	0.022425	0.0210503	0.0160702
SRR12479842	0.0138217	0.00953243	0.0719888	0.133908	0.0306085	0.0222827	0.0207158	0.00614268	0.00185628	0.00306924	0.00454362	0.0154015	0.00644747	0.0117561	0.0220211	0.00727494	0.0087831	0.011274	0.0134521	0.0118714	0.00911091	0.0125145	0.00873241	0.00324093	0.0027851	0.00106564	0.000770372	0.00114211	0.00136822	0.0134901	0.00753025	0.0109061	0.00381849	0.0122884	0.000886041	0.00126929	0.00234597	0.00259714	0.0415376	0.0302849	0.0316538	0.0601609	0.0247658	0.00552275	0.00556377	0.0481347	0.0325302	0.0302221	0.0229502
SRR12479843	0.0126639	0.00832244	0.138319	0.144572	0.0257026	0.0172693	0.0168217	0.00490387	0.0015617	0.00239975	0.00394793	0.012799	0.00555541	0.0103412	0.0195526	0.00606016	0.00748239	0.00965171	0.0112432	0.00985438	0.00755084	0.010721	0.00870847	0.00294529	0.0023141	0.00102789	0.000761356	0.000949761	0.00130286	0.015946	0.00720978	0.0112447	0.00383995	0.0111455	0.000685973	0.000942393	0.00220878	0.00219746	0.0353074	0.0280148	0.04733	0.0512862	0.0208272	0.00480541	0.00502029	0.0449949	0.0268945	0.0249376	0.0193961
SRR12479844	0.0135429	0.00880649	0.0917636	0.133648	0.031106	0.0227629	0.0214899	0.0066138	0.00168361	0.00309317	0.0042527	0.0141844	0.00573597	0.0120088	0.0235575	0.00699968	0.00844134	0.0103571	0.012215	0.0108619	0.0086442	0.0124293	0.0098472	0.00311709	0.00270261	0.00109441	0.000842198	0.00110611	0.001332	0.0134144	0.00729241	0.0103412	0.00282334	0.01105	0.000782768	0.00118946	0.00240996	0.00260222	0.0401492	0.0309354	0.0377804	0.0568149	0.0228093	0.00455159	0.00485064	0.0459257	0.0305106	0.0288163	0.0209373
SRR12479845	0.0123219	0.00952197	0.176505	0.149561	0.023688	0.0178004	0.016769	0.00522992	0.00117704	0.00252702	0.00308993	0.0107565	0.00452273	0.00960236	0.0210394	0.00511166	0.0061703	0.00754107	0.00895479	0.00786868	0.00610046	0.0095228	0.0100121	0.00238138	0.00201976	0.00102978	0.000594354	0.000854928	0.00101474	0.0166574	0.00777783	0.011168	0.00504828	0.00980594	0.000651226	0.000800598	0.00235311	0.00195596	0.0305341	0.0263542	0.0617172	0.0444104	0.0180905	0.00334001	0.00376984	0.0420641	0.0229302	0.0215904	0.0166593
SRR12479846	0.0143411	0.0108868	0.0893041	0.135726	0.0289056	0.018201	0.0184682	0.00520555	0.00182179	0.00247011	0.00432496	0.014759	0.00671322	0.0107063	0.0277625	0.00682294	0.00827455	0.0106668	0.0127773	0.0109828	0.00851907	0.0116583	0.00695078	0.00302992	0.00259017	0.00101898	0.000715342	0.00117574	0.00154217	0.0180549	0.00863586	0.0123161	0.00581732	0.0153119	0.000755707	0.00123595	0.00212036	0.00229208	0.0375389	0.0260877	0.0338992	0.0566803	0.0244369	0.00549789	0.00597284	0.0482307	0.0303354	0.0273423	0.0225574
SRR12479847	0.0141195	0.00976291	0.0263392	0.114497	0.0356496	0.0296117	0.0263959	0.00793972	0.00163395	0.00407959	0.00432362	0.0157745	0.00645965	0.0129592	0.0934148	0.00742022	0.00877086	0.0107632	0.0128469	0.0110448	0.00850278	0.0128662	0.00728256	0.0032426	0.00289243	0.000977657	0.000676514	0.00112112	0.00127174	0.0129996	0.00767195	0.00976484	0.00363848	0.00803773	0.000720841	0.00118591	0.0023842	0.00227612	0.0438288	0.027908	0.0175353	0.0591951	0.0261541	0.00423336	0.0047737	0.0471577	0.0338938	0.0313717	0.023347
SRR12479848	0.0149786	0.00931718	0.0590977	0.122405	0.0312095	0.0204778	0.0199859	0.00562956	0.00195527	0.00279598	0.00459696	0.0164291	0.0072831	0.0117547	0.037606	0.00778569	0.00924989	0.0121218	0.0142018	0.0124805	0.00966844	0.0127788	0.0072879	0.00338665	0.00267097	0.00102397	0.000816756	0.00113797	0.00155664	0.0144755	0.00746171	0.0114742	0.00447275	0.0131282	0.000940629	0.0013185	0.00237608	0.00247932	0.0422431	0.0282991	0.0251275	0.061438	0.026116	0.00525386	0.00636846	0.0507535	0.0341449	0.0301108	0.0251476
SRR12479849	0.0146764	0.00992069	0.0331323	0.12119	0.0349586	0.0263793	0.0249977	0.00728741	0.00180182	0.00370684	0.00478202	0.0159346	0.00648072	0.0133211	0.0541111	0.00777006	0.00916865	0.0117303	0.0138712	0.0120403	0.00928724	0.0134335	0.00712757	0.00331971	0.00313034	0.00102811	0.000858432	0.00112564	0.00145695	0.0136269	0.0079371	0.0103631	0.00369609	0.0105344	0.000967405	0.00124442	0.00240157	0.00240067	0.0437402	0.0295077	0.0205958	0.0619695	0.02662	0.00508701	0.00537499	0.0482425	0.0351006	0.0327803	0.0240407
SRR12479850	0.0138015	0.0101622	0.106755	0.132278	0.0255067	0.0153834	0.0158608	0.0045576	0.0016785	0.00214127	0.00427251	0.0146208	0.00658231	0.00995866	0.0224229	0.00664204	0.00816197	0.010628	0.0127878	0.011089	0.00879104	0.0114471	0.00693445	0.00296394	0.00239589	0.000980093	0.000793763	0.00102632	0.00123094	0.0204668	0.00792803	0.0130215	0.00595922	0.0175277	0.000763643	0.00116833	0.00180463	0.00249997	0.0362109	0.0257647	0.0414955	0.0547494	0.0238494	0.00546128	0.0059357	0.0466204	0.0296562	0.0264302	0.0220613
SRR12479851	0.0141072	0.0101933	0.0695804	0.127925	0.0310218	0.0202275	0.019841	0.0054221	0.00181115	0.00274428	0.00464717	0.0158328	0.00685214	0.0114802	0.0259167	0.00749434	0.00884433	0.0116487	0.0136605	0.0122	0.00957298	0.0125061	0.00646087	0.00330062	0.00269259	0.00102903	0.000846765	0.00136673	0.00168595	0.0156677	0.00770985	0.0116921	0.00458519	0.0124771	0.0008395	0.00118153	0.00221974	0.00247345	0.0406231	0.0288302	0.0317491	0.0593342	0.0254288	0.00565258	0.00585859	0.0505599	0.033101	0.0297152	0.0237568
SRR12479852	0.0132364	0.00894877	0.099356	0.137315	0.0315738	0.0236	0.0221179	0.00684527	0.00154967	0.00332315	0.00416766	0.0136522	0.0055036	0.012065	0.0329899	0.00689592	0.00793835	0.0096877	0.0116782	0.0102904	0.00820269	0.0123326	0.00853238	0.00316127	0.00278517	0.00114877	0.000975525	0.00132311	0.00123247	0.0153581	0.00756477	0.0106152	0.00322981	0.0101501	0.00114402	0.00127349	0.00234447	0.00234461	0.0391279	0.0277673	0.0325465	0.054591	0.0223568	0.00489593	0.00488253	0.0460496	0.0301496	0.0289015	0.020681
SRR12479853	0.0121104	0.00792512	0.176897	0.129454	0.0217455	0.0150283	0.0141027	0.0043183	0.00123235	0.00192798	0.00304158	0.010953	0.00486039	0.00897856	0.0177417	0.00504992	0.00638528	0.00794248	0.00939188	0.00803681	0.00649069	0.00912724	0.0144089	0.0023122	0.00186909	0.00108678	0.000564828	0.000757302	0.000984413	0.014686	0.0082606	0.0108163	0.00361083	0.00726291	0.000529836	0.000829752	0.00244001	0.00184895	0.031234	0.0289944	0.0866992	0.0470839	0.0179617	0.00383938	0.00420276	0.0434914	0.022281	0.0207874	0.0175509
SRR12479854	0.0125536	0.00881487	0.0272896	0.116023	0.0368878	0.0334455	0.0292527	0.00896746	0.00152567	0.0047628	0.004055	0.0144562	0.00539079	0.0137076	0.104613	0.00729554	0.00864423	0.0100423	0.0117577	0.0103835	0.00818178	0.0132421	0.00846759	0.00315466	0.00294371	0.00095932	0.000894309	0.00106679	0.00130651	0.0122506	0.00657877	0.00814116	0.00231989	0.0062893	0.000890861	0.00118842	0.00240237	0.0022837	0.0448811	0.0285397	0.0166132	0.0580207	0.0249607	0.00400921	0.00408157	0.0442766	0.0335039	0.0314019	0.0212111
SRR12479855	0.0138312	0.0101703	0.109934	0.136606	0.0280469	0.0179421	0.018029	0.00514932	0.00170329	0.00252263	0.00420608	0.0142302	0.00619026	0.0102971	0.0265056	0.00658849	0.00807314	0.010373	0.0123967	0.0106587	0.00845143	0.0112674	0.0066638	0.00294241	0.00249015	0.000943817	0.000878846	0.00105117	0.00138011	0.0172611	0.00817976	0.0124369	0.0054955	0.015917	0.000936117	0.00112922	0.00210707	0.00231138	0.0368024	0.0259971	0.0323302	0.0546465	0.0238946	0.00517983	0.0060517	0.0467858	0.0296821	0.0265006	0.0221469
SRR12479856	0.0136556	0.00975933	0.0273337	0.117705	0.0361977	0.0309761	0.0282376	0.00819856	0.00159049	0.00453667	0.00430605	0.0149132	0.00594938	0.0134436	0.0935533	0.00741491	0.00868662	0.0107317	0.0124274	0.0109561	0.00875579	0.0130031	0.00737254	0.00316512	0.00292673	0.000962235	0.000832833	0.000961702	0.00139381	0.0120611	0.00751375	0.00892114	0.00312493	0.00748648	0.00087001	0.00112156	0.00224234	0.00212929	0.0441553	0.0288225	0.0162678	0.0597973	0.0252607	0.00438959	0.00429993	0.04502	0.0341608	0.0317421	0.0227996
SRR12479857	0.0137031	0.00904409	0.0826958	0.13088	0.0298003	0.0207229	0.0196953	0.00577782	0.00168348	0.00289118	0.00447993	0.0151497	0.00641507	0.0115241	0.0320724	0.00715201	0.0083888	0.0108005	0.0127083	0.011458	0.00899402	0.012238	0.00807472	0.00328796	0.00274543	0.00107054	0.000753023	0.00108651	0.00151362	0.0151149	0.00763582	0.011087	0.00464256	0.010738	0.000917647	0.00122455	0.00226969	0.00233787	0.0396904	0.0282982	0.0346757	0.0581851	0.0243538	0.00518595	0.00588829	0.0488895	0.0315998	0.0285613	0.0222907
SRR12479859	0.0140588	0.00970189	0.0766251	0.131862	0.0306535	0.0216779	0.0211351	0.00608921	0.00173772	0.00295101	0.00430934	0.0150649	0.00647036	0.011868	0.0321682	0.0072106	0.00841107	0.0107346	0.0123753	0.0111934	0.00895058	0.0122644	0.00785242	0.00314385	0.00278913	0.00106438	0.000787089	0.00108855	0.00149522	0.0155204	0.00793747	0.0110941	0.00431577	0.00926349	0.00100415	0.00107472	0.00231409	0.00232252	0.0400437	0.0285523	0.0323008	0.0572944	0.0250025	0.00522091	0.00599449	0.0490545	0.0322706	0.0288445	0.0225784
SRR12479860	0.0144956	0.00980835	0.0886088	0.131595	0.0296322	0.0215076	0.0205278	0.00585823	0.00161756	0.00303504	0.00420993	0.0145094	0.00618953	0.011277	0.0338192	0.00692268	0.00814557	0.0107467	0.012422	0.0107183	0.00865927	0.0122814	0.00925565	0.00325058	0.00251206	0.00113288	0.000835688	0.00136945	0.00151567	0.0158678	0.00769589	0.011478	0.00450406	0.00977572	0.00100084	0.0011779	0.00222822	0.00236641	0.0390089	0.0278814	0.0355943	0.0559042	0.0239584	0.00493903	0.0052556	0.048614	0.0305118	0.0280703	0.021811
SRR12479861	0.0140658	0.00923596	0.0552437	0.129215	0.033825	0.026491	0.0243079	0.00723097	0.00172158	0.0037923	0.00427412	0.0150536	0.00606548	0.0127936	0.0478247	0.00725309	0.00873439	0.01074	0.0129743	0.0111596	0.00872955	0.0131289	0.00901374	0.00328693	0.00297245	0.00114631	0.000974379	0.0012014	0.00140766	0.0128948	0.00725445	0.0103039	0.00302776	0.00784092	0.000862408	0.00126629	0.00223978	0.00244749	0.0424717	0.029357	0.0274535	0.0595416	0.0249063	0.0048006	0.004713	0.0487145	0.033093	0.0309372	0.0226115
SRR12479862	0.0135442	0.00945137	0.104084	0.142766	0.0299156	0.0235022	0.0220261	0.00654333	0.00147762	0.00326555	0.00399764	0.0133585	0.00546517	0.0116961	0.0326102	0.00637353	0.0077863	0.009609	0.0109766	0.00988471	0.00799283	0.011657	0.00860139	0.00284081	0.00261309	0.00111018	0.000829635	0.000995769	0.00142553	0.0160436	0.00789814	0.0106686	0.00387836	0.00895663	0.000733977	0.000947659	0.00244076	0.00221847	0.0376778	0.0280859	0.0373194	0.0534258	0.0220293	0.00474808	0.00476775	0.0455105	0.029234	0.027681	0.0201831
SRR12479863	0.0135914	0.00945376	0.0608199	0.132245	0.0324129	0.024943	0.0233597	0.00677352	0.00167083	0.0036071	0.00466373	0.0155622	0.00648905	0.0125184	0.0387371	0.00742801	0.0087358	0.0111728	0.0126584	0.0114774	0.00895415	0.0127948	0.00773107	0.00322785	0.00291272	0.00103782	0.000846044	0.00113031	0.00146963	0.0136946	0.0073381	0.0102286	0.00359572	0.00824305	0.00108947	0.00122336	0.00240572	0.00244011	0.0420218	0.0291643	0.0248999	0.0601452	0.0252901	0.00522932	0.00550691	0.0488921	0.0334922	0.0308371	0.0227143
SRR12479864	0.0134617	0.0090631	0.0730812	0.125764	0.0288718	0.0198044	0.0181711	0.00534157	0.00176066	0.00241117	0.00417195	0.0153273	0.00672165	0.0110821	0.021074	0.00699989	0.0087646	0.0108142	0.0129129	0.0115419	0.00902641	0.0116001	0.0129465	0.00300318	0.00249591	0.00108535	0.000651164	0.000959176	0.0012165	0.0137947	0.00856201	0.0112806	0.00349558	0.00748055	0.000792145	0.00130975	0.00249229	0.00220956	0.0416472	0.0310308	0.0550438	0.059591	0.0246961	0.00576592	0.00597978	0.0495681	0.0312611	0.0278181	0.0230206
SRR12479865	0.0130946	0.00863198	0.0994469	0.140506	0.0306277	0.0239612	0.0223128	0.00661226	0.00150978	0.00339936	0.00412049	0.0134339	0.00524485	0.011879	0.0349457	0.00663951	0.00805281	0.00947032	0.0112348	0.0101246	0.00796263	0.0121547	0.00926265	0.00297612	0.00272809	0.00113943	0.000796661	0.00109146	0.00120116	0.0150227	0.00733691	0.0101275	0.00322742	0.00935652	0.000933917	0.00110855	0.0025256	0.00230317	0.0383466	0.0281518	0.0375624	0.0549237	0.0218049	0.00452707	0.00452463	0.0454393	0.0298313	0.0277466	0.0197228
SRR12479866	0.0139186	0.00949859	0.0738581	0.128011	0.0320212	0.0245463	0.0229603	0.0066184	0.00166383	0.00349095	0.00425257	0.0148858	0.0060423	0.012113	0.0371124	0.00718373	0.00845295	0.0106017	0.0122655	0.0108412	0.00854284	0.01258	0.00901414	0.00317757	0.00280638	0.00108591	0.000824765	0.00112736	0.00140544	0.0141757	0.00770349	0.0104124	0.00430069	0.00930828	0.000871191	0.00118577	0.00241334	0.00232085	0.0407238	0.0291353	0.033555	0.0581307	0.0244106	0.0045093	0.00476537	0.0482149	0.0318209	0.0295684	0.0223209
SRR12479867	0.013339	0.00961371	0.11477	0.12939	0.0269893	0.0182316	0.0178603	0.00522891	0.0015595	0.00259911	0.00403373	0.0141181	0.00611187	0.0103163	0.0263436	0.00637322	0.00781847	0.00999925	0.0117375	0.0105904	0.00816977	0.0114095	0.00757529	0.00288279	0.00237471	0.000928922	0.000669954	0.00094779	0.00141178	0.0194473	0.00788369	0.0116737	0.00452586	0.0111897	0.000694753	0.0012748	0.00204832	0.0020739	0.0364124	0.0275318	0.0442896	0.054176	0.0232867	0.00487675	0.00557809	0.0472869	0.0299095	0.0258856	0.0212714
SRR12479868	0.0137265	0.00934396	0.101308	0.135654	0.0292956	0.0214012	0.0205121	0.005915	0.00155431	0.00328596	0.00419158	0.0136207	0.00581227	0.0115561	0.0265969	0.00641701	0.00796996	0.0100282	0.0119583	0.0104445	0.00815927	0.0117874	0.00991105	0.00304702	0.00257542	0.00109054	0.000657056	0.00114352	0.00140108	0.0161689	0.00768481	0.0113025	0.00428138	0.010775	0.000903097	0.001101	0.00234703	0.00216897	0.0373852	0.0311702	0.0358463	0.0542199	0.0228704	0.00477712	0.00494725	0.0456408	0.0292899	0.0273886	0.0212335
SRR12479869	0.0140529	0.00937255	0.0637061	0.127995	0.0337361	0.0257541	0.024705	0.00706505	0.00165392	0.00379516	0.00436719	0.0146617	0.00587363	0.0123096	0.041043	0.0071321	0.00867964	0.0108109	0.0121499	0.0109579	0.00870664	0.0126571	0.00899659	0.00319601	0.00274474	0.00109933	0.000855585	0.00124408	0.00152169	0.0133013	0.007354	0.00974598	0.00338168	0.00838157	0.000982607	0.00119223	0.00214838	0.0022736	0.0420855	0.0296647	0.0324579	0.0591298	0.0245022	0.00481804	0.00485816	0.0474842	0.0326846	0.0305766	0.0215466
SRR12479870	0.0137021	0.00993796	0.0588983	0.133414	0.0352089	0.0289247	0.0255121	0.00764797	0.00160174	0.00391196	0.00428548	0.0145982	0.00589781	0.0134877	0.0310037	0.00701833	0.00875084	0.0103504	0.0123092	0.0107518	0.00853844	0.0129014	0.00920912	0.00309879	0.00276225	0.00111043	0.000703288	0.000953307	0.0012142	0.0134836	0.0082214	0.00973809	0.00330422	0.00748673	0.000735166	0.00105105	0.00266651	0.00235794	0.0433501	0.0309958	0.0339661	0.0594311	0.0244401	0.00497288	0.0051854	0.0470668	0.0331835	0.0298637	0.0227019
SRR12479871	0.0142014	0.0099231	0.0764192	0.133272	0.031609	0.0235085	0.0218802	0.00629563	0.00182588	0.00321771	0.00425696	0.0152019	0.00626249	0.011749	0.0234949	0.00713813	0.00859458	0.0108675	0.0132302	0.0112883	0.00863388	0.0122179	0.00772851	0.003258	0.00245146	0.00106348	0.000942468	0.00100398	0.00127329	0.0142402	0.00830999	0.011097	0.00397222	0.00835468	0.00081117	0.00109092	0.002306	0.00243303	0.0423487	0.0297573	0.0331372	0.0591963	0.0243614	0.00595826	0.0059696	0.0483493	0.0324982	0.0301825	0.023128
SRR12479872	0.0143079	0.00983198	0.0352038	0.128302	0.0375961	0.0298535	0.0273868	0.00777109	0.00180438	0.00418574	0.0045359	0.0163004	0.00650913	0.0135576	0.0271628	0.00766582	0.00948524	0.0115628	0.0137666	0.0118571	0.00900747	0.013775	0.00777135	0.00331342	0.00311117	0.00103227	0.000717962	0.000904338	0.00139816	0.0127029	0.00776297	0.0102526	0.00315183	0.00702249	0.000727138	0.00130576	0.00238789	0.00238794	0.0462578	0.0313998	0.0241772	0.0641828	0.0271164	0.00556764	0.00583805	0.0488369	0.0360568	0.0334926	0.0236783
SRR12479873	0.0137585	0.00919605	0.0455304	0.128124	0.0360048	0.0297388	0.0262326	0.00804974	0.00166328	0.00406342	0.00434022	0.0156717	0.00622863	0.013128	0.0267782	0.00743806	0.00905676	0.0108152	0.0130623	0.0112208	0.00876842	0.0131846	0.0127173	0.00326825	0.00274588	0.00106996	0.000688448	0.000977017	0.00123953	0.0126866	0.00798773	0.00972823	0.00251682	0.00575991	0.000697252	0.00120169	0.00254301	0.002357	0.0461228	0.0320149	0.0313559	0.06236	0.0257703	0.00477377	0.00499523	0.0484408	0.0345235	0.0316398	0.0231353
SRR12479874	0.0138717	0.00999912	0.0724229	0.130559	0.0294032	0.0189791	0.0186185	0.00517516	0.00189259	0.00253123	0.00462391	0.0157975	0.00705083	0.0109859	0.0220456	0.00714292	0.00874166	0.0116234	0.0134667	0.0117533	0.00923085	0.0121263	0.00774375	0.00306436	0.00249039	0.000963529	0.000732062	0.00112827	0.00127231	0.0142864	0.00853472	0.0116403	0.00445036	0.00921382	0.000805417	0.00137579	0.00220211	0.00220175	0.0411763	0.0292089	0.0418039	0.0610035	0.0256665	0.00643515	0.00649241	0.0502652	0.032687	0.0286642	0.0241278
SRR12479875	0.0128022	0.0082625	0.130602	0.14541	0.0239645	0.0174783	0.0162223	0.00598134	0.00145359	0.00237042	0.00401252	0.012329	0.00546447	0.0103536	0.0286508	0.00644307	0.00740606	0.00949934	0.010827	0.00886281	0.00736064	0.00996698	0.0101516	0.00241435	0.00236151	0.000951539	0.00080697	0.000817664	0.00160313	0.0196328	0.00630809	0.0119262	0.0036531	0.0199977	0.000606171	0.00109118	0.00157427	0.0024453	0.0370616	0.0278663	0.0378443	0.0507625	0.0205569	0.00521773	0.00504578	0.043154	0.0268497	0.0248083	0.0203025
SRR12479877	0.0127925	0.00853875	0.170658	0.156388	0.0230867	0.0172699	0.015718	0.00515832	0.00112684	0.00219046	0.00324513	0.0112618	0.0045939	0.00978048	0.0261995	0.00496806	0.00653781	0.00781409	0.00906597	0.00839895	0.00638869	0.00983376	0.0103902	0.00231044	0.00219737	0.00101903	0.000880324	0.000742403	0.000852112	0.0209253	0.00697544	0.0120724	0.00353777	0.0100878	0.000888018	0.00105503	0.00216031	0.00192731	0.0311797	0.0286998	0.0553102	0.0462588	0.0175925	0.00379868	0.00375301	0.0409465	0.0226289	0.0214288	0.0169748
SRR12479878	0.0135994	0.00917994	0.0855799	0.134383	0.028145	0.0179739	0.0172867	0.00527719	0.00170171	0.0023959	0.00437141	0.0158494	0.00685161	0.0107872	0.0228543	0.00718988	0.0087817	0.0116129	0.0134392	0.0114978	0.00916226	0.0119712	0.00753804	0.00311989	0.0025034	0.000937028	0.000761042	0.00101093	0.00147979	0.0157753	0.00746275	0.0125657	0.00416539	0.0120852	0.00082924	0.00147937	0.00225574	0.00229832	0.0414735	0.0290387	0.0280253	0.0606536	0.0254691	0.00558302	0.00599956	0.0501472	0.0325521	0.028203	0.0238495
SRR12479879	0.0108033	0.0084127	0.255339	0.127722	0.0206597	0.0132854	0.0129223	0.00366495	0.00127686	0.0018596	0.00320194	0.011024	0.00493684	0.00812682	0.0170717	0.00500411	0.00594736	0.00805246	0.0093847	0.00810604	0.00613483	0.00855984	0.00670025	0.00218766	0.00177585	0.000838122	0.000607372	0.000712869	0.000977218	0.0132961	0.00702308	0.0101802	0.00434441	0.0108213	0.000727702	0.000967894	0.00170919	0.00159152	0.0294403	0.0253435	0.0456234	0.0449496	0.017949	0.00471624	0.00513732	0.0390327	0.0224543	0.020236	0.0169029
SRR12479880	0.0148615	0.0118679	0.134885	0.122765	0.020646	0.011257	0.0116401	0.00328843	0.00139964	0.0013172	0.00364472	0.0149459	0.00679024	0.00814515	0.0168607	0.00608098	0.00703449	0.00994368	0.0111251	0.00992703	0.00754231	0.00926785	0.00881984	0.0024388	0.00192483	0.000771372	0.000614755	0.001018	0.00110345	0.0198689	0.0104812	0.0161848	0.0077215	0.015594	0.000588544	0.00129375	0.00205699	0.00200647	0.0335805	0.0288112	0.04839	0.0551911	0.0251968	0.00455441	0.00593021	0.0491461	0.0264044	0.0219036	0.0235493
SRR12479881	0.0126059	0.00874694	0.146015	0.143036	0.0237375	0.0154438	0.0147574	0.00494389	0.00134825	0.00195866	0.00376058	0.0123938	0.00551939	0.00942157	0.0224349	0.00577146	0.0068822	0.00847532	0.0104991	0.0093589	0.00680526	0.00955467	0.0112615	0.00236001	0.00199897	0.000929397	0.000488062	0.000995097	0.00097473	0.0165933	0.00772192	0.0124781	0.00390119	0.0132534	0.000698827	0.000919203	0.00192008	0.00195904	0.0342511	0.0313216	0.0525892	0.0508336	0.0212	0.00503538	0.00561024	0.0431094	0.0252884	0.0224613	0.0191474
SRR12479882	0.0104832	0.00780252	0.213215	0.146738	0.0189921	0.0125966	0.0120626	0.00382891	0.00115554	0.0015964	0.00272802	0.00987214	0.00425682	0.00808735	0.0218364	0.00452544	0.0055305	0.00680723	0.00796495	0.00707642	0.00583737	0.0080496	0.012359	0.00207182	0.0016383	0.00093537	0.000596309	0.000653945	0.000883928	0.0198954	0.0071518	0.0124523	0.00369231	0.0146718	0.000458048	0.000845572	0.00176062	0.00183354	0.0278	0.0301123	0.066868	0.0425252	0.0161392	0.00415667	0.00461477	0.0390487	0.0198815	0.0184747	0.0161138
SRR12479883	0.0140772	0.00952456	0.0404498	0.128176	0.0362077	0.0294081	0.026252	0.00742307	0.0017779	0.00398578	0.00454255	0.0163044	0.00646085	0.0133036	0.0261946	0.00791624	0.00907713	0.0116102	0.0136815	0.01188	0.00910433	0.0135431	0.00804151	0.00328274	0.00291557	0.000993798	0.000858761	0.00101956	0.00137225	0.0128613	0.00774649	0.010221	0.00292727	0.00788858	0.00100843	0.00133934	0.00223386	0.00230407	0.0462188	0.031586	0.0223161	0.0645087	0.0271485	0.00509299	0.00559384	0.0489009	0.0358951	0.0330481	0.0243318
SRR12479884	0.0115545	0.00793833	0.19003	0.134686	0.0229279	0.0165549	0.0153783	0.00531749	0.0011963	0.00246075	0.00317858	0.0106506	0.00435743	0.00936102	0.0235038	0.00507663	0.00653484	0.00760092	0.00927526	0.0079602	0.00619599	0.00924475	0.0106501	0.00215342	0.00196326	0.000883844	0.000553888	0.000714656	0.000948168	0.0198592	0.00675156	0.0114533	0.00342761	0.0184044	0.000500604	0.000841824	0.00202324	0.00194082	0.0315585	0.0267834	0.0537176	0.0451646	0.0183091	0.00392404	0.00461878	0.0400853	0.0232506	0.0220252	0.017731
SRR12479885	0.015846	0.0141423	0.0926013	0.118765	0.0213245	0.0106971	0.0119466	0.00288019	0.00181798	0.00114133	0.00453695	0.0144766	0.00734345	0.00870902	0.0215617	0.00627341	0.00783806	0.010358	0.0124876	0.0109297	0.00837017	0.00993713	0.00800588	0.00264393	0.0020732	0.000759152	0.000555105	0.000778041	0.0013411	0.0183447	0.0101389	0.0160705	0.00910521	0.0288637	0.000800257	0.00134032	0.00175608	0.00184908	0.0351481	0.0274572	0.0386586	0.0577267	0.0273517	0.00870584	0.0100699	0.0534919	0.027094	0.0251193	0.0252838
SRR12479886	0.0144165	0.00960344	0.0407244	0.12674	0.0351061	0.027246	0.0250019	0.00757574	0.00176688	0.00368461	0.00460554	0.0157291	0.00629998	0.0133492	0.0310912	0.00771214	0.00932487	0.0113117	0.0136266	0.0116724	0.00934611	0.0134289	0.0121683	0.00344462	0.00301003	0.00112702	0.000851977	0.00103705	0.00153629	0.0136322	0.00785168	0.010313	0.00288702	0.0075945	0.000899253	0.00130014	0.00259391	0.00264191	0.0451471	0.0307078	0.0301424	0.0615447	0.0257054	0.00491172	0.00502683	0.0493618	0.0343376	0.0318316	0.0234949
SRR12479888	0.0144199	0.00961015	0.0991776	0.138902	0.0263954	0.0176509	0.0171972	0.00525778	0.00157564	0.00233751	0.0038115	0.013745	0.00588341	0.0104577	0.0204061	0.00638802	0.0077842	0.00990423	0.0115738	0.0102563	0.00808114	0.0111903	0.0113202	0.00299113	0.00237601	0.00122627	0.000746714	0.000937651	0.00126156	0.0155372	0.00837656	0.0121622	0.00455987	0.0106819	0.000683518	0.00101905	0.00226202	0.00233516	0.0368017	0.0326274	0.0612895	0.0536529	0.0223687	0.00379181	0.0046116	0.0491428	0.0278856	0.0255569	0.021071
SRR12479889	0.0133062	0.00751039	0.0392202	0.118783	0.0248899	0.0101781	0.0113713	0.00280249	0.0022753	0.00108545	0.00523736	0.0184969	0.00877516	0.00985171	0.0212178	0.00815052	0.00995361	0.0140868	0.0163773	0.0143063	0.0110713	0.0119245	0.00744681	0.00343842	0.00248846	0.000928731	0.000652602	0.00127491	0.00168328	0.0143174	0.00746022	0.0137172	0.00334994	0.0109494	0.00085278	0.00177819	0.00193118	0.0021442	0.0424567	0.0289311	0.0601913	0.0667255	0.0296393	0.00647718	0.00749809	0.0587767	0.0356984	0.0290602	0.0267596
SRR12479890	0.0103311	0.00801239	0.207999	0.134994	0.0169759	0.00960795	0.00986662	0.00291526	0.0011805	0.00115949	0.00297155	0.0107447	0.00507562	0.00712964	0.0171842	0.00453517	0.00568268	0.00755708	0.00897072	0.00788115	0.00578332	0.00764484	0.0106122	0.00192937	0.00167512	0.000774374	0.000369942	0.000780374	0.000982605	0.0244973	0.00665903	0.013271	0.00496164	0.0115718	0.000482223	0.000756404	0.00141095	0.00155656	0.0272482	0.0257744	0.0786139	0.0429179	0.0178891	0.00480759	0.00522101	0.04281	0.0205081	0.0177405	0.0171399
SRR12479891	0.0127578	0.0093717	0.165871	0.133795	0.0198211	0.0131839	0.0134054	0.00402911	0.00145968	0.00179744	0.00329477	0.0125714	0.00589328	0.00844175	0.0197549	0.00590917	0.00672634	0.00870466	0.0105348	0.00885619	0.00685588	0.00944824	0.00928695	0.00214559	0.00187661	0.000799427	0.000485027	0.00105459	0.000973573	0.0204272	0.00743379	0.0122805	0.00576269	0.0101442	0.000467708	0.000838929	0.00216387	0.00170697	0.0330904	0.0277959	0.0614173	0.0475014	0.0214633	0.00463596	0.00547219	0.0461033	0.0242475	0.0210043	0.0204383
SRR12479892	0.0113541	0.00845849	0.18156	0.142799	0.0195499	0.012611	0.0130201	0.00466957	0.00139199	0.00197	0.00378485	0.0115737	0.00537431	0.00845647	0.0201357	0.00533118	0.00638266	0.00865156	0.00908987	0.00847883	0.00701338	0.00880197	0.00830918	0.00215203	0.00191557	0.000756325	0.000628173	0.000554106	0.00119066	0.0186908	0.00719273	0.0123654	0.00466196	0.0173472	0.000421157	0.00111012	0.00229551	0.00185617	0.0313189	0.0262307	0.0614389	0.0465309	0.0192826	0.00455714	0.00485023	0.0418105	0.0230502	0.0211336	0.0182933
SRR12479893	0.0137316	0.00926607	0.0361579	0.126797	0.0375651	0.0307321	0.0268858	0.00806074	0.0017317	0.00397065	0.00470093	0.0159582	0.00626672	0.013929	0.0330119	0.00771618	0.00940887	0.0110091	0.0131216	0.0118073	0.00908363	0.0135991	0.00942072	0.00333651	0.00288812	0.00108965	0.000730947	0.00116617	0.00144232	0.0127404	0.00737833	0.00967961	0.00260806	0.00804331	0.00103523	0.00139055	0.00255553	0.00232543	0.046315	0.031409	0.0223924	0.0627699	0.0265909	0.00528197	0.00549716	0.0496033	0.0352034	0.0329301	0.0236703
SRR12479895	0.0101645	0.00838798	0.174071	0.138764	0.0197049	0.0128207	0.0123707	0.00347379	0.00135066	0.00159978	0.00409211	0.0104158	0.00434032	0.0092668	0.0385627	0.00463777	0.00565201	0.00750511	0.0086927	0.00734908	0.00599071	0.0087504	0.0122186	0.00197386	0.0019217	0.00127975	0.000944147	0.00102656	0.00132116	0.0120274	0.00516165	0.00934435	0.0035341	0.0083409	0.00101596	0.00119668	0.00207642	0.00195188	0.0282383	0.0385997	0.0640254	0.0406784	0.0152822	0.0092555	0.00907504	0.0458938	0.0207476	0.0199584	0.0154566
SRR12479896	0.0115131	0.00638381	0.131734	0.143634	0.0253179	0.0163845	0.0158251	0.00433587	0.00158404	0.00216088	0.00393184	0.012573	0.00532093	0.0100545	0.0205564	0.00604925	0.00744008	0.00931803	0.0108207	0.00961475	0.0076999	0.0103256	0.0160534	0.00254045	0.00230759	0.00114876	0.000891308	0.000990508	0.00136058	0.0111451	0.00541194	0.00975422	0.00157795	0.00460003	0.000847548	0.00126939	0.00214922	0.00224658	0.0344254	0.0421001	0.0578664	0.0489961	0.0191497	0.00543255	0.00521426	0.0511904	0.0261404	0.0235874	0.0181318
SRR12479897	0.0105587	0.00634206	0.196683	0.143555	0.0234529	0.0178425	0.0164649	0.00493075	0.00120158	0.00229741	0.00315517	0.010274	0.00400059	0.00960659	0.0206138	0.00516235	0.00628847	0.00734335	0.0085686	0.00780287	0.00614878	0.00933345	0.0123169	0.00225812	0.00204328	0.00116762	0.000750535	0.000831908	0.00100267	0.0108037	0.00558917	0.0098055	0.00150557	0.00423378	0.000687582	0.000965653	0.00234794	0.00205353	0.0307547	0.0414032	0.0630992	0.0420932	0.0158419	0.00443691	0.00431605	0.0439073	0.0222357	0.0210569	0.0146478
SRR12479898	0.0114822	0.00685884	0.128665	0.144819	0.0268519	0.0201845	0.018427	0.00581091	0.00144788	0.00271229	0.0037955	0.0121142	0.00477729	0.0108013	0.0226796	0.00593733	0.00745206	0.00867877	0.0103195	0.00901622	0.00743035	0.0104941	0.0138382	0.00264679	0.00236342	0.00121228	0.000834525	0.000870926	0.00114733	0.0116927	0.00622329	0.0110941	0.0014383	0.00422349	0.000733481	0.00114763	0.0023486	0.00235973	0.0359866	0.0473335	0.0556637	0.0481663	0.0185012	0.00502718	0.00460594	0.0459637	0.0258004	0.0238854	0.017295
SRR12479899	0.0124768	0.00742367	0.0981727	0.140159	0.0277804	0.0204358	0.0187725	0.00553829	0.00169529	0.0026114	0.00427732	0.013519	0.00553603	0.0112425	0.0235662	0.00659661	0.00810484	0.00990918	0.0118774	0.0102244	0.00840534	0.0113496	0.0160009	0.00285388	0.00261913	0.00132663	0.00107036	0.00123969	0.00157277	0.0114281	0.00646023	0.0114137	0.00180298	0.00591737	0.00125801	0.00154376	0.0023536	0.00262956	0.0374467	0.0407734	0.0476502	0.0515721	0.0207541	0.00566351	0.00523219	0.0521838	0.0284236	0.0263964	0.0193376
SRR12479902	0.0117852	0.00699254	0.189286	0.184152	0.0234897	0.0166713	0.0154519	0.00479557	0.00128355	0.00238091	0.00306022	0.00938861	0.00390442	0.00926391	0.0224217	0.00513109	0.00635983	0.00726473	0.00867925	0.00747071	0.00622544	0.00978322	0.00872257	0.00231141	0.00227976	0.00109432	0.000549924	0.000753008	0.00103977	0.0120808	0.00532255	0.0105605	0.00142362	0.00365107	0.000635219	0.00103723	0.00223959	0.00245807	0.031281	0.04396	0.0415314	0.045835	0.0146859	0.00324387	0.00318554	0.03449	0.0211802	0.0202654	0.0143899
SRR12479903	0.00999632	0.00667605	0.194868	0.16527	0.0299086	0.0255517	0.0214117	0.00697784	0.000949496	0.00353192	0.0027347	0.00927704	0.00332588	0.0104433	0.0303051	0.00492941	0.00621533	0.00599366	0.0072575	0.00670087	0.00543656	0.00957292	0.00810777	0.00232814	0.00241949	0.00101615	0.000576066	0.000594052	0.000956969	0.00998877	0.00603424	0.00803315	0.00107299	0.00281448	0.000459557	0.000723525	0.00273479	0.00201669	0.0334763	0.043426	0.0363996	0.0397735	0.0153198	0.00316906	0.00292415	0.0339445	0.021839	0.022202	0.0132098
SRR12479904	0.0092215	0.00582513	0.228338	0.192267	0.0255126	0.0227987	0.0190717	0.00638167	0.000859788	0.00308207	0.00220096	0.00758967	0.00242458	0.00953924	0.0215211	0.00409873	0.00512017	0.00483671	0.00584531	0.00544835	0.00440177	0.00831956	0.00817453	0.0019564	0.00201451	0.000962142	0.00050963	0.000500091	0.000748844	0.00956411	0.00531967	0.00742086	0.00106113	0.00262902	0.000382438	0.000537749	0.00239789	0.0018828	0.0283892	0.0468915	0.0513016	0.0334427	0.0124419	0.00235706	0.00220038	0.0284073	0.0180608	0.0189726	0.0108165
SRR12479905	0.00750252	0.0046218	0.315491	0.191284	0.0181499	0.0147426	0.0127967	0.00413683	0.000731751	0.00196862	0.00197779	0.0063086	0.00238558	0.00710531	0.0185903	0.00333155	0.004166	0.00449329	0.00515952	0.0048009	0.00382457	0.00666591	0.00847262	0.00159379	0.00152353	0.000808847	0.00041427	0.000455604	0.000634127	0.00961699	0.00455077	0.0069151	0.000983087	0.00255428	0.000307564	0.000516251	0.0018308	0.00139769	0.0223256	0.0369235	0.0594948	0.0284881	0.0101127	0.00239414	0.00221521	0.0278983	0.0145213	0.0145291	0.00930107
SRR12479906	0.0130816	0.00792947	0.0684843	0.149736	0.0302756	0.0164942	0.0156648	0.00440574	0.00198938	0.00208965	0.00472377	0.0152316	0.00686413	0.0107337	0.0209747	0.00711901	0.00893974	0.0112706	0.0138296	0.0118681	0.00907469	0.0116731	0.0109482	0.00295646	0.00247126	0.00122101	0.00112996	0.00157149	0.00162354	0.0128194	0.00705564	0.0117604	0.00249276	0.00843597	0.00184488	0.00177467	0.00218894	0.00215922	0.040071	0.0322143	0.040544	0.0608549	0.0234713	0.00761772	0.00778563	0.0496828	0.0317298	0.0273319	0.0222556
SRR12479908	0.00526646	0.00369326	0.354863	0.218642	0.0128819	0.0103808	0.00915856	0.00288566	0.000494384	0.00141425	0.00138404	0.00454643	0.00171027	0.00502785	0.0185239	0.00226557	0.00291181	0.00307607	0.00364827	0.00338492	0.00270135	0.00473271	0.00679751	0.00114633	0.00107604	0.000611398	0.000361771	0.000278498	0.000379228	0.00609832	0.00344615	0.00629803	0.000892677	0.00228726	0.000221054	0.000345585	0.00152614	0.00106773	0.0163063	0.0511832	0.060737	0.0212349	0.00722429	0.00268384	0.00251478	0.0210295	0.0101837	0.0100061	0.00635426
SRR12479909	0.00825827	0.00498139	0.24406	0.1944	0.0209023	0.012898	0.0118827	0.00367277	0.00105567	0.00171028	0.00256885	0.00798492	0.00341665	0.00764013	0.0192233	0.00414313	0.005278	0.006196	0.00689802	0.00635825	0.00498058	0.00753776	0.00945238	0.00194108	0.00168935	0.00100041	0.000566429	0.000635033	0.000862754	0.0100513	0.00472684	0.00829743	0.00111537	0.00290994	0.000393876	0.000832543	0.00194026	0.00160488	0.0268839	0.0424624	0.0675848	0.0349942	0.0125059	0.00360215	0.00367626	0.0311695	0.017705	0.0171346	0.0119819
SRR12479910	0.0102316	0.00591804	0.176119	0.209837	0.0270129	0.0180767	0.0160812	0.00500971	0.00108972	0.00239554	0.00281237	0.0091758	0.00361334	0.00922774	0.0251273	0.00481988	0.00614082	0.00691161	0.00769715	0.00738059	0.00579482	0.00914137	0.0113328	0.00232229	0.00211647	0.00112273	0.000658153	0.000685855	0.00100381	0.010929	0.00590888	0.0083942	0.0012626	0.00332266	0.000484852	0.000850007	0.00211074	0.0019397	0.0317717	0.0379307	0.0537538	0.0403183	0.0144984	0.00344123	0.0032926	0.0340189	0.0208633	0.0205069	0.0137611
SRR12479911	0.00994635	0.00626112	0.157767	0.157887	0.0198225	0.0103526	0.0102063	0.00330236	0.00133267	0.00135638	0.00341882	0.0104996	0.00460677	0.00767948	0.036806	0.00507104	0.00629196	0.00824535	0.00902027	0.00813481	0.00670127	0.00868543	0.010377	0.00201581	0.00197234	0.00118735	0.000772446	0.000698012	0.00138923	0.0115687	0.00502413	0.0115376	0.00255782	0.00538468	0.000640065	0.0010718	0.00185406	0.00169699	0.032734	0.0486145	0.0584582	0.0414656	0.015187	0.00927055	0.00983978	0.0422223	0.0223746	0.0193869	0.0151515
SRR12479912	0.00792272	0.00450026	0.258727	0.207688	0.0184889	0.0118256	0.0109621	0.00341933	0.000936946	0.00156927	0.00223209	0.0072473	0.00316379	0.00716135	0.0170496	0.00385696	0.0048832	0.00569584	0.00612996	0.00596467	0.00483249	0.00738703	0.00910665	0.0017843	0.00163929	0.000918393	0.000528416	0.000562759	0.000801219	0.010297	0.0047334	0.00814566	0.00104148	0.00270346	0.000332313	0.000723705	0.00175969	0.00161066	0.024329	0.0433387	0.0708362	0.0320854	0.0114203	0.00305135	0.00284047	0.0302495	0.0162488	0.0154754	0.0108626
SRR12479913	0.00982966	0.00581162	0.188721	0.175858	0.0236605	0.0171259	0.0151611	0.00475281	0.00117578	0.00226698	0.00286207	0.00958471	0.00399019	0.00907055	0.0202012	0.00504416	0.00629759	0.00725742	0.00810916	0.00763875	0.00606942	0.00895899	0.0112867	0.00227692	0.00197967	0.00115639	0.000625729	0.000824376	0.000984856	0.0100446	0.00545252	0.00938797	0.00125235	0.00327901	0.000481253	0.000903211	0.00202719	0.00178764	0.0311892	0.0494657	0.0599474	0.0407698	0.0152977	0.0036752	0.00311359	0.0355461	0.0215505	0.0204121	0.0140524
SRR12479914	0.00999287	0.00612191	0.186391	0.171926	0.0253084	0.018259	0.0164145	0.0050589	0.0011995	0.00231728	0.00306616	0.0100735	0.00414756	0.00949319	0.0208351	0.00520814	0.00665423	0.0076824	0.00841812	0.00804085	0.00632214	0.00961421	0.00981364	0.00246123	0.00217682	0.00106478	0.000640937	0.000755822	0.00107172	0.0109184	0.00540888	0.00905826	0.0013682	0.00354764	0.000522244	0.000944941	0.00216988	0.00189376	0.032806	0.0438413	0.0528736	0.0419683	0.0161954	0.00380904	0.00344133	0.036784	0.0226537	0.0216793	0.0146336
SRR12479915	0.0101473	0.00613769	0.209166	0.157427	0.0245137	0.0192104	0.017096	0.00549917	0.00114001	0.00263786	0.00277877	0.00960381	0.00375219	0.00970556	0.0223328	0.00497921	0.00624247	0.00706347	0.00817403	0.00760231	0.00606159	0.00932184	0.00890449	0.00230228	0.00210236	0.0010244	0.000667805	0.00060362	0.000886035	0.0125418	0.00558887	0.00841839	0.00119347	0.00325225	0.00057456	0.00093132	0.0023801	0.00198009	0.0315521	0.0384185	0.0612324	0.0411784	0.0153523	0.00347482	0.00316526	0.0359447	0.0219604	0.0208693	0.0140175
SRR12479916	0.0115263	0.00744483	0.137881	0.151235	0.0317463	0.0292822	0.0247856	0.00801789	0.00109048	0.00395748	0.00302599	0.0106525	0.00364085	0.0120328	0.0275141	0.00566919	0.00708759	0.00723097	0.0085921	0.00781944	0.00638112	0.0108977	0.0122135	0.00262196	0.00249752	0.00122784	0.00074548	0.000700984	0.000816175	0.0115947	0.00670208	0.00830388	0.00135577	0.00327696	0.000624693	0.000740387	0.00291748	0.00225354	0.037783	0.0397902	0.0557451	0.0464857	0.0176141	0.00305543	0.00244697	0.0381422	0.0256762	0.0255837	0.0151773
SRR12479917	0.0098555	0.00629298	0.201156	0.154941	0.0253689	0.0202791	0.0180013	0.00562852	0.00102573	0.00269518	0.00275219	0.00927402	0.00351387	0.00955594	0.0211702	0.00489845	0.00603661	0.00664253	0.00766493	0.00732508	0.00576979	0.00910265	0.00964413	0.0022836	0.00214987	0.00110496	0.000720585	0.00063567	0.000789185	0.0114739	0.00571013	0.00804822	0.00133811	0.00338796	0.000522814	0.000777437	0.00239923	0.0019794	0.0316407	0.039822	0.0716611	0.041207	0.0150104	0.0031779	0.00283857	0.0359838	0.0214735	0.0209066	0.0132027
SRR12479918	0.0117752	0.0080746	0.101228	0.139352	0.0293261	0.0225204	0.0203996	0.00587142	0.0014964	0.00304993	0.00400471	0.0130174	0.00512538	0.0113727	0.0238877	0.00619613	0.00774134	0.00914348	0.0111905	0.00955469	0.0074479	0.0111892	0.0129238	0.00281917	0.00242588	0.00121128	0.00106409	0.00146835	0.00158745	0.0114646	0.00642278	0.00982261	0.0021518	0.00743122	0.00147024	0.0013717	0.00256871	0.00243245	0.0369233	0.032773	0.0697638	0.051332	0.0201037	0.00511405	0.00498207	0.0458064	0.0277713	0.0263941	0.0188277
SRR12479919	0.00903825	0.00578061	0.213598	0.139163	0.0231615	0.0160967	0.0150433	0.00439604	0.00125713	0.00218861	0.00302878	0.0100193	0.00420993	0.00866022	0.0209753	0.00496217	0.00632906	0.00774835	0.00861152	0.00816587	0.0064376	0.00887884	0.0078786	0.002334	0.00198994	0.000849991	0.000783161	0.000671413	0.000902768	0.011511	0.0048267	0.00859419	0.00146757	0.00359261	0.000592557	0.000977889	0.00200055	0.0018225	0.0316039	0.0394483	0.0704021	0.0421632	0.0160086	0.00419133	0.00385637	0.037191	0.0227018	0.021086	0.0142746
SRR12479920	0.0120706	0.00742941	0.124467	0.160159	0.0298745	0.0245621	0.0214629	0.00705991	0.00120168	0.0032024	0.00340181	0.0112098	0.00406274	0.0120232	0.0242504	0.00557705	0.00702528	0.00792027	0.00978374	0.00839484	0.00647128	0.010962	0.0210682	0.0025591	0.00232828	0.00150603	0.000796135	0.000752209	0.000942342	0.011629	0.00636077	0.00924149	0.00118387	0.00342299	0.000599132	0.000757255	0.00412604	0.00219038	0.0392793	0.0327078	0.0522538	0.0480543	0.0180425	0.00396751	0.00367014	0.0442426	0.0254702	0.0246196	0.0164744
SRR12479921	0.00935817	0.00554727	0.227373	0.160053	0.0227068	0.016549	0.0149977	0.00456077	0.00111079	0.00226694	0.00285715	0.00944247	0.00386313	0.00889438	0.0191761	0.00472321	0.00605866	0.007191	0.00815998	0.00764786	0.00584701	0.00895923	0.0110952	0.00232971	0.0020296	0.00108303	0.000963753	0.000725448	0.000849291	0.0118678	0.00540795	0.00837324	0.00123488	0.00352527	0.000610667	0.000775359	0.00233527	0.0019978	0.0297433	0.0292661	0.0638756	0.0399826	0.0149235	0.0036106	0.00337683	0.0380125	0.0209174	0.0205091	0.0136883
SRR12479922	0.00834105	0.00476996	0.325797	0.133543	0.0182928	0.0137391	0.0125122	0.0038957	0.000957836	0.00188502	0.00220182	0.00757582	0.00292863	0.00752677	0.0166518	0.00375243	0.00486706	0.00551461	0.00646697	0.0058246	0.00450877	0.00751189	0.0115743	0.00179391	0.00160439	0.00109768	0.000621071	0.00063313	0.000690806	0.00937721	0.00498157	0.00826458	0.0008501	0.00254682	0.000411427	0.000654744	0.00288751	0.00164009	0.0238564	0.030879	0.0596928	0.0335175	0.011851	0.00247721	0.00227324	0.0341217	0.0169979	0.0160035	0.0109571
SRR12479923	0.00698955	0.00360185	0.347359	0.134034	0.0133823	0.00903683	0.00841755	0.00254773	0.000750289	0.00121142	0.00177922	0.00589832	0.0023582	0.00626827	0.0130639	0.00292908	0.00381694	0.00449836	0.00534868	0.00462044	0.00363538	0.00586781	0.0118642	0.00142079	0.00122513	0.000935176	0.000445697	0.000499368	0.000557719	0.0112561	0.00372074	0.00820953	0.00070043	0.00211476	0.000352245	0.000545662	0.00234797	0.00142525	0.0192149	0.0345501	0.0938236	0.0275278	0.00917221	0.00216175	0.00207821	0.0319429	0.0130422	0.0122645	0.0086209
SRR12479924	0.0121823	0.00851215	0.177899	0.146943	0.0248879	0.0190648	0.0179022	0.00555782	0.00119146	0.00268641	0.00299997	0.0106089	0.00423234	0.00990884	0.0226401	0.00514436	0.00617123	0.00747444	0.00886895	0.00791617	0.00609054	0.00973835	0.0106019	0.00239952	0.00212225	0.00109796	0.000636055	0.000905905	0.000972511	0.0170842	0.0072271	0.0110406	0.00375267	0.00785664	0.000571777	0.000754229	0.00237474	0.00209245	0.0312499	0.0261446	0.0663352	0.0450846	0.0174365	0.00323722	0.0035576	0.041674	0.0228083	0.0225553	0.0163917
SRR12479925	0.0119291	0.00849407	0.166202	0.15347	0.0247744	0.0193206	0.0178664	0.00558457	0.00105826	0.00276372	0.00288765	0.0101518	0.0041154	0.00980027	0.0220076	0.00510659	0.00613542	0.0071112	0.00843686	0.00754214	0.00589474	0.00963391	0.0126871	0.00238273	0.00204715	0.00106065	0.000647379	0.0007774	0.000962248	0.0156563	0.00697091	0.0105595	0.00377054	0.00781325	0.000614816	0.000724091	0.00228299	0.00204869	0.0307977	0.028151	0.078222	0.0435124	0.0168313	0.00323933	0.00339314	0.0424974	0.0223484	0.0222072	0.0159384
SRR12479926	0.0122338	0.00924631	0.136391	0.153285	0.030495	0.0259535	0.0227739	0.00745199	0.00117701	0.00376396	0.00337275	0.01107	0.0041844	0.0113397	0.025167	0.0056713	0.0067041	0.0076692	0.00907148	0.00818376	0.00611574	0.0110067	0.0106238	0.00255504	0.00237494	0.00108128	0.000829025	0.000866024	0.00105233	0.0144661	0.00781745	0.00965687	0.00366834	0.00942004	0.000734594	0.000814036	0.00248686	0.00221589	0.0354516	0.0276761	0.0493791	0.0484369	0.0192897	0.00396084	0.00410932	0.0427188	0.0252687	0.0256125	0.0171388
SRR12479927	0.00987746	0.00680724	0.305697	0.13027	0.0209479	0.016225	0.0150247	0.00481985	0.00098876	0.00224703	0.00263707	0.00871401	0.00347031	0.00824375	0.0174312	0.00441905	0.00531644	0.00629432	0.00746755	0.00662769	0.00514508	0.00823294	0.00869003	0.00197653	0.00175478	0.000889217	0.000429901	0.000652657	0.000786705	0.0123387	0.00557339	0.00851012	0.0028773	0.0062393	0.000454517	0.000701299	0.00190406	0.0017009	0.0263832	0.0240902	0.0545919	0.0373213	0.0143169	0.00264778	0.00295889	0.0356254	0.0188224	0.0189087	0.0135667
SRR12479928	0.0124812	0.00772791	0.136348	0.138378	0.0270208	0.0233317	0.0203725	0.00687019	0.00113454	0.00319001	0.00292877	0.010329	0.00385294	0.0109264	0.0265877	0.00511052	0.00653596	0.00690182	0.00883527	0.00778637	0.00610256	0.0103694	0.0258984	0.00250094	0.00213167	0.00140363	0.000701703	0.00060886	0.00111523	0.0124332	0.00839543	0.00942686	0.00228938	0.00783387	0.000622129	0.00072073	0.00255186	0.00215333	0.0346173	0.0324771	0.0719481	0.0464242	0.0172617	0.00296998	0.00318014	0.0415352	0.0231333	0.0229312	0.016612
SRR12479929	0.014051	0.00999006	0.0765194	0.136923	0.0341609	0.0278851	0.0254938	0.00775253	0.00150802	0.00386257	0.00396289	0.0139935	0.0055288	0.0125812	0.0274837	0.00678353	0.00819621	0.00955584	0.0118095	0.0101047	0.00795314	0.0128937	0.00977477	0.00301352	0.00288476	0.00109063	0.00141497	0.0014105	0.00164514	0.0134681	0.00793137	0.00986534	0.00394094	0.008465	0.001575	0.00121028	0.00264602	0.0027012	0.0404834	0.0303003	0.0393727	0.0561054	0.0228195	0.00424894	0.00427069	0.0459322	0.0309107	0.0296151	0.0212351
SRR12479930	0.012781	0.00884463	0.127657	0.155515	0.0290308	0.0229442	0.0214389	0.00647966	0.00134093	0.00318605	0.00360116	0.0116959	0.00476362	0.0112132	0.0232117	0.00592139	0.00714919	0.00852384	0.0101669	0.00892389	0.00741892	0.0111842	0.0102576	0.00275444	0.00249092	0.00108297	0.000979496	0.00110286	0.00123946	0.0141694	0.00700456	0.00970025	0.00333853	0.00796013	0.000905535	0.000959708	0.00225103	0.00240761	0.0356678	0.0294037	0.0499889	0.0487276	0.0195077	0.00433299	0.00466279	0.0436704	0.0263259	0.0257054	0.0178556
SRR12479931	0.0145193	0.010819	0.0721406	0.13156	0.0318513	0.021235	0.0208118	0.00595144	0.0016075	0.00295166	0.00457066	0.015379	0.00643464	0.0119345	0.0248242	0.00696641	0.00890363	0.0113094	0.0129484	0.0110638	0.00871402	0.0122402	0.00807442	0.00309624	0.0026111	0.00107851	0.00103439	0.000959658	0.00148444	0.0158134	0.008491	0.0116353	0.00505111	0.0106736	0.000991904	0.00109717	0.00217483	0.00238578	0.0410049	0.0280654	0.0341043	0.0592943	0.0253523	0.00542218	0.00539538	0.0499832	0.0323458	0.0302205	0.0237267
SRR12479932	0.011998	0.00839166	0.160907	0.147083	0.0252635	0.0187858	0.0177045	0.00542604	0.00121295	0.00262895	0.00331852	0.0113383	0.00458325	0.010017	0.0205	0.00543011	0.00671011	0.00802464	0.00946265	0.0084514	0.00657952	0.0101003	0.00997515	0.00247289	0.00213619	0.00104428	0.000619081	0.000816388	0.00109152	0.0170756	0.00729905	0.0106534	0.00360795	0.00769574	0.000696803	0.000772574	0.00221195	0.002193	0.0326517	0.0272212	0.0637221	0.0469505	0.0184665	0.00398558	0.0043511	0.0435619	0.0240455	0.0231173	0.0173902
SRR12479933	0.0140962	0.0110779	0.108698	0.132129	0.0298455	0.0234795	0.0222458	0.00657552	0.00141835	0.00337387	0.00374838	0.0128754	0.00515862	0.0109567	0.0237527	0.00635715	0.00740599	0.00897503	0.0109169	0.00966798	0.00721525	0.0114077	0.00708033	0.00290822	0.00245844	0.000930367	0.000641778	0.000850611	0.00123254	0.0186813	0.00866075	0.0114222	0.00583397	0.0110329	0.000649223	0.00101995	0.00215596	0.00208569	0.0367079	0.0282844	0.046569	0.0532787	0.0225633	0.00426998	0.00456751	0.0455268	0.0281986	0.0270544	0.0208601
SRR12479934	0.0115214	0.00878611	0.16311	0.155006	0.0246829	0.0193111	0.0177363	0.00575048	0.00112039	0.002688	0.00302603	0.0102851	0.00404203	0.00970629	0.0212724	0.00503481	0.00621178	0.00733736	0.00865691	0.00769988	0.00593734	0.00952747	0.0113285	0.0024471	0.00203311	0.000993198	0.000708015	0.000825267	0.000956624	0.0151641	0.0075764	0.0104197	0.00424757	0.00824365	0.000704494	0.000914909	0.00234967	0.00201457	0.0312916	0.0296476	0.0710312	0.044555	0.0171395	0.00323612	0.003353	0.0418515	0.022608	0.0216384	0.0166294
SRR12479935	0.0132005	0.00910566	0.111183	0.147163	0.0300351	0.024298	0.0219635	0.00698485	0.00133944	0.00339274	0.00363029	0.0123668	0.00476382	0.011371	0.0287923	0.00621766	0.00735249	0.00863017	0.0101711	0.00917932	0.00716886	0.0111743	0.0117548	0.00284304	0.0024618	0.00113457	0.000768738	0.000928187	0.00113654	0.0143725	0.00771801	0.00994878	0.0032489	0.00734769	0.000716624	0.000940387	0.0024513	0.00227062	0.0373032	0.0293661	0.0499767	0.0515872	0.0208669	0.0039517	0.00425969	0.0447631	0.0270075	0.026148	0.0188215
SRR12479936	0.0124479	0.00926252	0.147352	0.143891	0.0255072	0.0181539	0.0172233	0.00535214	0.00140192	0.00248013	0.00342342	0.0119446	0.00508994	0.00993728	0.0212458	0.00578402	0.00702882	0.00867093	0.0100852	0.00905544	0.00713381	0.0101951	0.00919236	0.00260602	0.00216607	0.00100752	0.000647964	0.000878259	0.00113462	0.0169942	0.00802517	0.0110313	0.00443758	0.00938462	0.000762656	0.000944351	0.0022362	0.00218527	0.0337911	0.0273242	0.0554481	0.0497896	0.020047	0.00444553	0.00475145	0.0445023	0.0250991	0.0241015	0.0188
SRR12479937	0.0129987	0.00958244	0.140059	0.148464	0.026231	0.0191836	0.0181515	0.00555939	0.00130059	0.00277715	0.00338164	0.0115237	0.00464882	0.0104845	0.0218327	0.00571045	0.00691149	0.00834258	0.0100291	0.00876624	0.00681223	0.0103695	0.0104833	0.00261002	0.00218714	0.00110201	0.000715721	0.000965297	0.00110864	0.0162843	0.00802349	0.010706	0.00461141	0.0109897	0.000837062	0.000867983	0.00234768	0.00203424	0.0330674	0.0269471	0.0623695	0.0485434	0.0196282	0.00405102	0.00418537	0.0442981	0.0250153	0.0239062	0.0181177
SRR12479938	0.0120063	0.00915053	0.182442	0.156439	0.027262	0.023826	0.0215183	0.00685443	0.000916723	0.00348323	0.00265762	0.00942562	0.0035052	0.0104536	0.0239399	0.00485433	0.00586176	0.00636977	0.00758112	0.0068967	0.0052649	0.00992654	0.0112597	0.00231186	0.00216983	0.00114572	0.000671943	0.000750265	0.000924391	0.0167516	0.00749484	0.00964777	0.00388319	0.00751582	0.000538365	0.000527373	0.00271276	0.00197785	0.0312816	0.0257573	0.0590728	0.0435403	0.0162707	0.00275992	0.00305347	0.039287	0.02199	0.0224231	0.0150369
SRR12479939	0.0134048	0.00834842	0.125953	0.129244	0.027916	0.0214894	0.0191656	0.00596295	0.0013081	0.00280401	0.00337213	0.0117473	0.00485622	0.0106611	0.0237657	0.00566913	0.00731385	0.00841614	0.0104505	0.00922777	0.00706272	0.0105817	0.0202533	0.00264105	0.0022129	0.00137862	0.000792672	0.000727666	0.00131216	0.0133196	0.00881495	0.0107741	0.00266593	0.00966707	0.000644932	0.000920918	0.00236453	0.00204445	0.0371935	0.0346034	0.0548421	0.0514119	0.0200483	0.00415576	0.00415632	0.044166	0.0262449	0.0245334	0.0186188
SRR12479940	0.0120144	0.0089736	0.167356	0.154427	0.0259486	0.0207773	0.0191373	0.00618168	0.00112368	0.00291682	0.00294901	0.0100474	0.00391437	0.0100422	0.0236964	0.0051017	0.00617422	0.00710822	0.00826393	0.00759683	0.00590625	0.00987658	0.0113029	0.00227299	0.0020871	0.00111854	0.000684323	0.000740063	0.00100054	0.0156434	0.00748694	0.010254	0.00412663	0.00901585	0.000691303	0.000778259	0.00236468	0.00201806	0.0311781	0.0263566	0.0676332	0.0443576	0.0175122	0.00352944	0.00369588	0.0402447	0.0227526	0.0224287	0.0160225
SRR12479941	0.0121893	0.00956248	0.148086	0.144314	0.0269871	0.0217652	0.0201924	0.00609775	0.00124117	0.00289879	0.00327563	0.011098	0.00445435	0.0106479	0.0233675	0.00553153	0.00670175	0.00767458	0.0091105	0.00822975	0.00636756	0.0102915	0.00982255	0.00240684	0.00215643	0.00106412	0.000707639	0.000868237	0.00115467	0.0177696	0.00783238	0.0108387	0.00490178	0.0131538	0.000660002	0.000821293	0.0024943	0.00212371	0.033169	0.0263731	0.0590682	0.0473435	0.0187724	0.00391872	0.00426313	0.0425721	0.0248057	0.0243995	0.0176549
SRR12479942	0.0117855	0.00833601	0.164799	0.147167	0.0273034	0.0227409	0.0205878	0.00652599	0.00110028	0.00312461	0.00319461	0.0103328	0.00394618	0.0108884	0.0239813	0.00532455	0.00645319	0.00700151	0.0084549	0.00764952	0.005895	0.0101782	0.0110769	0.00245089	0.0022015	0.00113933	0.000625325	0.000684749	0.000939429	0.0171866	0.0068487	0.0098082	0.00332209	0.0100534	0.000627442	0.000695594	0.00260643	0.00219022	0.0321497	0.0265614	0.0624055	0.0454847	0.0174229	0.00321746	0.00335594	0.0408631	0.0230965	0.0237362	0.0160363
SRR12479943	0.0119631	0.00866916	0.133152	0.146369	0.0304337	0.0250934	0.0228314	0.0070723	0.00118225	0.00365201	0.00351758	0.011589	0.00419025	0.0115698	0.0261412	0.00580936	0.00711974	0.00782037	0.0093155	0.00848225	0.0065105	0.011141	0.0108293	0.00263878	0.0024302	0.00118128	0.000702711	0.000861682	0.000934522	0.0145944	0.00721786	0.00979377	0.00284928	0.010998	0.000707744	0.000791016	0.00271828	0.00210704	0.0355176	0.0273132	0.0559966	0.0475683	0.0190439	0.00373298	0.00375234	0.0420229	0.0261277	0.0257971	0.0169569
SRR12479944	0.0135297	0.0090539	0.0594081	0.130016	0.0375717	0.034087	0.0294923	0.00947313	0.00141663	0.00480068	0.00396412	0.013813	0.0048124	0.0142681	0.0316404	0.00694963	0.00850672	0.00922141	0.0110967	0.00982442	0.00770754	0.0131087	0.0135603	0.00304343	0.0028105	0.00122254	0.000745793	0.000889344	0.00118798	0.0126401	0.00777755	0.00855958	0.00216203	0.00704202	0.00067063	0.000915995	0.00290997	0.00243553	0.0440731	0.0320403	0.0393176	0.0568378	0.0230233	0.00373044	0.00379662	0.0447769	0.031743	0.031245	0.0201634
SRR12479945	0.0115963	0.00772642	0.186848	0.144927	0.0270871	0.0238915	0.0213855	0.00659155	0.00101072	0.00338047	0.00291527	0.00936206	0.00341422	0.0109903	0.0248037	0.00505716	0.00611508	0.00650481	0.00802249	0.00716425	0.00553597	0.0100024	0.0115004	0.00234471	0.00221432	0.00117288	0.000640286	0.000655864	0.000901904	0.0159415	0.00685026	0.00922135	0.00244227	0.00764011	0.000529139	0.000676544	0.00287282	0.00202539	0.0320973	0.026956	0.0576903	0.0434709	0.0160547	0.00297062	0.00321782	0.0398302	0.0225703	0.023069	0.0146902
SRR12479946	0.0141522	0.0128547	0.0546986	0.124687	0.0307801	0.0283554	0.0243419	0.0067758	0.00122707	0.00314002	0.00424935	0.013433	0.0056507	0.011281	0.0581402	0.00583581	0.00647906	0.00863647	0.0105476	0.009275	0.00593891	0.0115937	0.0128373	0.00244983	0.00261043	0.0013893	0.000403874	0.000190766	0.000844072	0.015828	0.0118693	0.0120782	0.00553872	0.0150094	0.00052848	0.000406719	0.0029491	0.0018221	0.0410438	0.028627	0.0375837	0.0553149	0.0241606	0.00540819	0.00805394	0.0491143	0.0283751	0.0262835	0.0192792
SRR12479947	0.0119573	0.0100286	0.188683	0.144899	0.0241454	0.0176465	0.0169484	0.00500251	0.00122868	0.00249608	0.00322142	0.0110417	0.00475987	0.00957244	0.0189964	0.00526348	0.0062993	0.0075506	0.00919264	0.00800273	0.00625903	0.00956391	0.00761588	0.00234929	0.00204051	0.000888919	0.000999387	0.00107342	0.00128367	0.0175882	0.00746843	0.0110777	0.0049047	0.0125544	0.00119877	0.000981655	0.00205752	0.00183748	0.0310813	0.0274585	0.0503464	0.0443777	0.0180448	0.00455078	0.00426457	0.0394909	0.0230434	0.0221953	0.0170586
SRR12479948	0.013316	0.00919726	0.0315244	0.120164	0.0378806	0.0335031	0.0292112	0.00892789	0.0015677	0.00465108	0.0044056	0.015378	0.00582164	0.0138218	0.0726334	0.00734981	0.00886809	0.0105231	0.0125944	0.010934	0.00851978	0.013593	0.00761165	0.00311787	0.00300202	0.000957225	0.000895499	0.00110943	0.00132699	0.012263	0.00736619	0.00879773	0.00256049	0.00611921	0.000849289	0.00115938	0.00247348	0.00224132	0.0458331	0.029365	0.0175333	0.0602724	0.0255547	0.00422067	0.00432844	0.0457329	0.0347067	0.0329851	0.0224405
SRR12479949	0.0138645	0.00943676	0.0695483	0.130717	0.0326954	0.0259932	0.0235962	0.00720237	0.00165513	0.00368411	0.00430764	0.0152794	0.00608985	0.0123411	0.0361381	0.00713637	0.00868241	0.0106383	0.0128347	0.0110236	0.0088867	0.0127906	0.00783531	0.00311453	0.00280674	0.000981729	0.000839588	0.00114452	0.00163587	0.013965	0.00769152	0.0104024	0.00352443	0.00804446	0.00109701	0.00126466	0.00245933	0.00242488	0.042302	0.028911	0.0267916	0.0593577	0.0247962	0.00489814	0.00519454	0.0478331	0.0328867	0.0304756	0.0223272
SRR12479950	0.0136159	0.00961347	0.0526509	0.126976	0.0338511	0.0261021	0.0238557	0.0070995	0.00175303	0.00347045	0.00445866	0.0161845	0.00659621	0.0127286	0.0407826	0.00751111	0.00916013	0.0113485	0.013505	0.0117734	0.00907552	0.0130715	0.0069988	0.00329223	0.00287085	0.000933578	0.000738375	0.00125592	0.0015581	0.0142751	0.0077164	0.0104081	0.0037894	0.00854002	0.000923316	0.00133552	0.00256374	0.00250251	0.0439471	0.0287043	0.0217561	0.0614206	0.0266209	0.00534038	0.00579121	0.0491392	0.0345124	0.0308641	0.0234291
SRR12479951	0.0149188	0.00957024	0.0600693	0.125518	0.0280946	0.0169109	0.0165079	0.0048497	0.00190851	0.00210775	0.00444347	0.0165768	0.00754634	0.0109523	0.0243106	0.00730468	0.00908822	0.0121788	0.0140656	0.0123246	0.00956324	0.0121357	0.0111664	0.0033135	0.00263611	0.00110879	0.00074495	0.00109793	0.00150046	0.015001	0.00876583	0.0131758	0.00421317	0.0103415	0.000787107	0.00141406	0.00256147	0.00245159	0.0422762	0.0296326	0.0435667	0.0622633	0.0265559	0.00525283	0.00619614	0.0531842	0.0325899	0.0282643	0.0247013
SRR12479952	0.0133793	0.00863693	0.0647614	0.126634	0.0342775	0.0274813	0.0249793	0.00780872	0.00156223	0.00388967	0.00434841	0.0150544	0.00599694	0.0127521	0.0441904	0.00707908	0.00882557	0.0104235	0.0125278	0.0112008	0.00866048	0.0129221	0.00876603	0.00315881	0.00285544	0.00105412	0.000835167	0.00111596	0.00131794	0.0130329	0.00733263	0.00969668	0.00281579	0.00711092	0.00094861	0.00117818	0.00228676	0.0023976	0.0429173	0.0289336	0.0253561	0.0590595	0.0247865	0.00466944	0.00522268	0.0481136	0.033222	0.0311424	0.0218166
SRR12479953	0.013458	0.00940709	0.080748	0.127363	0.0308958	0.021261	0.0207121	0.00586008	0.00177148	0.00307084	0.00454229	0.0157046	0.00662548	0.0116515	0.0316482	0.00714322	0.00858513	0.0112593	0.0132083	0.0113596	0.00899338	0.0124045	0.00757909	0.00336978	0.00279562	0.000951655	0.000724916	0.00115965	0.00149348	0.0155793	0.00717407	0.0112569	0.00413559	0.0102447	0.00101194	0.00130878	0.00219385	0.00236068	0.0415932	0.0284512	0.0259785	0.0602392	0.0254541	0.00574942	0.00600711	0.0486727	0.0327573	0.0297224	0.0230308
SRR12479954	0.0157298	0.00831812	0.0199172	0.110179	0.0249458	0.00819033	0.0103195	0.00199918	0.00252814	0.000803767	0.00601056	0.0220314	0.0109131	0.00965027	0.0235877	0.00905723	0.0109478	0.0162624	0.0187252	0.0158453	0.0123227	0.012349	0.00379316	0.00377883	0.00262083	0.000665577	0.000768436	0.0015149	0.00184631	0.0167149	0.0091505	0.0155967	0.0049656	0.0107219	0.000985295	0.00184244	0.00211006	0.00217023	0.045601	0.0272028	0.0166331	0.0759392	0.0354745	0.00767469	0.00923479	0.0620963	0.0401818	0.0308044	0.0315796
SRR12479955	0.0139213	0.00942126	0.0430056	0.122543	0.0335644	0.0251233	0.0229386	0.00656907	0.00184884	0.00342363	0.0049578	0.016454	0.0069774	0.0125986	0.038233	0.00787235	0.00909394	0.0116966	0.0139184	0.0123087	0.00937592	0.0134344	0.00752493	0.00325663	0.00313251	0.00091178	0.000899475	0.00120524	0.00164532	0.0139844	0.00763777	0.0109483	0.00332822	0.00909607	0.00104177	0.00136976	0.00230383	0.00231954	0.044148	0.0291381	0.0236023	0.062923	0.0274224	0.00577061	0.00638798	0.0504879	0.0351322	0.0317804	0.0242887
SRR12479956	0.014801	0.0106257	0.0616949	0.126369	0.0320967	0.0231717	0.0219366	0.00638425	0.00183428	0.00340018	0.00476736	0.016	0.00686315	0.0120453	0.0314565	0.00745406	0.00903419	0.0116537	0.0134287	0.0119843	0.00946415	0.0128532	0.0062276	0.00341093	0.00281999	0.000985545	0.000890685	0.00122638	0.00144375	0.0162197	0.00798808	0.011419	0.00502089	0.0108055	0.000952524	0.00122418	0.0021584	0.00236554	0.042696	0.029125	0.0209727	0.0615122	0.0266955	0.00569287	0.00625964	0.048825	0.0341369	0.030872	0.0242163
SRR12479957	0.0137894	0.00925888	0.0292282	0.118922	0.0359549	0.0304928	0.0269239	0.00812132	0.00171579	0.0042538	0.00448351	0.016206	0.00647708	0.0135763	0.0648013	0.00769325	0.00910749	0.0111937	0.0132324	0.0116232	0.00894786	0.0133304	0.00742559	0.00328633	0.00297176	0.000955359	0.000812563	0.00105884	0.00144822	0.0123845	0.00727143	0.00967434	0.00267595	0.00635075	0.000816263	0.00122883	0.00221347	0.00230417	0.0464342	0.0291424	0.0181726	0.0630617	0.0271951	0.00468931	0.00515316	0.0482185	0.0355045	0.0323048	0.0235853
SRR12479958	0.0136988	0.00955885	0.0725322	0.138204	0.0318673	0.0242712	0.0227774	0.00683502	0.0016973	0.00350856	0.00442765	0.0146619	0.00597746	0.0125329	0.0351239	0.00717331	0.00861369	0.0106261	0.012529	0.0108255	0.0087331	0.0124907	0.00775806	0.00311455	0.00274319	0.00112523	0.000884169	0.00119915	0.00154347	0.0154023	0.00775162	0.0107896	0.00346815	0.00837273	0.000809997	0.00121974	0.00248961	0.00231226	0.0413973	0.0303896	0.0256917	0.0585675	0.0241557	0.00536599	0.00577542	0.0469275	0.0315857	0.0296129	0.0216238
SRR12479959	0.013543	0.00924213	0.0316334	0.120043	0.0354527	0.0295696	0.0263306	0.00769107	0.0016693	0.00399333	0.00452208	0.0160694	0.00642757	0.0134523	0.0682768	0.00765812	0.00898484	0.0111611	0.0133217	0.011462	0.00887381	0.0134217	0.00761727	0.0031797	0.00307395	0.00102712	0.000758138	0.00106961	0.00152877	0.0127998	0.00748973	0.0101478	0.00310275	0.00726901	0.00082836	0.00123291	0.00230318	0.00222324	0.0451702	0.0301162	0.0167591	0.0620067	0.0263488	0.00512966	0.00522595	0.0475554	0.0349522	0.0316676	0.0232659
SRR12479960	0.0137454	0.0098083	0.072925	0.133988	0.0305622	0.0230191	0.0213953	0.00611038	0.00166392	0.00308488	0.0043348	0.0148176	0.00614918	0.0117029	0.0370785	0.00682058	0.00837209	0.0105231	0.0126382	0.0107917	0.00851091	0.0119684	0.00752161	0.00304872	0.00258952	0.000994274	0.000831002	0.00129713	0.00138276	0.0150212	0.00806762	0.0116541	0.00441828	0.0110565	0.000980981	0.00116711	0.00213927	0.00229165	0.0400591	0.0361375	0.0213909	0.0570278	0.0245375	0.00541001	0.00573468	0.0460103	0.0315313	0.0284682	0.0219886
SRR12479961	0.0128355	0.00982613	0.11033	0.136789	0.0259381	0.0163602	0.0162524	0.0044444	0.00178651	0.00231344	0.00433612	0.014499	0.00670265	0.0102517	0.0263892	0.00660823	0.0080133	0.0105325	0.0125646	0.0107539	0.00832419	0.0112859	0.00599626	0.00273237	0.00247906	0.000896474	0.000761183	0.00137245	0.00144535	0.0191894	0.00686635	0.0119993	0.00606358	0.0140502	0.0011485	0.00120349	0.00196065	0.00206601	0.0369513	0.0256226	0.0334195	0.056099	0.0239736	0.00669652	0.00700039	0.0480347	0.029984	0.026678	0.0224594
SRR12479962	0.0143394	0.0102775	0.0901507	0.128438	0.0288271	0.0205681	0.0196178	0.00591819	0.00159047	0.00286819	0.0039476	0.0141975	0.00616037	0.0110579	0.0224511	0.00692152	0.00815758	0.0103349	0.0119094	0.0104456	0.00815007	0.0119572	0.0102398	0.00301988	0.00256578	0.00105449	0.000685032	0.00105054	0.00115766	0.0143701	0.00868068	0.0115387	0.00467843	0.00962711	0.00068727	0.0010828	0.00233494	0.00222386	0.0386803	0.0307835	0.0531484	0.0562634	0.0232816	0.0046637	0.00490562	0.0488406	0.0299379	0.027598	0.021674
SRR12479963	0.0140177	0.00957995	0.0636219	0.127695	0.0313032	0.022515	0.021075	0.0059723	0.00189692	0.00302463	0.00479656	0.0155456	0.00668364	0.0118536	0.0345553	0.00754027	0.00883618	0.0115237	0.0140786	0.0118891	0.00948506	0.0126989	0.00675061	0.00323385	0.00284775	0.00102601	0.00083396	0.00116823	0.0015715	0.0156053	0.00755492	0.0112623	0.0036789	0.0130164	0.0010324	0.00131702	0.00218525	0.00238011	0.0423249	0.0297956	0.0224036	0.0611506	0.0262204	0.00561391	0.00582584	0.0482197	0.0337057	0.0305019	0.0232756
SRR12479964	0.0141299	0.00984291	0.072977	0.126777	0.029974	0.0206538	0.0197348	0.00548422	0.00177617	0.00292939	0.00446533	0.0153181	0.00673716	0.0113909	0.0281897	0.0071432	0.00864554	0.0109782	0.0132345	0.0118241	0.00922798	0.0121633	0.00766167	0.00318884	0.00259873	0.000975161	0.000882461	0.00108791	0.00156378	0.0171993	0.00798658	0.0119337	0.00452114	0.0132318	0.00104412	0.00129795	0.00221939	0.00224861	0.0403662	0.0292807	0.0293391	0.0596492	0.0258624	0.00567862	0.00599538	0.0488827	0.0328585	0.0290166	0.023916
SRR12479965	0.0141368	0.00966172	0.0336215	0.121748	0.0340743	0.0251541	0.0235061	0.00679775	0.00197772	0.00361639	0.00483462	0.0168183	0.00710085	0.0127351	0.0397043	0.00807335	0.0095503	0.0122243	0.0144449	0.0128697	0.00992331	0.0135683	0.00602156	0.00347105	0.00295522	0.000963126	0.000867327	0.00120236	0.0017102	0.0138054	0.00758377	0.0111109	0.00357529	0.0112218	0.00115816	0.00151289	0.00234687	0.0024185	0.045386	0.02995	0.0177841	0.0641008	0.0277757	0.00593098	0.00605268	0.0508579	0.036536	0.0325344	0.0249549
SRR12479966	0.0138439	0.00967608	0.0895403	0.137371	0.0276164	0.0184783	0.0176322	0.00536302	0.00174654	0.00238838	0.00427145	0.0145016	0.00658254	0.0106417	0.0163062	0.00687555	0.00852298	0.0107721	0.0126655	0.0112003	0.00897288	0.011593	0.0104388	0.00312687	0.00262879	0.00108762	0.00065504	0.00120145	0.0013956	0.0154439	0.00773322	0.0118473	0.00454376	0.0114056	0.000903699	0.00116363	0.00247186	0.00238218	0.0379756	0.0298138	0.0438259	0.0553078	0.0241179	0.0052943	0.00557738	0.0521007	0.0306237	0.0269102	0.0224306
SRR12479967	0.0147522	0.0104617	0.0264194	0.118239	0.0350787	0.0264899	0.0243749	0.00709645	0.00187428	0.00373362	0.00487014	0.016801	0.00727056	0.0129402	0.0494045	0.00781548	0.00939278	0.0122073	0.0144145	0.0125972	0.00961537	0.0136482	0.00601058	0.00342928	0.00305084	0.000908368	0.00115255	0.00144447	0.00169336	0.0139149	0.0079514	0.0109768	0.00442402	0.0108759	0.00132185	0.00146115	0.00212166	0.00238827	0.0455206	0.0287039	0.0152903	0.0646235	0.0282101	0.00558291	0.00575529	0.0500039	0.0361122	0.032852	0.0257011
SRR12479968	0.0140836	0.00970417	0.0559103	0.127892	0.0336517	0.025466	0.0236185	0.00697574	0.00173935	0.0035024	0.004664	0.0155136	0.00623297	0.0126786	0.0371243	0.00752664	0.00891313	0.0111318	0.0130775	0.0114151	0.00901737	0.0130921	0.00812837	0.00318745	0.00292292	0.00106219	0.000913172	0.0011852	0.0015893	0.0147187	0.00755678	0.010891	0.00361291	0.0108869	0.00103364	0.00129299	0.00250406	0.0024036	0.0430052	0.0289	0.0216104	0.0613863	0.0256932	0.00544149	0.00561993	0.0494314	0.0341321	0.0311535	0.0234663
SRR12479969	0.0143654	0.00986149	0.0337228	0.122797	0.0356288	0.0280171	0.0255698	0.00750064	0.00178736	0.00396727	0.00489869	0.0165961	0.00677213	0.0133941	0.0368074	0.00802395	0.00921703	0.0118049	0.0142084	0.0123557	0.00948738	0.0139293	0.00627145	0.00330825	0.00306929	0.000996517	0.00102951	0.00133262	0.00150663	0.0136749	0.00762462	0.0104967	0.00370257	0.010511	0.00110967	0.0013668	0.00228911	0.00247103	0.0459268	0.0295159	0.0174926	0.0640091	0.0277522	0.00538677	0.00550115	0.0500595	0.0365902	0.0328369	0.0246891
SRR12479970	0.0136366	0.00932488	0.0810489	0.132532	0.0304209	0.021703	0.0204472	0.00579116	0.00184984	0.0029545	0.00473702	0.0152007	0.00642318	0.0116806	0.0267001	0.0072009	0.00872958	0.0113298	0.0132052	0.0114324	0.00908549	0.0124992	0.00714766	0.00316329	0.00282339	0.000988634	0.00078688	0.00120935	0.00156624	0.0161617	0.00720948	0.0115164	0.00418864	0.0140029	0.00103649	0.00144996	0.00219461	0.00236262	0.0409804	0.0284657	0.0228951	0.0596303	0.0252188	0.00613723	0.00636735	0.0485869	0.0327627	0.0292715	0.0231211
SRR12479971	0.0145808	0.0101498	0.0515515	0.120802	0.030646	0.0198536	0.0192671	0.00531397	0.0019963	0.00274088	0.00499236	0.0173857	0.00772603	0.0116216	0.0257449	0.00779039	0.00925071	0.0125318	0.0148705	0.0130239	0.00983294	0.0129253	0.00736064	0.00335364	0.00273551	0.000961414	0.000946711	0.00138777	0.00170533	0.0157059	0.00778262	0.0126057	0.00452016	0.0118985	0.00122366	0.00158219	0.00214348	0.00226239	0.0435399	0.0293101	0.0208888	0.0646743	0.0285064	0.00629404	0.00679672	0.0532141	0.035872	0.0312386	0.0258642
SRR12479972	0.00881857	0.00519764	0.213482	0.175105	0.019865	0.0158957	0.0141342	0.00457786	0.000846695	0.00215325	0.0022488	0.00748587	0.00283481	0.00863936	0.0200046	0.00385604	0.00501455	0.00531957	0.00629058	0.00585019	0.00443641	0.00802373	0.0180272	0.00188166	0.0017051	0.0012326	0.000656706	0.000580751	0.000678854	0.0103888	0.00539984	0.00888953	0.00085114	0.00254626	0.000449088	0.00062518	0.00239214	0.00179518	0.0261443	0.0404617	0.0971984	0.0350639	0.0119182	0.00267268	0.00260965	0.0375943	0.0170842	0.0171077	0.011356
SRR12479973	0.00788985	0.00442549	0.293193	0.146694	0.0171535	0.0126508	0.0118979	0.0037007	0.000823064	0.00173639	0.00210833	0.00691487	0.00270021	0.00750198	0.0157839	0.00357566	0.00452859	0.00525007	0.0059946	0.00557519	0.00422482	0.00698266	0.0134226	0.00167824	0.00148574	0.00102285	0.000610324	0.000476694	0.000640529	0.0102277	0.00432737	0.00846688	0.000811498	0.00262467	0.000455199	0.000565548	0.0022571	0.00162917	0.0232007	0.0348337	0.0840576	0.0311042	0.0108504	0.00252161	0.00236804	0.0357243	0.0154006	0.0153107	0.0101908
SRR12479974	0.0113763	0.0074893	0.126219	0.139991	0.0323673	0.0253506	0.0223048	0.00709559	0.00143493	0.00334268	0.00373914	0.0129575	0.00486609	0.0122146	0.0230698	0.00633494	0.00782854	0.0088843	0.010962	0.00955229	0.00743289	0.0115244	0.0111318	0.00275176	0.00244128	0.00120502	0.000691724	0.000857765	0.00100899	0.0117692	0.005845	0.00904781	0.00127836	0.00353444	0.000692705	0.00101305	0.00317965	0.00215042	0.0406421	0.0329152	0.0428055	0.0518745	0.0207571	0.00489512	0.00420611	0.0446433	0.0292009	0.0267794	0.0180282
SRR12479975	0.011299	0.00714723	0.111042	0.141598	0.0295851	0.0219212	0.0195295	0.00579281	0.00151219	0.00272624	0.0037813	0.0129399	0.00500363	0.0112563	0.0218922	0.00620017	0.00786864	0.00932668	0.0114363	0.00957054	0.00764047	0.0106994	0.0157993	0.00271048	0.00234131	0.00119228	0.000763577	0.000957213	0.00105694	0.0115455	0.00566699	0.0100115	0.00132248	0.0039815	0.000660123	0.00100613	0.00290744	0.00205582	0.0394336	0.0364198	0.0538454	0.0519469	0.0204022	0.00528957	0.00467823	0.0458572	0.028925	0.026271	0.0182796
SRR12479976	0.00846451	0.00520391	0.269081	0.178489	0.0214024	0.0170043	0.017664	0.00499708	0.000826564	0.00236175	0.00218675	0.00702202	0.0026558	0.00852132	0.0208486	0.00394783	0.0048405	0.00526489	0.00586493	0.0057619	0.00433232	0.00778312	0.0098393	0.00186202	0.00175283	0.00103679	0.000813043	0.00049997	0.000646205	0.0119613	0.00523718	0.00712244	0.00109699	0.00275915	0.000442625	0.000579678	0.00231694	0.00173172	0.0267111	0.0317174	0.0706591	0.0334936	0.0115296	0.00255401	0.002377	0.030584	0.016935	0.0171027	0.0105504
SRR12479977	0.0132178	0.00846265	0.0753097	0.132367	0.0317235	0.0245573	0.0214388	0.00656939	0.0017212	0.00303773	0.00429261	0.014221	0.00561856	0.0120881	0.0243268	0.00687278	0.0084728	0.00996572	0.0120893	0.0110141	0.00842462	0.0121813	0.013225	0.00300624	0.00248217	0.00125025	0.000919106	0.00105074	0.001348	0.0135072	0.00768877	0.0104438	0.00230008	0.0118831	0.00116432	0.00123784	0.00268361	0.00240684	0.0406482	0.0322148	0.0479636	0.0563314	0.0225311	0.0052952	0.00502018	0.0471626	0.0306077	0.0283387	0.0207362
SRR12479978	0.0101739	0.00590987	0.210722	0.138189	0.0225399	0.016335	0.0152274	0.00492453	0.00123593	0.00227448	0.00301204	0.0102516	0.00399938	0.00940844	0.0191442	0.00492003	0.00616752	0.00740729	0.00940315	0.00785214	0.00599487	0.00903754	0.014835	0.00220955	0.00199013	0.00112723	0.000756555	0.000798203	0.000903869	0.0111202	0.00499393	0.00907316	0.00119312	0.0036791	0.000581117	0.000776778	0.00238596	0.00198693	0.0320315	0.0315632	0.0661341	0.0422569	0.0159604	0.00433698	0.00388681	0.0412707	0.0224793	0.0209172	0.0146498
SRR12479979	0.0117268	0.00623851	0.156605	0.140774	0.0251448	0.0176281	0.0158581	0.00481402	0.00142004	0.00216361	0.0033801	0.0112636	0.00476117	0.0103538	0.0189451	0.00544647	0.00710459	0.00817326	0.010445	0.00851469	0.00656912	0.0103792	0.0188423	0.00245611	0.00217449	0.00148104	0.000657428	0.000786109	0.00107923	0.0146002	0.00647366	0.0115879	0.00120864	0.00385061	0.000570715	0.000840447	0.00226057	0.00186842	0.035713	0.0435648	0.0575941	0.0481224	0.0181576	0.00486895	0.00437873	0.0445242	0.0253027	0.0224158	0.0166894
SRR12479980	0.0109361	0.0070249	0.168429	0.146271	0.028707	0.0235417	0.0204178	0.00654213	0.00108234	0.00314458	0.00301079	0.00996167	0.00351113	0.0116416	0.022652	0.00509985	0.00633945	0.0068013	0.00845063	0.00745481	0.00574586	0.0099785	0.0149276	0.00235956	0.00212044	0.00126802	0.00068561	0.000635131	0.000865973	0.0118984	0.0058698	0.00869767	0.00114511	0.0034589	0.00056989	0.000676072	0.00388586	0.00202084	0.0359729	0.0346786	0.0681935	0.0436404	0.0161811	0.00333835	0.00315217	0.0404839	0.0231908	0.0226517	0.0146742
SRR12479981	0.00711741	0.00439483	0.251904	0.14951	0.0170104	0.0142079	0.0122863	0.00395647	0.000612442	0.00183461	0.00178539	0.00604518	0.00236151	0.00679572	0.0234588	0.00308516	0.00378364	0.00395952	0.00523325	0.0042759	0.00327484	0.00615246	0.0209853	0.00135392	0.00129047	0.00103518	0.000372386	0.000355979	0.000489134	0.00959293	0.00422577	0.00789599	0.00088335	0.00266678	0.000326668	0.000407089	0.00205203	0.00123496	0.02279	0.0472939	0.12398	0.0291549	0.00989029	0.00276133	0.00289631	0.0343552	0.0142243	0.0137832	0.00911876
SRR12479982	0.0114863	0.00729669	0.133293	0.141163	0.0295371	0.0258311	0.0219532	0.00712723	0.00123116	0.00322226	0.00327358	0.0110712	0.00412923	0.0118567	0.0240489	0.0055287	0.00702473	0.00773714	0.00936354	0.00817737	0.0064472	0.010859	0.0157709	0.00266343	0.00235639	0.0012848	0.000625451	0.000721092	0.000974449	0.0125264	0.00679882	0.0088938	0.00129898	0.00384416	0.000543532	0.000729417	0.00267986	0.00222619	0.0368598	0.0330863	0.0679351	0.0491051	0.0181297	0.00395637	0.00387229	0.0415164	0.0259721	0.0249726	0.016362
SRR12479983	0.0106103	0.00660339	0.17032	0.131727	0.0247084	0.0187597	0.0162683	0.00549945	0.00137653	0.00237815	0.00337296	0.0114026	0.00492306	0.00978714	0.0195346	0.00541939	0.00704829	0.00827054	0.00996423	0.00857832	0.00650233	0.0098152	0.0115971	0.00251403	0.00198827	0.00101913	0.000608026	0.000705309	0.00106128	0.0125848	0.00610692	0.0098783	0.00151062	0.00439725	0.000567598	0.000956414	0.00232064	0.00195152	0.0350337	0.0309276	0.0568512	0.0493977	0.0181786	0.00485561	0.00476798	0.042024	0.0251541	0.0230407	0.0165042
SRR12479984	0.0109838	0.0068069	0.151385	0.130513	0.0244654	0.0181254	0.0162165	0.005311	0.00138793	0.00230839	0.00332736	0.0115208	0.00503016	0.00974505	0.0207092	0.00557271	0.00706187	0.00851411	0.0101861	0.00875845	0.00676335	0.0100011	0.0150984	0.00254133	0.00212354	0.0011294	0.000607467	0.00073383	0.00103384	0.0126069	0.00623394	0.0102046	0.0016394	0.00463275	0.000589321	0.00106135	0.00231759	0.00191431	0.0356123	0.0351094	0.067748	0.0499099	0.0186292	0.0051251	0.00522054	0.0429051	0.0251755	0.0228505	0.0170658
SRR12479985	0.0112398	0.00725082	0.155091	0.134917	0.0245069	0.0179437	0.0162505	0.00530269	0.00144456	0.00223458	0.00337219	0.0118619	0.00523518	0.00991637	0.0199189	0.00560105	0.00713812	0.00841768	0.0104546	0.00889468	0.0069489	0.00998941	0.0129883	0.00253278	0.00214045	0.00107658	0.000668296	0.000795406	0.00109712	0.0129553	0.00721597	0.0110516	0.00194557	0.004947	0.000563899	0.000930248	0.00227571	0.00193565	0.0361955	0.0340846	0.0592419	0.0498122	0.0188173	0.00517212	0.00516041	0.0436964	0.025592	0.0233682	0.0172173
SRR12479986	0.0116772	0.00735795	0.0961961	0.122677	0.0270131	0.016806	0.01578	0.00460592	0.00187001	0.00216678	0.0043134	0.0152307	0.0069389	0.0104384	0.0181707	0.00702356	0.00873769	0.0111644	0.0135876	0.0118305	0.00894286	0.0113367	0.0101752	0.00302711	0.00236064	0.000980136	0.000671456	0.00102838	0.00126425	0.0124618	0.00674021	0.0111155	0.00191996	0.00486586	0.000717601	0.00143719	0.00224345	0.00200124	0.0416257	0.0336035	0.0506868	0.0598786	0.0240808	0.00687053	0.00667549	0.0492134	0.0319031	0.0266046	0.0218737
SRR12479987	0.0125498	0.00818557	0.109444	0.14864	0.0311446	0.0281483	0.0243032	0.00778359	0.00115374	0.00378456	0.00336225	0.0115514	0.00426752	0.0124654	0.0256799	0.00587554	0.00752525	0.00783122	0.00955606	0.00849849	0.00672688	0.0115083	0.0170026	0.00287738	0.00252517	0.00150457	0.000740528	0.000834107	0.000962789	0.0125968	0.00822933	0.0097522	0.00162468	0.00402807	0.000579675	0.000847534	0.00281557	0.00233654	0.0407457	0.0351391	0.0523876	0.051754	0.018908	0.00372942	0.00371855	0.0419591	0.0269611	0.0266036	0.0168448
SRR12479988	0.0131198	0.00842519	0.0540856	0.128065	0.0304305	0.0209496	0.0190157	0.00561702	0.00191498	0.00262526	0.00458875	0.0159534	0.00674356	0.0116134	0.0225068	0.00714046	0.0091698	0.0113649	0.0138172	0.0119072	0.00938759	0.0122797	0.0113182	0.00315519	0.00261628	0.0011767	0.0010625	0.00124537	0.0013497	0.012649	0.00776767	0.0116891	0.0025188	0.0113077	0.00125891	0.00154652	0.00238537	0.00221731	0.0419397	0.0328077	0.0498202	0.0604542	0.024645	0.0067108	0.00675309	0.0513708	0.0328752	0.0289892	0.023179
SRR12479989	0.0108732	0.00670607	0.20158	0.149337	0.0232908	0.0176276	0.0162824	0.00531946	0.00114869	0.00235551	0.00288742	0.00987749	0.00415295	0.00947937	0.0201821	0.00499082	0.00625721	0.00716955	0.00852417	0.00741489	0.0059151	0.00927916	0.013697	0.00232831	0.00203193	0.00130104	0.000603983	0.000663583	0.000858537	0.014245	0.00639053	0.0104962	0.00160359	0.00401037	0.000516476	0.000829963	0.00236607	0.00197741	0.0319205	0.0287149	0.0619458	0.0438074	0.0157074	0.00460017	0.00445063	0.0390486	0.0217054	0.0208078	0.0147098
SRR12479990	0.0113267	0.00722333	0.123261	0.125037	0.0241793	0.0151091	0.0144674	0.00417079	0.00168081	0.00190709	0.00379458	0.0137476	0.00620839	0.00957761	0.0164481	0.00617992	0.00774602	0.0101935	0.0116326	0.0103011	0.0081047	0.0100304	0.0114745	0.00273933	0.00212385	0.000994006	0.00057077	0.000878417	0.00104729	0.0133014	0.00642779	0.0107943	0.0024264	0.00525285	0.000767383	0.00125588	0.00234073	0.001936	0.0359685	0.0327848	0.0760815	0.0530499	0.0210177	0.00634671	0.0062228	0.0478621	0.0276515	0.024491	0.0198195
SRR12479991	0.0113658	0.00704835	0.139711	0.142012	0.0242234	0.0177519	0.0162125	0.00508287	0.00136794	0.00227093	0.00344115	0.011677	0.005129	0.00998198	0.0192515	0.00554665	0.00706703	0.00854439	0.0101355	0.00888261	0.00708113	0.0101203	0.0142277	0.00258649	0.00212927	0.00120385	0.000599219	0.000773638	0.000949791	0.0135922	0.00661248	0.0111413	0.0018069	0.00432751	0.000566454	0.00106642	0.00230277	0.00205859	0.0359602	0.0324985	0.0749756	0.0500324	0.0187739	0.00571135	0.00560655	0.0439303	0.0253249	0.0234411	0.0174099
SRR12479992	0.0126553	0.00805345	0.0613861	0.128592	0.031421	0.0250431	0.0216655	0.00718741	0.00182864	0.00319223	0.0041198	0.0150519	0.00634782	0.0122261	0.0245928	0.00705881	0.00913789	0.0108486	0.0129648	0.0112385	0.00856425	0.0123914	0.0165104	0.00307034	0.0026115	0.00110954	0.000657809	0.000864288	0.00112557	0.0123241	0.00712721	0.0101489	0.00179468	0.00445335	0.000708322	0.00135387	0.00242706	0.00217533	0.0449604	0.0345265	0.0445296	0.0602963	0.0242218	0.00575059	0.00547336	0.0476591	0.0325701	0.0293192	0.0223763
SRR12479993	0.0128091	0.00863334	0.0678329	0.128054	0.0339827	0.030854	0.0254966	0.00957747	0.00146772	0.00418198	0.00438925	0.0141658	0.00548218	0.0133902	0.0280201	0.00683484	0.00867643	0.00974133	0.0119018	0.00990226	0.00786285	0.0122036	0.0143529	0.00316462	0.00262589	0.000986092	0.000633187	0.00122647	0.000830445	0.0124208	0.00773319	0.00953926	0.00141377	0.00368283	0.000607929	0.00120461	0.00262466	0.00234313	0.0475427	0.0320003	0.0376582	0.0612888	0.0237752	0.00532985	0.00493554	0.0449779	0.031634	0.0295683	0.0209471
SRR12479994	0.0113282	0.00712087	0.103744	0.132475	0.0271566	0.0183598	0.0177398	0.00508047	0.0017617	0.0024589	0.00428059	0.0138124	0.00619923	0.010527	0.018991	0.00674989	0.00820456	0.0103443	0.012514	0.0107774	0.00834891	0.0115353	0.00901328	0.00279806	0.00241075	0.000922233	0.000667831	0.000944896	0.00115954	0.012895	0.00585051	0.0107014	0.00177655	0.00446022	0.000698737	0.00124102	0.00207189	0.00205316	0.039485	0.0324321	0.0603635	0.0554934	0.0218983	0.00680765	0.00641735	0.0471493	0.0304236	0.0269827	0.0205252
SRR12479995	0.0118713	0.00681746	0.110278	0.129636	0.0265086	0.0194098	0.0176677	0.00563226	0.00155193	0.00246335	0.003784	0.0131027	0.00575363	0.010779	0.0229948	0.00613603	0.00781226	0.0094031	0.0115491	0.00990241	0.00770375	0.0107722	0.0156792	0.00284083	0.00225069	0.00116488	0.000559686	0.000892548	0.00108508	0.0123086	0.00684336	0.0101032	0.00174543	0.0046349	0.000740623	0.00114067	0.00243663	0.00196302	0.0384403	0.0334638	0.0708803	0.0547133	0.0209827	0.00587264	0.00557499	0.0456471	0.0278136	0.024916	0.0194141
SRR12479996	0.0133957	0.00928541	0.100485	0.136747	0.0298809	0.0229847	0.0213598	0.0066295	0.00142883	0.00318614	0.00393799	0.0133234	0.00535254	0.0112551	0.0239683	0.00641799	0.00793145	0.00942407	0.0111313	0.00994911	0.0077721	0.0115872	0.0115841	0.00286413	0.00245871	0.00113389	0.000676397	0.000866401	0.00131351	0.0135507	0.00863377	0.0106362	0.0036548	0.00917233	0.000596044	0.00105931	0.00257159	0.00235486	0.0390811	0.0299644	0.0492834	0.0539247	0.0221444	0.00446463	0.00499171	0.046027	0.0288939	0.0273334	0.0203898
SRR12479997	0.0139075	0.00938338	0.056345	0.127518	0.0388474	0.0327247	0.0299721	0.00838829	0.00158668	0.00478996	0.00437343	0.0151476	0.00565166	0.0138279	0.0277996	0.00753679	0.00864498	0.0104905	0.0125711	0.0110895	0.008386	0.0137951	0.00674378	0.00325728	0.00299011	0.000944514	0.000773799	0.000999702	0.00120362	0.0118977	0.00715016	0.00937351	0.00293442	0.00646979	0.000671211	0.00114924	0.0020697	0.00233942	0.0443867	0.0309646	0.0260369	0.0618561	0.0255332	0.00467315	0.00481137	0.0457902	0.0347264	0.0337995	0.0222043
SRR12479998	0.0114693	0.00831341	0.179944	0.144954	0.0225428	0.0152336	0.014655	0.00449035	0.00117882	0.00207287	0.00305687	0.0104512	0.0046153	0.00882735	0.0215315	0.00508306	0.00621748	0.0075228	0.00896221	0.00787477	0.00620019	0.00898575	0.0098227	0.0023195	0.00200217	0.00101734	0.000518262	0.000821523	0.000875261	0.0176014	0.00709202	0.0113068	0.00439135	0.00968749	0.000475145	0.00074083	0.00218778	0.0017973	0.0303221	0.0273433	0.0753618	0.0449044	0.0174137	0.00408144	0.00436458	0.0436174	0.0222312	0.0210315	0.016717
SRR12479999	0.0141289	0.00939829	0.0768363	0.129996	0.0321106	0.0253035	0.0228962	0.00702877	0.0015206	0.00336972	0.00405572	0.0140053	0.00570607	0.0122275	0.0281078	0.00702606	0.00834226	0.010011	0.0117241	0.010342	0.00797259	0.012256	0.0115026	0.00304246	0.0027334	0.00115319	0.000644357	0.000938362	0.00124803	0.0139144	0.00784256	0.0104895	0.00344299	0.00811935	0.00060983	0.00105519	0.00252795	0.00235474	0.0403988	0.0292815	0.0485894	0.0569278	0.0233299	0.00467107	0.00499274	0.0477645	0.0308132	0.0288354	0.0212619
SRR12480000	0.0137152	0.010107	0.0992846	0.133423	0.0291352	0.020817	0.0193304	0.00582525	0.00155017	0.00280797	0.0042074	0.0139254	0.00592378	0.0109446	0.0224297	0.00648558	0.00826815	0.00974128	0.0118687	0.0103875	0.00794054	0.0112823	0.00916769	0.003043	0.0023768	0.00104328	0.000697533	0.000819301	0.00129281	0.0145474	0.0083526	0.0114684	0.00471475	0.0110715	0.000653282	0.000995845	0.00244396	0.00218883	0.0376956	0.0289175	0.0504369	0.0549849	0.0230186	0.00533835	0.00575492	0.0486497	0.0291174	0.0271533	0.0211888
SRR12480001	0.0140306	0.0094365	0.0685227	0.127791	0.0321288	0.0246501	0.0231173	0.00653606	0.00166691	0.00355853	0.00429501	0.015051	0.00616182	0.0122927	0.0245087	0.00735975	0.00859678	0.0104208	0.0126206	0.0104987	0.00855468	0.0124144	0.0104728	0.00314204	0.00275559	0.0011124	0.000701227	0.00107158	0.00118842	0.0134102	0.00833476	0.0107435	0.00353099	0.00809685	0.000634668	0.00117565	0.00258462	0.00227472	0.0420868	0.0303492	0.0464322	0.0595761	0.0244507	0.00460183	0.00498032	0.0483678	0.0319212	0.0297322	0.0223457
SRR12480002	0.0136058	0.00910064	0.0568364	0.126975	0.0374401	0.032806	0.0290034	0.00905321	0.00142601	0.00447484	0.00401275	0.0141482	0.00518296	0.0137444	0.0330585	0.00707873	0.00856526	0.00954665	0.0114202	0.0101516	0.00785592	0.013176	0.0148341	0.00310715	0.00286306	0.00121017	0.000704162	0.000925147	0.00107703	0.0124129	0.00761794	0.00909811	0.00208351	0.00552501	0.000715067	0.00107978	0.00289617	0.00251421	0.0445618	0.0322883	0.0368647	0.0585671	0.0239797	0.00385335	0.00380198	0.0459375	0.032372	0.0315956	0.0206153
SRR12480003	0.0131081	0.0089741	0.108759	0.134933	0.029955	0.0218524	0.0202083	0.00627447	0.00143669	0.00304627	0.0038343	0.0129801	0.00530695	0.0111484	0.0244511	0.00624357	0.00754309	0.00914473	0.0109726	0.00953618	0.00745998	0.0110835	0.0103764	0.00280494	0.00244654	0.00117502	0.000593742	0.000969804	0.00117074	0.0142209	0.0077144	0.010851	0.00394049	0.00895986	0.000655352	0.000972089	0.00243223	0.00214232	0.0372985	0.0305678	0.0558213	0.0534946	0.0214308	0.00459771	0.00501461	0.04677	0.0278458	0.0268431	0.0200737
SRR12480004	0.0112706	0.00678498	0.192791	0.142958	0.024442	0.0200157	0.0187909	0.00575239	0.00111069	0.00263565	0.00309559	0.0108408	0.00373842	0.0102336	0.0231227	0.00514581	0.00630936	0.00730058	0.00894908	0.00763182	0.00614577	0.0106113	0.0263837	0.00242209	0.00224264	0.00139608	0.000827766	0.000687001	0.000984936	0.0111681	0.00559788	0.009221	0.00140691	0.00492789	0.000655464	0.000830104	0.00256597	0.00234276	0.0311894	0.0318422	0.0457212	0.0437763	0.0162246	0.00346011	0.00346342	0.0536277	0.0225223	0.0223668	0.018266
SRR12480005	0.0144741	0.0104027	0.079968	0.127065	0.0289581	0.0194889	0.018556	0.00527416	0.00173393	0.00263233	0.00414217	0.0153095	0.00659243	0.0109628	0.0263398	0.00702859	0.0084934	0.0111715	0.0129489	0.0113241	0.008684	0.011647	0.00837185	0.00315847	0.00252909	0.00105999	0.000704793	0.00110644	0.00141292	0.0152532	0.0085387	0.012351	0.00526581	0.0108326	0.000799227	0.00129072	0.00235084	0.00224377	0.0394887	0.0288215	0.0445536	0.0585987	0.0247643	0.00535852	0.00598603	0.050055	0.0310165	0.0280349	0.023289
SRR12480006	0.0134585	0.00946676	0.0360178	0.126806	0.0430703	0.0432612	0.0358776	0.0116302	0.00131783	0.00591413	0.00391314	0.0141284	0.00439918	0.0157378	0.0384621	0.0070797	0.00867487	0.00900067	0.0107332	0.00953095	0.00743911	0.0137977	0.0154519	0.0031117	0.00298103	0.00116354	0.000627185	0.000762303	0.00107004	0.0120966	0.00805786	0.0077691	0.00158687	0.00465763	0.000636681	0.00089795	0.00308136	0.00242747	0.0480924	0.0317479	0.0261603	0.0594267	0.0245738	0.00343595	0.00326802	0.042663	0.0340137	0.0339325	0.0204083
SRR12480007	0.0146006	0.00980126	0.0262835	0.12215	0.0386782	0.0324588	0.0286795	0.00869106	0.00169674	0.00437513	0.0046389	0.016723	0.00643403	0.0142933	0.0276519	0.00794187	0.00958188	0.0115051	0.0137256	0.0119493	0.0090764	0.0136434	0.0100097	0.00351066	0.00297301	0.00103796	0.000736917	0.00109331	0.00120928	0.0129182	0.00817245	0.0101468	0.00290918	0.00728278	0.000794826	0.00125448	0.00263702	0.00249931	0.0481322	0.0311263	0.023152	0.0641488	0.0277364	0.00476581	0.00507539	0.0487325	0.0366024	0.0341079	0.0239569
SRR12480008	0.0135938	0.00890371	0.0688172	0.133629	0.0344244	0.0286363	0.0258587	0.00819693	0.00139964	0.00395916	0.0040484	0.0136865	0.00499276	0.0128862	0.0272979	0.00681418	0.00823413	0.00946192	0.0110549	0.00988873	0.00776411	0.0124326	0.0155287	0.00302354	0.00267673	0.00127936	0.000711695	0.000895594	0.00118308	0.0128533	0.00771236	0.00937714	0.00274364	0.00712247	0.000706736	0.000955692	0.00266629	0.00251765	0.0416695	0.0323388	0.0523869	0.0565706	0.0223869	0.00378292	0.00394881	0.0451934	0.0298994	0.029492	0.0203018
SRR12480009	0.0125774	0.00818863	0.134988	0.136052	0.0263884	0.0184028	0.0174555	0.00542726	0.00144714	0.00249593	0.00363689	0.0128168	0.00547136	0.0103703	0.0201811	0.00602969	0.0074922	0.00950835	0.0109642	0.00965001	0.00746525	0.0106518	0.0109136	0.00285282	0.0023523	0.00102709	0.000549123	0.000822567	0.00110445	0.0135727	0.00698683	0.0107175	0.00310965	0.010921	0.00064164	0.00115021	0.00245287	0.00223633	0.0362053	0.0302561	0.0519427	0.0521615	0.020911	0.0046345	0.00509806	0.0453514	0.0269653	0.0251677	0.0192008
SRR12480010	0.0113949	0.00798444	0.154077	0.151361	0.0241845	0.0194188	0.0173648	0.00551075	0.00124308	0.00259375	0.00323721	0.0108745	0.00444038	0.00986588	0.0225557	0.00537633	0.00646094	0.00763517	0.00899164	0.00798852	0.00638084	0.00991048	0.0129316	0.00247129	0.00211366	0.00113201	0.000485934	0.00075087	0.00100768	0.0141184	0.00697094	0.0103066	0.00304937	0.0120794	0.000635743	0.000731004	0.00253863	0.00200978	0.0326334	0.0301611	0.0657917	0.0467593	0.0181665	0.00404427	0.00422147	0.041727	0.0234975	0.0231636	0.0169207
SRR12480011	0.0132374	0.00825508	0.082232	0.130113	0.0290445	0.0209205	0.0196374	0.00601377	0.0015396	0.0027787	0.00417725	0.0143916	0.00601442	0.0115027	0.0236534	0.00663988	0.00836417	0.0102779	0.0119929	0.0107947	0.00816915	0.0117401	0.0123918	0.00306579	0.00258788	0.00110655	0.000745612	0.00110673	0.00130578	0.0128172	0.00710932	0.0110664	0.00298098	0.00947667	0.000778445	0.00135136	0.00235991	0.00238708	0.0399502	0.0325831	0.054437	0.0562901	0.023313	0.00496662	0.00571897	0.0489683	0.0302692	0.0278015	0.0213914
SRR12480012	0.0142904	0.0104306	0.0525883	0.126073	0.0323157	0.0234277	0.0221543	0.00637178	0.00180339	0.00315684	0.00467625	0.0162976	0.00678792	0.0121641	0.0232004	0.00767671	0.00908057	0.011524	0.0139274	0.0121885	0.00955346	0.0125719	0.00814738	0.00323277	0.00272231	0.00104043	0.000777728	0.00114289	0.0014165	0.0144647	0.0081008	0.011613	0.00429958	0.0128446	0.000934885	0.00137206	0.00217586	0.00228393	0.0432342	0.0298489	0.0281054	0.0630075	0.0270575	0.00641647	0.00669032	0.0505566	0.0341404	0.0317766	0.0245011
SRR12480013	0.0136454	0.009017	0.0689784	0.132681	0.0360289	0.0312849	0.0274851	0.00868387	0.00145424	0.00446031	0.00402069	0.0136273	0.0049001	0.0133985	0.0323212	0.00690659	0.00825164	0.00942856	0.0110661	0.0100975	0.00791702	0.0127739	0.0123331	0.00327469	0.00284619	0.00116289	0.000661172	0.00088532	0.00123928	0.0125349	0.00766243	0.00904954	0.00244528	0.00704569	0.000787305	0.00101238	0.00267507	0.0024788	0.0425611	0.032042	0.0373903	0.0571919	0.0230847	0.00400931	0.00403058	0.0449035	0.031657	0.0304835	0.0204834
SRR12480014	0.0171906	0.0103075	0.0223279	0.122393	0.0324721	0.0229626	0.0216789	0.00550785	0.00221564	0.00289294	0.00471132	0.0160781	0.00742895	0.0139262	0.0278108	0.00908635	0.0104716	0.0129878	0.0153606	0.0141233	0.0118674	0.0143587	0.00567156	0.00361189	0.00277118	0.0011861	0.00105482	0.00130366	0.00212953	0.0137178	0.00722426	0.0101647	0.0032556	0.0095231	0.00094449	0.00126429	0.00188948	0.00238821	0.0480376	0.0344509	0.0176624	0.0653386	0.026628	0.00617581	0.00637327	0.0537838	0.039119	0.0346017	0.025411
SRR12480016	0.0137446	0.00921207	0.0588152	0.130535	0.0333044	0.0254981	0.0235913	0.00691891	0.00174939	0.00353352	0.00439667	0.0157626	0.00652493	0.0125294	0.0243832	0.00730954	0.00886389	0.0111053	0.0131519	0.0114714	0.00872495	0.0127041	0.0105067	0.00313947	0.00271296	0.00104585	0.000660653	0.000935256	0.00130918	0.0126424	0.007914	0.0103165	0.00295948	0.00657141	0.000741485	0.00124054	0.00236175	0.00222662	0.0438953	0.0322606	0.03419	0.0610489	0.0257461	0.00523187	0.00541445	0.0491797	0.033527	0.0307775	0.0230955
SRR12480017	0.0132903	0.00947356	0.0721889	0.134909	0.0325688	0.0252573	0.022827	0.00715135	0.00151859	0.00328852	0.0040279	0.0143162	0.00582276	0.0124282	0.0245611	0.00683061	0.00813737	0.00997635	0.0118916	0.010517	0.00821405	0.0121775	0.0110057	0.00305906	0.00258477	0.00114594	0.000662739	0.000940998	0.00107551	0.0131404	0.0083741	0.0102124	0.00350544	0.00763136	0.000803406	0.00112187	0.00257754	0.00225837	0.0417164	0.0310648	0.0473368	0.0577448	0.0239921	0.00526195	0.00560257	0.047004	0.0309134	0.0290051	0.0214421
SRR12480018	0.0142402	0.0133957	0.123743	0.135926	0.0225037	0.0156536	0.0150487	0.00431467	0.0014469	0.00208895	0.00369555	0.0131715	0.00625696	0.00860328	0.0319263	0.0054216	0.0067058	0.00831949	0.00965523	0.00899123	0.00671293	0.00966038	0.00860575	0.00248657	0.00184769	0.000956891	0.000549946	0.000635364	0.00090553	0.0183702	0.0113397	0.0141329	0.00851272	0.0169207	0.000448605	0.00114235	0.00149454	0.00180838	0.0338572	0.0276632	0.0415229	0.0508966	0.022659	0.0101872	0.00958849	0.047218	0.0256201	0.0236732	0.0215555
SRR12480019	0.0120569	0.00868421	0.126704	0.144924	0.027946	0.0205661	0.0191389	0.00590673	0.00142566	0.00284953	0.00375447	0.0127582	0.00532597	0.0107814	0.0228763	0.00586769	0.00739947	0.00888061	0.0105785	0.00943739	0.00724674	0.0107105	0.0103046	0.00258278	0.00236009	0.00106086	0.000727586	0.000887587	0.00105742	0.0134471	0.00783331	0.0103361	0.00336269	0.0072918	0.000607546	0.00111162	0.00254543	0.00217833	0.0365065	0.0289397	0.0559297	0.0511723	0.0207304	0.00482313	0.00514977	0.0453933	0.0274714	0.0255757	0.0193459
SRR12480020	0.0100989	0.00643431	0.298273	0.101321	0.0226721	0.0133579	0.0126719	0.00377703	0.00121196	0.00165951	0.0030487	0.0107714	0.00465107	0.00783335	0.018661	0.0050487	0.0063598	0.0079717	0.00949726	0.00820865	0.00645818	0.00868465	0.0101901	0.00238823	0.00179901	0.00101771	0.000493376	0.000708092	0.000989516	0.010712	0.00564851	0.00916466	0.00253127	0.00637752	0.000577282	0.00100111	0.00174402	0.00173932	0.0291922	0.0247495	0.0424167	0.0426181	0.0175686	0.0039242	0.00443391	0.0397472	0.0221551	0.0201842	0.0164667
SRR12480021	0.0132837	0.00835948	0.097241	0.148373	0.0301936	0.0220658	0.01993	0.0063067	0.00178466	0.00286295	0.00420003	0.0141775	0.00616666	0.0122968	0.0184633	0.00683799	0.00883258	0.0106514	0.0123805	0.0107749	0.00865886	0.0123882	0.00774784	0.0031046	0.00259003	0.00106645	0.000756575	0.000989366	0.00137763	0.0160768	0.00752493	0.0109667	0.00280231	0.00634699	0.000782719	0.0012794	0.00245989	0.00244	0.0413396	0.0267884	0.0348922	0.0565642	0.0229677	0.00543213	0.00497878	0.0461475	0.0302881	0.0278466	0.0217241
SRR12480022	0.0121149	0.00760496	0.161878	0.138635	0.0254491	0.0184909	0.0165673	0.00526442	0.00133823	0.00250038	0.00331543	0.0114616	0.00498534	0.00970123	0.0295409	0.00565933	0.00699938	0.00848118	0.00983097	0.00852587	0.0067925	0.0100886	0.0107276	0.00257484	0.0021373	0.00111795	0.000563294	0.000885546	0.000890711	0.0146252	0.00676581	0.010718	0.00242939	0.00538827	0.000692518	0.000897415	0.00242967	0.00211564	0.0342662	0.0275832	0.0584649	0.0494464	0.0190087	0.00464534	0.00458077	0.0434868	0.0250226	0.0226973	0.0177664
SRR12480023	0.0131667	0.00860484	0.0477311	0.121266	0.0336197	0.0290038	0.0244322	0.00791288	0.00152625	0.00383151	0.00384986	0.0141696	0.00560174	0.0130382	0.0860109	0.00689862	0.00876739	0.0095826	0.011462	0.0102149	0.00803626	0.0123681	0.0143535	0.00311328	0.0026229	0.00103703	0.000672589	0.000804659	0.00126377	0.0129423	0.00824769	0.00922077	0.00205298	0.00477142	0.000708303	0.00106594	0.00261336	0.00216264	0.0431781	0.0295787	0.0295284	0.0561141	0.0230299	0.00444197	0.0041096	0.0467949	0.0312223	0.029171	0.0214283
SRR12480024	0.011452	0.00753966	0.171447	0.146233	0.024726	0.0182457	0.0163851	0.00531915	0.00127477	0.00238981	0.00304013	0.0109038	0.00461261	0.00971215	0.0256105	0.0052105	0.00658202	0.00773457	0.00945116	0.00841484	0.00657266	0.00973375	0.0113422	0.00232821	0.00202562	0.00110767	0.000497969	0.000638179	0.000925631	0.0142211	0.00735023	0.00974959	0.00258716	0.00706513	0.000536245	0.00101358	0.0025464	0.00180306	0.032594	0.0276924	0.0648079	0.0466004	0.0176959	0.00444923	0.00470149	0.0424771	0.0235492	0.0219088	0.0163889
SRR12480025	0.0121632	0.00810425	0.146698	0.152957	0.025935	0.01915	0.0171974	0.00541205	0.00132335	0.00241729	0.00334873	0.0114061	0.00478862	0.0103832	0.0286849	0.00534789	0.00713214	0.00788924	0.00961803	0.00851366	0.00670206	0.00999608	0.0113403	0.00242416	0.00212413	0.00102802	0.000718042	0.000898901	0.00106202	0.0153611	0.00758855	0.0105684	0.00293759	0.00944528	0.000446084	0.000929308	0.00239908	0.00195097	0.0343996	0.0269344	0.0575691	0.0484079	0.0183861	0.00502863	0.00505884	0.0417635	0.0242945	0.0233586	0.0171966
SRR12480026	0.0106196	0.00777359	0.189644	0.155428	0.0236896	0.0166637	0.0148582	0.00478082	0.00120471	0.00220143	0.0030257	0.0107075	0.00455589	0.00880434	0.0273908	0.00508535	0.00614887	0.00742143	0.0087426	0.0075933	0.00600788	0.00909613	0.00956612	0.00228574	0.00187578	0.000873918	0.000517957	0.000659048	0.00107843	0.0152914	0.00772649	0.0102563	0.003117	0.00886965	0.00054701	0.000834054	0.00217956	0.00177247	0.0309071	0.0253932	0.0585696	0.046282	0.0168578	0.00486165	0.00545461	0.0409758	0.0224732	0.0204761	0.0161306
SRR12480027	0.0109848	0.0072371	0.17406	0.149316	0.0254881	0.0186758	0.0164404	0.00531241	0.00124393	0.00243657	0.0033356	0.0115138	0.00475234	0.00980642	0.0328643	0.00526655	0.00681143	0.00760788	0.00954418	0.008277	0.00641967	0.00961809	0.00911694	0.00247153	0.00194233	0.000978536	0.000654103	0.000656069	0.00104539	0.0134977	0.00753218	0.0101496	0.00274461	0.00707312	0.000596024	0.000984224	0.00240381	0.00192067	0.0332992	0.0268159	0.0490708	0.0483945	0.0185136	0.0049047	0.00513892	0.0413565	0.0241171	0.022359	0.0169706
SRR12480028	0.0127818	0.00809283	0.120467	0.14129	0.0281566	0.021564	0.0193522	0.00603351	0.00144714	0.00268039	0.00368909	0.0122106	0.00499343	0.0108534	0.0331186	0.00602684	0.00756073	0.00900308	0.0106681	0.009273	0.0072392	0.0106894	0.0117727	0.00274303	0.00229875	0.00118027	0.000771103	0.000876768	0.00114435	0.0137418	0.00765612	0.00993269	0.00258032	0.00762916	0.000585142	0.000892163	0.00249431	0.00221466	0.0367829	0.028994	0.0535639	0.0522032	0.0201935	0.0046955	0.00500899	0.0444915	0.0269296	0.0254225	0.0188753
SRR12480029	0.0121051	0.00815873	0.151358	0.13934	0.0260708	0.0189642	0.0169449	0.00526014	0.00139363	0.00246384	0.00352297	0.0118351	0.0051467	0.0101761	0.0273039	0.00577265	0.00723239	0.00842858	0.0105529	0.00900307	0.00716429	0.0101697	0.00988455	0.00251131	0.00219896	0.00104126	0.000748509	0.000784451	0.00111987	0.0141693	0.00783665	0.0104196	0.0030308	0.00806582	0.000594784	0.00115005	0.00251717	0.00199052	0.0347149	0.0277725	0.0561418	0.0501536	0.0197604	0.00453375	0.00461	0.0439462	0.0257007	0.0235565	0.0184695
SRR12480030	0.0134425	0.00904092	0.0492824	0.123505	0.0341991	0.0300487	0.0252981	0.00821656	0.00145365	0.00401803	0.00377817	0.0136417	0.0052259	0.0126362	0.0873086	0.00660916	0.00864372	0.00941601	0.0114056	0.00982002	0.00784466	0.0123228	0.0153713	0.00290834	0.00253235	0.00114462	0.00076008	0.000780361	0.00114876	0.0132512	0.00845188	0.00898141	0.00239389	0.00742526	0.000739889	0.00103287	0.00278974	0.00231399	0.0428413	0.0285781	0.0272112	0.0549527	0.022738	0.00409545	0.00398639	0.0450135	0.0306615	0.0287637	0.02061
SRR12480031	0.0127846	0.00833942	0.116366	0.133327	0.0243725	0.0159709	0.0151826	0.00462806	0.00154148	0.00198307	0.00380003	0.0134921	0.00601383	0.00973705	0.019932	0.005927	0.00754723	0.0100662	0.0117834	0.00996643	0.00779959	0.0104517	0.0153746	0.00267516	0.0021668	0.0011697	0.000664236	0.000847209	0.00116161	0.0126851	0.00764552	0.0111322	0.003547	0.00972646	0.000668278	0.00113573	0.00225804	0.00212427	0.0360219	0.0325878	0.0639066	0.0533428	0.0217739	0.00473209	0.00505072	0.0481698	0.0274436	0.0242634	0.0209832
SRR12480032	0.0120646	0.00823503	0.154211	0.142505	0.0243958	0.0174118	0.0161201	0.00504968	0.0013415	0.00232381	0.0033211	0.0116366	0.00486935	0.00966631	0.0263436	0.00554182	0.00712274	0.00828329	0.0105824	0.00903424	0.00675188	0.00989484	0.011461	0.00250089	0.00205286	0.00112271	0.000709908	0.000750812	0.00116696	0.0143333	0.00794341	0.0104603	0.00321432	0.0111744	0.000682891	0.00100971	0.00242646	0.00218261	0.0336342	0.0276103	0.0589862	0.0490592	0.0190785	0.00449192	0.00492817	0.0432577	0.0246219	0.0228218	0.0178328
SRR12480033	0.0132099	0.00881284	0.0488474	0.119796	0.0320693	0.025986	0.0225534	0.00707705	0.00159237	0.00330737	0.00389439	0.0143534	0.00589564	0.0122061	0.0896497	0.00684205	0.00880103	0.0101575	0.0121497	0.0107098	0.0085386	0.0120853	0.013456	0.00305703	0.00249424	0.0010832	0.000826759	0.000920385	0.00148751	0.0127528	0.00826551	0.00975374	0.00279279	0.0083587	0.000755803	0.00125206	0.00261319	0.00227504	0.0424835	0.0284054	0.0262256	0.056892	0.0237411	0.00454579	0.00500817	0.0464916	0.0308194	0.0282778	0.0218288
SRR12480034	0.0116396	0.00767647	0.126919	0.135702	0.0261287	0.0174594	0.0163387	0.00432585	0.00165236	0.00214586	0.00393957	0.013961	0.00589253	0.0104255	0.0331678	0.00642156	0.00791892	0.00983526	0.0114302	0.0101808	0.0078841	0.0105944	0.00861848	0.00272257	0.00227846	0.0010098	0.000819461	0.000793597	0.00141596	0.0126975	0.0076275	0.0106252	0.00268501	0.00824449	0.00103142	0.00146033	0.00197283	0.00188431	0.0367711	0.0278723	0.0475729	0.0560586	0.0217605	0.00540396	0.00576695	0.0465268	0.0281094	0.0247396	0.0199929
SRR12480035	0.0133068	0.00894252	0.134106	0.137666	0.0270296	0.0196138	0.0178719	0.00569359	0.00143373	0.00251843	0.00369	0.0126134	0.00521762	0.0103147	0.0284116	0.00589036	0.00739893	0.00894283	0.0106661	0.00946693	0.00736789	0.0107364	0.00990758	0.00276019	0.00232913	0.00108827	0.000680798	0.000798697	0.000972232	0.0152011	0.0081539	0.0107326	0.00357874	0.0133877	0.000574087	0.00100783	0.00274859	0.00209404	0.0357081	0.0275629	0.0505415	0.0514771	0.0204485	0.00423946	0.00445616	0.0442133	0.02617	0.024667	0.0186233
SRR12480036	0.0126366	0.00834748	0.112574	0.142251	0.0274491	0.0198563	0.0183198	0.00560564	0.00148792	0.00261542	0.00373334	0.0128041	0.0053046	0.0107479	0.0329783	0.00625029	0.00765157	0.00922585	0.0110854	0.00991186	0.00764365	0.0111077	0.0107063	0.00285231	0.00224253	0.00118282	0.000726346	0.000785893	0.00119067	0.0149719	0.00774059	0.0106371	0.00316401	0.0123382	0.000758943	0.00105872	0.00256551	0.0023755	0.0362459	0.0291621	0.0503219	0.0523122	0.0208044	0.004822	0.00502166	0.0453844	0.0271952	0.0257876	0.0191386
SRR12480037	0.0133427	0.00931515	0.0960551	0.131435	0.0255775	0.016927	0.0164373	0.0049494	0.00155286	0.00244022	0.00381713	0.0136383	0.00579587	0.010139	0.0209629	0.0062633	0.00761246	0.00970167	0.0117745	0.0101962	0.00788715	0.0107239	0.00960061	0.0025613	0.00231757	0.00102363	0.000971335	0.00113327	0.00131756	0.0166815	0.00750426	0.0136823	0.00487427	0.0134176	0.000879236	0.00113412	0.00194594	0.00195956	0.0372797	0.0506978	0.0280274	0.0558202	0.0232293	0.00536918	0.00631166	0.0453384	0.0284264	0.0249782	0.0214755
SRR12480038	0.0135512	0.00914541	0.128209	0.142519	0.0288985	0.0205842	0.0198299	0.0059651	0.00151679	0.0028664	0.00395731	0.0134111	0.00545512	0.0112461	0.0221153	0.00638461	0.00777496	0.00990038	0.011866	0.0102711	0.00788522	0.0115557	0.00834568	0.00301673	0.00243827	0.00102849	0.000823627	0.000926298	0.00135523	0.0148304	0.00749091	0.0106045	0.00405018	0.00981059	0.00107732	0.00103003	0.0021049	0.00241685	0.0372553	0.0271565	0.0341027	0.0535632	0.0220332	0.00424394	0.00448941	0.0470544	0.0284239	0.0264453	0.0206674
SRR12480039	0.013643	0.00959252	0.0930876	0.144778	0.0280113	0.0199131	0.0195786	0.00564961	0.00159372	0.00278269	0.00414342	0.0137727	0.00570134	0.0109749	0.0223511	0.00670576	0.00803816	0.0100825	0.0119521	0.0105554	0.00833379	0.0117088	0.0104147	0.00289978	0.00255911	0.00112045	0.00087903	0.00119122	0.00142622	0.0157202	0.00771566	0.0105721	0.00426328	0.0103938	0.00104426	0.00117303	0.00219291	0.00235235	0.0372992	0.0278514	0.0516309	0.0542916	0.0225962	0.00474853	0.00476812	0.0490321	0.0294179	0.0274764	0.0212878
SRR12480040	0.0139016	0.00975071	0.0930414	0.15683	0.0313972	0.0241517	0.0227313	0.00685316	0.00141247	0.00334651	0.00384891	0.0125688	0.00502572	0.0121495	0.0272336	0.00682722	0.00773574	0.00929001	0.0108865	0.00960217	0.00768583	0.0120985	0.0111062	0.00301016	0.00280723	0.00120144	0.000943973	0.00120348	0.00135385	0.0145187	0.00777145	0.0102767	0.0038215	0.0083071	0.000902008	0.00097452	0.00246441	0.00239147	0.0375853	0.0308064	0.0392826	0.0535691	0.0214112	0.0037485	0.00396233	0.0460252	0.028584	0.0273964	0.020241
SRR12480041	0.0141954	0.0106362	0.100159	0.150151	0.0291223	0.0215684	0.0203781	0.00590133	0.00151765	0.0029618	0.00391762	0.0130076	0.00538251	0.0111809	0.0214512	0.00667717	0.00773716	0.00954621	0.0115626	0.00991588	0.00774378	0.0117164	0.00837106	0.00283969	0.00261205	0.00111334	0.00100132	0.00125351	0.00148004	0.0202573	0.00871356	0.0115909	0.00578798	0.0135735	0.0012719	0.00100619	0.0021735	0.00245516	0.0373587	0.0324419	0.0277306	0.0529875	0.0216965	0.00510114	0.0052031	0.0449028	0.0286014	0.0270745	0.0208094
SRR12480042	0.0120756	0.00791575	0.138639	0.128691	0.0248659	0.0165699	0.0153627	0.00481651	0.00149297	0.00202811	0.00379154	0.0130583	0.00577286	0.00958859	0.0186407	0.00591874	0.00745838	0.00933044	0.0114132	0.00959836	0.00760915	0.0102621	0.0107751	0.0026495	0.0021566	0.00120736	0.000728042	0.000970994	0.00104306	0.0135342	0.00698429	0.010752	0.00314466	0.0073266	0.000729636	0.00118232	0.00211342	0.00207211	0.0358894	0.0310854	0.0636507	0.0518469	0.0206906	0.00504724	0.00527795	0.0458855	0.0269665	0.0240034	0.0195676
SRR12480043	0.0120709	0.00894582	0.165927	0.156919	0.0227843	0.0161711	0.0155982	0.00465186	0.00121978	0.00240196	0.00351447	0.0115441	0.00498095	0.00921105	0.0210851	0.00558746	0.00642346	0.00834544	0.00992754	0.00881123	0.0066035	0.00961396	0.00851245	0.00239313	0.00218328	0.000825983	0.000717936	0.00091419	0.00104895	0.0226821	0.00669033	0.0117125	0.00422022	0.0113321	0.000764619	0.00104078	0.00190098	0.00199884	0.0317656	0.0275171	0.0480483	0.0474455	0.0186876	0.00455623	0.00513978	0.0416289	0.0240839	0.0221725	0.0186266
SRR12480044	0.0133756	0.00909273	0.0735044	0.132445	0.034673	0.030797	0.0267212	0.00855834	0.00143238	0.00427114	0.00401769	0.0136609	0.00511199	0.0131982	0.0316822	0.00694529	0.00822735	0.00927621	0.0112491	0.00997406	0.00762171	0.0126281	0.0115427	0.00305486	0.0027279	0.00120938	0.000776864	0.00089291	0.00114664	0.0128082	0.00780414	0.00947602	0.00251269	0.00758653	0.000756036	0.00099937	0.00294197	0.00249694	0.0426038	0.0302957	0.0403892	0.0561099	0.0227841	0.00414602	0.00402503	0.0459757	0.0309905	0.0296536	0.019904
SRR12480045	0.0140585	0.00946845	0.0465105	0.12407	0.0353647	0.0291928	0.0257703	0.00792153	0.00168966	0.00396862	0.00454313	0.0162144	0.00648398	0.0133167	0.0296116	0.00761677	0.00923629	0.0112242	0.0133152	0.0114856	0.00875703	0.0133576	0.00905018	0.00321008	0.00284589	0.00105898	0.000825919	0.00103903	0.00135279	0.0130647	0.00801155	0.0105534	0.00288048	0.00755999	0.000835169	0.0012697	0.00285596	0.0024494	0.0460689	0.0303087	0.0273844	0.0626094	0.0263913	0.0045727	0.00484368	0.0490545	0.0347491	0.0323248	0.0232627
SRR12480046	0.0116483	0.0101046	0.157758	0.14298	0.0249771	0.0199389	0.0182136	0.0059611	0.00120671	0.00283956	0.00320698	0.0114832	0.00485303	0.00977086	0.0252281	0.00532618	0.00595994	0.00753371	0.00896111	0.00802863	0.00569447	0.00929632	0.00913644	0.00242726	0.00216569	0.00089259	0.000469697	0.000652681	0.000940773	0.018297	0.00839441	0.0112736	0.0046384	0.0127444	0.000643917	0.000906421	0.00243465	0.00171938	0.0323221	0.0274354	0.0607278	0.0470264	0.0189708	0.00449926	0.00472723	0.0415906	0.0239371	0.0229822	0.0172795
SRR12480047	0.0134461	0.00937402	0.0392231	0.125976	0.0372031	0.0313358	0.0281231	0.00869127	0.00160757	0.00431684	0.00439472	0.0162431	0.00625661	0.0134698	0.0281219	0.00757738	0.0090446	0.0109477	0.013111	0.011459	0.0087421	0.0135594	0.0108813	0.00329812	0.00292326	0.00105051	0.000703186	0.000947234	0.00134342	0.0122624	0.00774439	0.00994685	0.00248991	0.00610513	0.000681543	0.00118198	0.00261651	0.00236151	0.0470141	0.0321215	0.0269467	0.0639333	0.0262868	0.00489196	0.00498105	0.048024	0.0357959	0.0324098	0.0232062
SRR12480048	0.0140663	0.0102102	0.0515776	0.132951	0.0401211	0.0368337	0.0315858	0.0099724	0.00125366	0.00498468	0.00397836	0.0139159	0.00521712	0.0135727	0.0461426	0.00666798	0.00834548	0.00843408	0.0107231	0.00877837	0.00763345	0.0125183	0.0100547	0.00251368	0.00290699	0.00107229	0.000909571	0.000639072	0.00100998	0.0125998	0.0107131	0.00893002	0.00371666	0.00721438	0.00052457	0.000815598	0.00220233	0.00211597	0.0458214	0.0296578	0.0202626	0.0576431	0.0241296	0.00427731	0.00353835	0.045814	0.0323482	0.031083	0.0193624
SRR12480049	0.0139227	0.00965432	0.0673033	0.132518	0.033178	0.0263252	0.0241826	0.00736118	0.00155425	0.00364847	0.00422337	0.0145953	0.00611189	0.0123694	0.0260311	0.00704858	0.00844842	0.00996619	0.012221	0.0103442	0.00829593	0.0125443	0.00972438	0.00307965	0.00265536	0.00107176	0.000508572	0.000954737	0.00120095	0.0126894	0.00760298	0.0106044	0.00352191	0.00827721	0.000775726	0.00115741	0.00244073	0.00225411	0.0420103	0.0315399	0.0419633	0.0590111	0.0243291	0.00502515	0.00523584	0.0464526	0.031798	0.0295609	0.0217489
SRR12480050	0.0141841	0.00945396	0.0403249	0.126264	0.0359045	0.0282441	0.0256738	0.00783923	0.00183462	0.00389141	0.0046995	0.0163769	0.00675971	0.0133325	0.030896	0.0078673	0.00949861	0.0114828	0.0138021	0.011907	0.00937842	0.013555	0.00933327	0.00342473	0.00298309	0.00103329	0.000717724	0.0010854	0.00144392	0.0125923	0.00731834	0.0102047	0.00272125	0.00717084	0.000728035	0.00127375	0.00259255	0.00235951	0.046261	0.0304773	0.0243091	0.0637151	0.0267725	0.00502491	0.00524912	0.048861	0.0354621	0.0327271	0.0240582
SRR12480051	0.0141029	0.00885662	0.0813628	0.127303	0.0252633	0.0134338	0.014143	0.00402869	0.00189019	0.00174858	0.0044877	0.0162081	0.00775706	0.0100819	0.0210705	0.00711723	0.00874594	0.011969	0.0136305	0.0118481	0.00950913	0.0113412	0.00878834	0.00322154	0.00242428	0.000977416	0.000689979	0.00114595	0.00132827	0.0159928	0.00837772	0.0135105	0.00422997	0.00916539	0.000735529	0.00128641	0.00236221	0.00224019	0.0397008	0.0298617	0.0502337	0.0612405	0.0260756	0.00563492	0.00684287	0.0529945	0.0314208	0.0270439	0.0234263
SRR12480052	0.0144345	0.00971829	0.0355788	0.126347	0.0379791	0.032361	0.0288134	0.00871335	0.00164425	0.00454401	0.00446387	0.015749	0.00609383	0.014002	0.0281566	0.00765419	0.00921166	0.0109156	0.0129344	0.0112337	0.00876514	0.0135448	0.0117402	0.00329696	0.00296443	0.00109866	0.000753291	0.000965468	0.0013382	0.0124671	0.00798241	0.00965692	0.00259216	0.00669655	0.00069963	0.00122792	0.00278686	0.00238586	0.0466028	0.0317893	0.0264459	0.0626658	0.0261428	0.00457413	0.00483281	0.0479351	0.0353898	0.0332735	0.0231285
SRR12480053	0.0115721	0.00826375	0.103201	0.138442	0.0357771	0.0320168	0.0274625	0.00884482	0.00127539	0.00424487	0.00381884	0.0128147	0.00438997	0.0134602	0.0325325	0.00636212	0.00797705	0.00873765	0.0106468	0.0091285	0.0072635	0.0124636	0.0103	0.0027948	0.00271205	0.00111652	0.000882219	0.000847609	0.00117626	0.0110627	0.00701471	0.00945271	0.00163426	0.0057572	0.000814905	0.00104183	0.00293378	0.00234652	0.0413886	0.033665	0.0373136	0.0550234	0.0211627	0.00441409	0.00410531	0.0410165	0.0300033	0.0292974	0.0181943
SRR12480055	0.0127023	0.00951606	0.130387	0.149895	0.0254221	0.0191288	0.0178705	0.0056907	0.00132182	0.00260541	0.00332627	0.0118021	0.00506801	0.00989501	0.023425	0.00556068	0.00695447	0.0080528	0.00984083	0.00864631	0.00669558	0.0103052	0.0115722	0.00266811	0.00216289	0.00105032	0.000505322	0.00079719	0.00110739	0.014833	0.00789983	0.0107185	0.00415643	0.00897236	0.000619773	0.000857199	0.00238054	0.00184775	0.033775	0.0284952	0.0707066	0.0490373	0.019521	0.00435234	0.00479526	0.0448759	0.0248627	0.0237118	0.0179412
SRR12480056	0.0141143	0.00915586	0.0575803	0.125477	0.0335751	0.0253706	0.0233743	0.00707854	0.00171636	0.00346149	0.00450266	0.0157931	0.00651949	0.0125771	0.0239255	0.00744102	0.00911343	0.0111674	0.0131308	0.0117263	0.00901531	0.0129311	0.010781	0.00329657	0.00283848	0.00108823	0.000827346	0.00109202	0.00140997	0.0127321	0.00750096	0.0104976	0.00303984	0.00759074	0.000762077	0.0013231	0.0025652	0.00263725	0.0445362	0.0315541	0.0341996	0.0624505	0.0253674	0.00477243	0.00491901	0.0491747	0.0337305	0.0311781	0.0231604
SRR12480057	0.0135554	0.00917762	0.0904569	0.129216	0.0284791	0.0208353	0.0197936	0.00586489	0.0015382	0.00295136	0.00398256	0.0141299	0.00616877	0.0110816	0.0229042	0.00666321	0.00806088	0.0102845	0.0120023	0.0101322	0.00800714	0.0114302	0.0122057	0.00300054	0.00252803	0.0011202	0.000619672	0.00109544	0.00136675	0.0128888	0.00746299	0.0111838	0.00339979	0.00804514	0.000647332	0.00108911	0.00242441	0.002379	0.0393584	0.0320124	0.0571535	0.0564537	0.0229669	0.00447617	0.00479019	0.0480631	0.0292526	0.0274625	0.0209962
SRR12480058	0.0140732	0.00965231	0.0438784	0.128818	0.0381585	0.0335139	0.0297236	0.00925256	0.00153188	0.00466288	0.00427911	0.0147937	0.00561868	0.0140483	0.0300381	0.00750838	0.0087818	0.0101721	0.012083	0.0106496	0.00828801	0.0134322	0.012281	0.00321842	0.00307034	0.00115658	0.000741375	0.000970915	0.00126767	0.0121958	0.00791869	0.00915289	0.00237109	0.00667541	0.000764904	0.00104051	0.00270772	0.0024788	0.0456642	0.0321399	0.0294187	0.0613968	0.0248338	0.00428344	0.00452255	0.0457426	0.0343737	0.0331079	0.0216757
SRR12480059	0.0144417	0.00970042	0.0234066	0.120186	0.0348839	0.0258211	0.0236681	0.0068374	0.00205941	0.0035366	0.00503245	0.0181139	0.00779503	0.0130321	0.0245676	0.00839443	0.0101646	0.0130961	0.0153323	0.0130995	0.0104347	0.0136141	0.00793301	0.00361214	0.00300867	0.000952805	0.000796088	0.00115879	0.00156305	0.0129011	0.0073467	0.0117704	0.00309582	0.00693375	0.000754211	0.00144565	0.0024156	0.00240899	0.0487996	0.03126	0.0196115	0.0686028	0.0294264	0.00555142	0.00607784	0.051995	0.0380462	0.0336145	0.0261229
SRR12480060	0.0142768	0.00945821	0.0453249	0.124639	0.0363486	0.030426	0.0270976	0.00860196	0.00159029	0.00418291	0.00438745	0.0155904	0.00593067	0.0134924	0.0292184	0.00731376	0.00897909	0.010626	0.0128978	0.0110791	0.00853927	0.0132246	0.0119193	0.0032629	0.00296694	0.0010668	0.000726435	0.000989558	0.00114248	0.0130053	0.00797038	0.00999102	0.00265485	0.00690368	0.000739789	0.00111952	0.00280014	0.00254917	0.0455564	0.0311901	0.0321439	0.0616408	0.0257247	0.00447466	0.00494046	0.0483325	0.0343691	0.0318466	0.0228102
SRR12480061	0.0139642	0.00938761	0.0593887	0.12847	0.0346261	0.029012	0.0258779	0.00817679	0.00160534	0.0039487	0.00405307	0.0144686	0.00568511	0.013057	0.028737	0.00741752	0.00868584	0.010262	0.0124295	0.0106832	0.00813197	0.0130618	0.0122547	0.00317583	0.00281033	0.00112284	0.000680973	0.000956099	0.00107899	0.0134292	0.00800675	0.00985602	0.00284173	0.0074752	0.000824744	0.00103129	0.002611	0.00244003	0.0437015	0.03154	0.0383961	0.0588348	0.0243841	0.00440906	0.00462744	0.0472948	0.0321724	0.0306716	0.0221226
SRR12480062	0.013488	0.00939373	0.0853935	0.13589	0.031749	0.0238935	0.02213	0.00674158	0.00155259	0.00345044	0.00403057	0.0138479	0.00561955	0.0118922	0.0246988	0.00671299	0.00821687	0.00975555	0.0116211	0.0100549	0.00803031	0.0119389	0.0116969	0.003095	0.00255561	0.00108376	0.000686327	0.000969587	0.00121254	0.013274	0.00838922	0.0102038	0.00355147	0.00941642	0.000695908	0.00110212	0.00259543	0.00242857	0.0399693	0.0295843	0.0484002	0.0556068	0.0226809	0.00473236	0.00505417	0.0475141	0.0294464	0.0282573	0.0211351
SRR12480063	0.0124382	0.00826176	0.137275	0.137527	0.0250725	0.017691	0.016712	0.00514525	0.00147137	0.0023098	0.00354015	0.0124614	0.00533324	0.00985042	0.0207286	0.00575731	0.00719561	0.008972	0.0104297	0.00918657	0.00716611	0.0104289	0.0106354	0.00255565	0.00215172	0.00107947	0.000574461	0.000863723	0.00110442	0.0144481	0.00738815	0.0112384	0.0037714	0.0101533	0.000727977	0.00100323	0.00226551	0.0022814	0.0343661	0.0285115	0.0698331	0.0503562	0.0200467	0.00426636	0.00496358	0.0454358	0.0253458	0.0243922	0.0185968
SRR12480064	0.0136771	0.00961747	0.109126	0.135908	0.0302637	0.0227867	0.0211853	0.00654226	0.00142958	0.00312093	0.00367135	0.0128899	0.00521836	0.0111587	0.0270474	0.00624327	0.00770122	0.00920402	0.010688	0.00949921	0.00742383	0.0113899	0.00925242	0.00290811	0.0025306	0.00116286	0.000619391	0.000926043	0.00107597	0.0156092	0.00819388	0.0106882	0.00410459	0.00893356	0.00060859	0.000944438	0.00248657	0.00221692	0.0372874	0.0284867	0.0553244	0.0528997	0.0215668	0.00422242	0.00454562	0.0455901	0.0277756	0.0267631	0.0195699
SRR12480065	0.0112226	0.00717355	0.113628	0.118365	0.0269508	0.016518	0.0156156	0.00421891	0.00182913	0.00199251	0.0044373	0.0149691	0.00680718	0.0109119	0.0198214	0.0071573	0.00860323	0.0113852	0.0134974	0.0117593	0.00908405	0.0109368	0.00863345	0.00290679	0.00247156	0.00105364	0.00125004	0.00158288	0.00173374	0.0105211	0.00510357	0.0130082	0.00217115	0.00784673	0.001776	0.00160717	0.00205034	0.00198428	0.0410686	0.0412214	0.0356707	0.0580475	0.024161	0.00703055	0.00635012	0.046309	0.0324001	0.0275889	0.0220715
SRR12480066	0.0138587	0.00923829	0.0458815	0.125362	0.0378587	0.0320709	0.0284058	0.00878029	0.00154232	0.00443149	0.00441487	0.015089	0.00569362	0.0137742	0.0275906	0.00736605	0.00889507	0.0103274	0.0123445	0.0110485	0.00843382	0.0133708	0.0117225	0.00328265	0.00287179	0.00111088	0.000731107	0.00095199	0.00119176	0.0124846	0.00781242	0.00954437	0.00235288	0.00586678	0.00074807	0.00112424	0.00277956	0.00241756	0.0459309	0.0319147	0.0327598	0.0618536	0.0255704	0.00432411	0.00439557	0.0471855	0.0342943	0.0322959	0.0223899
SRR12480067	0.0135533	0.00908002	0.0937614	0.13238	0.0285839	0.0204627	0.0193747	0.00593729	0.00149752	0.00292544	0.00405594	0.0136176	0.00587006	0.0108966	0.023512	0.0064219	0.00787364	0.00979331	0.0113856	0.00992564	0.00799704	0.011194	0.0124326	0.00299229	0.00242449	0.00108058	0.000656801	0.0010067	0.00104517	0.013468	0.00826677	0.0111618	0.00344069	0.00898996	0.000724118	0.000998742	0.00239691	0.00213598	0.0384514	0.0300826	0.0620241	0.0553074	0.0226634	0.00446095	0.00479712	0.04835	0.0286624	0.0267262	0.0207006
SRR12480068	0.0117887	0.00868439	0.135	0.125129	0.0199147	0.0101902	0.010469	0.00301695	0.00172707	0.00120494	0.00370128	0.0134511	0.00643434	0.00795581	0.0145914	0.00608939	0.00730111	0.0102135	0.0125244	0.0103819	0.00806176	0.00923839	0.00798014	0.00255897	0.00200735	0.000786768	0.000671854	0.000851489	0.00109887	0.0157751	0.00840235	0.012542	0.00457787	0.00796664	0.000725337	0.0013316	0.00196597	0.0017611	0.0352384	0.0304171	0.0618921	0.054337	0.0224195	0.0066867	0.00693594	0.0476216	0.027172	0.0231254	0.0216037
SRR12480069	0.0132625	0.00904605	0.133626	0.141953	0.0240303	0.0167272	0.015401	0.0049524	0.00143446	0.00209476	0.00342813	0.0120309	0.00516206	0.00967686	0.0186637	0.00584304	0.00714215	0.00920193	0.011225	0.00895296	0.00708062	0.00999856	0.0130653	0.00263988	0.00221411	0.00107952	0.000577441	0.000849037	0.00110888	0.0148749	0.00887655	0.0117817	0.00433614	0.00779212	0.000705954	0.00098009	0.00247998	0.00208968	0.0354143	0.0299756	0.0672225	0.0525048	0.0201306	0.00436812	0.00461561	0.045523	0.0254143	0.0236754	0.0198163
SRR12480070	0.0137119	0.00919593	0.0405396	0.123406	0.0378699	0.0316015	0.0265771	0.00868363	0.00168094	0.00423378	0.00431238	0.0156972	0.00611421	0.0137593	0.028733	0.00765685	0.0095849	0.0110193	0.0131018	0.0113297	0.00871042	0.0136604	0.0114336	0.00345055	0.00288724	0.00105065	0.000706887	0.00101835	0.00131319	0.0131566	0.00802496	0.00997912	0.00220784	0.00485554	0.000813529	0.00129356	0.00265892	0.00236549	0.0487791	0.0315508	0.0263416	0.0632612	0.0265164	0.00478356	0.00467525	0.0488676	0.0353975	0.0326212	0.0239101
SRR12480071	0.0118849	0.00791114	0.142498	0.139174	0.0257435	0.0193576	0.0171511	0.00551666	0.00126352	0.0025709	0.00334659	0.0112118	0.00457765	0.0099677	0.0219359	0.00535418	0.00670873	0.00808913	0.00963694	0.00843424	0.00664358	0.00981568	0.0144788	0.00245447	0.00204467	0.00122089	0.000717405	0.00078237	0.00104565	0.0136391	0.00741454	0.00999707	0.00263229	0.00945117	0.000740596	0.000928757	0.00254779	0.00197882	0.0335631	0.0298287	0.0758983	0.0481379	0.0185887	0.00428941	0.00431659	0.0427311	0.0239266	0.0223014	0.0174406
SRR12480072	0.0109336	0.00695987	0.211297	0.129748	0.0195876	0.0135605	0.0126928	0.00396206	0.00114734	0.00180539	0.00286328	0.00956698	0.00403214	0.00818412	0.0157995	0.00474845	0.00584497	0.00728597	0.00861604	0.00732683	0.00578498	0.00843533	0.0121513	0.00210474	0.00184527	0.00104274	0.000564183	0.000752882	0.000843175	0.0138999	0.00669272	0.0104848	0.00282265	0.00554451	0.000555849	0.000857967	0.00238046	0.00185384	0.0287819	0.029412	0.092225	0.0440166	0.0154735	0.00361628	0.0038321	0.0407368	0.0203509	0.019085	0.0151644
SRR12480073	0.00857714	0.00545174	0.302564	0.129508	0.0173488	0.0131947	0.0119156	0.00381316	0.000788796	0.00177097	0.00213159	0.00705437	0.00290695	0.00758318	0.0189482	0.00364753	0.00435687	0.00495062	0.00611667	0.00552285	0.00413894	0.0067313	0.0115884	0.00168061	0.00147325	0.00095572	0.000495057	0.000519038	0.000634467	0.0182364	0.00414052	0.00927237	0.00222839	0.00612228	0.000504308	0.000589133	0.00214384	0.00153991	0.023734	0.0269581	0.0945705	0.0322899	0.0113567	0.00284862	0.00284354	0.0347293	0.0155881	0.0154868	0.0106385
SRR12480074	0.0102771	0.00623919	0.184988	0.127744	0.0217819	0.0166651	0.0150679	0.00522998	0.00102877	0.00226141	0.00270111	0.00911008	0.00361568	0.00889855	0.0186256	0.00462843	0.00571002	0.00642469	0.00790485	0.00704546	0.00536643	0.00860262	0.0175893	0.00203755	0.00188178	0.00127914	0.000560141	0.000610384	0.000818309	0.0117494	0.00494935	0.00953767	0.00206137	0.00549482	0.00046325	0.000687534	0.00243738	0.00200937	0.0297903	0.0354774	0.109881	0.0422737	0.0147521	0.00305898	0.00293575	0.0405267	0.020382	0.0196358	0.0139159
SRR12480075	0.0129254	0.00950591	0.0826177	0.123886	0.0279137	0.0179337	0.0169179	0.00466455	0.00178431	0.00216426	0.00434731	0.0138745	0.00589591	0.0105744	0.0224451	0.00694835	0.00834592	0.0105395	0.0130539	0.0110386	0.0083839	0.0115435	0.00924776	0.00272559	0.00249529	0.00118491	0.000830601	0.00131822	0.00115881	0.0132254	0.00576521	0.0125773	0.00588413	0.0142924	0.000806921	0.00136627	0.00177975	0.00211983	0.039231	0.0400193	0.0511717	0.0540076	0.0221394	0.00898446	0.00863777	0.0499014	0.0308367	0.0278067	0.0209463
SRR12480076	0.0117348	0.0073685	0.139	0.125582	0.0284993	0.0216894	0.0194428	0.00616732	0.00138676	0.00288181	0.00361478	0.0120106	0.00470521	0.0111847	0.0210231	0.00605373	0.00734559	0.00853475	0.0105254	0.00907989	0.00704576	0.0107243	0.0118212	0.00270032	0.00235846	0.00125753	0.000662414	0.00084575	0.00104694	0.0132888	0.005554	0.00997486	0.00218629	0.0056644	0.000702559	0.000974276	0.00285639	0.00230905	0.0376595	0.0304671	0.0712647	0.0498659	0.0191143	0.00406117	0.00406868	0.0454211	0.0265085	0.0251364	0.0175414
SRR12480077	0.0124411	0.00846689	0.0656169	0.129778	0.0324026	0.0243392	0.0221104	0.00688189	0.00173253	0.0030474	0.00427454	0.0142798	0.00574031	0.0125026	0.0235478	0.00720491	0.008706	0.0105275	0.0126665	0.0108941	0.00849811	0.0125963	0.0106455	0.00302302	0.00272118	0.00116217	0.000872224	0.00107185	0.00132235	0.0119044	0.00604037	0.010408	0.00262538	0.00682065	0.000841309	0.00126134	0.0028492	0.00247352	0.04345	0.0363376	0.0557	0.0583039	0.0232103	0.00502386	0.00482851	0.0488227	0.0317943	0.0293842	0.0214184
SRR12480078	0.0119327	0.0089508	0.164473	0.121778	0.0216583	0.0137625	0.0131868	0.00398916	0.00136402	0.00184758	0.00323431	0.01107	0.0049421	0.00915055	0.0219276	0.00566304	0.00646492	0.00847758	0.0101329	0.00900505	0.00661981	0.00913298	0.0128194	0.00250853	0.00205039	0.00118461	0.000712409	0.000856486	0.00117107	0.0171229	0.00571648	0.0120437	0.00452647	0.0116568	0.000769016	0.00115495	0.00195276	0.00209955	0.034201	0.0298542	0.0712262	0.0452061	0.0176223	0.00588553	0.00609988	0.0471234	0.0237217	0.0220419	0.0174144
SRR12480079	0.0117308	0.00811733	0.102602	0.13099	0.028138	0.0201625	0.0186206	0.00572132	0.00152	0.00261726	0.00381669	0.0128	0.00517643	0.0109365	0.0215291	0.00637558	0.00762628	0.00916798	0.0114405	0.00989314	0.00741959	0.010931	0.0120967	0.00273923	0.00238315	0.00125115	0.00068217	0.000946458	0.00120292	0.0126753	0.00558418	0.0112733	0.00276256	0.00732134	0.00070277	0.0010186	0.00257062	0.00228518	0.0387522	0.0412668	0.0734359	0.0519253	0.0204245	0.00481704	0.00454249	0.0475754	0.0276555	0.0259322	0.0189657
SRR12480080	0.0113081	0.00736831	0.169665	0.137437	0.0267952	0.0209308	0.018788	0.00597982	0.00115867	0.00287598	0.00312044	0.0101686	0.00386236	0.011072	0.0217892	0.00520147	0.00629997	0.00707522	0.0091149	0.00784746	0.00588293	0.00981361	0.0127509	0.00237115	0.0021052	0.00119091	0.000668898	0.000837345	0.000996097	0.015386	0.00534695	0.0123748	0.00246393	0.00730378	0.000587711	0.000669042	0.00285281	0.00218597	0.034825	0.0285605	0.0784977	0.0439741	0.0164148	0.00374374	0.00367684	0.041423	0.0227068	0.0226625	0.0149214
SRR12480081	0.0121149	0.00790234	0.118898	0.132712	0.0281573	0.0203046	0.0184075	0.00580125	0.00138579	0.00264374	0.00378776	0.0121965	0.0049165	0.0108909	0.0213705	0.00612509	0.00736938	0.0090572	0.0108335	0.00917658	0.00718129	0.0107099	0.0120947	0.00273627	0.00238694	0.0011858	0.000819234	0.000977709	0.00112099	0.0125049	0.00580524	0.0113497	0.00305598	0.00835202	0.000708236	0.00104957	0.00274482	0.0023445	0.0372803	0.0331135	0.0742045	0.0497589	0.0196156	0.00469495	0.0047526	0.0462703	0.0267358	0.0250292	0.0182214
SRR12480082	0.0133081	0.00931576	0.0961794	0.12812	0.0282978	0.0197419	0.0181652	0.00557606	0.0015987	0.0026277	0.00392624	0.0138353	0.0058831	0.0108584	0.0213115	0.0063016	0.00812828	0.00982263	0.012099	0.0105042	0.00816707	0.0110855	0.0113174	0.00278402	0.00233639	0.00114535	0.000769025	0.000890242	0.0013381	0.0137884	0.00840612	0.0114745	0.00384581	0.0114766	0.000909024	0.00117483	0.00254738	0.00224283	0.0381932	0.0317513	0.0588976	0.0558496	0.0226212	0.00544478	0.00553418	0.0465887	0.0286989	0.0262763	0.0210044
SRR12480083	0.0123941	0.00819641	0.125152	0.135189	0.0258483	0.0187971	0.0174142	0.00549441	0.00142468	0.00236576	0.00349567	0.0116942	0.00484802	0.0107797	0.0200699	0.00587844	0.00716387	0.00866834	0.0107458	0.00919691	0.00694981	0.0104039	0.0130702	0.00256717	0.00227972	0.0013236	0.000656723	0.000838033	0.00116107	0.0134038	0.00592122	0.0118588	0.00302314	0.00851502	0.00086811	0.00109848	0.00306483	0.00231737	0.0374042	0.0280464	0.0845752	0.04945	0.0190314	0.00420709	0.00411082	0.0459759	0.0252294	0.0241304	0.0177517
SRR12480084	0.0103466	0.00772864	0.18113	0.137544	0.0204294	0.0150838	0.0136867	0.00458493	0.000960263	0.00215876	0.00254707	0.00837649	0.0035806	0.00832208	0.0216332	0.00436862	0.00529081	0.00624953	0.00797887	0.00659334	0.00515034	0.00773083	0.0185881	0.00188682	0.00174483	0.00104015	0.000632981	0.000573874	0.000899713	0.011281	0.00497437	0.0098666	0.00490723	0.0151564	0.000643016	0.000676001	0.0027165	0.00185761	0.0294037	0.0302345	0.111688	0.0372299	0.014001	0.00449632	0.00421897	0.0400836	0.0192219	0.0183858	0.0136794
SRR12480085	0.0115504	0.00779845	0.12741	0.137172	0.0290243	0.0229863	0.0205833	0.00662955	0.00124646	0.00317927	0.00333649	0.0110131	0.00419434	0.011074	0.0231454	0.00578087	0.00683363	0.00786001	0.00978369	0.00836878	0.00649221	0.0104928	0.0135946	0.00249573	0.00229657	0.00122897	0.000654481	0.000774469	0.000932457	0.0128654	0.00597184	0.00905688	0.00281276	0.00834127	0.00065011	0.000847502	0.00305675	0.00233286	0.0372049	0.0301773	0.081654	0.0470572	0.0179942	0.00418141	0.00404087	0.0435101	0.0254832	0.024898	0.0166461
SRR12480086	0.0129831	0.00869357	0.0815487	0.128965	0.0305189	0.0224032	0.0202684	0.00626547	0.00159214	0.00278741	0.00403971	0.013289	0.00541481	0.0117324	0.0216279	0.006924	0.0082515	0.00978619	0.0120629	0.0103869	0.00787778	0.0118332	0.0121903	0.00291448	0.00258193	0.00126371	0.000862662	0.000913629	0.00129822	0.0125228	0.0061123	0.0100761	0.00316074	0.00833943	0.000900231	0.00123911	0.00300078	0.00257661	0.0403346	0.0303747	0.0763619	0.0540539	0.0217371	0.00447393	0.00438386	0.0488147	0.0291573	0.0279565	0.0197462
SRR12480087	0.0128958	0.00898987	0.0936191	0.133982	0.0312753	0.0225964	0.0208112	0.00631556	0.00164342	0.0031879	0.00410947	0.0135723	0.00565653	0.0119761	0.0221944	0.00691454	0.00833075	0.0101617	0.012242	0.0106647	0.0083508	0.0118819	0.0110705	0.00296319	0.00262036	0.0011521	0.000863091	0.00107064	0.00133541	0.0126549	0.00579394	0.010769	0.00286181	0.00758445	0.000775287	0.0013505	0.0029931	0.00251469	0.0417595	0.0295765	0.0509194	0.0553296	0.0220915	0.00515165	0.00452114	0.0481464	0.0299859	0.0280941	0.0204243
SRR12480088	0.0120505	0.00850554	0.131058	0.135363	0.032225	0.025875	0.0240429	0.00715163	0.0012855	0.00391083	0.00372587	0.010734	0.00406352	0.0120569	0.0249315	0.00626777	0.00753892	0.00852958	0.0102236	0.00934698	0.00680044	0.0128208	0.00751659	0.00258742	0.00276019	0.00103448	0.000929584	0.00109621	0.00103955	0.0138254	0.00558273	0.00907371	0.0024762	0.00675846	0.000679337	0.000851137	0.00226902	0.0021733	0.0391637	0.0310619	0.0548115	0.0485578	0.0179135	0.00430712	0.00371329	0.0416274	0.0279154	0.0278827	0.017506
SRR12480089	0.0126913	0.0088557	0.075967	0.13286	0.0364824	0.0294948	0.026402	0.0082909	0.00147482	0.00416089	0.0039153	0.0131378	0.00488829	0.0132094	0.0274903	0.00700813	0.00830115	0.00953305	0.0116573	0.0101577	0.00789948	0.0129087	0.010083	0.00284908	0.00282987	0.00116698	0.000754833	0.00105267	0.00106432	0.0116047	0.00596381	0.00898169	0.00219654	0.00594885	0.000726046	0.000963305	0.00279369	0.00261594	0.0433971	0.0313674	0.0436237	0.0556469	0.0222559	0.00478858	0.00438851	0.0455506	0.0313999	0.0309735	0.0200995
SRR12480090	0.0130983	0.00883814	0.0455489	0.129014	0.0344282	0.0239621	0.0215661	0.00628966	0.0019817	0.00312775	0.00485917	0.016252	0.00683696	0.0124939	0.0236354	0.00798312	0.00954803	0.0121608	0.014699	0.0125547	0.00976054	0.0134258	0.00880542	0.00328683	0.00286691	0.00108227	0.000963042	0.00113211	0.00150632	0.0118425	0.0063489	0.0105898	0.00257027	0.00671277	0.000956405	0.00152346	0.00252576	0.00273822	0.045605	0.031148	0.0333579	0.062739	0.0261516	0.0059044	0.00550051	0.0508219	0.0345499	0.0317806	0.0239036
SRR12480091	0.0124676	0.00855558	0.0630372	0.131685	0.0335474	0.0246295	0.0220978	0.00683637	0.00163549	0.00316981	0.00418997	0.0139976	0.00557209	0.0123377	0.0235215	0.00699927	0.00851846	0.0101868	0.0127166	0.01061	0.00844984	0.0122514	0.0110328	0.00293284	0.00268441	0.00122781	0.000919364	0.0010507	0.00116722	0.0119795	0.00587575	0.00967317	0.00245079	0.00676583	0.000942931	0.00125603	0.00339131	0.00239528	0.0430666	0.0304287	0.0676714	0.0555738	0.0227652	0.00538009	0.0049874	0.0486875	0.030828	0.0288347	0.0205234
SRR12480092	0.0155831	0.010944	0.0490101	0.119072	0.0286844	0.0151925	0.015756	0.00442689	0.00213862	0.00191633	0.00503258	0.017641	0.00810695	0.0110059	0.0196675	0.00783322	0.00953432	0.0132593	0.0155094	0.0132566	0.0102776	0.0125189	0.00758687	0.0035199	0.00268016	0.000926175	0.000829833	0.00120373	0.0015115	0.0157073	0.00910951	0.0136841	0.00564404	0.0134506	0.000937234	0.00151356	0.00216469	0.00245588	0.042443	0.028364	0.035422	0.0649962	0.0287458	0.006236	0.00687713	0.0551436	0.0345819	0.029622	0.0268942
SRR12480093	0.0144049	0.0097824	0.0320246	0.117978	0.0329677	0.0231075	0.0218836	0.00615955	0.00192169	0.00320729	0.0047051	0.01689	0.00733851	0.0122367	0.0490345	0.00775626	0.00944996	0.0123333	0.0147283	0.0126061	0.00973442	0.012995	0.00793928	0.00339769	0.0029003	0.000973168	0.00092189	0.00129511	0.00160648	0.0138717	0.00788072	0.0112588	0.00368588	0.00931085	0.000989803	0.00133027	0.00234686	0.00238696	0.044674	0.0289817	0.0229823	0.0641688	0.0279342	0.00533022	0.00596373	0.0528631	0.0359872	0.0315353	0.0253691
SRR12480094	0.0150425	0.0110257	0.0493589	0.124473	0.0330373	0.0246627	0.0232335	0.00660871	0.00171757	0.00341678	0.0044328	0.0157279	0.00659556	0.0124132	0.0347155	0.00730624	0.00869951	0.0111256	0.0131001	0.0116063	0.00894433	0.0127983	0.00834952	0.00321668	0.00286206	0.00104092	0.00103407	0.00122933	0.00147221	0.0152031	0.00916278	0.0115742	0.00490779	0.0128949	0.00117392	0.00123422	0.00245073	0.00248516	0.042532	0.0287989	0.0280045	0.0613547	0.026474	0.00484828	0.00524116	0.0502716	0.0334266	0.0302686	0.0240354
SRR12480095	0.0148377	0.0106671	0.032905	0.117529	0.0310337	0.0204418	0.0199532	0.00547002	0.00205234	0.00280485	0.00503483	0.0179861	0.00803785	0.0118773	0.0363364	0.00792929	0.00956257	0.0130863	0.0152913	0.0132619	0.0102515	0.0130161	0.0057246	0.00348168	0.00296016	0.000873762	0.000992144	0.00147645	0.00182747	0.0150689	0.0083345	0.0123321	0.00550172	0.0114471	0.00122396	0.00149398	0.00221172	0.00245255	0.0442342	0.0280528	0.0215745	0.0653421	0.029202	0.00578378	0.00658294	0.0542036	0.0363278	0.0315853	0.027226
SRR12480096	0.0145727	0.0100323	0.0654952	0.121924	0.0298894	0.019764	0.0193086	0.00561335	0.00187492	0.00267062	0.00460791	0.0159755	0.0069266	0.0114729	0.0305911	0.0074099	0.0089495	0.0116413	0.0138398	0.0119941	0.00950534	0.0123443	0.00819046	0.00335381	0.00271014	0.00100544	0.000912889	0.00125411	0.00156753	0.0156091	0.00844566	0.0120197	0.00457145	0.012446	0.00101604	0.0012762	0.00236544	0.00241632	0.0410497	0.028049	0.0347672	0.0605439	0.0263383	0.00547048	0.00573566	0.0518278	0.0328729	0.0292592	0.0243932
SRR12480097	0.0140231	0.00971341	0.0591467	0.121984	0.0314783	0.0226912	0.0214963	0.00649692	0.00175935	0.00314896	0.00447117	0.0154082	0.00652986	0.0120131	0.0357508	0.00730432	0.00874594	0.0112536	0.0131977	0.0114322	0.00906363	0.0124772	0.00879974	0.0032056	0.00274479	0.00103219	0.000948882	0.00114239	0.00143971	0.0147358	0.00784862	0.0111527	0.00467296	0.0115819	0.00104479	0.00118957	0.00247423	0.00248395	0.0417042	0.0289609	0.0349475	0.0603627	0.0256383	0.00505502	0.00564828	0.0519254	0.0331072	0.0295446	0.0239767
SRR12480098	0.0145491	0.0098419	0.0472812	0.12114	0.0332493	0.0241173	0.0225537	0.00665082	0.00183859	0.0033016	0.00465386	0.01623	0.00672801	0.0124051	0.0340316	0.00763205	0.00915385	0.0116479	0.0137694	0.0121649	0.00939907	0.0131266	0.00783232	0.00335974	0.00295489	0.00100694	0.00086614	0.00121135	0.00156588	0.0143461	0.0080042	0.0113501	0.00384607	0.0100224	0.000995828	0.00136955	0.00238475	0.00247589	0.0438093	0.0291075	0.0283307	0.0631111	0.0269115	0.00523112	0.00574296	0.0526399	0.0344781	0.0313374	0.0242383
SRR12480099	0.0140529	0.00930926	0.0470125	0.1213	0.0330512	0.0251637	0.0231164	0.00685942	0.00177776	0.00335582	0.00466199	0.0158314	0.00663329	0.0125748	0.0467059	0.00761137	0.00905406	0.0114702	0.0137411	0.0121732	0.00931305	0.0129762	0.00835	0.00333074	0.00291872	0.00103515	0.000859259	0.00119643	0.00148412	0.0136664	0.00746901	0.0108874	0.00319648	0.0101306	0.000970075	0.00128145	0.00238389	0.00245421	0.0439052	0.0290095	0.0257685	0.0621756	0.0264069	0.00499826	0.00535161	0.0505175	0.0340286	0.0306958	0.0235651
SRR12480100	0.0140434	0.0101041	0.0552416	0.123897	0.0335698	0.0256442	0.0233857	0.00732652	0.0016883	0.00358239	0.0046408	0.0150993	0.00629502	0.0125658	0.0473423	0.00759652	0.00894631	0.0110412	0.0131272	0.0114928	0.00885681	0.0128563	0.00761786	0.00333983	0.00275117	0.00102166	0.000813656	0.00118475	0.00150343	0.0148133	0.0084764	0.0107433	0.00384318	0.0100069	0.000880719	0.00117488	0.00252644	0.00257054	0.0428386	0.0280491	0.0250531	0.0597866	0.0256168	0.00514071	0.00521627	0.0486498	0.0333625	0.0307625	0.023221
SRR12480101	0.0146916	0.0106259	0.0797053	0.121368	0.0308281	0.0210188	0.0204643	0.00570878	0.00179569	0.00275521	0.00449012	0.0153636	0.00665169	0.0115276	0.0369557	0.0072613	0.00881998	0.0112705	0.0131202	0.0118001	0.0092051	0.012394	0.00630343	0.00311407	0.00283406	0.000983994	0.000977407	0.00134486	0.0015769	0.0157706	0.00848087	0.0115043	0.00531029	0.0130282	0.00129243	0.00130085	0.0022411	0.00232917	0.0402638	0.0266092	0.025053	0.0589904	0.0259788	0.00564848	0.00572371	0.0496756	0.0326807	0.0294125	0.0236684
SRR12480102	0.0144249	0.0102351	0.0484664	0.126302	0.0346057	0.0254065	0.0239852	0.0070975	0.00172218	0.00367748	0.00465151	0.0153226	0.00609667	0.0126264	0.0458514	0.00749	0.00907988	0.0109644	0.0132767	0.0112894	0.00901758	0.0130933	0.00777659	0.00328533	0.0030148	0.00103768	0.0010102	0.00125369	0.00153382	0.0147433	0.00818675	0.0105684	0.00406791	0.0112143	0.00117587	0.00130037	0.00249842	0.00252336	0.0431083	0.028289	0.0257594	0.0598895	0.0252933	0.00519326	0.00529935	0.0484496	0.0334071	0.0308258	0.0232535
SRR12480103	0.0146871	0.010031	0.0697513	0.125783	0.0278964	0.0173625	0.0171777	0.00506161	0.0019039	0.00217621	0.00459529	0.0158688	0.00706522	0.0106954	0.0219043	0.00719857	0.00884983	0.0117657	0.0135577	0.0119726	0.00917654	0.0116901	0.010524	0.00318593	0.00250797	0.00103347	0.000844005	0.0011184	0.00142155	0.0151014	0.00902324	0.0123809	0.00461244	0.0160234	0.000842361	0.00138886	0.00226614	0.00238412	0.0408089	0.0300348	0.0427096	0.0593595	0.0255961	0.00605544	0.00639558	0.0511681	0.0315967	0.028144	0.0240893
SRR12480104	0.0139274	0.00954768	0.0663983	0.123878	0.0321979	0.0222924	0.0213283	0.00621072	0.00180647	0.00319585	0.00461661	0.015319	0.00641335	0.0121122	0.0332725	0.00742105	0.00881578	0.0114836	0.0132545	0.0119057	0.00914163	0.0129208	0.00787709	0.00323527	0.00281266	0.00102988	0.00120261	0.00133599	0.00168147	0.0148035	0.00735148	0.0108555	0.00357041	0.0137647	0.00143887	0.00144584	0.00228664	0.00259589	0.0418819	0.028329	0.0315696	0.0591903	0.0251806	0.0054357	0.00573603	0.0491632	0.0332063	0.0297856	0.0230837
SRR12480105	0.0147471	0.0103069	0.0608265	0.120244	0.0311126	0.0189831	0.0186776	0.00535911	0.00196482	0.0025517	0.0049941	0.0167636	0.00738755	0.0115018	0.0271847	0.00749385	0.00928277	0.0122983	0.0144544	0.0127056	0.0101693	0.0128073	0.00585839	0.00327944	0.00280354	0.000892178	0.00119312	0.00167681	0.00203866	0.0156175	0.00794927	0.0120491	0.00456534	0.0154235	0.00147061	0.00152757	0.00205267	0.00261496	0.0421711	0.0272684	0.0235367	0.06179	0.0272089	0.00671963	0.0072623	0.0516836	0.0342242	0.0308265	0.0250725
SRR12480106	0.0144664	0.0110446	0.0941343	0.119274	0.0262299	0.01482	0.0148729	0.00376978	0.00200152	0.00190314	0.0045213	0.0162735	0.00772745	0.0104853	0.0238488	0.00724391	0.0087917	0.0118006	0.0144079	0.0121789	0.00941945	0.0114704	0.00524942	0.00312705	0.00239108	0.00073442	0.00108332	0.00147356	0.00155852	0.017877	0.00806165	0.01327	0.00660338	0.0187072	0.00154876	0.00151114	0.00222195	0.00216347	0.0386061	0.0268949	0.0206907	0.0601853	0.0272276	0.00733035	0.00778791	0.0508279	0.0326544	0.027139	0.0250853
SRR12480107	0.0142822	0.0091004	0.0368494	0.116132	0.0326418	0.0231748	0.0216095	0.00638988	0.00191837	0.0031279	0.00524848	0.017125	0.00749543	0.012216	0.042868	0.00804107	0.00949947	0.0128787	0.0151005	0.0132204	0.0102414	0.0133148	0.00614788	0.00348262	0.00295998	0.000891306	0.00122103	0.0014259	0.00173376	0.0132276	0.00671089	0.0114346	0.00324815	0.00939317	0.00130302	0.00165295	0.00226973	0.0024089	0.0463723	0.0290305	0.0171039	0.0657026	0.0289475	0.00552036	0.00603625	0.0524114	0.0367275	0.0319917	0.0257244
SRR12480108	0.0147688	0.0111893	0.0828504	0.123902	0.029181	0.0188268	0.0184701	0.00494937	0.00186667	0.00260095	0.00461877	0.0156014	0.00685619	0.0109393	0.0264917	0.00705511	0.00851684	0.0114621	0.013288	0.012195	0.00919702	0.0122766	0.00608255	0.00307871	0.00259165	0.000905991	0.00121485	0.0016061	0.00177548	0.0179623	0.00854644	0.0125382	0.00626528	0.0147702	0.00158179	0.00132026	0.00221772	0.00235664	0.0395845	0.0267141	0.0264554	0.060089	0.0265814	0.00641933	0.0066915	0.0491288	0.0323835	0.028403	0.0244032
SRR12480109	0.0139023	0.00995655	0.0665652	0.130849	0.0327962	0.0236848	0.0220434	0.00651416	0.00174625	0.00327722	0.00467883	0.0154709	0.00624246	0.0125093	0.0348525	0.00738219	0.00870694	0.0112242	0.0127948	0.0114425	0.00919913	0.012993	0.00728323	0.00321901	0.00285819	0.00101816	0.00106443	0.00134249	0.00159854	0.0152473	0.00747978	0.0108255	0.0038629	0.0148738	0.00117906	0.00126633	0.0024385	0.00249788	0.0412038	0.0276857	0.0252994	0.0585239	0.0250989	0.00564708	0.00578492	0.0485626	0.0325769	0.0306829	0.0227921
SRR12480110	0.0121505	0.00749809	0.104811	0.144626	0.0286461	0.020472	0.0189147	0.00542475	0.00171385	0.00260457	0.0043566	0.0136387	0.00561857	0.0112666	0.0224721	0.00655758	0.00792293	0.00990433	0.0118115	0.0103736	0.00818843	0.011237	0.0126367	0.00289181	0.00262822	0.00117229	0.00104911	0.00120547	0.00150183	0.0110604	0.00607695	0.00978707	0.00190318	0.0058156	0.00115536	0.00142902	0.00225742	0.00250462	0.0370633	0.0380539	0.0488198	0.0519142	0.0209628	0.00604541	0.00556112	0.0476376	0.0286446	0.026936	0.0196711
SRR12480111	0.012262	0.00717016	0.100216	0.139605	0.0287064	0.0199793	0.0179865	0.00519603	0.00165474	0.00250916	0.00421334	0.0136093	0.00560077	0.0108499	0.0217018	0.0065204	0.00801286	0.00960417	0.0117512	0.0102401	0.00823544	0.011029	0.0140307	0.00285232	0.00260753	0.00124216	0.00113427	0.00132461	0.00155957	0.0115313	0.00578974	0.0124256	0.00183272	0.00576853	0.0013403	0.00149223	0.00233738	0.00249625	0.037327	0.0488105	0.0510699	0.0508384	0.0206548	0.00571927	0.00526706	0.0494714	0.0280584	0.0264596	0.0193518
SRR12480112	0.0132216	0.00758246	0.0819904	0.133695	0.0270899	0.0172469	0.0170026	0.00453763	0.00191125	0.00214866	0.00468782	0.0148266	0.0064402	0.0110425	0.0214651	0.00701484	0.00852907	0.0111839	0.0133141	0.011287	0.0091073	0.011533	0.0197993	0.00318754	0.00284839	0.00129045	0.0016518	0.00172557	0.00182316	0.0119225	0.00652201	0.0117328	0.0021043	0.00705316	0.00178664	0.00176943	0.00203416	0.00237342	0.0382265	0.0378521	0.0462383	0.0542796	0.0222979	0.00618573	0.00582785	0.0544822	0.0302379	0.0274377	0.0218546
SRR12480123	0.0112349	0.00734415	0.137786	0.144651	0.0274367	0.0220302	0.0198983	0.00586418	0.00122885	0.0029086	0.0034101	0.0115554	0.00441285	0.0106846	0.023169	0.00555524	0.0068585	0.00753054	0.00924804	0.00825145	0.00664899	0.0102258	0.01468	0.0024142	0.00236697	0.00124146	0.00112622	0.0011359	0.00124831	0.0120551	0.00608831	0.00980404	0.00183388	0.00640502	0.00128686	0.00120396	0.00263148	0.00218512	0.0337253	0.0362479	0.0736592	0.0451426	0.0176965	0.00421407	0.00418838	0.0446079	0.0244852	0.0239471	0.0161525
SRR12480137	0.0120901	0.00847825	0.163099	0.133753	0.021999	0.0157631	0.0146583	0.00434749	0.00118167	0.00210162	0.00292645	0.0105588	0.0044807	0.00880358	0.019812	0.00501543	0.00614421	0.00757268	0.00880257	0.00776102	0.0061	0.0089089	0.0144377	0.00236607	0.00185706	0.00122355	0.000574696	0.000740096	0.000803672	0.0146651	0.00759719	0.0108468	0.00385119	0.00792625	0.000602102	0.000847545	0.0025735	0.00196526	0.0309968	0.0319639	0.0965626	0.0461324	0.0175365	0.00376	0.0040624	0.042632	0.0218613	0.0203506	0.0168203
SRR12480141	0.0149238	0.0105952	0.0543612	0.125733	0.0332239	0.0239469	0.0229918	0.00662562	0.00186202	0.00341134	0.00454795	0.0154932	0.00682542	0.0124522	0.0369804	0.00746318	0.00885246	0.0112429	0.0135678	0.0117881	0.00890898	0.0133521	0.00701144	0.00322033	0.00281862	0.0010592	0.00114189	0.00157161	0.00161665	0.0153858	0.00863798	0.0108825	0.0050828	0.0135279	0.00141517	0.0011762	0.00250709	0.00246715	0.0413829	0.0284331	0.0251331	0.0603032	0.0256443	0.0053098	0.00529581	0.0479925	0.0333995	0.0300853	0.0240229
SRR12480142	0.0146096	0.0100388	0.0384911	0.122314	0.0353922	0.0270264	0.0252808	0.00771082	0.00182867	0.00394639	0.00472957	0.0159157	0.00660334	0.0133073	0.0445455	0.00788743	0.00916623	0.0117538	0.0138336	0.0121695	0.00927018	0.0140893	0.006705	0.0032702	0.0031211	0.00102057	0.00183131	0.00182846	0.00228891	0.0133348	0.00733804	0.0100352	0.00368832	0.0119102	0.00226616	0.00137919	0.00224031	0.00284081	0.0439026	0.0296369	0.0201097	0.0611533	0.0257496	0.00521867	0.00507593	0.0494769	0.0342414	0.0327927	0.0234034
SRR12480143	0.0134176	0.00969654	0.114409	0.139643	0.0276367	0.0181404	0.0175561	0.00515105	0.00176117	0.00251859	0.00434408	0.013844	0.00637902	0.0104999	0.025606	0.00655454	0.00801833	0.0101213	0.0127332	0.0105621	0.00839645	0.0116146	0.00609135	0.00285433	0.00271314	0.00087454	0.00165844	0.0017359	0.00214229	0.0171271	0.0068267	0.0113325	0.00488834	0.0165808	0.00225263	0.0012339	0.00203703	0.00225022	0.036295	0.0261495	0.036889	0.0529168	0.0219462	0.00600502	0.00543636	0.0453656	0.0291675	0.0262788	0.0215818
SRR12480144	0.0142566	0.00935505	0.0302365	0.120891	0.0369327	0.027979	0.0258726	0.00770609	0.00186015	0.00411708	0.00491077	0.0163991	0.00685856	0.0136682	0.0454779	0.00799991	0.00945718	0.012	0.0145148	0.0126449	0.00960773	0.0143773	0.00616058	0.00338134	0.00329123	0.00104863	0.0017642	0.00172453	0.00203211	0.0129296	0.00673277	0.00975508	0.00288785	0.0116202	0.00205534	0.00150936	0.00241501	0.00263576	0.045338	0.0299535	0.0170492	0.0629268	0.0261585	0.00566788	0.00490001	0.0487035	0.0353789	0.0333929	0.0241079
SRR12480145	0.0136799	0.00944444	0.0215014	0.116994	0.0389994	0.0346913	0.0308307	0.00955798	0.00153221	0.00510485	0.00417462	0.0147454	0.00549571	0.0143632	0.0908494	0.00746055	0.00869427	0.00997961	0.0120713	0.010795	0.00832408	0.0139571	0.00783087	0.00324362	0.00319448	0.00107202	0.00149653	0.0016362	0.00182189	0.0121251	0.00694636	0.00819625	0.00237801	0.00889143	0.00183844	0.00123064	0.00245891	0.00258332	0.0446764	0.0290975	0.015542	0.0584267	0.0240214	0.00419824	0.00387577	0.044051	0.033779	0.0333365	0.0215296
SRR12480146	0.0134696	0.0100995	0.127018	0.135184	0.0239916	0.014786	0.0153712	0.00440105	0.00163504	0.00210509	0.00394047	0.0136835	0.00631395	0.00951511	0.0213269	0.00623491	0.00758724	0.0102161	0.0117519	0.0101723	0.00783409	0.010228	0.00691332	0.00291566	0.00222715	0.000941683	0.000677475	0.00108066	0.0013941	0.0185457	0.00794111	0.012866	0.00579402	0.0153039	0.000633181	0.00110367	0.00235111	0.00209362	0.0341559	0.0267366	0.0504732	0.0521693	0.0227567	0.00501602	0.00567218	0.0471158	0.0276437	0.0250087	0.0212512
SRR12480147	0.0141962	0.00989471	0.0747371	0.13598	0.0313504	0.0219257	0.0210993	0.00600911	0.0016908	0.00303692	0.00440608	0.0149368	0.00633299	0.0115099	0.0354043	0.00713357	0.0083596	0.0109436	0.0128623	0.0108842	0.00895353	0.012342	0.0072926	0.0031361	0.00267903	0.00107318	0.000783704	0.00104965	0.00139658	0.0151009	0.00816291	0.0117498	0.00439033	0.011353	0.000875535	0.00111132	0.00220102	0.00225309	0.0397963	0.0280897	0.0316377	0.0573604	0.024579	0.00497985	0.00496253	0.0478366	0.0313879	0.0291392	0.0227344
SRR12480148	0.012	0.00738235	0.171055	0.134723	0.0244077	0.0199553	0.0177521	0.00587728	0.00103065	0.00265361	0.00267945	0.010015	0.00397673	0.00983762	0.0235076	0.00487348	0.00633384	0.00676286	0.00801411	0.00733514	0.00581288	0.0095719	0.0187662	0.00236208	0.00197049	0.00126167	0.000536204	0.000720028	0.000843857	0.0130672	0.00767455	0.00977418	0.00238047	0.00526737	0.000481073	0.000697442	0.00256009	0.0022408	0.0322811	0.0316109	0.0849992	0.0455541	0.0163934	0.00261271	0.00301927	0.0409892	0.0215669	0.0214525	0.0154599
SRR12480149	0.014674	0.0102808	0.0532561	0.130836	0.0327303	0.0233438	0.0217492	0.00620947	0.00177273	0.00332124	0.0045718	0.0154421	0.00652411	0.0122489	0.0438136	0.00735161	0.00888816	0.0109308	0.0131323	0.0116162	0.00903789	0.0126939	0.00696157	0.00338011	0.00272155	0.00105667	0.000856358	0.00112845	0.0014492	0.0148291	0.00892431	0.010946	0.00448277	0.0132608	0.000841807	0.00118544	0.00232616	0.00251853	0.0413415	0.0280944	0.025692	0.0598831	0.0258005	0.00531786	0.00564415	0.048711	0.0332095	0.0305614	0.0233367
SRR12480150	0.0144558	0.00962629	0.0293412	0.114013	0.0330487	0.025141	0.0229985	0.00668351	0.00176439	0.00337835	0.00459663	0.0165839	0.00706416	0.0123497	0.0792444	0.00769504	0.00924968	0.011806	0.0141723	0.0118056	0.00952812	0.0129753	0.00704581	0.00331935	0.00294178	0.000950556	0.000832228	0.00112602	0.00134051	0.0135249	0.00774311	0.0107834	0.00361073	0.00966628	0.000865486	0.00142939	0.00214833	0.00236159	0.0435476	0.0285606	0.0175448	0.0613215	0.0268908	0.00504952	0.00557985	0.049121	0.0344416	0.0309041	0.0248058
SRR12480151	0.0153987	0.0103216	0.0402561	0.119415	0.0314824	0.0211163	0.020916	0.00556005	0.00199814	0.00292378	0.00495234	0.0174332	0.00765254	0.0114988	0.0453644	0.00781939	0.00932895	0.0126523	0.0149429	0.0128232	0.00964709	0.0129217	0.00627654	0.00324817	0.00292336	0.000965585	0.000799141	0.00124913	0.0017801	0.01507	0.00850261	0.0116812	0.00479995	0.0120496	0.000781495	0.00148477	0.00213743	0.0023999	0.0433273	0.0283609	0.0215154	0.0641606	0.0277813	0.00564216	0.00610719	0.0518605	0.0350008	0.0304748	0.0257505
SRR12480152	0.0145097	0.00956642	0.0504187	0.125285	0.0336277	0.0244642	0.0227739	0.00682046	0.00191202	0.00336143	0.00495286	0.0162355	0.00671905	0.0128192	0.0300677	0.0078914	0.00935655	0.0118995	0.0141077	0.01251	0.00948602	0.0133077	0.00695903	0.00335834	0.00296401	0.00101822	0.000951104	0.00131295	0.00158864	0.0145709	0.0076451	0.011175	0.00336734	0.0146233	0.00116057	0.00140015	0.00237226	0.00256016	0.0438121	0.0287551	0.0210292	0.0625168	0.0265137	0.00560228	0.00563291	0.0497537	0.0351724	0.0317619	0.0238613
SRR12480153	0.0146278	0.0102909	0.0949125	0.126051	0.0268611	0.0191737	0.0179019	0.00545588	0.00149391	0.00247516	0.00363005	0.0141341	0.00629361	0.0103176	0.0220926	0.00629007	0.00774532	0.00978525	0.0116367	0.0101465	0.00771772	0.0108471	0.0120892	0.00282597	0.00228231	0.0011244	0.00060169	0.00093622	0.00120362	0.0150831	0.00949811	0.0124715	0.00501806	0.00990462	0.000713474	0.000989174	0.00259286	0.002323	0.0379918	0.0312939	0.063763	0.0550738	0.0233552	0.00409684	0.00481013	0.0502199	0.027965	0.0252907	0.0219568
SRR12480154	0.0136327	0.0100175	0.0826777	0.127113	0.0292097	0.0182942	0.0175426	0.00516166	0.00179462	0.00239741	0.00457516	0.0158427	0.00696075	0.0107349	0.0252591	0.00731606	0.00872282	0.0112599	0.0133937	0.0116676	0.00928162	0.0117764	0.0070216	0.00303362	0.00259161	0.00090315	0.00114246	0.00129319	0.00166034	0.0180749	0.00830568	0.0125741	0.00457597	0.0225838	0.00141977	0.00150907	0.00188515	0.00246736	0.0398752	0.0264183	0.0237478	0.0597686	0.0258318	0.00698798	0.00743595	0.0509062	0.0319356	0.0283754	0.0237735
SRR12480155	0.0138049	0.00954397	0.0878828	0.130616	0.0309241	0.0227879	0.0210688	0.00629366	0.00168556	0.00314388	0.00430307	0.0146745	0.0063332	0.0118432	0.0298785	0.00695469	0.00839296	0.0104432	0.0122839	0.0109373	0.0086291	0.0121106	0.0084423	0.00311456	0.00263082	0.00100847	0.000778101	0.00114266	0.00140304	0.0152327	0.00778972	0.0111718	0.00388576	0.0121363	0.000942809	0.00116608	0.00226955	0.00240199	0.0401231	0.0283607	0.0306328	0.0576009	0.0244015	0.00514255	0.00553871	0.0476138	0.0315651	0.0288771	0.0220322
SRR12480156	0.01276	0.00994556	0.124094	0.144817	0.0267434	0.0186154	0.0178309	0.00504412	0.00149457	0.00262923	0.00392289	0.0129439	0.00574107	0.0104788	0.0293463	0.00612968	0.00732109	0.00918035	0.0110174	0.00987594	0.0073399	0.0105651	0.00846704	0.00272447	0.0023704	0.000954293	0.000827403	0.000952976	0.00131715	0.0198282	0.00780224	0.0119939	0.00473414	0.0190942	0.00101512	0.00121291	0.00226551	0.00211611	0.0353351	0.0272001	0.0335581	0.0520066	0.0219742	0.00574554	0.00580019	0.0442445	0.0272836	0.0252992	0.020211
SRR12480157	0.0137288	0.00938127	0.0374362	0.121235	0.0353317	0.0291721	0.0259837	0.00796524	0.00172379	0.00392792	0.00456714	0.0156464	0.00641578	0.013375	0.0623643	0.00761658	0.00904209	0.011108	0.013014	0.0114929	0.00870358	0.0134355	0.00829466	0.00317225	0.00298593	0.00103087	0.000983002	0.00114034	0.00146083	0.0132353	0.00771593	0.0100327	0.00309077	0.0100711	0.00103466	0.00124669	0.00250521	0.00239395	0.0448647	0.0285275	0.019005	0.0606012	0.025896	0.00460942	0.00489757	0.0476909	0.0344517	0.0313099	0.0229858
SRR12480158	0.0141902	0.0100796	0.0288381	0.120245	0.0333226	0.0242574	0.0226022	0.00656166	0.00197337	0.00335254	0.00512435	0.0172106	0.00758731	0.0127268	0.0423167	0.00794772	0.00996361	0.0126719	0.0147404	0.0131206	0.00991148	0.0136769	0.00556861	0.00346613	0.00302036	0.000858868	0.0011141	0.00141864	0.00176865	0.0145015	0.00755974	0.0114516	0.00406871	0.0110708	0.00134046	0.00150565	0.0023889	0.00256251	0.0454574	0.0286182	0.015667	0.0650151	0.0285657	0.0059411	0.00625902	0.0515288	0.036793	0.032397	0.0257585
SRR12480159	0.0141689	0.0100065	0.044324	0.124905	0.0335861	0.0248651	0.0230013	0.00656806	0.00187733	0.00342458	0.00498717	0.0161941	0.00693617	0.0126794	0.0439283	0.0076716	0.00920998	0.0116968	0.0138937	0.0122521	0.00946301	0.0134326	0.00719204	0.00342605	0.00292458	0.00101428	0.001036	0.00158888	0.00171034	0.0139766	0.00808571	0.010864	0.00398788	0.0124727	0.00146781	0.00146278	0.00236753	0.00252828	0.0435317	0.0287607	0.0182279	0.0617747	0.0264478	0.00568657	0.00578315	0.0495768	0.0345031	0.0311977	0.0243202
SRR12480160	0.0141161	0.00967592	0.0522126	0.129269	0.0329067	0.0222659	0.0206953	0.00615939	0.00193842	0.00303133	0.00500413	0.0168402	0.00714253	0.0123422	0.0297813	0.00775202	0.00951904	0.0120699	0.0143012	0.0128109	0.00993668	0.0130859	0.00589496	0.00340146	0.00298456	0.000976406	0.00137401	0.00169013	0.00193125	0.0154103	0.0077549	0.0112841	0.00406684	0.0160344	0.00169337	0.00156114	0.00222513	0.0024602	0.0431418	0.0279724	0.0168606	0.0633504	0.0263326	0.00643404	0.00645927	0.049761	0.0344281	0.031179	0.0248322
SRR12480161	0.0138552	0.00918436	0.0574173	0.125553	0.031305	0.0213149	0.0204528	0.00588855	0.00196507	0.00281687	0.00502544	0.0162073	0.00695329	0.0121513	0.0331103	0.00796837	0.0094694	0.0122292	0.0139604	0.0124962	0.0098154	0.012847	0.00734478	0.00341223	0.00296181	0.00102576	0.00106648	0.00146725	0.00160896	0.0143002	0.00736007	0.0112671	0.00345807	0.0117931	0.00126136	0.00148627	0.00243743	0.00263349	0.0425532	0.0290413	0.0241311	0.0616289	0.0263224	0.00603178	0.00564344	0.0503026	0.0342004	0.0312915	0.0242235
SRR12480162	0.0146724	0.00998867	0.0429052	0.121699	0.0329606	0.0229721	0.0215327	0.00615936	0.00198089	0.00309867	0.00507675	0.0168561	0.00742023	0.0124723	0.0366309	0.00791163	0.00970291	0.0126424	0.0149839	0.0128098	0.0100121	0.013373	0.00687068	0.00343688	0.00289236	0.000988257	0.00116276	0.00122333	0.00170684	0.0146506	0.0076641	0.0113324	0.00378536	0.0108036	0.00125269	0.00147502	0.00235127	0.00246329	0.0444508	0.0283175	0.0184208	0.0640075	0.0274882	0.00603121	0.00613772	0.0506877	0.0359319	0.0316105	0.0252215
SRR12480163	0.0143289	0.00967126	0.0530386	0.126906	0.0343442	0.0266399	0.0246238	0.00728854	0.00171258	0.00375608	0.00461831	0.015784	0.00660829	0.0126395	0.0366899	0.00753932	0.00899523	0.0110842	0.0132366	0.0115688	0.00909993	0.0130776	0.00754737	0.00320335	0.00294188	0.00103414	0.000888234	0.00114988	0.00144633	0.0140898	0.00784346	0.0108186	0.00354452	0.00903309	0.000892599	0.00124459	0.00245836	0.00248246	0.0436462	0.0298485	0.0223412	0.0616581	0.0256863	0.00514753	0.0054595	0.0486727	0.0343859	0.0316792	0.0233617
SRR12480164	0.0147509	0.0100938	0.0945873	0.126658	0.02799	0.0187197	0.0179782	0.00542482	0.00166958	0.00249242	0.00397026	0.0146288	0.0063979	0.0107733	0.021617	0.0066028	0.00821011	0.0105182	0.0123923	0.0107775	0.0083996	0.0116452	0.0108571	0.00312201	0.0024206	0.00115259	0.000659011	0.00102272	0.00117547	0.0149016	0.00889395	0.0121033	0.00457867	0.010691	0.000745754	0.00107108	0.00264394	0.00248664	0.0387851	0.0293222	0.0509424	0.056765	0.023536	0.00426801	0.00493864	0.0502645	0.0294929	0.027108	0.0221596
SRR12480166	0.013985	0.0101793	0.0540144	0.124414	0.0327924	0.0235959	0.0222284	0.00627824	0.001893	0.00316949	0.00486904	0.0168012	0.00721129	0.0122439	0.0303284	0.00768391	0.00937639	0.0118186	0.0142586	0.0124734	0.0094027	0.0130911	0.00622914	0.00336387	0.0028578	0.000924825	0.000822382	0.00124898	0.00158198	0.0147317	0.00789133	0.0114639	0.00407602	0.0101448	0.000950555	0.00129359	0.00243381	0.00235458	0.0437087	0.0289736	0.0210013	0.0635182	0.0269582	0.00610094	0.00639068	0.0500007	0.0350008	0.0313679	0.0248799
SRR12480167	0.0135592	0.0101713	0.0980863	0.145849	0.0297675	0.0222886	0.0207041	0.00625682	0.00144347	0.00306933	0.00409109	0.0135349	0.00580894	0.0114127	0.0327052	0.00637814	0.00793303	0.00914107	0.0115704	0.00973042	0.00771708	0.0117611	0.00775866	0.00291549	0.00250455	0.00109175	0.000778533	0.00094596	0.00141582	0.0188571	0.00809602	0.0119256	0.00479502	0.0134378	0.000784136	0.00103251	0.00234342	0.00221068	0.0383317	0.0297839	0.0284424	0.0548479	0.0224421	0.00502031	0.00540886	0.0453084	0.0292384	0.0269378	0.0203128
SRR12480168	0.014018	0.00951428	0.0522236	0.125846	0.0333572	0.025464	0.0239644	0.00711022	0.00180793	0.00362271	0.00456258	0.015728	0.00651521	0.012626	0.0442276	0.00738493	0.00908472	0.0111146	0.0132718	0.0117469	0.00896707	0.0130006	0.00749078	0.00319366	0.00286206	0.00102509	0.000871896	0.00121334	0.00146167	0.0147773	0.00798097	0.0110048	0.00353851	0.0091856	0.000841148	0.00126475	0.00245821	0.00229408	0.0432585	0.029303	0.0225152	0.0610723	0.0261348	0.00549458	0.00576563	0.0488899	0.0337537	0.0313207	0.0231435
SRR12480169	0.0140958	0.00983363	0.0618988	0.130176	0.033083	0.024316	0.0226052	0.00632734	0.00177357	0.00330856	0.00462167	0.0151446	0.00656057	0.0122702	0.037519	0.00738832	0.00887442	0.0112136	0.0130871	0.0116242	0.00916808	0.0126548	0.00741561	0.00321229	0.00276935	0.00100938	0.00093698	0.00101783	0.00153161	0.0144022	0.00811942	0.0112093	0.00403362	0.0113158	0.000969109	0.00121996	0.00226131	0.00244157	0.0420089	0.0287803	0.0244182	0.0593699	0.0255617	0.00571564	0.00598205	0.0486229	0.0334035	0.0302427	0.0229285
SRR12480170	0.0141564	0.0100635	0.0821833	0.129464	0.0307071	0.0228523	0.0212715	0.00638659	0.00170898	0.00318907	0.0044262	0.0150013	0.00626213	0.0118177	0.0315825	0.00692871	0.00855421	0.0103104	0.0124237	0.0111041	0.0085861	0.0121574	0.00718695	0.00310103	0.00277157	0.00100463	0.000889402	0.00122133	0.00151985	0.0154523	0.00783424	0.0113	0.00418852	0.0109441	0.000990914	0.00122532	0.0022326	0.00236575	0.0404413	0.0309864	0.0263057	0.0585134	0.0244183	0.00541848	0.0054743	0.0479251	0.0315365	0.0292472	0.0223993
SRR12480171	0.0120894	0.00905447	0.192862	0.142336	0.0201504	0.0159964	0.0145503	0.00444778	0.00118206	0.00196593	0.00302634	0.0104519	0.00458612	0.00886018	0.036863	0.00516283	0.00587745	0.00674985	0.00836626	0.00745936	0.0059103	0.00904587	0.00995238	0.00206803	0.00182038	0.000935722	0.000898943	0.000736197	0.00114893	0.0241643	0.0075995	0.0128382	0.00459495	0.0148371	0.000762742	0.000732005	0.00200331	0.00188049	0.0303944	0.0243299	0.0534561	0.0425901	0.0173738	0.00448983	0.00453489	0.0412128	0.021597	0.0194392	0.016393
SRR12480172	0.0137566	0.0112554	0.138286	0.127402	0.0253723	0.0164674	0.0159595	0.00478357	0.00147409	0.00223829	0.00367494	0.0132321	0.0059354	0.00944134	0.0266446	0.0059383	0.00703819	0.0092478	0.0108952	0.00944153	0.00733958	0.0100357	0.00763313	0.00261415	0.00218884	0.000899291	0.000819188	0.00111147	0.00145604	0.0212286	0.00860911	0.0133358	0.00648217	0.0176369	0.00124466	0.00119802	0.00204278	0.00189856	0.0334353	0.0239183	0.0458948	0.0509549	0.0224392	0.00556257	0.00613838	0.0499183	0.0267154	0.0244458	0.0206263
SRR12480173	0.0142328	0.0101521	0.0809526	0.128751	0.030124	0.0216982	0.0206976	0.00596846	0.001774	0.00301502	0.00432449	0.0148981	0.00640051	0.0113404	0.0307013	0.0070739	0.00842044	0.010818	0.0125996	0.0110915	0.00858817	0.0121678	0.007463	0.00308772	0.00264074	0.0010171	0.000809339	0.00127066	0.00156044	0.0161684	0.00817386	0.0113338	0.00465344	0.0151768	0.00104247	0.0012155	0.00235986	0.00235931	0.0400081	0.0275041	0.0325364	0.0573745	0.0246091	0.00551508	0.005807	0.0480624	0.0314772	0.0288875	0.022861
SRR12480174	0.0144526	0.00986476	0.047432	0.12253	0.0323974	0.0231543	0.0215407	0.00630016	0.00183786	0.00323715	0.00482718	0.0164397	0.00714116	0.0120665	0.0438762	0.00774543	0.00909671	0.0120171	0.0138709	0.0124273	0.00943294	0.0131523	0.00627726	0.00327222	0.00284291	0.000948225	0.00100407	0.00128068	0.00170945	0.0149388	0.00801668	0.0112533	0.00406052	0.0122602	0.00109095	0.00143628	0.00246265	0.00251108	0.0435562	0.0279498	0.0217927	0.0618586	0.0269751	0.00538872	0.00614981	0.0503337	0.0349369	0.0308172	0.0248936
SRR12480175	0.0144218	0.00980314	0.0261425	0.119617	0.0345146	0.0254597	0.0236398	0.0068154	0.00188301	0.00355459	0.00481829	0.0168125	0.00706264	0.012784	0.0518436	0.00794742	0.00956124	0.0121758	0.0142593	0.0124571	0.00940665	0.0133597	0.00742688	0.00330761	0.00298771	0.000964175	0.000923763	0.00120356	0.00164071	0.0134916	0.0076873	0.0109383	0.00336705	0.00968053	0.000970502	0.00143469	0.00211689	0.00234742	0.0455063	0.0291817	0.0210376	0.0650392	0.0277151	0.00524274	0.00582328	0.051207	0.035736	0.0319611	0.0250821
SRR12480176	0.0140249	0.00944113	0.0718608	0.133512	0.032368	0.024073	0.0232001	0.00670127	0.00176132	0.00316744	0.00465415	0.0143562	0.00615298	0.0128068	0.0375999	0.00717769	0.00877156	0.0109349	0.0125776	0.0111171	0.00874196	0.0129342	0.00804009	0.00320034	0.00289558	0.00111824	0.000899194	0.00112034	0.00169504	0.015922	0.0073197	0.0105315	0.0034418	0.0090666	0.000895845	0.00109645	0.00238287	0.00249574	0.0413496	0.0285432	0.0259243	0.0585852	0.0238025	0.00501943	0.00509123	0.0469604	0.0327363	0.0308157	0.0218576
SRR12480177	0.0148199	0.0104659	0.0599839	0.131162	0.031457	0.023616	0.0229169	0.00666882	0.00167831	0.00319378	0.00440405	0.0148545	0.00611366	0.0124211	0.0403742	0.00723045	0.00888349	0.0110602	0.0129751	0.0113337	0.00920394	0.0128055	0.00830305	0.00319684	0.00283988	0.00110878	0.000993497	0.00128832	0.00157382	0.0149276	0.00733709	0.0107753	0.00438734	0.0107554	0.000949667	0.00114245	0.00220959	0.00237229	0.0413159	0.0315062	0.0248218	0.0581507	0.0245077	0.00530873	0.00578142	0.0470654	0.0328957	0.0308	0.022681
SRR12480178	0.0148223	0.0113809	0.043163	0.127612	0.0341624	0.0300859	0.0270424	0.00765025	0.00178959	0.00412609	0.00420927	0.0155038	0.00615749	0.013624	0.0326251	0.00744486	0.0093132	0.0108554	0.0128551	0.0104117	0.00938918	0.0140936	0.00731995	0.00334345	0.00290027	0.000858498	0.000895029	0.0013928	0.00168093	0.0138366	0.00805787	0.0107716	0.00437639	0.00872823	0.000971744	0.00130706	0.00208474	0.00250777	0.0443952	0.0309258	0.0230061	0.0620387	0.0257621	0.00502882	0.0051882	0.0487834	0.0346643	0.0335366	0.0231808
SRR12480179	0.0146861	0.00968733	0.0688843	0.133139	0.0330153	0.0249178	0.0232755	0.00679935	0.00157989	0.00356829	0.00447711	0.0147659	0.00586578	0.0146412	0.0407518	0.00710256	0.00895031	0.0104517	0.0124315	0.0109347	0.00877082	0.0131988	0.00773977	0.00329584	0.00274304	0.00108498	0.000903779	0.00116593	0.00150688	0.0141757	0.00744655	0.0100531	0.00348688	0.00769865	0.000941795	0.00127255	0.00241094	0.00216904	0.0411114	0.028807	0.0261829	0.05888	0.0233667	0.00488187	0.00495456	0.0466409	0.0330319	0.0307216	0.0217574
SRR12480180	0.0140131	0.0147163	0.0890678	0.128929	0.0262081	0.0145924	0.0154095	0.00497596	0.00171369	0.00215642	0.00411352	0.0130885	0.00702655	0.00852383	0.0438824	0.00577475	0.00785182	0.00883905	0.0116338	0.00911181	0.00851293	0.0100953	0.00774848	0.00211961	0.00233678	0.00091626	0.0013828	0.00110706	0.00107463	0.0198164	0.010853	0.0133554	0.010335	0.0206676	0.00121978	0.00112783	0.00197841	0.00168235	0.0340861	0.0295439	0.02801	0.0553466	0.0228729	0.0101697	0.00891149	0.0511108	0.0281443	0.0251595	0.0219896
SRR12480181	0.0124171	0.00806179	0.136363	0.134047	0.0246691	0.0184171	0.0168891	0.0055678	0.0012725	0.00244196	0.00317855	0.0117058	0.00489307	0.00986539	0.0215382	0.0054825	0.00693044	0.00830361	0.00969122	0.00850305	0.00673155	0.0098962	0.0174267	0.00262422	0.0020999	0.00128988	0.000577312	0.000780484	0.000918993	0.0132463	0.00830475	0.0103497	0.00284398	0.00639478	0.000613546	0.000910661	0.00254458	0.00210698	0.0343529	0.0321741	0.0819393	0.0495332	0.0188407	0.0036515	0.00417175	0.0448638	0.0242403	0.0230087	0.0179355
SRR12480182	0.0142744	0.00977801	0.0270954	0.117832	0.0379266	0.0321052	0.0284758	0.00819964	0.00164301	0.00462118	0.00449382	0.0153847	0.00619118	0.0139204	0.0811758	0.00766954	0.00885508	0.0106547	0.0126602	0.011142	0.00884024	0.0134558	0.00729102	0.00328265	0.00294516	0.000999895	0.000890982	0.00119302	0.00140893	0.0120261	0.00740794	0.00879466	0.00295161	0.00634833	0.000861828	0.00117995	0.00242238	0.00235925	0.0447931	0.0286892	0.0150512	0.060014	0.0260562	0.00443653	0.00438678	0.0459499	0.034885	0.0323106	0.0229477
SRR12480183	0.0149169	0.0111349	0.130673	0.12607	0.0256697	0.016163	0.0166668	0.00474069	0.00159903	0.00222234	0.00383332	0.0146541	0.00641449	0.0103956	0.0237415	0.00624709	0.00773435	0.0104305	0.0117768	0.0102398	0.00840858	0.0110592	0.0101009	0.00303081	0.00219809	0.00108578	0.000665751	0.00113868	0.00156188	0.0236026	0.00896723	0.0136734	0.0066528	0.0135919	0.000874864	0.00108432	0.00228744	0.00212042	0.0361035	0.0258295	0.0273321	0.054166	0.0238324	0.00492898	0.00574534	0.046009	0.0285466	0.0257359	0.0221607
SRR12480184	0.0138423	0.00987998	0.0325352	0.11878	0.0384246	0.0345014	0.0306859	0.00920362	0.00136091	0.00476157	0.00401306	0.0136212	0.00492337	0.013687	0.103719	0.00697276	0.00827081	0.00925833	0.0110656	0.00970843	0.00793848	0.013234	0.00934198	0.00315308	0.00300398	0.00105259	0.000827625	0.000875974	0.00119918	0.0123256	0.00756366	0.00815093	0.00278367	0.00603988	0.000736213	0.000891625	0.002726	0.00245338	0.0433293	0.0283099	0.0187667	0.0555058	0.0241011	0.00376181	0.00390564	0.0427927	0.0324642	0.0312607	0.0204936
SRR12480185	0.0134743	0.00934961	0.117581	0.135775	0.0294861	0.0214233	0.0203454	0.00559152	0.00144245	0.00323197	0.00417044	0.0138002	0.00593249	0.0116933	0.0285841	0.00669273	0.00787064	0.00966175	0.0112688	0.0100363	0.00795319	0.0114771	0.00840514	0.00307967	0.00249267	0.00105411	0.000873813	0.00100592	0.00137475	0.0179214	0.0072434	0.0107831	0.00434277	0.009451	0.000820405	0.00116953	0.00234631	0.00210586	0.037541	0.0270311	0.0322638	0.0546579	0.0227975	0.00501672	0.00563611	0.0446468	0.0293402	0.0270358	0.0203011
SRR12480186	0.0136918	0.00935694	0.0443682	0.124851	0.0345455	0.0275295	0.0248808	0.00764933	0.00162346	0.00382453	0.00453395	0.0153562	0.00615073	0.0128909	0.0627774	0.00737108	0.00866179	0.0106613	0.0126135	0.0109804	0.00858275	0.0129261	0.00871122	0.0031363	0.00300003	0.00106411	0.000721106	0.00136621	0.00150574	0.0135812	0.00797274	0.00972683	0.00334054	0.0082206	0.000967145	0.00119114	0.00235352	0.0025039	0.0427374	0.0286814	0.0239437	0.0600858	0.0256306	0.00487065	0.00490101	0.0487206	0.0333227	0.0305365	0.0225697
SRR12480187	0.0146092	0.0103797	0.0771006	0.130891	0.0305326	0.0206558	0.0204155	0.0056257	0.00180001	0.00303322	0.00448968	0.0150003	0.00659159	0.0116708	0.0288773	0.00727894	0.00855339	0.0109068	0.012651	0.0112342	0.00885151	0.0122085	0.00690279	0.00322882	0.00278952	0.00102473	0.000897124	0.00124851	0.00167243	0.0175896	0.00839928	0.0120978	0.00524917	0.011651	0.000837393	0.00110597	0.00227225	0.00242575	0.0392066	0.0276783	0.0301547	0.057968	0.0254633	0.00561696	0.006137	0.0487188	0.0324478	0.0291116	0.0232473
SRR12480188	0.0140278	0.0095252	0.0560555	0.12974	0.0319041	0.0238447	0.0229908	0.00641756	0.00162072	0.00332955	0.00447632	0.015117	0.00626949	0.0124516	0.0486957	0.0073519	0.00861167	0.0109594	0.0131142	0.0117367	0.00904797	0.0126559	0.00836527	0.00310442	0.00279479	0.00102143	0.000782693	0.00101647	0.00132888	0.0141175	0.00790363	0.0107629	0.00415496	0.00872466	0.000949687	0.00106136	0.00246445	0.00234046	0.0417526	0.0283058	0.0260039	0.0597091	0.025923	0.00530058	0.00557196	0.0480439	0.0332934	0.0303585	0.0229587
SRR12480189	0.0138364	0.00979593	0.0536221	0.126233	0.0323262	0.0243569	0.0230798	0.00653168	0.00166593	0.0035575	0.00455518	0.0157911	0.00652633	0.0125989	0.0428479	0.007302	0.0087467	0.0112777	0.0135142	0.0117363	0.00908869	0.012919	0.00803677	0.00318945	0.00292109	0.00100441	0.000698208	0.00115809	0.00142927	0.0140905	0.00763891	0.0105304	0.0040027	0.00950438	0.000974773	0.00126698	0.00241092	0.00219172	0.0418844	0.0289227	0.0281634	0.0603291	0.0261776	0.00530801	0.00598477	0.0505457	0.0338749	0.0304757	0.0229985
SRR12480190	0.0145537	0.00983717	0.0397454	0.122616	0.0336251	0.0249671	0.0236652	0.00692355	0.0018479	0.00352757	0.0044362	0.0160417	0.00652847	0.0128178	0.0501168	0.00762001	0.00906926	0.0114498	0.0134722	0.0120793	0.00930102	0.0132144	0.00740526	0.00338817	0.00305474	0.000961175	0.000943261	0.00123499	0.00160476	0.0144013	0.00798493	0.0113322	0.00410856	0.00970207	0.00114946	0.00127542	0.00247071	0.00245301	0.0438485	0.0288014	0.0218441	0.0616894	0.0263712	0.00529518	0.00569691	0.049402	0.0346406	0.0315159	0.0246083
SRR12480191	0.0137115	0.00960471	0.0415749	0.116566	0.0360906	0.0327632	0.0286086	0.00885311	0.0015929	0.00433067	0.00413812	0.0143225	0.00559562	0.013447	0.0906117	0.00723273	0.00854372	0.00982188	0.0120936	0.0101824	0.00811801	0.0131796	0.00789252	0.00328422	0.00287393	0.000993874	0.000807175	0.00106101	0.00132416	0.0125904	0.00761645	0.00888788	0.00280486	0.00643116	0.000794124	0.00101965	0.00223393	0.00210382	0.0434641	0.0279061	0.0172121	0.0576372	0.0251739	0.00438825	0.00456148	0.0439151	0.0329757	0.0311594	0.0215574
SRR12480192	0.0136604	0.0089215	0.112446	0.135272	0.0259427	0.0196096	0.0180189	0.00589527	0.00133393	0.00267349	0.00334925	0.0123118	0.00524941	0.0105436	0.0233278	0.00574841	0.00723992	0.00866407	0.0103568	0.00887472	0.00711029	0.0104749	0.0167542	0.00273046	0.00224883	0.00137347	0.000662094	0.000865202	0.000986601	0.0134743	0.00874843	0.011042	0.00346229	0.00715308	0.000593102	0.000893189	0.00254321	0.00228694	0.036075	0.0334738	0.0771413	0.05188	0.0199912	0.00347633	0.00386544	0.0459273	0.0252795	0.0240218	0.018911
SRR12480193	0.013469	0.00913485	0.0738082	0.13006	0.032736	0.0246753	0.0228246	0.00674016	0.00160569	0.00341903	0.0045083	0.0146577	0.00605519	0.0121854	0.037316	0.00727095	0.00853116	0.0106	0.0128103	0.0111723	0.00857565	0.0126368	0.008547	0.00311458	0.00282944	0.00100088	0.000851945	0.00096422	0.00135832	0.0145816	0.00758753	0.0103503	0.00340717	0.00839629	0.00100975	0.00120378	0.00247563	0.00233081	0.0414011	0.0290994	0.0273145	0.0591132	0.025091	0.0053224	0.00523829	0.0480681	0.0327426	0.030027	0.022424
SRR12480194	0.0140414	0.00962072	0.0499355	0.126808	0.0356151	0.0295898	0.0266594	0.00792049	0.0016759	0.00409125	0.00449622	0.0152324	0.00603087	0.0131269	0.0456043	0.00739791	0.00888207	0.0107349	0.0127003	0.0112644	0.00880199	0.0131874	0.00764033	0.00324001	0.00286524	0.00101097	0.000871999	0.00113381	0.00145352	0.0132148	0.00754636	0.00980598	0.00313498	0.00766905	0.000806735	0.001231	0.00229192	0.00246121	0.0441139	0.028956	0.0217642	0.0605395	0.0258575	0.00492118	0.00509779	0.0480943	0.0343027	0.031551	0.0228403
SRR12480195	0.0134835	0.00934568	0.0351274	0.118519	0.0362464	0.031014	0.0269837	0.00833554	0.00165312	0.00433092	0.00421608	0.0154038	0.00609199	0.013488	0.0766886	0.00731025	0.00881039	0.0106906	0.0128093	0.0108822	0.00865149	0.0128888	0.00815957	0.00321637	0.00295129	0.000964526	0.000732562	0.00106106	0.00140928	0.0127693	0.00760749	0.00918114	0.0032653	0.00672672	0.000813709	0.00115696	0.00236105	0.00230646	0.0443584	0.0283267	0.0188446	0.059984	0.0258019	0.00455585	0.00482135	0.0463973	0.033936	0.0316859	0.0227173
SRR12480196	0.0140932	0.0102069	0.05212	0.124971	0.0312053	0.0211134	0.0206701	0.00573578	0.00197349	0.00284098	0.00488868	0.0167757	0.00739479	0.0119185	0.0308552	0.00771591	0.00946759	0.0123474	0.0140873	0.0127402	0.00970007	0.0128673	0.00581824	0.00329115	0.00286518	0.000902077	0.000782727	0.00132307	0.00156489	0.0156067	0.00829875	0.0120861	0.00476947	0.0109687	0.000986606	0.0013451	0.00218321	0.00234527	0.0431972	0.0280425	0.0208947	0.0645329	0.0280406	0.00651316	0.00679105	0.0514056	0.0351414	0.0307469	0.0254703
SRR12480197	0.0142961	0.00991427	0.0381773	0.122621	0.0357025	0.0279033	0.0253264	0.00744903	0.00183699	0.00394957	0.0047772	0.0163748	0.00681513	0.0128346	0.0417656	0.00776332	0.00921408	0.0117	0.0136054	0.011922	0.00938558	0.0133694	0.00616792	0.00347753	0.00304328	0.000973801	0.000842432	0.00117728	0.00141941	0.0134349	0.00759378	0.0105261	0.00359516	0.00800346	0.000972654	0.00139675	0.00224827	0.00254287	0.0453542	0.0300526	0.0184535	0.0637301	0.0274213	0.00522982	0.00551181	0.0493376	0.0357323	0.0331008	0.0242724
SRR12480198	0.0146794	0.0120114	0.0561355	0.130391	0.0306872	0.0224345	0.0221505	0.00609409	0.00165699	0.00336976	0.00456055	0.0163101	0.00704288	0.011835	0.0263125	0.00731288	0.00882485	0.0110508	0.0126549	0.0119091	0.00878368	0.0124848	0.00526909	0.00345656	0.00268859	0.000850706	0.00066944	0.00131523	0.00204483	0.0185062	0.00926455	0.0133663	0.00655021	0.0136311	0.00116872	0.00153717	0.00250363	0.00208907	0.0416204	0.0281676	0.0194545	0.0627758	0.0278128	0.00711273	0.00720982	0.0489208	0.0339546	0.029476	0.0253984
SRR12480199	0.01328	0.00925764	0.0483968	0.12317	0.0365437	0.0327614	0.0286917	0.008968	0.00145506	0.00465379	0.00409652	0.0142678	0.00519516	0.0137308	0.0684475	0.00714633	0.00846901	0.00960183	0.0115321	0.0102022	0.00788804	0.0129639	0.0103558	0.00305176	0.00285926	0.00105516	0.00078334	0.000927604	0.00113333	0.0126951	0.00753238	0.00879953	0.00251216	0.00655825	0.000847224	0.00106468	0.00248763	0.00228557	0.0438707	0.0296723	0.0240769	0.0580829	0.0240855	0.00400022	0.00421018	0.0451066	0.0324382	0.0314728	0.0212103
SRR12480200	0.0133135	0.00870914	0.0410459	0.116251	0.0349912	0.0269015	0.0237201	0.00762391	0.0017312	0.00361253	0.00449689	0.0158252	0.00575792	0.012892	0.0699984	0.00736792	0.00921414	0.0110319	0.0131004	0.0114276	0.00879212	0.0126848	0.0106333	0.00321822	0.00263915	0.00115224	0.000786869	0.00110881	0.00116193	0.0129484	0.00690025	0.0102567	0.00233379	0.0104579	0.00136554	0.00150875	0.00269094	0.00247717	0.0431385	0.0288761	0.0267292	0.0576807	0.024392	0.00476435	0.00463267	0.0489514	0.0321934	0.030217	0.0220017
SRR12480201	0.014127	0.00992668	0.0525244	0.123702	0.0315834	0.0206813	0.0195472	0.00551732	0.00207577	0.00279323	0.00510908	0.0167978	0.00749449	0.0120752	0.0322001	0.00775966	0.00948222	0.0127571	0.0150361	0.0129706	0.00997314	0.0130314	0.00580745	0.00346444	0.00282712	0.000892625	0.00095857	0.00134237	0.00174238	0.0155014	0.00763239	0.0120559	0.00434918	0.0119562	0.00119408	0.00141352	0.00231114	0.00234425	0.0438644	0.0278865	0.0177755	0.0634524	0.028082	0.00650411	0.00730203	0.0508182	0.035921	0.0304263	0.0254347
SRR12480202	0.0179113	0.0171987	0.0394014	0.109604	0.0253181	0.0128281	0.0154817	0.00334482	0.00180841	0.00195598	0.00484864	0.0178293	0.00851912	0.00921176	0.0408539	0.00712216	0.00808074	0.0117463	0.0150886	0.0135485	0.00850216	0.0104856	0.00392006	0.00293058	0.00233582	0.000624532	0.00112093	0.00120417	0.00247427	0.0200411	0.016673	0.0186625	0.0116554	0.0217684	0.00161392	0.00141112	0.00171053	0.00155594	0.0392773	0.0237847	0.0123029	0.0636823	0.0331355	0.0106086	0.0110585	0.0570924	0.0320198	0.0275521	0.0301193
SRR12480203	0.0148725	0.0108777	0.0384379	0.127965	0.0342174	0.0255705	0.0233965	0.0068788	0.00213607	0.00360255	0.00515694	0.0170121	0.00731721	0.0129276	0.0199622	0.0083553	0.00969554	0.0125331	0.0145595	0.0129896	0.0100126	0.0136025	0.00477351	0.00363302	0.00305545	0.000888174	0.000901396	0.00138817	0.00173767	0.0159347	0.00773481	0.0111688	0.00470514	0.0115729	0.00111135	0.00153354	0.00230898	0.00256905	0.0461824	0.0278845	0.0146009	0.0662559	0.0285241	0.00596181	0.00658343	0.0510023	0.0370203	0.0322055	0.0256488
SRR12480204	0.0145588	0.00999991	0.0494063	0.122075	0.0310592	0.0202105	0.0194904	0.00537813	0.00220345	0.00261974	0.00507533	0.0180714	0.00811079	0.0120127	0.0172825	0.00834738	0.0101635	0.0135148	0.015421	0.0135771	0.0108399	0.0135533	0.0043568	0.00363336	0.00292321	0.000832877	0.00104132	0.00168727	0.00185986	0.015202	0.00760591	0.0118307	0.00484856	0.0112969	0.00139626	0.00169718	0.00224818	0.00254107	0.045554	0.027519	0.0152271	0.0655113	0.0292931	0.00648826	0.00686675	0.0534797	0.0368706	0.0319025	0.0269027
SRR12480205	0.0144427	0.00977445	0.0513471	0.132396	0.0338709	0.0237954	0.0221245	0.00641011	0.00204681	0.00327406	0.00507086	0.0168	0.00715753	0.0126689	0.0192135	0.00811146	0.00957596	0.0120989	0.0147279	0.0127919	0.00995897	0.0138034	0.00482631	0.00357634	0.00288661	0.000957196	0.00100137	0.00132728	0.00187086	0.0169322	0.00798237	0.0112422	0.00450491	0.0117311	0.00113772	0.00139818	0.00235231	0.00259193	0.0448916	0.0273794	0.0160123	0.0634408	0.0273382	0.00596997	0.00563522	0.0505023	0.0357857	0.0316854	0.025155
SRR12480206	0.0141187	0.00958455	0.0431721	0.118496	0.0328039	0.0235495	0.0219957	0.00654454	0.00185534	0.0031498	0.00476885	0.0164234	0.00698835	0.0122376	0.0539173	0.00767147	0.00928761	0.0118619	0.0141373	0.0123444	0.00952403	0.0130339	0.00763652	0.00331955	0.00286344	0.00098233	0.000991827	0.00131705	0.00158354	0.0139659	0.00754457	0.0109767	0.00356687	0.00999574	0.00120183	0.00139039	0.00236134	0.00253994	0.0439361	0.0284273	0.0207877	0.0627531	0.0268513	0.00533312	0.00568828	0.0502914	0.0348231	0.0307433	0.0242715
SRR12480207	0.0151347	0.0105446	0.0576229	0.130147	0.0306384	0.019635	0.0192377	0.00561058	0.00210295	0.00261025	0.00504873	0.0172521	0.00759324	0.0119987	0.0173761	0.00801843	0.00973085	0.0126462	0.0148831	0.0131495	0.0100636	0.0131731	0.00475175	0.00348591	0.00282655	0.000916358	0.00101118	0.00137776	0.00198288	0.0184532	0.00854386	0.0124065	0.0051401	0.0129962	0.00133976	0.00144724	0.00237629	0.00263977	0.0436054	0.0264445	0.0169375	0.0633689	0.0280153	0.00599579	0.00656792	0.0514399	0.0355906	0.0305207	0.0260693
SRR12480208	0.0147685	0.00962081	0.0462103	0.119286	0.0317521	0.0216224	0.0201461	0.00587778	0.0020746	0.00303296	0.00490036	0.0167077	0.00740704	0.0118197	0.0442311	0.00775009	0.00921964	0.0128217	0.0147587	0.0123467	0.0101346	0.0129609	0.00700565	0.00366736	0.00281512	0.000905598	0.000701373	0.00113908	0.00175686	0.0145193	0.00853339	0.012164	0.00390403	0.0117495	0.00108333	0.00151286	0.00243182	0.00249872	0.043324	0.0279426	0.0203756	0.0637926	0.0276319	0.00581183	0.00652024	0.0498022	0.0350459	0.0301853	0.0250751
SRR12480209	0.0142072	0.00984144	0.0434649	0.125446	0.0339958	0.0247329	0.0223355	0.00658675	0.00189562	0.00302834	0.00485612	0.0166785	0.00691784	0.0125184	0.0243094	0.00770074	0.00924121	0.0118316	0.0140764	0.0123008	0.00960147	0.0129493	0.00961364	0.00328804	0.00272001	0.00107231	0.000899904	0.00115656	0.00157448	0.0142841	0.00771156	0.0112142	0.00374331	0.0123574	0.00106324	0.00132046	0.00281934	0.0024247	0.0443649	0.0298842	0.0305019	0.0622984	0.0268578	0.00574608	0.00595754	0.0510379	0.0350108	0.0311549	0.0239799
SRR12480210	0.014758	0.0102465	0.0815265	0.130509	0.0290335	0.0190693	0.0184922	0.00527873	0.00198943	0.00253388	0.00463446	0.0162837	0.00716024	0.0117643	0.0166761	0.00756848	0.00919893	0.0120761	0.0141009	0.0123237	0.00946183	0.0125996	0.0057146	0.00341899	0.0026477	0.000961349	0.000989215	0.0013639	0.00161283	0.0186674	0.00802805	0.0125104	0.00493152	0.0110979	0.00109678	0.00127327	0.00259797	0.00262549	0.0419104	0.0265209	0.0253757	0.0604488	0.0261161	0.00546472	0.00601289	0.0501208	0.033426	0.0291309	0.0246151
SRR12480211	0.0139318	0.0100486	0.0477819	0.124446	0.0325183	0.0240243	0.0222078	0.00653457	0.00182138	0.00324072	0.00479056	0.0162663	0.00693332	0.0123609	0.0432865	0.00775959	0.0091938	0.0115101	0.0134797	0.0118721	0.0095084	0.0128113	0.00717934	0.00330874	0.00277384	0.0010169	0.000891494	0.00120413	0.00139025	0.0148619	0.00796191	0.0111858	0.00394841	0.0104423	0.000983623	0.00134345	0.00233761	0.00245635	0.0436525	0.0285215	0.0228683	0.0623827	0.0268931	0.00550234	0.0056843	0.0502048	0.0342142	0.0307905	0.0241986
SRR12480212	0.0142181	0.0098363	0.0616586	0.127063	0.0315934	0.0220855	0.0205211	0.0059994	0.00202565	0.00280838	0.00485749	0.0168127	0.00724402	0.0121672	0.0181537	0.00788784	0.00959278	0.0120618	0.014317	0.0127799	0.00974407	0.0130356	0.00547361	0.00339839	0.00274256	0.000900425	0.000882874	0.0013636	0.00166256	0.0166777	0.00808599	0.0117605	0.00442299	0.0111936	0.000911261	0.00143043	0.00244607	0.00261468	0.0440102	0.0273103	0.0210581	0.0624806	0.0274816	0.0057528	0.0061445	0.0509365	0.0350725	0.0305699	0.0253998
SRR12480213	0.0144212	0.0102741	0.0558679	0.126456	0.0314729	0.0213991	0.0201969	0.0059257	0.00200341	0.00277831	0.00490504	0.0171996	0.00761009	0.0122534	0.017873	0.00800843	0.00970526	0.012673	0.0145539	0.0127739	0.00995856	0.0132753	0.00492288	0.00350465	0.00283216	0.000911598	0.000935073	0.00122319	0.00163649	0.0172415	0.00796168	0.012177	0.00504878	0.0119069	0.00109264	0.00144912	0.00237791	0.00250794	0.0444022	0.026858	0.0201723	0.0636142	0.0282036	0.00598408	0.00642203	0.0517466	0.0355836	0.0310701	0.0256788
SRR12480214	0.0140243	0.00923897	0.0730091	0.134333	0.0308632	0.0207328	0.0196061	0.00583872	0.00200484	0.00278521	0.00488492	0.0158736	0.00694322	0.0121809	0.0177329	0.00771566	0.00931656	0.0118506	0.0139182	0.0121212	0.00960976	0.0127826	0.00595779	0.00343297	0.00276779	0.000934715	0.000877856	0.00115398	0.00147615	0.0171446	0.00773073	0.0115963	0.00414097	0.0130065	0.000819413	0.00141363	0.00232985	0.00258421	0.0426779	0.0271736	0.0255	0.0606684	0.0259693	0.0056604	0.00580693	0.0501302	0.0333746	0.0299608	0.0241014
SRR12480215	0.0134524	0.0102633	0.112979	0.128824	0.0263391	0.017157	0.0168985	0.00492175	0.00171539	0.0025313	0.00406235	0.013542	0.0059878	0.00985898	0.030062	0.00641118	0.00764175	0.0099564	0.0116239	0.0105178	0.00802386	0.0107216	0.00806461	0.00281771	0.00232422	0.00108667	0.000588122	0.00107612	0.00133226	0.0180728	0.00833579	0.0121279	0.00516672	0.0139857	0.000758419	0.00111142	0.0022432	0.00235805	0.0359182	0.0266802	0.0525374	0.0536484	0.0226861	0.0053389	0.0057419	0.0477469	0.0282534	0.0250944	0.0210376
SRR12480216	0.0149796	0.0100967	0.060394	0.128733	0.0305832	0.0192079	0.0185592	0.00534541	0.00214654	0.00251117	0.00500793	0.0171037	0.00765132	0.0116922	0.0169662	0.00794565	0.00967414	0.0124692	0.014848	0.0128333	0.0101829	0.0131134	0.00541946	0.00359645	0.00269671	0.000934088	0.000800693	0.0011725	0.0016697	0.0172722	0.00802815	0.0126652	0.00495037	0.0121148	0.000927587	0.00143969	0.0025289	0.00258629	0.042801	0.0268792	0.0225577	0.063122	0.0280738	0.0058933	0.00655606	0.0520917	0.0351364	0.0308208	0.0258493
SRR12480217	0.0135876	0.00839582	0.118319	0.137001	0.0252111	0.0137727	0.0141887	0.00447887	0.00212458	0.00174366	0.00478549	0.0159855	0.00707121	0.0106072	0.0170696	0.00744441	0.00910431	0.0119367	0.0141219	0.0128935	0.0100458	0.0128406	0.00572188	0.00333125	0.00277848	0.00114612	0.000868311	0.00122109	0.00173006	0.0144127	0.00656593	0.0118666	0.00332922	0.0144253	0.00100106	0.00145134	0.00219909	0.00277228	0.0390231	0.0251646	0.0286658	0.0571212	0.0240231	0.00561446	0.00621114	0.0470182	0.0317783	0.0274782	0.0231511
SRR12480218	0.0143704	0.0101507	0.0750902	0.129338	0.0285651	0.0183396	0.0175838	0.00506994	0.00205433	0.00233552	0.00476132	0.0170102	0.00778715	0.0113475	0.01619	0.00766383	0.00933755	0.0123091	0.0144692	0.012493	0.00967772	0.0124175	0.00536181	0.00354705	0.00264187	0.000870111	0.000813683	0.00121599	0.00158354	0.0173514	0.00781413	0.012456	0.00534488	0.0109348	0.000819404	0.00134832	0.00244113	0.00238708	0.0423468	0.0265776	0.0263607	0.0619233	0.0268084	0.00606737	0.00661935	0.0518349	0.03393	0.0297	0.0250939
SRR12480219	0.0142678	0.00910562	0.0907765	0.132599	0.0277199	0.017677	0.0170623	0.00507927	0.00201079	0.00229935	0.00468642	0.0158661	0.00715105	0.0111896	0.0157526	0.00724943	0.0090502	0.0116008	0.0137996	0.0119206	0.00947167	0.012161	0.00649968	0.00336037	0.00244585	0.000965547	0.000816272	0.00116213	0.00144398	0.0163259	0.00770862	0.0123519	0.00437104	0.0122997	0.000787429	0.00137649	0.0023945	0.00237746	0.0403121	0.026732	0.0367202	0.0586022	0.0253657	0.00540909	0.00584449	0.0499441	0.0317435	0.0283956	0.0237085
SRR12480220	0.0137185	0.00869966	0.0760223	0.129993	0.0286803	0.0188456	0.0179936	0.00532854	0.00193329	0.00241176	0.0047906	0.0157028	0.00697242	0.011269	0.0220238	0.00723148	0.00908139	0.0118687	0.0140024	0.0120749	0.00962569	0.0123129	0.00957309	0.00330611	0.00260347	0.00104236	0.000936798	0.00122974	0.00161503	0.0146045	0.00766573	0.011701	0.00340404	0.0104451	0.00118951	0.00142588	0.00242421	0.00243892	0.0411076	0.029194	0.036415	0.0600233	0.0254951	0.0059269	0.00610596	0.0509139	0.0326236	0.0292309	0.0230817
SRR12480221	0.0148783	0.0115232	0.0716218	0.122822	0.028529	0.0193653	0.0188502	0.00542166	0.00180485	0.0027047	0.00442984	0.0158765	0.00702792	0.0110838	0.0366974	0.00682658	0.00867214	0.0107296	0.0131867	0.0113013	0.00864433	0.0115772	0.00762211	0.00306437	0.00247943	0.00101485	0.000709287	0.0012185	0.00141909	0.0171264	0.00915564	0.0126025	0.00632442	0.0126229	0.000872955	0.00114872	0.0022409	0.00229827	0.0394746	0.0277115	0.0374391	0.059057	0.0250098	0.00590496	0.00594576	0.050284	0.0313825	0.0276599	0.0240088
SRR12480222	0.0123234	0.00917338	0.167288	0.142939	0.0222715	0.0153546	0.0149956	0.00457432	0.00132971	0.00215213	0.00324477	0.0115194	0.00505209	0.00905083	0.0268238	0.00528357	0.00641676	0.00831106	0.009353	0.00821027	0.00639539	0.00947607	0.00951273	0.00243426	0.00208374	0.000993004	0.000660758	0.0010017	0.00116024	0.0209951	0.00733969	0.0112704	0.00556893	0.014291	0.000684029	0.000958459	0.00202846	0.00192071	0.0309015	0.0255701	0.0590859	0.0460007	0.0184943	0.00447767	0.00531498	0.0431006	0.0229357	0.0216994	0.0176519
SRR12480223	0.0130051	0.0100063	0.142621	0.135002	0.0232272	0.0141744	0.0143702	0.00418809	0.00146826	0.00197987	0.00360604	0.0136525	0.00621528	0.00935117	0.0269611	0.0056354	0.00702564	0.00933301	0.0111233	0.00982567	0.00743524	0.0101077	0.00744704	0.00270863	0.00192419	0.000823441	0.000832547	0.000845442	0.00127107	0.0204877	0.00825871	0.0129719	0.00607881	0.0154032	0.000581982	0.000968577	0.00211228	0.00201591	0.0335902	0.0268415	0.0432183	0.0508123	0.0215191	0.00564377	0.00638479	0.0449874	0.0263683	0.0227839	0.0203977
SRR12480224	0.0148688	0.00994333	0.072113	0.119776	0.0279269	0.0172103	0.0167705	0.00484388	0.00202952	0.00213657	0.00478981	0.0167751	0.00786041	0.0109678	0.0157194	0.00736786	0.00933829	0.0124276	0.0149774	0.0123921	0.00993559	0.0121086	0.00914993	0.00343026	0.00267144	0.00101691	0.00082036	0.00135218	0.00154197	0.0151171	0.0083735	0.0125635	0.00456473	0.0109961	0.000825475	0.00127856	0.00221158	0.00240962	0.041298	0.0293924	0.0367815	0.060934	0.0266751	0.006023	0.00625908	0.0544726	0.033128	0.0288379	0.0250792
SRR12480225	0.0137139	0.0113096	0.0829601	0.135358	0.0292679	0.0207	0.0195314	0.00592739	0.0016947	0.00290584	0.00413048	0.0151612	0.00680366	0.01108	0.0328932	0.00676009	0.00851107	0.0106844	0.0122318	0.0108727	0.00808825	0.0119527	0.00702985	0.00285985	0.00262189	0.000908017	0.000696011	0.00100151	0.00142315	0.0179693	0.00889956	0.0120365	0.00569499	0.012401	0.000817102	0.000969894	0.00241419	0.00219714	0.0397362	0.0273514	0.0270772	0.0585602	0.0247087	0.00573306	0.00636663	0.0484716	0.0309906	0.0274755	0.0228903
SRR12480226	0.0140565	0.0100161	0.0301273	0.115631	0.0312939	0.0232867	0.0213258	0.0062586	0.00188527	0.00306021	0.00472933	0.0172392	0.00782729	0.0118912	0.0653324	0.00766121	0.00937506	0.0121519	0.0142512	0.0125675	0.00956421	0.0125816	0.00689209	0.00339481	0.00278259	0.000887459	0.000751001	0.00118079	0.00154995	0.013932	0.00820962	0.0114278	0.00411232	0.00890815	0.000750686	0.00131491	0.00233704	0.00229444	0.0447519	0.02857	0.0188487	0.0647252	0.0282575	0.00532082	0.00625707	0.0510297	0.035726	0.0309942	0.0253653
SRR12480227	0.0143186	0.00973844	0.0411684	0.117303	0.0319871	0.0226898	0.0212	0.00638221	0.00182985	0.00304807	0.00465109	0.0168771	0.00739571	0.0122427	0.0551678	0.0076952	0.00936451	0.0121017	0.0141188	0.0120315	0.00939688	0.0127145	0.00720341	0.00341097	0.00264414	0.000905583	0.000592171	0.00113235	0.00149783	0.0136589	0.00765562	0.0113317	0.00393677	0.00872229	0.000777073	0.00134079	0.0024207	0.00241197	0.0441727	0.0283882	0.0226992	0.0642415	0.0273269	0.00544373	0.0063275	0.051606	0.0348276	0.0302514	0.0246203
SRR12480228	0.0130839	0.01018	0.110675	0.13152	0.0254811	0.0166232	0.0161105	0.00467625	0.00165847	0.00228086	0.00403618	0.0142621	0.006661	0.00986397	0.026412	0.00652264	0.00785373	0.0102515	0.0118921	0.0102821	0.0080878	0.010768	0.00675887	0.00287053	0.00228223	0.000875455	0.000635643	0.00105175	0.00131254	0.0173357	0.00797182	0.012215	0.00585719	0.0128779	0.000654573	0.00114051	0.00210597	0.00210709	0.0367233	0.0276285	0.0398378	0.0555235	0.0237518	0.00608647	0.00641822	0.0480467	0.0289832	0.0251612	0.0223686
SRR12480229	0.0140429	0.00992282	0.0762019	0.132544	0.030546	0.0221543	0.0209169	0.00628547	0.00179667	0.00309179	0.00448386	0.0153671	0.00655008	0.0118642	0.0311374	0.00727317	0.00873284	0.0109736	0.0129684	0.0114148	0.00889061	0.0122929	0.0078356	0.00320089	0.00267911	0.00105562	0.000717965	0.00113262	0.0014055	0.0148707	0.00818618	0.0112889	0.00414445	0.0105287	0.000788736	0.00110798	0.0024168	0.00237791	0.0409954	0.0289329	0.0263629	0.0593317	0.0251098	0.00557673	0.00579946	0.0483017	0.0323804	0.029076	0.0228684
SRR12480230	0.0153772	0.0109714	0.0419899	0.119987	0.0302987	0.0206431	0.0196735	0.00567812	0.00203133	0.00270618	0.0047692	0.0177388	0.00815608	0.0116711	0.0372299	0.00778363	0.00950571	0.0124191	0.0145468	0.0125441	0.00985967	0.0127194	0.006831	0.00339751	0.00267484	0.000943746	0.000707775	0.00124563	0.00158888	0.0163259	0.0088422	0.0126476	0.00549399	0.0114552	0.000870676	0.00134673	0.00241107	0.00232169	0.0432711	0.0277874	0.0213081	0.0643443	0.0285447	0.00597451	0.00679105	0.0522675	0.0354134	0.0304219	0.0262216
SRR12480231	0.0130086	0.00916001	0.126343	0.143974	0.0267914	0.0182793	0.0175871	0.00530382	0.00147365	0.00257573	0.00377166	0.0129151	0.00538662	0.0103254	0.0216156	0.00612833	0.00731452	0.00941375	0.0111047	0.00935157	0.00759876	0.0107265	0.0107877	0.00276216	0.00238206	0.00109176	0.00089378	0.000970407	0.00137273	0.0159016	0.00757115	0.0116821	0.00396925	0.0108773	0.000996254	0.00116845	0.00235829	0.00222983	0.0347112	0.0284005	0.0539945	0.0502471	0.0206984	0.00487318	0.00555477	0.0468888	0.0268579	0.025107	0.019448
SRR12480232	0.0143239	0.0102216	0.027578	0.120257	0.0351546	0.0283313	0.0250519	0.0075217	0.00183688	0.00368117	0.00460523	0.0169279	0.00711226	0.0134709	0.0534323	0.00785388	0.00949801	0.011866	0.0139641	0.0120322	0.0094562	0.0134017	0.00711687	0.00342249	0.00291708	0.000939828	0.000779233	0.00113772	0.00146036	0.013859	0.00795588	0.0104684	0.00381559	0.00773532	0.000853005	0.00124734	0.0024462	0.00233033	0.0460443	0.0283894	0.0167492	0.0632308	0.0277716	0.00523658	0.00571612	0.0500703	0.0359802	0.0324342	0.0252299
SRR12480233	0.0143147	0.010221	0.0682196	0.120572	0.0279612	0.0184254	0.0177932	0.00511111	0.00189724	0.00242767	0.00465234	0.0165889	0.00753	0.0110816	0.0304587	0.00726418	0.00884634	0.0114932	0.0137972	0.0118211	0.0092087	0.0120222	0.00806883	0.003196	0.00252786	0.000941044	0.000676872	0.00121459	0.0015722	0.0156634	0.00833394	0.0123292	0.00510025	0.0101907	0.000779839	0.00116313	0.00228992	0.00230412	0.0402122	0.0282059	0.0339139	0.0611963	0.0266928	0.00578882	0.00642208	0.0531717	0.0327593	0.0286584	0.0243036
SRR12480234	0.014234	0.00979187	0.0352209	0.119967	0.0339051	0.0269391	0.0241686	0.00727708	0.00178243	0.00366044	0.00447046	0.0163708	0.00705027	0.0128114	0.0533307	0.0075752	0.00920893	0.0113152	0.0134883	0.0114754	0.0091032	0.0128208	0.00951258	0.00337034	0.00286253	0.00100781	0.000730205	0.00112694	0.00136451	0.0137253	0.00838296	0.0106368	0.0036417	0.00766751	0.000780977	0.00114829	0.00250313	0.00229337	0.0449066	0.0290582	0.0236359	0.0626649	0.0270012	0.00507969	0.00554905	0.049992	0.0347243	0.0309226	0.0243098
SRR12480235	0.0147918	0.0103604	0.0551056	0.120677	0.0291252	0.0190827	0.0184292	0.00514346	0.00193749	0.00240683	0.00471765	0.0171261	0.00795679	0.0111494	0.0325786	0.007527	0.00918181	0.0122444	0.0143192	0.0122062	0.00939262	0.0121569	0.00789949	0.0032918	0.00263226	0.000931487	0.000748267	0.00122959	0.00145359	0.015836	0.00849359	0.0122751	0.00523468	0.0100274	0.000831401	0.00123545	0.00242065	0.00221131	0.0421235	0.0281191	0.0297859	0.0626302	0.0274997	0.00596152	0.00642511	0.0542794	0.0339845	0.0291638	0.0256188
SRR12480236	0.0149952	0.0108047	0.0461325	0.129071	0.0309465	0.021463	0.0204184	0.00580876	0.00204459	0.00284027	0.00489955	0.0172412	0.00778394	0.0119262	0.0314669	0.00783078	0.00944232	0.0121546	0.0145241	0.01243	0.00984525	0.0128068	0.00598525	0.00345167	0.00274445	0.00100531	0.000734003	0.00126235	0.00165387	0.0159864	0.00878012	0.0123987	0.00519585	0.0106839	0.000842145	0.00130608	0.00243939	0.0023217	0.0431737	0.0281288	0.0192064	0.0634444	0.0279003	0.00641965	0.00694216	0.0515242	0.0353987	0.0305626	0.0255269
SRR12480237	0.013957	0.00944652	0.0492122	0.121876	0.0324459	0.0235737	0.0220367	0.00649379	0.00191241	0.00318476	0.0046324	0.0166884	0.00724911	0.0122621	0.0313939	0.00756304	0.00934216	0.0118611	0.0139966	0.0120884	0.00943127	0.0128592	0.00914905	0.0033109	0.00278266	0.000971041	0.000767205	0.00116131	0.00145392	0.0137594	0.00755137	0.0110347	0.00370639	0.00857295	0.000835236	0.00127739	0.00241114	0.00233972	0.0441647	0.0296579	0.0281192	0.0630252	0.0269927	0.00555577	0.00589516	0.0513172	0.0350637	0.0308597	0.0246623
SRR12480238	0.0150426	0.0102635	0.0305149	0.12185	0.0300178	0.0194466	0.0189956	0.00515092	0.00217542	0.00260971	0.00506985	0.0185188	0.00860187	0.0119125	0.0321637	0.00813209	0.00992465	0.0132432	0.0161174	0.0135842	0.0106532	0.0130604	0.0054363	0.00356648	0.00273714	0.000919351	0.000771292	0.00130997	0.00156091	0.015503	0.00823966	0.0124468	0.00483997	0.00980785	0.000900702	0.00143653	0.00219392	0.00217731	0.0449907	0.0283321	0.0176395	0.0674464	0.0301239	0.00663663	0.00713428	0.0549829	0.0373621	0.031856	0.0269615
SRR12480239	0.0116741	0.00909134	0.156845	0.138563	0.0240858	0.0157972	0.0147133	0.00445051	0.00138977	0.00212766	0.00362654	0.0131383	0.00579829	0.00881062	0.0317717	0.0056829	0.00696548	0.00864975	0.0101998	0.00869841	0.0068898	0.00933368	0.00873886	0.00269496	0.00190229	0.000983517	0.000473543	0.000941344	0.00122222	0.0206008	0.00816631	0.0127388	0.00416164	0.0114129	0.000601105	0.000966349	0.00223157	0.0019113	0.0325306	0.026085	0.0425937	0.0506317	0.0211092	0.00536806	0.00611099	0.0436643	0.024445	0.0229273	0.0185685
SRR12480240	0.0136743	0.00954117	0.037965	0.123067	0.0369866	0.0328691	0.0286345	0.00888915	0.00169058	0.00440615	0.00446596	0.0158892	0.00617559	0.0139618	0.039272	0.00765818	0.00918936	0.0108525	0.0131411	0.011209	0.00877683	0.013526	0.00973301	0.00337691	0.00301023	0.00106037	0.000790907	0.00104922	0.00132436	0.0130703	0.00785955	0.00914463	0.00265663	0.00604707	0.000788252	0.00110568	0.00264094	0.00221867	0.0467771	0.0301993	0.0214081	0.0622428	0.0262737	0.00463811	0.00470708	0.0487808	0.0353617	0.0325178	0.0232144
SRR12480241	0.0138055	0.00941814	0.0871704	0.124011	0.0277015	0.0177668	0.0170054	0.00490389	0.00190857	0.00225714	0.00444694	0.0161227	0.00743087	0.0107135	0.0239762	0.00713002	0.0087533	0.0114033	0.0134489	0.0116697	0.00906467	0.0115745	0.00711532	0.00303421	0.00247611	0.000920467	0.000609836	0.00109469	0.00149164	0.014635	0.00774297	0.0119858	0.00467733	0.0094624	0.000769009	0.0011677	0.00246884	0.00220231	0.0397441	0.0277451	0.0312877	0.0594551	0.0258025	0.0058821	0.00641836	0.0512599	0.0321592	0.0280255	0.0237002
SRR12480242	0.0150377	0.0103357	0.0427699	0.124023	0.0304266	0.018938	0.0188999	0.0052956	0.00200879	0.00257266	0.00505334	0.0175477	0.00779078	0.0117034	0.0227976	0.00776963	0.00971278	0.0128149	0.0150999	0.013188	0.0106157	0.0131502	0.00747335	0.0034955	0.00291266	0.00100003	0.00100348	0.00148944	0.00174848	0.0149339	0.0085504	0.0126716	0.00455994	0.01124	0.00146905	0.00159988	0.0022064	0.00244754	0.0436617	0.0297925	0.0280349	0.0640921	0.0282495	0.0065793	0.0070496	0.0532419	0.035455	0.0314058	0.0260512
SRR12480243	0.0136847	0.0100804	0.115101	0.129997	0.0275038	0.01959	0.0184184	0.0058059	0.00154096	0.00260858	0.00398098	0.0145836	0.00638436	0.0107042	0.0281247	0.0066155	0.0080415	0.0101198	0.0117606	0.0102485	0.00801939	0.0112663	0.0086391	0.00297131	0.00239224	0.000961826	0.000794572	0.00111313	0.00108706	0.0167441	0.00861734	0.012186	0.00503394	0.00950597	0.000692947	0.00115183	0.00264773	0.00223184	0.0383643	0.0273589	0.0316891	0.0557087	0.0240757	0.00493614	0.00570115	0.0478355	0.0296117	0.0259973	0.0220489
SRR12480244	0.0134892	0.00938576	0.0864384	0.134529	0.0302379	0.0237567	0.0207536	0.00636005	0.00164216	0.0029866	0.00426818	0.0150782	0.00631211	0.0116141	0.0369786	0.00698513	0.00859419	0.0104589	0.0123687	0.0108181	0.00855101	0.011882	0.00853495	0.00299555	0.00253725	0.00102942	0.000661901	0.00101976	0.00152895	0.0150711	0.00769975	0.0107248	0.00372035	0.00954547	0.000702888	0.00108322	0.0025274	0.00225726	0.0402941	0.0282272	0.0287095	0.056082	0.0240302	0.00531789	0.00563586	0.0479246	0.0308298	0.0277348	0.0218526
SRR12480245	0.0138412	0.00940318	0.0878155	0.123232	0.0256493	0.0150574	0.0150279	0.00390661	0.00199581	0.00186705	0.00507283	0.0165572	0.00802437	0.0103616	0.0222255	0.00726194	0.00874263	0.012214	0.0137909	0.0130822	0.00968569	0.0117906	0.00622688	0.00324176	0.00237081	0.00085889	0.000797829	0.00112373	0.00132184	0.0165216	0.00842179	0.0128032	0.00494772	0.0107548	0.000698158	0.00135841	0.00206258	0.00226027	0.0392011	0.0272494	0.0280112	0.061373	0.0265386	0.00666292	0.00711518	0.0532602	0.0324644	0.0274772	0.0249919
SRR12480246	0.0141452	0.0100878	0.0604558	0.128433	0.0319975	0.0241406	0.0219853	0.00683058	0.0017749	0.00314039	0.00446122	0.0157644	0.00668383	0.0123994	0.0314715	0.00712957	0.00891892	0.0109743	0.0133322	0.0110857	0.00888069	0.0123283	0.00926424	0.00322747	0.00274057	0.00105976	0.000612076	0.00111416	0.00137682	0.0144388	0.00831124	0.0111673	0.00400355	0.00933749	0.000821649	0.00114884	0.00247635	0.00221755	0.0418301	0.0286333	0.0331609	0.0595352	0.0254407	0.00523866	0.00559648	0.050246	0.0328077	0.0297096	0.0233636
SRR12480247	0.013545	0.00948235	0.101499	0.134953	0.0287279	0.0227322	0.0208207	0.00645979	0.00153878	0.00314792	0.00387375	0.0139513	0.00591379	0.0112889	0.0366982	0.00644738	0.00805672	0.00945686	0.0113852	0.0098863	0.00761995	0.011223	0.00978989	0.00293667	0.00234921	0.00110163	0.000595404	0.000935894	0.00119763	0.0157166	0.00777365	0.0108665	0.00420872	0.0088522	0.000556273	0.000949757	0.00257664	0.00225283	0.0380561	0.0279397	0.0403246	0.0539673	0.022358	0.00489563	0.0049518	0.0462446	0.0292076	0.026557	0.0204181
SRR12480248	0.011693	0.00946912	0.185264	0.150838	0.0211344	0.0148818	0.0138918	0.00424987	0.00125727	0.00195558	0.00320431	0.0113207	0.00486733	0.00865976	0.0206043	0.00538631	0.00631076	0.00790737	0.00900947	0.00868927	0.0063498	0.00909429	0.00797935	0.00228	0.00197858	0.000844422	0.000675332	0.000865828	0.00113018	0.022278	0.00729082	0.0127001	0.00455758	0.0132918	0.00109271	0.000934656	0.00156378	0.0017421	0.0306212	0.0265519	0.0470739	0.0470695	0.0192176	0.00444386	0.00470603	0.042176	0.0228869	0.0209638	0.0183478
SRR12480249	0.0128714	0.00922023	0.152762	0.150178	0.0252039	0.0187258	0.0178712	0.00598819	0.00125662	0.00275963	0.00320877	0.0117084	0.00482765	0.00956804	0.0228935	0.00557638	0.00652926	0.00796618	0.0100283	0.00865991	0.00682952	0.00967019	0.00934988	0.00237951	0.00216909	0.000926868	0.000512213	0.00088146	0.00110204	0.0185946	0.00794492	0.011555	0.0044548	0.00968563	0.000665794	0.000781536	0.00207591	0.00183652	0.0333326	0.0283235	0.0464566	0.0483893	0.0201587	0.00421794	0.00493863	0.0435827	0.0253267	0.0236905	0.0190655
SRR12480250	0.0130072	0.00953369	0.130967	0.140849	0.0269192	0.0188752	0.0180739	0.00566879	0.00151783	0.00261661	0.00382827	0.0133017	0.00556877	0.0103206	0.0217194	0.00602981	0.00742974	0.00941405	0.0114623	0.010086	0.00754623	0.0109329	0.00831725	0.00278059	0.00239814	0.000945561	0.000803541	0.00104487	0.0012608	0.0169894	0.00743824	0.0113866	0.00455267	0.0105798	0.000886966	0.00109482	0.00212629	0.00233989	0.036594	0.0280397	0.038788	0.0528029	0.0217605	0.00451596	0.00489506	0.0449315	0.0283097	0.0254671	0.0208576
SRR12480251	0.0141208	0.0097138	0.0646761	0.134276	0.0334359	0.0257158	0.0241038	0.00755189	0.00164364	0.00358458	0.00424508	0.014483	0.00574072	0.012694	0.0270996	0.0073816	0.0088206	0.0106582	0.0129899	0.0109756	0.00874839	0.0129402	0.011225	0.00317083	0.00280735	0.00117026	0.000955368	0.00105794	0.00129789	0.0141325	0.0077549	0.010245	0.00348818	0.00983534	0.00085373	0.00127368	0.00255446	0.00263953	0.0419373	0.0301527	0.034319	0.0581481	0.0237891	0.004628	0.00504706	0.0473364	0.0322573	0.0304064	0.0223003
SRR12480252	0.0139549	0.00915805	0.0716695	0.137963	0.0313171	0.0225588	0.0218945	0.00619634	0.0016013	0.00323102	0.00410732	0.0147114	0.00626915	0.0118191	0.0301216	0.00723005	0.00856737	0.0108456	0.0131704	0.0112387	0.00878285	0.0122527	0.0106798	0.00323281	0.00272074	0.00118566	0.00083182	0.000973936	0.00125783	0.0136067	0.00751609	0.0107685	0.00345673	0.00735857	0.000826903	0.00131448	0.00225126	0.00255308	0.0405552	0.0303656	0.0367269	0.05783	0.0242295	0.00445987	0.00517776	0.0486836	0.0319611	0.0295133	0.0228119
SRR12480253	0.0136797	0.00898255	0.0942665	0.14046	0.0316412	0.023795	0.0224353	0.00669991	0.00152486	0.00332143	0.00413781	0.0135065	0.00536992	0.0123857	0.0232542	0.0068487	0.00821802	0.00991908	0.0117505	0.0107236	0.00827593	0.0124155	0.0101148	0.0031036	0.0027991	0.00115859	0.000885361	0.00104708	0.00144439	0.0141777	0.00762418	0.010345	0.00288459	0.00826114	0.00076882	0.0011417	0.00248149	0.00242826	0.0395092	0.0316765	0.0391749	0.0548891	0.0221522	0.00440063	0.0046649	0.045375	0.0298465	0.0286384	0.0206378
SRR12480254	0.0132416	0.0096938	0.150904	0.140523	0.0242058	0.0164512	0.0162538	0.00483241	0.00150846	0.00217449	0.00354057	0.012413	0.0054181	0.0099106	0.020864	0.00594146	0.00709789	0.00916302	0.0108529	0.00934235	0.00746262	0.0101543	0.0085466	0.00263768	0.00219127	0.000958225	0.000598842	0.000875611	0.00120097	0.0187283	0.00797491	0.0120576	0.0053124	0.0119328	0.000711709	0.000931228	0.00235024	0.00205146	0.0335054	0.0263132	0.0487566	0.0488844	0.0208639	0.00479294	0.0050106	0.0451042	0.0265487	0.0239723	0.0199291
SRR12480255	0.0120334	0.00883059	0.160579	0.146807	0.0256485	0.0196797	0.0186829	0.00550373	0.00122852	0.00270089	0.00333946	0.0112838	0.00468262	0.0102366	0.0227087	0.00569614	0.00677329	0.00822622	0.00974449	0.0089568	0.00686883	0.0103824	0.00928263	0.00256511	0.00221233	0.000954953	0.000607008	0.000760508	0.00109354	0.0165273	0.00708574	0.0106866	0.00412586	0.0105149	0.000569533	0.00100719	0.00215607	0.00214925	0.0332413	0.0272366	0.0482915	0.0483369	0.019531	0.00414162	0.00445466	0.0423298	0.0250998	0.023543	0.0179659
SRR12480256	0.0137944	0.00971526	0.101382	0.139144	0.0298222	0.021344	0.0204182	0.00615785	0.00159821	0.00300594	0.00415333	0.0140133	0.00568309	0.0117525	0.0230351	0.00673989	0.00823652	0.0101654	0.0118144	0.0105808	0.00839582	0.0119915	0.00911506	0.00308791	0.00256967	0.00103761	0.000915719	0.00096652	0.00136146	0.0148915	0.00764151	0.0112837	0.00429356	0.0107978	0.000823676	0.00109578	0.00229859	0.00233717	0.0385293	0.0282708	0.0362961	0.0549812	0.0227673	0.00492832	0.00536539	0.0468096	0.0299246	0.027577	0.021403
SRR12480257	0.0142691	0.00967467	0.0566956	0.124654	0.0337992	0.0283883	0.0247876	0.00789281	0.00147701	0.00376981	0.00387941	0.0146682	0.00591561	0.0123464	0.029808	0.00675998	0.0084668	0.00976469	0.0116625	0.0101702	0.00795881	0.0121936	0.0204019	0.00311481	0.00252674	0.00127963	0.000707192	0.000980797	0.00123006	0.0132621	0.00874638	0.0103155	0.00322561	0.00739249	0.000716437	0.00106461	0.0028644	0.0024321	0.0434342	0.0346024	0.0424559	0.0585229	0.0237965	0.00390794	0.00422646	0.0465528	0.0312095	0.0291921	0.0220633
SRR12480258	0.0128294	0.00837607	0.121031	0.142045	0.0292907	0.0220936	0.0210836	0.0062623	0.00149755	0.00305122	0.00395228	0.0131522	0.00533426	0.0115572	0.0241336	0.00639076	0.00779034	0.00944865	0.0111438	0.00992472	0.00779998	0.0116984	0.0109029	0.0029546	0.00252897	0.00107109	0.000734738	0.00090265	0.0012827	0.0137487	0.00718066	0.00999707	0.0030225	0.00834295	0.000765813	0.00106672	0.00234733	0.0024062	0.0379173	0.0299459	0.0408012	0.0524738	0.021234	0.00447976	0.00467237	0.0442926	0.0287109	0.0269475	0.0196263
SRR12480259	0.0130658	0.0092835	0.125395	0.139582	0.0238685	0.0131528	0.0134654	0.00384956	0.00174399	0.00164456	0.00428864	0.0136448	0.00626408	0.00978745	0.0216211	0.00646241	0.00773896	0.0105061	0.0122038	0.0108781	0.00834963	0.0106298	0.00808139	0.00285481	0.00230926	0.000957387	0.00072795	0.00113512	0.00123414	0.0189343	0.00766379	0.0130305	0.00522079	0.0149942	0.000901245	0.00113301	0.00193581	0.00223479	0.0340081	0.0265191	0.0515735	0.0524858	0.0223204	0.00555664	0.00582882	0.047896	0.0278868	0.0245007	0.0211274
SRR12480260	0.0125442	0.00855444	0.168081	0.150952	0.0253414	0.0183888	0.0173516	0.00557745	0.00130223	0.00255114	0.00349473	0.0114059	0.00476419	0.0101508	0.024041	0.00561283	0.00681769	0.00826077	0.00992418	0.00861682	0.00690719	0.0102792	0.00978427	0.00263047	0.00218929	0.00104148	0.000638154	0.000907648	0.0010691	0.0165322	0.00702649	0.0106272	0.00354056	0.00946826	0.000643325	0.000894371	0.00213634	0.00234274	0.0327874	0.0263227	0.0497626	0.0465583	0.0188804	0.00379564	0.00397084	0.0416917	0.0245225	0.023122	0.017815
SRR12480261	0.0129795	0.00858078	0.151282	0.139145	0.0255623	0.0172736	0.0166366	0.0052226	0.00159177	0.00240127	0.00377445	0.0127286	0.00539779	0.010387	0.0223122	0.00604037	0.00736934	0.00934337	0.0111222	0.00969378	0.00767768	0.0106129	0.00941282	0.00276782	0.00226848	0.00101692	0.000640667	0.000855368	0.00115919	0.016141	0.0072452	0.0110357	0.00368855	0.0112719	0.000674202	0.00106894	0.0022443	0.0023506	0.0342624	0.0270996	0.0452476	0.0498251	0.0206984	0.00451954	0.00490624	0.045111	0.0266716	0.0246066	0.0190958
SRR12480262	0.0117437	0.00797686	0.205645	0.149954	0.0231028	0.0157647	0.0150466	0.00475006	0.0012266	0.00224729	0.00304826	0.0102957	0.00427298	0.00938937	0.0181548	0.00518035	0.00626986	0.0075406	0.00887289	0.00774564	0.00618572	0.00919786	0.00995397	0.00236227	0.00199819	0.000934401	0.000659622	0.000813937	0.00100075	0.018978	0.00668716	0.0107593	0.00347168	0.00966369	0.000622364	0.000782984	0.00202112	0.00202204	0.0302263	0.0245334	0.0587532	0.0432546	0.0171699	0.00357114	0.00397997	0.0402092	0.0221059	0.0210633	0.0159662
SRR12480263	0.0141132	0.00951743	0.0496461	0.128178	0.0353409	0.0274832	0.0251296	0.00752086	0.00177835	0.00379386	0.00452372	0.0153458	0.00594934	0.0132967	0.0272708	0.00775696	0.00917285	0.0114188	0.0134515	0.0116423	0.00906274	0.0133214	0.0109625	0.00336476	0.00297293	0.0010969	0.000847996	0.00105281	0.0014305	0.0132962	0.00737758	0.00996351	0.00298382	0.00986442	0.00079958	0.00127634	0.0024582	0.00253368	0.0439451	0.0311022	0.0286953	0.0600324	0.0254368	0.0048947	0.00551663	0.0486584	0.0344772	0.0322086	0.0231534
SRR12480264	0.0127051	0.00909008	0.13099	0.146693	0.0282733	0.021272	0.0197311	0.00591931	0.00145969	0.00298325	0.00372607	0.0119639	0.00491081	0.0109375	0.0246106	0.00614751	0.00746471	0.008856	0.0107929	0.00917294	0.00719628	0.0107883	0.00975993	0.00277152	0.0023352	0.00107394	0.000684556	0.000883674	0.00121993	0.0163054	0.00776247	0.0108374	0.00401708	0.0146892	0.000792768	0.00107458	0.00243823	0.00213749	0.0358887	0.0275676	0.043061	0.0498698	0.0202956	0.00459157	0.00455055	0.0437374	0.0267558	0.0257121	0.0186854
SRR12480265	0.0127703	0.00862759	0.123862	0.141619	0.0289745	0.0217199	0.0205296	0.00636444	0.00147863	0.00309252	0.00387633	0.0122877	0.00501028	0.0114934	0.0253029	0.0065022	0.00777965	0.00938021	0.0109571	0.00963089	0.00757674	0.011368	0.0100889	0.00284748	0.00251635	0.00114863	0.000733184	0.000979457	0.00127878	0.0146155	0.00708653	0.0101253	0.00321003	0.011173	0.000738061	0.00109815	0.00223347	0.0024683	0.0370483	0.028115	0.0448502	0.0513165	0.0208493	0.00492421	0.00499349	0.043722	0.0275714	0.0269794	0.0191847
SRR12480266	0.0118362	0.00866391	0.208393	0.157506	0.0219882	0.0157154	0.0150398	0.00462395	0.00123269	0.00221289	0.00306382	0.0103446	0.00439504	0.00915481	0.0231037	0.00492577	0.00605733	0.00746695	0.00869174	0.00767084	0.00588521	0.00901171	0.00941146	0.00222087	0.00186182	0.000962446	0.000514046	0.000679944	0.00106577	0.0212501	0.00744036	0.0114194	0.00439462	0.0113683	0.000541629	0.000761902	0.00199467	0.00190449	0.0292683	0.0253412	0.0470875	0.0422976	0.0170733	0.00365803	0.00381782	0.0385797	0.0217971	0.020619	0.0160833
SRR12480267	0.0133696	0.0085235	0.111277	0.141728	0.0245132	0.0145395	0.0147716	0.00407722	0.00177764	0.0019016	0.00435788	0.0143848	0.00661653	0.0101493	0.0228392	0.00680837	0.00810952	0.0107885	0.012596	0.0109386	0.00886063	0.0109	0.00761173	0.00301826	0.00232609	0.000948573	0.000649694	0.00110542	0.00135856	0.0175937	0.0079052	0.012583	0.00408036	0.0122619	0.000732085	0.00122271	0.00216234	0.00216622	0.0363773	0.0267316	0.0478625	0.0552411	0.0239337	0.00531943	0.00599594	0.0492512	0.0293426	0.0258371	0.0216859
SRR12480268	0.0104802	0.00659212	0.214043	0.133651	0.0204341	0.0139168	0.0131897	0.00440549	0.00105042	0.00188806	0.00287916	0.00995593	0.00456107	0.0084847	0.0178142	0.00444625	0.00584281	0.00697407	0.00812963	0.00736793	0.00577793	0.00826463	0.020913	0.00216788	0.00178415	0.0010906	0.00047825	0.000674772	0.000777172	0.0128509	0.00663609	0.00982835	0.00244917	0.00560247	0.000549155	0.000905638	0.001961	0.00185046	0.0288187	0.0296145	0.0803324	0.0412328	0.0158412	0.00389208	0.00413335	0.0391332	0.0200033	0.0187572	0.0148519
SRR12480269	0.0144023	0.0107879	0.0664979	0.132453	0.0335478	0.0267313	0.0247225	0.00759409	0.00153776	0.00374227	0.00426297	0.0141713	0.0056805	0.012694	0.026267	0.00683045	0.00848518	0.0100747	0.0121225	0.0108122	0.00834383	0.0128259	0.00877973	0.00313212	0.00278592	0.00113403	0.000885911	0.00110688	0.00129744	0.0147535	0.00893603	0.0104836	0.00424548	0.0123223	0.000795068	0.00106284	0.00232929	0.00249041	0.041582	0.0290672	0.0383739	0.0570958	0.0237631	0.00534897	0.00542615	0.0473013	0.0318792	0.0300173	0.0217631
SRR12480270	0.0142122	0.00956601	0.034494	0.123808	0.0366142	0.029569	0.0265967	0.00799785	0.00179817	0.00406169	0.0046638	0.0164375	0.00658445	0.0135561	0.0266208	0.00800979	0.00942733	0.0118317	0.0139152	0.0121223	0.00932226	0.0137655	0.00979447	0.00348512	0.00310308	0.000992398	0.000811517	0.001152	0.00138448	0.0126416	0.00764792	0.010307	0.00279753	0.00691551	0.000908625	0.00131107	0.00244881	0.00239254	0.0469673	0.0313782	0.0246357	0.0644411	0.0271655	0.00489233	0.00504808	0.0493372	0.0362162	0.0332736	0.0245777
SRR12480271	0.0139103	0.00960111	0.0596955	0.126495	0.0342508	0.0266605	0.0246188	0.00719849	0.00166629	0.00374202	0.0044064	0.0151586	0.00622933	0.0128089	0.025634	0.00741744	0.00887163	0.0109614	0.0127658	0.0113721	0.00889291	0.0131068	0.00941085	0.00341556	0.00282702	0.00107725	0.000794686	0.00109314	0.00137522	0.0134028	0.0077976	0.0101984	0.00327273	0.00858803	0.000771665	0.00111972	0.00248526	0.00249847	0.0432778	0.0308229	0.0369063	0.0606579	0.0252201	0.00476919	0.00514188	0.0487433	0.0334635	0.0308446	0.0228246
SRR12480272	0.0125791	0.0074292	0.132847	0.134271	0.025931	0.0183393	0.0173936	0.00559209	0.00133796	0.00254212	0.00364933	0.0120617	0.00488744	0.0103113	0.0223069	0.00583345	0.00713754	0.00893126	0.0102195	0.00893453	0.00710041	0.0104475	0.0140296	0.00271288	0.00220534	0.00131493	0.000655417	0.000799691	0.0012335	0.0138511	0.00700797	0.0101942	0.00272698	0.00918336	0.000654694	0.000967718	0.00236288	0.00221835	0.0345502	0.0301748	0.076637	0.0506215	0.0192388	0.00387334	0.00414201	0.0460794	0.0255952	0.024187	0.0181591
SRR12480273	0.0123436	0.0107892	0.177272	0.127713	0.0190552	0.0116001	0.011217	0.00344245	0.00143562	0.00130289	0.00302429	0.0122489	0.00599553	0.00748948	0.0203558	0.0047845	0.00590003	0.00801677	0.00928635	0.00838441	0.00642954	0.00817074	0.00889831	0.00228762	0.00163726	0.000832753	0.000463718	0.000562503	0.000828449	0.020064	0.00960131	0.0144143	0.00654381	0.0117074	0.000644541	0.000952089	0.0021205	0.00168283	0.0305571	0.0252575	0.0768299	0.0488078	0.0213213	0.00461775	0.00581606	0.0454975	0.0218054	0.0187274	0.0200338
SRR12480274	0.0122071	0.00967567	0.201962	0.126548	0.0192397	0.0111782	0.0110387	0.00319918	0.00143487	0.00148342	0.00312384	0.0113527	0.00533588	0.00743555	0.0290146	0.00467637	0.00648935	0.00815281	0.00833137	0.0082344	0.00604525	0.00772658	0.00856844	0.00215794	0.0017344	0.000885031	0.000395868	0.000651533	0.000749942	0.0191044	0.00847807	0.0138873	0.00558077	0.00979281	0.000434649	0.00137262	0.0021187	0.00181495	0.030057	0.0258155	0.0698572	0.0455505	0.0188128	0.00398146	0.00467574	0.0438283	0.0213664	0.0187219	0.0184776
SRR12480292	0.00955851	0.00569665	0.222567	0.155242	0.0213382	0.0155741	0.0151461	0.00429409	0.00113494	0.0020352	0.00296052	0.00888577	0.00349194	0.00875249	0.0201274	0.00454118	0.00565227	0.00651131	0.00759017	0.00694105	0.00558476	0.0082481	0.0117369	0.00197787	0.00190676	0.00105472	0.00068343	0.000738475	0.000951299	0.0115388	0.00502232	0.008197	0.00144987	0.00383481	0.000544471	0.000798612	0.00208951	0.00194368	0.0273005	0.0414182	0.07342	0.0377403	0.0138748	0.00375111	0.0034997	0.0381975	0.0191431	0.0190318	0.0131398
SRR12480293	0.0141644	0.00987187	0.0634719	0.130525	0.0292029	0.0169769	0.0172202	0.00502183	0.00196997	0.00228773	0.00476185	0.0161069	0.00716382	0.0107774	0.0193851	0.00737114	0.00913515	0.0121171	0.0142718	0.0124242	0.0095017	0.012292	0.00779399	0.00326856	0.00260902	0.00104135	0.000803041	0.00120426	0.001527	0.0156284	0.00814395	0.0124336	0.00454492	0.0109254	0.000919434	0.00144362	0.00230028	0.00244382	0.0413461	0.030862	0.0387222	0.0612911	0.0260554	0.0060986	0.00648887	0.0517219	0.0332743	0.0290787	0.0244849
SRR12480294	0.0138057	0.00955013	0.0858737	0.134493	0.0278655	0.0174844	0.0173135	0.00510255	0.00176418	0.0023411	0.00428958	0.0143101	0.00605421	0.010572	0.0203439	0.00704358	0.00839486	0.0110935	0.0129501	0.0114348	0.00880992	0.0118784	0.00899218	0.00301086	0.00257444	0.0011832	0.000858654	0.00112342	0.00141789	0.0148237	0.00778746	0.0119824	0.00424189	0.0142095	0.000983547	0.00122018	0.00236601	0.00239373	0.03835	0.0311973	0.0515954	0.0559449	0.0231676	0.00542877	0.00583123	0.0500887	0.0299332	0.0273074	0.0218829
SRR12480295	0.0140791	0.0101687	0.0935397	0.128239	0.0242128	0.0139064	0.0144881	0.00401625	0.00172707	0.0017252	0.00429531	0.0145437	0.00661423	0.00970547	0.0199152	0.00671501	0.00815988	0.0110365	0.0134011	0.0112311	0.00868767	0.0108148	0.00902329	0.00293135	0.0022805	0.000920868	0.000769341	0.00109793	0.0014065	0.0153475	0.00810024	0.0131064	0.00546811	0.0163614	0.000963727	0.00146347	0.00222461	0.00237095	0.0373067	0.0311234	0.0533031	0.0554619	0.0240579	0.00572203	0.00635756	0.0509533	0.0295888	0.0257727	0.0227225
SRR12480296	0.0105791	0.00644078	0.197649	0.133326	0.0211646	0.0160511	0.015086	0.00467095	0.00113267	0.00218452	0.00284251	0.00962611	0.00389789	0.0091378	0.0187643	0.00471426	0.00605164	0.00697349	0.00841307	0.00755916	0.00581822	0.00908746	0.0141758	0.0021829	0.00192152	0.00134798	0.000935792	0.000764829	0.00107112	0.0123542	0.00645701	0.00911631	0.00191924	0.00820282	0.000736497	0.000830686	0.00231485	0.0019577	0.0287591	0.0283158	0.0937234	0.0424496	0.0151541	0.00318879	0.00370402	0.0405862	0.020552	0.0196572	0.0145256
SRR12480303	0.0123694	0.00886307	0.138854	0.134048	0.0227931	0.0149	0.0139781	0.00426925	0.00143079	0.00192646	0.00339974	0.0122868	0.00544165	0.00905708	0.0194898	0.00552338	0.00697106	0.00896373	0.0106523	0.00918423	0.00709246	0.00943323	0.0143741	0.00261683	0.0019217	0.00108412	0.000622219	0.000887187	0.00115645	0.0144475	0.0079722	0.0110141	0.0041963	0.00944402	0.000698093	0.000919636	0.00248395	0.00202153	0.033343	0.0311706	0.077471	0.0512303	0.0200854	0.00478161	0.00534606	0.0448663	0.0245788	0.0222439	0.0191679
SRR12480314	0.0123868	0.00841521	0.135652	0.13505	0.0235987	0.0168754	0.0157216	0.00480637	0.00137399	0.00225215	0.00344153	0.0118363	0.00514662	0.0094054	0.0200763	0.00563903	0.0069341	0.00864928	0.00999175	0.00877968	0.00681563	0.00969397	0.0141285	0.00253008	0.00207637	0.0011716	0.000627398	0.000768019	0.00105963	0.0138505	0.00770226	0.0108832	0.00369478	0.00892207	0.000680735	0.00100101	0.00212935	0.00196195	0.0340134	0.0314402	0.0836436	0.0495384	0.0195247	0.00455087	0.00483939	0.0452232	0.0246973	0.0221655	0.0186467
SRR12480317	0.00872339	0.0069199	0.257402	0.167113	0.0186505	0.0146774	0.0130852	0.00429868	0.000864722	0.00204256	0.00242963	0.0079525	0.00348563	0.00781828	0.0189974	0.00400105	0.00458691	0.00536211	0.00660137	0.00571533	0.00448133	0.00715147	0.0087303	0.00172143	0.00159572	0.000809831	0.000683472	0.000773785	0.000862833	0.0200825	0.00537232	0.0105569	0.00307584	0.0091342	0.000628593	0.000617333	0.00189219	0.00159007	0.0241286	0.0247737	0.0740227	0.0347831	0.013091	0.00294626	0.00323642	0.0347076	0.016946	0.0162626	0.0122942
SRR12480318	0.0139768	0.00906857	0.066057	0.12261	0.0271937	0.0159118	0.0159554	0.00462515	0.00193176	0.0020384	0.00474082	0.0158813	0.00722713	0.0108388	0.0210181	0.00741487	0.00896393	0.0119062	0.0140294	0.0121959	0.0094817	0.0120711	0.00970078	0.00331002	0.00252292	0.00109592	0.000780912	0.00116954	0.00155584	0.0141638	0.00765084	0.0127976	0.00394609	0.0120924	0.000890087	0.00140866	0.00217155	0.00246672	0.0407245	0.0306427	0.0566858	0.0603406	0.0250764	0.00544375	0.00600209	0.0532946	0.0319886	0.0284274	0.0238632
SRR12480319	0.0136737	0.00905315	0.0940128	0.121512	0.0284427	0.0204958	0.0185413	0.00559302	0.001608	0.00262862	0.00390377	0.0138987	0.00609062	0.0108054	0.0215003	0.00624534	0.00813012	0.0100113	0.0126918	0.0107792	0.0080703	0.0111554	0.0144175	0.00280185	0.00223765	0.00101957	0.000882873	0.000862442	0.00145114	0.0126815	0.00925033	0.0114639	0.00349962	0.0117648	0.000715854	0.00120555	0.00217912	0.0019258	0.0394487	0.0339617	0.0497657	0.0551606	0.0232265	0.00524837	0.00534274	0.0471177	0.0299902	0.0267493	0.0216091
SRR12480320	0.0139373	0.00950358	0.0637345	0.12881	0.0327816	0.0253211	0.0233479	0.00691985	0.00166088	0.00351033	0.00451215	0.0150432	0.00615764	0.0126471	0.0238414	0.00728322	0.00874027	0.010715	0.0127536	0.0113446	0.00867049	0.0126227	0.0085916	0.00310412	0.00282849	0.00109828	0.000854381	0.00112523	0.001482	0.013681	0.00776856	0.0106832	0.00368522	0.0110447	0.00091039	0.00118437	0.00253964	0.00246448	0.0422812	0.0302273	0.0360192	0.0600428	0.0250384	0.00534757	0.00565762	0.0494693	0.0328128	0.0307074	0.0224451
SRR12480321	0.0136283	0.00967573	0.0676497	0.133868	0.0339189	0.0275368	0.0250884	0.0075317	0.00156467	0.00375558	0.00438861	0.0144413	0.00564852	0.0128916	0.025875	0.007036	0.00855158	0.0101296	0.0120709	0.0107104	0.00823026	0.0125779	0.00978588	0.00317846	0.0028332	0.00112695	0.000900967	0.00105409	0.00139535	0.0132982	0.00769374	0.010061	0.00315864	0.0104648	0.000936043	0.00111652	0.00262317	0.00239821	0.0418581	0.0313949	0.0376895	0.057429	0.0237756	0.00469393	0.00461933	0.0477079	0.0317096	0.0305616	0.0213008
SRR12480322	0.0141043	0.00931385	0.0465509	0.128788	0.0369965	0.0311907	0.0275408	0.00868611	0.00160753	0.00424922	0.00447623	0.0151804	0.00587417	0.0138129	0.0281022	0.00753602	0.00892751	0.0105466	0.0127858	0.011288	0.00866812	0.0134001	0.0104932	0.00332346	0.00297583	0.00113265	0.000870338	0.00107063	0.00136888	0.0128655	0.00768496	0.00969806	0.00251631	0.0076696	0.000945314	0.00112587	0.00268588	0.00249021	0.0453228	0.0316013	0.0322773	0.0602421	0.025141	0.00455066	0.00448373	0.0473694	0.0339354	0.032336	0.0222506
SRR12480323	0.0127255	0.00927463	0.103953	0.137034	0.0345972	0.0309247	0.0270505	0.00869402	0.00128883	0.00437148	0.00362648	0.0123761	0.00442272	0.0129714	0.0285621	0.00625803	0.0074812	0.00805915	0.00985391	0.00882137	0.0067684	0.0119699	0.0100935	0.00281397	0.00254982	0.00114828	0.00080187	0.000791285	0.00108371	0.0131626	0.00758796	0.00915969	0.00279164	0.0103465	0.000790267	0.000863183	0.00310584	0.00239978	0.0396852	0.0290836	0.044179	0.05231	0.0208176	0.00385293	0.00398893	0.0432324	0.0286322	0.028526	0.0181716
SRR12480324	0.0137074	0.00989178	0.0730167	0.129016	0.0311717	0.0229894	0.0218338	0.00631167	0.00176053	0.00318739	0.00439173	0.0147874	0.00636883	0.0121768	0.0260222	0.00710033	0.00856917	0.0106951	0.0126064	0.0112345	0.00872408	0.0123151	0.00845347	0.00319821	0.00266726	0.0010961	0.00089447	0.00104445	0.00151385	0.0150098	0.00810993	0.0110787	0.00436109	0.0125927	0.00093071	0.00115623	0.00253326	0.0024748	0.0405373	0.0287891	0.0411184	0.057679	0.0240584	0.00516424	0.00542812	0.0495754	0.0320536	0.0295856	0.0226177
SRR12480325	0.0126204	0.0085226	0.112498	0.144029	0.0290329	0.0228497	0.0212039	0.00672204	0.00141547	0.00312371	0.00382351	0.0122179	0.00487189	0.0115127	0.024787	0.00625408	0.00751401	0.00883261	0.0103493	0.00930074	0.00725544	0.0115006	0.0110423	0.00281638	0.00255793	0.00123335	0.000867162	0.000956702	0.00129773	0.0140556	0.00749036	0.0102034	0.00278933	0.0121705	0.000902083	0.000950401	0.00252317	0.00230583	0.0368284	0.0283047	0.0597831	0.0516826	0.0199622	0.00416916	0.00403175	0.0446649	0.0269996	0.0265155	0.0183884
SRR12480326	0.0123338	0.00893745	0.152336	0.152098	0.0239695	0.0177112	0.0167808	0.0051841	0.0012503	0.00248994	0.00335627	0.0109768	0.00459258	0.0101836	0.0208366	0.0055271	0.00663396	0.00799319	0.00943528	0.00828818	0.00648667	0.0100589	0.00990711	0.00250152	0.00214148	0.0011476	0.00074301	0.000832508	0.00116855	0.0187895	0.0075373	0.0117038	0.00393398	0.0151037	0.00068014	0.000816653	0.00216443	0.00214395	0.0316069	0.0274294	0.0699389	0.0456572	0.0175837	0.00401792	0.00392827	0.0433504	0.0233072	0.0223129	0.016751
SRR12480327	0.0140047	0.00949133	0.0677322	0.128724	0.0319633	0.023854	0.0224147	0.00677446	0.00170191	0.00329354	0.0043943	0.0151262	0.00623391	0.012352	0.0255518	0.00721999	0.0086966	0.0107893	0.0129616	0.0111564	0.00871295	0.0125496	0.00879334	0.0032322	0.00271919	0.00109202	0.000761051	0.00100785	0.00139611	0.0140359	0.00783692	0.011337	0.0035909	0.0107297	0.00098404	0.0011665	0.00258083	0.0024475	0.041748	0.0302758	0.0381972	0.0591626	0.0248514	0.00497397	0.00529064	0.0491457	0.0327138	0.0299822	0.022365
SRR12480328	0.0149099	0.0111715	0.0568086	0.123474	0.033133	0.0235249	0.0221162	0.0064035	0.0017949	0.0031917	0.00457458	0.0161385	0.00679043	0.0121944	0.0245742	0.00745086	0.00876349	0.0112229	0.0131465	0.0117407	0.00902805	0.012803	0.00694266	0.00321988	0.00269235	0.00102023	0.000816212	0.00116829	0.00151934	0.0153503	0.00883592	0.0121158	0.00514607	0.0134722	0.000870003	0.00121238	0.00248931	0.00231734	0.041825	0.0291969	0.0344176	0.0602134	0.0263385	0.00545218	0.00563774	0.0502862	0.0335061	0.0303104	0.0239783
SRR12480329	0.0134823	0.00945566	0.0456982	0.123115	0.0387383	0.0326471	0.0283472	0.00872733	0.0016479	0.00432173	0.0044778	0.0159117	0.00594744	0.0140749	0.0290077	0.00769877	0.00907747	0.0109991	0.01274	0.0114424	0.00876858	0.0135751	0.00872552	0.00322776	0.00298625	0.00109323	0.000850112	0.00106912	0.00143338	0.0133028	0.00741734	0.00979913	0.00275648	0.00991294	0.00102151	0.00115871	0.00311509	0.00244348	0.0460715	0.0297578	0.0258316	0.0615006	0.0259647	0.00465677	0.00490623	0.0476438	0.0348402	0.0329438	0.0229287
SRR12480330	0.0135473	0.00958719	0.0996221	0.136031	0.0295929	0.0245325	0.021216	0.00671404	0.00128565	0.00318682	0.00333987	0.0124409	0.00471267	0.0116467	0.0255853	0.00599807	0.00771993	0.00870956	0.0109968	0.00938832	0.00737176	0.0110309	0.0145341	0.00262323	0.00238575	0.0011876	0.000898082	0.000779059	0.00130623	0.0133601	0.0104376	0.0110231	0.00370271	0.0135538	0.000573281	0.000924761	0.00231196	0.00214735	0.0383091	0.0309717	0.0577429	0.052232	0.0212355	0.00396054	0.00431797	0.0446997	0.0279184	0.026011	0.0193986
SRR12480331	0.0132074	0.00902223	0.108821	0.128492	0.0340939	0.0278756	0.0253024	0.00788552	0.00138296	0.00393578	0.00404477	0.0136641	0.00524621	0.012702	0.0242938	0.00679063	0.00807718	0.00946606	0.0114394	0.0100824	0.00768445	0.0125208	0.00893393	0.00296645	0.00266328	0.00115986	0.000835571	0.000944758	0.00128265	0.0128428	0.00728808	0.00955698	0.00296468	0.00794456	0.000766529	0.00106567	0.00257512	0.00233469	0.0411371	0.029389	0.0340034	0.0561169	0.0226046	0.00401004	0.00418537	0.0449065	0.0305339	0.0294083	0.020149
SRR12480332	0.013513	0.00886226	0.0741278	0.130643	0.0334203	0.0252924	0.0232642	0.0068721	0.00165318	0.00359784	0.00458331	0.0145962	0.00580972	0.0126464	0.0252846	0.00715502	0.00859778	0.0104071	0.0122915	0.0110519	0.00826936	0.0125736	0.00835615	0.00312627	0.00271658	0.00110298	0.000779189	0.00101021	0.00130444	0.0141955	0.006888	0.0106891	0.00266203	0.0119625	0.000858493	0.00121667	0.00262529	0.00249949	0.0418575	0.0298664	0.0404529	0.0577495	0.0237258	0.00509482	0.0050091	0.0473688	0.0321066	0.0309235	0.0214233
SRR12480333	0.0132968	0.00893516	0.0617808	0.132289	0.0383038	0.0330437	0.0296425	0.00902201	0.0014721	0.00454045	0.00420842	0.0138057	0.00491434	0.0141446	0.0297132	0.00718585	0.00856178	0.00966771	0.0115623	0.0103635	0.00794731	0.0133671	0.00990206	0.0032036	0.00310224	0.00125373	0.000966385	0.000995735	0.00120839	0.011861	0.00708389	0.00895196	0.00198045	0.00666119	0.000801009	0.000953022	0.00303616	0.00269795	0.0437569	0.0318363	0.0376353	0.0572784	0.0228439	0.0039359	0.0038953	0.045487	0.0321772	0.0322088	0.0202481
SRR12480334	0.0128335	0.00891478	0.0600566	0.130035	0.0342578	0.0239314	0.0229547	0.00656123	0.00187045	0.00322565	0.00484932	0.0155528	0.00640191	0.0126419	0.0238813	0.0076794	0.00926202	0.0116451	0.0138541	0.0123625	0.00918474	0.012815	0.00726256	0.00318155	0.00276595	0.00105312	0.000931293	0.00103879	0.00153953	0.0131557	0.00638507	0.010728	0.00262455	0.0102328	0.00115097	0.00135494	0.00269125	0.00248482	0.0428668	0.0317544	0.0320465	0.0608436	0.0249912	0.00666098	0.00628651	0.048719	0.0342532	0.0317818	0.0223964
SRR12480335	0.0134705	0.0090605	0.0491109	0.124051	0.0356182	0.0266174	0.024379	0.00705449	0.00190616	0.00349323	0.00491113	0.0163618	0.00671455	0.0129127	0.0249949	0.00786973	0.0093242	0.0116164	0.0140476	0.0121926	0.00940384	0.0134786	0.00725967	0.00328064	0.00288532	0.00106268	0.000811468	0.00119285	0.00147616	0.0126173	0.00696188	0.0105725	0.00269659	0.00791908	0.0010587	0.00140299	0.00268644	0.0025311	0.0452717	0.0312421	0.0276443	0.0629038	0.0265438	0.00551497	0.00557921	0.049345	0.0355361	0.0326932	0.0238072
SRR12480336	0.0125325	0.00917107	0.104738	0.131246	0.0294143	0.0218185	0.0197587	0.00578402	0.00162506	0.00280423	0.00425901	0.0142836	0.00609039	0.0111505	0.0225836	0.00668274	0.00818846	0.0101524	0.0120775	0.0105667	0.00821367	0.0115531	0.00700551	0.00296278	0.00243536	0.00091523	0.000830167	0.00110127	0.00145131	0.0157214	0.00696291	0.0108173	0.00336949	0.0111196	0.00100445	0.00131772	0.0024626	0.00216312	0.0392314	0.0303503	0.0421245	0.0555347	0.0232291	0.00547885	0.00556051	0.046968	0.0301203	0.0276286	0.0208015
SRR12480337	0.0132762	0.00910827	0.0951198	0.138969	0.0323331	0.0259797	0.0239436	0.00767919	0.00148136	0.00352789	0.00405804	0.0130827	0.00489503	0.0121638	0.0270338	0.00643211	0.00783375	0.0090508	0.0106903	0.00941707	0.00750473	0.0121104	0.0106981	0.00287023	0.00253802	0.00115363	0.000686908	0.000921518	0.00106619	0.0137168	0.0078712	0.00992324	0.00295191	0.0115185	0.000821102	0.000940658	0.00272086	0.00241574	0.039581	0.030849	0.0462852	0.0530293	0.0213285	0.00445232	0.00424345	0.0442878	0.0282886	0.028217	0.0193866
SRR12480338	0.0132151	0.00885047	0.107914	0.134073	0.0293901	0.0217424	0.0204569	0.00615454	0.00156924	0.0030052	0.0041461	0.0138496	0.00572279	0.011819	0.0230241	0.00679772	0.00806593	0.0100513	0.0119878	0.0105485	0.00783521	0.0118069	0.00886444	0.00301896	0.00254804	0.00108797	0.000812277	0.00106469	0.00124014	0.0149762	0.00725837	0.0112778	0.00320909	0.00967553	0.000792365	0.00111726	0.00245243	0.00234941	0.0389201	0.0299993	0.0405682	0.0554937	0.0226137	0.00445704	0.00465564	0.0465575	0.0295954	0.0276451	0.020682
SRR12480339	0.0136651	0.00903305	0.0398832	0.122633	0.0357763	0.0279476	0.025429	0.00777063	0.00180563	0.00380309	0.00473522	0.0166828	0.00685642	0.0133446	0.0257847	0.00793931	0.00967391	0.0118307	0.0140803	0.0121995	0.00939799	0.0135146	0.00854076	0.00330957	0.00300989	0.000966144	0.000828629	0.00101347	0.00149317	0.0122394	0.00696435	0.0103516	0.00231022	0.00619527	0.000777719	0.00140697	0.00257308	0.00247586	0.047828	0.03138	0.0249481	0.0658502	0.0276324	0.00499428	0.00543188	0.0494066	0.0362646	0.0330178	0.0244143
[truncated: 274 more rows]
[truncated: 3,737 more columns]
