# Supplementary material for: Global biogeography of microbes driving ocean ecological status under climate change
Source: Nat Commun. 2024 May 31;15:4657. doi: 10.1038/s41467-024-49124-0 (PMC11143227; doi:10.1038/s41467-024-49124-0)
Supplement: Supplementary file 14 — Source Data [file 41467_2024_49124_MOESM14_ESM.zip › Source Data 2 The source data for Figure 2 in manuscript.xlsx]

## Sheet: Figure 2a
year	lat	lon	tos	sos	spco2	mlotst	o2os	no3os	po4os	sios	dfeos	co3	Cyanobacteria	Proteobacteria	Ascomycota	Bacteroidetes	Firmicutes	shannon	Photosystem_II	Photosystem_I	Photosynthetic_electron_transport	Antenna_proteins	ATP_synthesis	acetyl-CoA_pathway	Patack	Calvin_cycle	3h4h	bi-cycle	Nitrogen_fixation	Nitrification	Dissimilatory_nitrate_reduction	Denitrification	Assimilatory_nitrate_reduction	Sulfur_oxidation	Dissimilatory_sulfate_reduction	Assimilatory_sulfate_reduction	Cysteine_biosynthesis
2023	-77.5	162.5	-1.83107	33.8848	27.1417	7.40062	0.352812	0.0150241	0.00102128	0.0444806	1.23864e-05	0.129424	0.0998563	0.316134	0.143256	0.0506905	0.0316335	4.51567	0.0049966	0.00154149	0.0139878	0.0104137	0.0090843	0.055992	0.18986	0.291082	0.00264111	0.0073563	0.0184879	0.00179671	0.0118938	0.0271515	0.0733307	0.0526983	0.0196741	0.193432	0.101331
2023	-77.5	163.5	-1.7533	33.8301	25.5874	55.7759	0.358695	0.0125899	0.000825485	0.0390886	9.27029e-06	0.138132	0.0854468	0.344303	0.141766	0.0687027	0.0311446	4.55128	0.00616292	0.00253022	0.0140552	0.0103695	0.00913829	0.0553952	0.176818	0.281209	0.0027398	0.00709374	0.0189011	0.00185301	0.012061	0.0273561	0.052804	0.0512405	0.0227039	0.19642	0.103213
2023	-77.5	164.5	-1.58241	34.0319	26.9052	100.823	0.348257	0.0133686	0.000888842	0.0408546	1.90665e-06	0.133943	0.0853975	0.349405	0.139901	0.0683956	0.0339976	4.56232	0.00620398	0.00255846	0.0141001	0.0102713	0.00974942	0.0542262	0.176668	0.279067	0.00276434	0.00683572	0.01935	0.00185111	0.0122017	0.0273469	0.0527324	0.052027	0.0226651	0.19679	0.103641
2023	-77.5	165.5	-1.40466	34.1705	27.759	87.3809	0.34621	0.0141326	0.000946733	0.042535	1.17023e-06	0.131506	0.106186	0.35327	0.130708	0.0675999	0.0362951	4.55006	0.00651413	0.00259208	0.0148971	0.0103733	0.0100544	0.0562125	0.170111	0.173829	0.003688	0.00685252	0.0262248	0.00218274	0.014013	0.0322614	0.0573786	0.0517754	0.0273702	0.242027	0.118416
2023	-77.5	166.5	-1.40513	34.2055	28.2087	59.8098	0.349669	0.014681	0.00098844	0.0438039	4.44889e-06	0.13092	0.110597	0.35327	0.129526	0.0672861	0.0361337	4.53985	0.00717986	0.00276075	0.0149867	0.0103237	0.0104072	0.0560446	0.181613	0.160904	0.00391562	0.00678195	0.0266941	0.00221994	0.0140356	0.0329564	0.0575996	0.0517754	0.0293986	0.244459	0.123171
2023	-77.5	167.5	-1.01303	34.5318	32.3848	204.425	0.336505	0.0172622	0.00118661	0.0487906	6.17075e-07	0.121534	0.121737	0.348269	0.127784	0.0652708	0.0361301	4.64117	0.00687507	0.00275626	0.0155039	0.00988029	0.0103556	0.0576332	0.183438	0.15801	0.00386185	0.00698014	0.0283063	0.00245048	0.0144955	0.0342092	0.0580521	0.0540009	0.0292913	0.248502	0.123384
2023	-77.5	168.5	-1.07918	34.5267	33.4727	205.176	0.334024	0.0184448	0.00127519	0.0509807	5.94164e-07	0.117165	0.120969	0.349881	0.127382	0.065401	0.0361532	4.62092	0.0068604	0.00275373	0.0155039	0.00987346	0.0103537	0.0584381	0.183438	0.158553	0.00386215	0.00723207	0.0280729	0.00245206	0.0144955	0.0341668	0.0574411	0.053819	0.0292913	0.248206	0.123329
2023	-77.5	169.5	-1.10993	34.5158	34.013	260.229	0.331387	0.0190528	0.00132077	0.0519569	5.62851e-07	0.114602	0.118734	0.350353	0.126868	0.0656102	0.0361358	4.61494	0.0068604	0.00275373	0.0154583	0.00984996	0.0103537	0.0585185	0.183012	0.158086	0.00386597	0.00723207	0.028052	0.00245039	0.0145094	0.0341156	0.0573983	0.053857	0.0293056	0.248126	0.123307
2023	-77.5	170.5	-1.16231	34.5292	34.494	192.087	0.329148	0.0195005	0.00135482	0.0525158	5.52161e-07	0.112531	0.11897	0.347861	0.126505	0.0660792	0.0361369	4.61563	0.0068604	0.00275491	0.0152887	0.00985337	0.0103658	0.0584962	0.183012	0.159801	0.00383595	0.00723207	0.0278952	0.00242897	0.0143002	0.0336669	0.0576087	0.0542068	0.0292858	0.247822	0.123193
2023	-77.5	171.5	-1.1625	34.5125	34.4421	267.807	0.329086	0.0193543	0.00134343	0.051607	5.40394e-07	0.112333	0.112354	0.349474	0.126296	0.0660051	0.0361371	4.61563	0.00682675	0.00275379	0.014852	0.00980881	0.0103658	0.0580587	0.183012	0.164801	0.00378845	0.00720795	0.0274593	0.00237499	0.0138022	0.0328898	0.0570407	0.0551477	0.029196	0.244654	0.122914
2023	-77.5	172.5	-1.18778	34.6705	34.4615	232.071	0.332031	0.0190764	0.00132212	0.0507622	5.9676e-07	0.113507	0.125802	0.345487	0.126986	0.066131	0.0361597	4.61673	0.0068816	0.00275269	0.0154712	0.00988934	0.0103786	0.0584023	0.183053	0.161791	0.00387344	0.00723042	0.027911	0.00244268	0.0145047	0.0340218	0.0560959	0.0520852	0.0290836	0.247345	0.123229
2023	-77.5	173.5	-1.16018	34.5037	34.6088	190.754	0.328456	0.0192544	0.00133613	0.0506703	5.3824e-07	0.111945	0.112354	0.349474	0.126296	0.0660051	0.0361371	4.61563	0.00682675	0.00275379	0.014852	0.00980488	0.0103658	0.0580587	0.183012	0.164801	0.00378845	0.00720795	0.0274593	0.00237499	0.0138022	0.0328898	0.0570407	0.0551477	0.029196	0.244654	0.122914
2023	-77.5	174.5	-1.14885	34.4583	34.8198	195.745	0.326795	0.0194232	0.0013485	0.0509463	5.49789e-07	0.111221	0.118215	0.349474	0.126615	0.0658853	0.0361369	4.61563	0.00686277	0.00275225	0.0152887	0.00973203	0.0103578	0.0585068	0.183012	0.159801	0.00383595	0.00723207	0.0278952	0.00242897	0.0143002	0.0336669	0.057508	0.0546245	0.0292858	0.247822	0.123193
2023	-77.5	175.5	-1.13067	34.443	34.92	209.077	0.326014	0.019413	0.00134779	0.0505509	5.52466e-07	0.110953	0.118215	0.349474	0.126615	0.0658853	0.0361369	4.61563	0.00686277	0.00275225	0.0152887	0.00964218	0.0103578	0.0584705	0.183012	0.159801	0.00383518	0.00723207	0.0278952	0.00242897	0.0143002	0.0336669	0.0574201	0.0546245	0.0292858	0.247822	0.123193
2023	-77.5	176.5	-1.11114	34.4479	34.8639	211.598	0.3262	0.0191103	0.00132645	0.0491691	5.51002e-07	0.111212	0.118215	0.349474	0.126615	0.0654435	0.0361369	4.61563	0.00686277	0.00275225	0.0152867	0.00966128	0.0103578	0.0584705	0.183012	0.159801	0.00383595	0.00723207	0.0278952	0.00242897	0.0143002	0.0336669	0.0574354	0.0547324	0.0292858	0.247822	0.123193
2023	-77.5	177.5	-1.10329	34.4231	35.0174	269.556	0.325308	0.0191985	0.00133305	0.0490315	5.20182e-07	0.110533	0.107879	0.350484	0.126594	0.0658113	0.0361097	4.61495	0.00682274	0.00275113	0.0146772	0.00957675	0.0103605	0.0576385	0.183012	0.174224	0.00372405	0.00714899	0.027129	0.00232432	0.0136019	0.0324714	0.0567705	0.0557423	0.0292646	0.236362	0.122617
2023	-77.5	178.5	-1.11641	34.428	35.3428	273.813	0.324814	0.0195912	0.00136236	0.0496173	5.0014e-07	0.109386	0.106987	0.353437	0.126302	0.0658113	0.0360258	4.61352	0.00683765	0.00275113	0.0145335	0.00958744	0.0103667	0.0572513	0.183012	0.179426	0.0037077	0.00706941	0.0265142	0.00227448	0.013219	0.0318141	0.0568899	0.0562285	0.0292523	0.233983	0.122421
2023	-77.5	179.5	-1.12487	34.4117	35.7946	258.597	0.32319	0.0200978	0.00139981	0.0501181	4.86641e-07	0.107675	0.105003	0.352666	0.127406	0.0669073	0.0348176	4.62038	0.00683698	0.00275113	0.0141958	0.00956107	0.0103776	0.0566184	0.183012	0.180938	0.00371548	0.00699386	0.0262657	0.002271	0.0131896	0.031725	0.0560979	0.0564167	0.0291316	0.23342	0.122287
2023	-77.5	180.5	-1.12234	34.3732	35.7849	246.605	0.321958	0.0199061	0.00138581	0.0490391	4.9768e-07	0.107333	0.105519	0.355536	0.127758	0.0668801	0.0348119	4.61409	0.00684575	0.00275113	0.0141958	0.00956487	0.0103808	0.0566011	0.1833	0.180857	0.00371998	0.00699386	0.0264802	0.00227807	0.0131578	0.031784	0.0560723	0.0564167	0.0292115	0.233773	0.122368
2023	-77.5	181.5	-1.15153	34.337	35.1069	254.474	0.324016	0.0189778	0.00131882	0.0467211	5.2225e-07	0.108911	0.109293	0.347057	0.12675	0.0653868	0.0361065	4.61337	0.00683322	0.00275113	0.0146663	0.00958772	0.0103636	0.0575826	0.183012	0.174105	0.00372405	0.00715192	0.0271348	0.00232984	0.0135201	0.0324714	0.0561221	0.0558502	0.0292438	0.236747	0.12266
2023	-77.5	182.5	-1.17068	34.2992	34.4982	244.037	0.325727	0.0181699	0.00126039	0.0448783	5.54225e-07	0.110333	0.119791	0.346046	0.127258	0.0652886	0.0361281	4.61646	0.00687441	0.0027515	0.0152463	0.00964721	0.010361	0.0583382	0.183435	0.159801	0.00383865	0.00722041	0.0278036	0.00242723	0.0142184	0.0336703	0.0568846	0.0548295	0.029176	0.247667	0.123218
2023	-77.5	183.5	-1.16779	34.2628	34.2594	230.152	0.325938	0.0178329	0.00123605	0.0441448	5.73717e-07	0.110874	0.119524	0.346046	0.12733	0.0652586	0.0361792	4.61561	0.00687441	0.00275197	0.0153993	0.00967237	0.0103523	0.0582335	0.183438	0.158124	0.00386599	0.00714346	0.0276371	0.00244265	0.0142405	0.0341424	0.0567241	0.0543492	0.0290349	0.247868	0.123254
2023	-77.5	184.5	-1.1528	34.2354	34.1785	249.229	0.325902	0.0176574	0.00122317	0.0437453	5.87475e-07	0.111324	0.118485	0.346046	0.130796	0.0652586	0.0361838	4.61608	0.00684721	0.00274325	0.0153126	0.00967111	0.0103536	0.0582425	0.183438	0.158671	0.0038353	0.00712602	0.0265508	0.00241792	0.0138466	0.0341393	0.0567241	0.0544032	0.0289817	0.2472	0.122699
2023	-77.5	185.5	-1.12948	34.2224	34.2842	254.696	0.325129	0.0177256	0.00122777	0.0440046	6.01792e-07	0.111362	0.104584	0.345574	0.132001	0.0652323	0.0361533	4.61884	0.00683837	0.00275049	0.014996	0.0096178	0.0103427	0.0576761	0.183438	0.161658	0.00381969	0.0071256	0.0262366	0.00235216	0.013853	0.0337382	0.056818	0.054432	0.028983	0.245091	0.12264
2023	-77.5	186.5	-1.09365	34.2261	34.682	254.446	0.323193	0.0181231	0.00125694	0.044978	6.02243e-07	0.110477	0.10472	0.345574	0.132001	0.0652242	0.0361547	4.61651	0.00685819	0.00275049	0.0150236	0.0096414	0.0103555	0.0578385	0.183438	0.159789	0.00383566	0.00722575	0.0263485	0.00236638	0.013853	0.0338018	0.056818	0.0542405	0.028983	0.245397	0.122674
2023	-77.5	187.5	-1.06378	34.2259	34.9591	248.197	0.322219	0.0182944	0.00127134	0.0452901	6.06317e-07	0.109689	0.105488	0.345574	0.132001	0.0652242	0.0361547	4.61651	0.00685819	0.00275303	0.0150236	0.0096414	0.0103555	0.0578385	0.183438	0.159756	0.00383566	0.00722171	0.0264286	0.00236638	0.013853	0.0338118	0.0568441	0.054137	0.028983	0.245679	0.122759
2023	-77.5	188.5	-1.10128	34.2227	34.8985	232.575	0.323588	0.0181116	0.00126005	0.0445462	6.08813e-07	0.109483	0.105352	0.345574	0.132001	0.0652242	0.0361547	4.61651	0.00684797	0.00275303	0.014996	0.00962195	0.0103555	0.0578385	0.183438	0.159756	0.00382484	0.00722171	0.0264173	0.00235059	0.013853	0.0337806	0.0568441	0.054137	0.028983	0.245637	0.122759
2023	-77.5	189.5	-1.15436	34.2197	34.8881	241.363	0.324843	0.0180341	0.00125604	0.0439019	6.14542e-07	0.10896	0.105352	0.345574	0.132001	0.0652003	0.0361333	4.61651	0.00685411	0.00275303	0.014996	0.00962195	0.0103446	0.0576761	0.183438	0.161293	0.00382303	0.00712955	0.0264173	0.00234444	0.013853	0.0337217	0.0573977	0.054218	0.028983	0.245042	0.122753
2023	-77.5	190.5	-1.17823	34.2074	34.8377	227.373	0.325416	0.017947	0.00125058	0.0433958	6.18215e-07	0.108507	0.101801	0.345574	0.132332	0.0652003	0.0361354	4.61651	0.00681773	0.00274787	0.0149312	0.00960574	0.0103446	0.0575812	0.183438	0.16124	0.00382303	0.00712711	0.0263732	0.00234444	0.013853	0.0336952	0.0576362	0.0541976	0.028983	0.244691	0.122595
2023	-77.5	191.5	-1.17771	34.1851	34.6416	205.027	0.325515	0.0177401	0.00123569	0.0429043	6.2142e-07	0.108585	0.0960846	0.345574	0.132887	0.0652025	0.0361436	4.61675	0.00633121	0.00260385	0.0147687	0.00959438	0.00984591	0.0571445	0.183438	0.177396	0.00363265	0.0071305	0.0255334	0.00214364	0.013684	0.0319725	0.0572167	0.0541976	0.0274991	0.240182	0.118199
2023	-77.5	192.5	-1.14947	34.1605	34.4652	195.907	0.325269	0.0175113	0.00121877	0.0425485	6.25131e-07	0.108972	0.0948594	0.345574	0.138303	0.0645018	0.0358402	4.62124	0.0059677	0.00255176	0.0147718	0.00956096	0.00984379	0.0572885	0.183438	0.183672	0.00347997	0.00712692	0.0248611	0.00213703	0.0132899	0.0317722	0.056172	0.0545441	0.0262825	0.237691	0.114725
2023	-77.5	193.5	-1.10086	34.1372	34.1774	194.75	0.325237	0.0170256	0.00118245	0.0416067	6.16314e-07	0.110044	0.0802866	0.337485	0.142702	0.0648374	0.0358363	4.63318	0.00583307	0.0025397	0.0145628	0.00954591	0.00981654	0.0569756	0.183482	0.206806	0.00325589	0.00699439	0.0234016	0.00211503	0.0132511	0.0306544	0.0554689	0.0545793	0.024591	0.22931	0.109838
2023	-77.5	194.5	-1.06155	34.1196	33.7697	196.78	0.327549	0.0164183	0.00113695	0.0398549	5.6061e-07	0.111322	0.0771387	0.33558	0.14309	0.0651846	0.0355277	4.63635	0.00579544	0.00253654	0.014048	0.00944099	0.00962844	0.0559891	0.182751	0.275174	0.00273362	0.00696281	0.0191882	0.0019294	0.0120215	0.0277934	0.0510192	0.0549268	0.0224848	0.198554	0.103189
2023	-77.5	195.5	-1.05192	34.0999	33.5882	194.177	0.330158	0.0161697	0.00111821	0.0387258	5.15562e-07	0.111546	0.0598007	0.336137	0.142515	0.0652604	0.034802	4.63715	0.00575059	0.00253451	0.0133487	0.00936198	0.009576	0.0572596	0.18715	0.284195	0.00262964	0.00712889	0.0183008	0.00182275	0.0113041	0.0263865	0.0516186	0.0566405	0.0223271	0.190226	0.102499
2023	-77.5	196.5	-1.07265	34.0779	33.6021	168.573	0.332281	0.0162305	0.00112123	0.03827	4.85794e-07	0.111056	0.0563929	0.337549	0.142729	0.0658251	0.0345207	4.64304	0.00575989	0.00253248	0.0127801	0.00934297	0.00961674	0.0537062	0.191543	0.290454	0.00260463	0.00671187	0.0181625	0.00173272	0.0109659	0.0255663	0.0515294	0.057151	0.0223301	0.186763	0.102443
2023	-77.5	197.5	-1.11464	34.0526	33.673	141.498	0.333506	0.0163676	0.00113068	0.0381313	4.76067e-07	0.110082	0.0552636	0.338103	0.142685	0.0659228	0.0338699	4.64304	0.00576819	0.00253615	0.0125126	0.00934297	0.00948458	0.0528436	0.191212	0.290885	0.00260463	0.00664356	0.0180379	0.0017162	0.0108977	0.0253799	0.051269	0.0571835	0.0223301	0.185735	0.102091
2023	-77.5	198.5	-1.14274	34.0218	33.5154	124.573	0.334306	0.016185	0.00111711	0.0376327	4.98893e-07	0.109981	0.0576076	0.338103	0.144069	0.0661707	0.0333443	4.64178	0.00575893	0.00253152	0.0130766	0.00935992	0.00942283	0.0538536	0.192363	0.29183	0.00260626	0.00672293	0.018026	0.00171293	0.0108977	0.0254433	0.0511553	0.0571835	0.0223301	0.186422	0.10181
2023	-77.5	199.5	-1.14439	33.976	32.8544	117.504	0.335828	0.0153935	0.00105853	0.0362693	5.5059e-07	0.1118	0.0720655	0.340432	0.144447	0.0661668	0.0317549	4.62928	0.00577047	0.00252989	0.0137321	0.00942867	0.00889773	0.0546598	0.193557	0.283742	0.00266259	0.00691398	0.0182613	0.00178503	0.011653	0.0266817	0.0514434	0.0554017	0.022327	0.195093	0.101881
2023	-77.5	200.5	-1.188	33.8701	31.6898	112.522	0.337917	0.0140838	0.000962285	0.0343643	6.95793e-07	0.115067	0.0843135	0.341798	0.141722	0.0680147	0.031263	4.58363	0.00580089	0.00253683	0.0139885	0.0102232	0.00907995	0.0556853	0.182859	0.28132	0.00273108	0.00712299	0.0188607	0.00183415	0.0120244	0.0272229	0.052975	0.0528868	0.0225778	0.19615	0.102976
2023	-77.5	201.5	-1.36421	34.0975	31.0123	92.3528	0.34611	0.013119	0.000891945	0.0331535	1.62055e-06	0.119187	0.0857958	0.341621	0.141073	0.067781	0.0345927	4.5546	0.00620158	0.00255137	0.0141759	0.0102662	0.00975219	0.055418	0.174382	0.277382	0.00275695	0.00698501	0.0194096	0.00187801	0.0122636	0.02751	0.0530321	0.0517912	0.0226032	0.197763	0.103964
2023	-77.5	202.5	-1.27525	33.6854	30.7221	106.527	0.341504	0.0127338	0.000860557	0.0310132	8.52663e-07	0.11561	0.0851944	0.338892	0.141721	0.0685091	0.0308011	4.52271	0.00624842	0.00254588	0.0140356	0.0106929	0.00910918	0.0559578	0.182549	0.281093	0.00272913	0.00721313	0.0188702	0.00184477	0.0120449	0.0273074	0.0532522	0.0514189	0.0225668	0.196068	0.103018
2023	-77.5	203.5	-1.29002	33.6353	30.4179	128.114	0.345561	0.0123495	0.000834166	0.0298627	8.44511e-07	0.116054	0.0853439	0.338892	0.141708	0.0685091	0.0308138	4.52307	0.00624842	0.00254588	0.0140526	0.0107349	0.00910918	0.0562159	0.182549	0.281093	0.00272628	0.00721313	0.0188702	0.00184477	0.0120449	0.0273417	0.0532522	0.0512086	0.0225668	0.196068	0.103062
2023	-77.5	204.5	-1.31358	33.6197	30.5465	117.708	0.345618	0.0124059	0.000839203	0.0297601	9.06426e-07	0.115246	0.0853175	0.338892	0.141708	0.0685091	0.0308138	4.54886	0.00623147	0.00254588	0.0140478	0.0107509	0.00910593	0.0561444	0.182549	0.281093	0.00272628	0.00721313	0.0188702	0.00184477	0.0120449	0.0273417	0.0533188	0.0511533	0.0225668	0.196068	0.103009
2023	-77.5	205.5	-1.35624	33.577	30.1936	106.584	0.346912	0.012026	0.000812632	0.0290917	1.0385e-06	0.115842	0.0853436	0.338529	0.141577	0.0685091	0.0308138	4.53074	0.00623365	0.00254588	0.0140526	0.0117726	0.009119	0.0562035	0.182222	0.281093	0.00272628	0.00728354	0.0188702	0.00184585	0.0120449	0.0273628	0.0532607	0.0510286	0.0225668	0.196148	0.103052
2023	-77.5	206.5	-1.59952	33.3768	28.7561	83.5376	0.350648	0.0110659	0.00074459	0.0275837	2.53373e-06	0.11886	0.0851266	0.338425	0.142501	0.068411	0.0307634	4.51776	0.00623365	0.00254086	0.014041	0.011816	0.00914864	0.0565308	0.178858	0.281093	0.00272628	0.00732716	0.0188702	0.00184585	0.0120449	0.02736	0.0532607	0.0509441	0.0225668	0.196183	0.103011
2023	-77.5	207.5	-1.40638	33.4986	29.36	88.1759	0.346853	0.0111998	0.000755282	0.0279376	1.43668e-06	0.117799	0.0853132	0.338332	0.142412	0.0685091	0.0307246	4.51776	0.00623365	0.00254086	0.014041	0.011813	0.00914864	0.0565477	0.179225	0.281093	0.00272628	0.00732716	0.0188702	0.00184585	0.0120449	0.02736	0.0532607	0.0509441	0.0225668	0.196183	0.103011
2023	-77.5	208.5	-1.45748	33.7036	29.302	37.5862	0.35072	0.0109637	0.000738053	0.0276198	1.54253e-06	0.119333	0.0856855	0.332158	0.145714	0.0505721	0.0310983	4.56117	0.00492582	0.00152679	0.0139684	0.0107257	0.00928195	0.0584399	0.17554	0.288129	0.00265089	0.0075237	0.0185712	0.0018085	0.0119428	0.0273088	0.0509597	0.0517018	0.0198376	0.194039	0.101954
2023	-77.5	308.5	-1.7964	34.3149	34.3943	185.738	0.334648	0.0213129	0.0015016	0.0569868	1.09824e-06	0.105206	0.134926	0.344922	0.127155	0.0692493	0.0356122	4.5253	0.00726702	0.00277324	0.0155502	0.010363	0.0103034	0.0585698	0.182985	0.154565	0.00393046	0.00725395	0.0287383	0.0024863	0.0146634	0.034503	0.0572387	0.051407	0.0294392	0.250293	0.123657
2023	-77.5	309.5	-1.80074	34.3266	33.6638	130.333	0.339236	0.0206426	0.00146202	0.0562514	1.23954e-06	0.107438	0.134926	0.344922	0.126932	0.0692493	0.0356251	4.5344	0.00726702	0.00276448	0.0155502	0.010367	0.0103034	0.0585698	0.182985	0.154565	0.00393046	0.00725761	0.0288199	0.0024863	0.0146634	0.034503	0.0572257	0.051407	0.0294543	0.250344	0.123809
2023	-77.5	310.5	-1.77477	34.2752	33.3034	174.842	0.339534	0.0202199	0.00142451	0.0549758	1.15016e-06	0.108544	0.134542	0.344922	0.127241	0.0692493	0.0356251	4.53261	0.00726926	0.00276474	0.0154975	0.0103636	0.0103034	0.0585737	0.182985	0.154565	0.00393393	0.00724302	0.0287093	0.0024863	0.0145878	0.0344764	0.0573211	0.0514385	0.0293653	0.250135	0.123814
2023	-77.5	311.5	-1.73924	34.1799	31.6298	150.655	0.348347	0.0186163	0.00129778	0.0515762	1.04707e-06	0.114642	0.107027	0.344922	0.132787	0.0669356	0.0355646	4.52399	0.00652309	0.00259113	0.0148213	0.0103127	0.00982771	0.0575883	0.182985	0.174438	0.00366633	0.0072341	0.0259256	0.0021754	0.0139337	0.0322236	0.0567702	0.0516047	0.0272321	0.241842	0.11791
2023	-77.5	312.5	-1.70278	34.0789	30.6904	136.226	0.353868	0.017476	0.00120566	0.049085	8.40675e-07	0.118953	0.0855464	0.336992	0.143506	0.0668139	0.0340506	4.52485	0.00619001	0.00255072	0.0140384	0.0101556	0.00958905	0.0560057	0.191646	0.279414	0.00274334	0.00710286	0.0191027	0.00186754	0.012152	0.027453	0.0524902	0.0521832	0.0224951	0.197024	0.103222
2023	-77.5	313.5	-1.68838	34.0177	30.4401	148.28	0.354749	0.0171191	0.00117437	0.0481949	7.63374e-07	0.120245	0.0852844	0.337546	0.145408	0.0671595	0.0328973	4.53838	0.00583974	0.00254146	0.0139659	0.0101453	0.00939064	0.0550673	0.192466	0.281021	0.00274334	0.0069857	0.0189774	0.00183589	0.0120838	0.0273086	0.0520717	0.0528924	0.0224951	0.196653	0.102645
2023	-77.5	314.5	-1.66924	34.0029	30.8078	158.659	0.352943	0.0174047	0.00119332	0.0486559	7.00422e-07	0.119197	0.0843737	0.335048	0.144963	0.0670199	0.033324	4.61966	0.00580915	0.0025294	0.0139659	0.0101463	0.00938947	0.055553	0.192466	0.281256	0.00274443	0.00704291	0.0189774	0.00183589	0.0120838	0.0273086	0.0520421	0.0528748	0.0224951	0.196432	0.102546
2023	-77.5	315.5	-1.65551	33.9963	31.2522	193.979	0.350835	0.0177886	0.00122003	0.0493307	6.61026e-07	0.117885	0.0884397	0.335048	0.145351	0.0658489	0.0328694	4.61211	0.00580849	0.0025294	0.01392	0.010022	0.00936954	0.0557566	0.192466	0.281555	0.00272651	0.00717356	0.0187826	0.0018247	0.0119363	0.0272281	0.052102	0.0545917	0.0224145	0.195917	0.10253
2023	-77.5	316.5	-1.64837	34.0005	31.684	236.359	0.348921	0.0181975	0.00124966	0.0501432	6.27786e-07	0.116449	0.0803591	0.335048	0.145321	0.0654843	0.0328744	4.62743	0.0058006	0.0025294	0.01392	0.0094674	0.00936954	0.0559111	0.192466	0.28154	0.00272651	0.00720939	0.0187775	0.00182701	0.0119363	0.0272281	0.0523444	0.0543602	0.0224145	0.196001	0.102518
2023	-77.5	317.5	-1.65261	34.0031	32.0556	281.244	0.347366	0.0185685	0.00127686	0.0508895	6.0808e-07	0.115115	0.0750982	0.335048	0.145321	0.0655135	0.0332567	4.63183	0.00579447	0.00252825	0.0139435	0.00945594	0.00939206	0.0560011	0.192466	0.281319	0.00272536	0.00724277	0.0188058	0.00182701	0.0119762	0.0272519	0.0514128	0.0542359	0.0224397	0.196151	0.102569
2023	-77.5	318.5	-1.64374	34.0069	32.4857	292.424	0.345531	0.0189893	0.00130854	0.0517435	5.86427e-07	0.113561	0.0738014	0.335048	0.144667	0.0663207	0.03336	4.62721	0.00578486	0.0025269	0.0139194	0.0094413	0.00941686	0.0560814	0.192044	0.281003	0.00270947	0.00724682	0.0187327	0.00182876	0.0119762	0.0272321	0.05146	0.0543802	0.0224397	0.195762	0.102585
2023	-77.5	319.5	-1.62721	34.0045	32.7619	292.808	0.344385	0.0192462	0.00132826	0.0523197	5.78545e-07	0.112518	0.0727431	0.335048	0.144721	0.0666273	0.0332819	4.62721	0.00578486	0.0025269	0.0139194	0.00944301	0.00941084	0.0560814	0.192044	0.281319	0.00270947	0.00724682	0.0187327	0.00182876	0.0119762	0.0272321	0.0513867	0.0543802	0.0224397	0.195458	0.102499
2023	-77.5	320.5	-1.5999	33.9904	32.6262	276.038	0.344664	0.0191276	0.00132023	0.0521931	5.85678e-07	0.112708	0.07379	0.335048	0.144723	0.0663207	0.0316906	4.62419	0.00577047	0.00252526	0.013853	0.00944647	0.00891809	0.0559548	0.193101	0.2823	0.00268313	0.00724682	0.0183701	0.00181419	0.011815	0.0270898	0.051347	0.0543802	0.0223416	0.195134	0.102236
2023	-77.5	321.5	-1.54721	33.975	32.3352	254.038	0.345398	0.0187983	0.00129616	0.0516357	5.85654e-07	0.113622	0.073781	0.335048	0.144723	0.0663207	0.0316387	4.6238	0.00577047	0.00252526	0.013853	0.00944907	0.00891005	0.0559162	0.193101	0.2823	0.00268313	0.00725991	0.0183701	0.00181419	0.011815	0.0270898	0.051347	0.0543802	0.0223416	0.195134	0.102236
2023	-77.5	322.5	-1.50761	33.956	32.097	246.076	0.345839	0.0185274	0.00127603	0.0511582	5.97013e-07	0.114369	0.0742222	0.334543	0.145389	0.0655216	0.0307444	4.62977	0.00577047	0.00252408	0.0138771	0.00945698	0.00889683	0.0559675	0.193387	0.2823	0.00268313	0.0072777	0.0183701	0.00181244	0.011815	0.0270711	0.0514188	0.0544459	0.0223416	0.195492	0.102183
2023	-77.5	323.5	-1.49425	33.9384	31.8732	237.68	0.346634	0.018315	0.00125916	0.0507209	6.1416e-07	0.115094	0.0750835	0.334543	0.145403	0.0655129	0.0306951	4.62842	0.00578621	0.00252662	0.0138771	0.00946223	0.00889322	0.0559982	0.193387	0.2823	0.00269902	0.00728299	0.0183999	0.00181244	0.011815	0.0270933	0.0520893	0.0542359	0.0223416	0.195827	0.102314
2023	-77.5	324.5	-1.49795	33.9052	31.4187	222.654	0.348719	0.0179428	0.00123111	0.0500413	6.90456e-07	0.116462	0.0843459	0.334543	0.144868	0.0671181	0.0306481	4.58203	0.00579476	0.00252777	0.0138995	0.0101636	0.00889062	0.0564728	0.193387	0.282238	0.00271809	0.00731069	0.0185716	0.00182132	0.0119226	0.0271499	0.0520804	0.052889	0.022397	0.196108	0.102381
2023	-77.5	325.5	-1.5458	33.863	30.7172	170.702	0.351088	0.0173829	0.00118989	0.0490439	9.23332e-07	0.118233	0.0852459	0.334543	0.144291	0.0670811	0.0301993	4.54128	0.00618472	0.00254813	0.0138995	0.0101876	0.00888736	0.0565358	0.193199	0.282128	0.00271809	0.00727531	0.0185716	0.00182308	0.0119226	0.0271832	0.0523106	0.052069	0.0224381	0.196025	0.102326
2023	-77.5	326.5	-1.4856	33.8312	30.1967	145.242	0.35148	0.0166961	0.0011383	0.0477642	7.04337e-07	0.120291	0.08437	0.334543	0.144789	0.067139	0.0307556	4.62972	0.00579315	0.00253239	0.0138995	0.0101636	0.00889573	0.0556448	0.192458	0.282208	0.00272757	0.00717364	0.0185987	0.00182308	0.0119226	0.0271975	0.0523131	0.053014	0.0224381	0.196238	0.102264
2023	-77.5	327.5	-1.64585	33.7118	28.5563	113.294	0.359755	0.0152821	0.00103361	0.0449761	1.15192e-06	0.125261	0.0854214	0.338569	0.14393	0.0674617	0.0304171	4.56835	0.00623548	0.00254773	0.013939	0.0105986	0.00893289	0.0551489	0.193241	0.28239	0.00272757	0.00705573	0.0187138	0.0018315	0.0120244	0.0272229	0.0526965	0.0520845	0.0224433	0.196191	0.102206
2023	-77.5	328.5	-1.71269	33.9107	28.157	73.4828	0.367784	0.0146917	0.0009859	0.0439691	2.24467e-06	0.127709	0.0853815	0.34192	0.143114	0.0675177	0.0307206	4.55823	0.00618855	0.00254773	0.0139444	0.0102159	0.00896536	0.0546957	0.19167	0.282242	0.00272757	0.0069636	0.0188099	0.00183083	0.0120244	0.0271663	0.0522991	0.0519547	0.0225088	0.196191	0.102439
2023	-76.5	162.5	-1.74319	33.9618	27.0797	33.3469	0.355693	0.0141407	0.000951857	0.0427942	5.44006e-06	0.132399	0.0960263	0.3266	0.142039	0.0503856	0.0323347	4.56299	0.00490861	0.00154024	0.01389	0.0102517	0.00922803	0.0561276	0.179757	0.288872	0.00267545	0.00716291	0.0186185	0.00179893	0.011936	0.0272178	0.05032	0.053166	0.0197844	0.193486	0.101608
2023	-76.5	163.5	-1.62346	34.0053	27.8206	118.688	0.348925	0.0142623	0.000957899	0.0429343	2.05975e-06	0.131106	0.0854332	0.343165	0.142034	0.067899	0.0334718	4.56326	0.00620144	0.00255379	0.0140461	0.010227	0.00960793	0.0540794	0.184289	0.280788	0.00276737	0.00681342	0.0192725	0.0018454	0.0121857	0.0273249	0.0525401	0.052027	0.0225736	0.196427	0.102993
2023	-76.5	164.5	-1.19634	34.2848	30.0915	156.376	0.343704	0.0158959	0.0010845	0.0466343	8.17555e-07	0.125753	0.134463	0.347201	0.12612	0.0669101	0.0357804	4.51828	0.00716636	0.00277712	0.0155167	0.010334	0.0103017	0.0572768	0.183484	0.15457	0.00393967	0.00688284	0.0286852	0.00248586	0.0146634	0.0344764	0.0575395	0.0520959	0.0293426	0.2504	0.123602
2023	-76.5	165.5	-1.03492	34.4023	31.3916	172.467	0.341263	0.0169568	0.00116682	0.0492402	6.26291e-07	0.123366	0.125733	0.349111	0.128029	0.0652708	0.0361225	4.64576	0.00687744	0.00275475	0.0155039	0.0096741	0.0103556	0.057259	0.183592	0.157854	0.00386108	0.00695113	0.0282927	0.00244747	0.0144955	0.0342174	0.0572892	0.0544502	0.0293109	0.248502	0.123327
2023	-76.5	166.5	-1.07555	34.4779	32.4394	179.396	0.336868	0.0180044	0.00124595	0.0517976	5.93972e-07	0.120308	0.120214	0.349881	0.127894	0.0653028	0.0361469	4.63284	0.00686277	0.00275107	0.0155039	0.00980767	0.0103537	0.0581935	0.183438	0.158553	0.00386215	0.00715512	0.0280729	0.00245206	0.0144955	0.0341668	0.0573404	0.0541224	0.0292913	0.248206	0.123329
2023	-76.5	167.5	-1.02487	34.5214	33.5144	194.195	0.333962	0.0189772	0.00131837	0.0542089	5.59894e-07	0.117369	0.118906	0.350353	0.126868	0.0656102	0.0361358	4.61494	0.0068604	0.00275373	0.0154583	0.00986003	0.0103537	0.0585185	0.183012	0.158086	0.00386597	0.00723207	0.028052	0.00245039	0.0145094	0.0341156	0.0574695	0.053857	0.0293056	0.248126	0.123307
2023	-76.5	168.5	-1.03688	34.5246	34.0157	159.956	0.333272	0.0196287	0.00136611	0.0558942	5.608e-07	0.115488	0.118906	0.350353	0.126868	0.066052	0.0361358	4.61494	0.0068604	0.00275373	0.0154602	0.00986003	0.0103537	0.0585185	0.183012	0.158086	0.00386597	0.00723207	0.028052	0.00245039	0.0145094	0.0341156	0.0574411	0.0537491	0.0293056	0.248126	0.123307
2023	-76.5	169.5	-1.05451	34.5084	34.4814	143.884	0.332325	0.0202152	0.00140915	0.0572813	5.6432e-07	0.113748	0.118734	0.350353	0.127886	0.0676952	0.0361358	4.61494	0.0068604	0.00275491	0.0154602	0.00984603	0.0103767	0.0585185	0.183012	0.158086	0.00386597	0.00723207	0.028052	0.00245039	0.0145094	0.0341156	0.0572904	0.0537491	0.0293056	0.248126	0.123307
2023	-76.5	170.5	-1.11282	34.4961	35.1512	147.579	0.328967	0.0209644	0.00146234	0.0585863	5.63134e-07	0.111169	0.118734	0.350353	0.12751	0.0671634	0.0361358	4.61494	0.00686359	0.00275491	0.0154602	0.00982223	0.0103767	0.058529	0.183012	0.158086	0.00386597	0.00723207	0.028052	0.00245039	0.0145094	0.0341156	0.0572643	0.0537491	0.0293056	0.248126	0.123307
2023	-76.5	171.5	-1.08705	34.4882	35.6869	159.499	0.326526	0.0214922	0.00150016	0.0594389	5.5952e-07	0.109306	0.118295	0.350353	0.127548	0.0669696	0.0350933	4.60978	0.00686121	0.00275491	0.0154654	0.00978791	0.0103688	0.058498	0.183012	0.158765	0.00390884	0.00721127	0.0281207	0.00245697	0.0145094	0.0340617	0.0572409	0.054323	0.0293568	0.248212	0.123334
2023	-76.5	172.5	-1.09781	34.4754	36.2263	165.814	0.324114	0.0220885	0.00154416	0.0605616	5.5254e-07	0.10707	0.10631	0.349474	0.128441	0.0669728	0.0305658	4.67171	0.00685149	0.00275086	0.0152606	0.00965583	0.0103587	0.0586727	0.183285	0.161737	0.00382717	0.0072687	0.0272586	0.00238339	0.0141916	0.0335833	0.0572492	0.0553132	0.0290468	0.247544	0.12261
2023	-76.5	173.5	-1.146	34.468	36.7355	167.412	0.321989	0.0225551	0.00157899	0.0615475	5.68058e-07	0.105212	0.0885195	0.350353	0.129123	0.0668171	0.0305961	4.68717	0.00683797	0.00275086	0.0154249	0.00959847	0.0103551	0.058608	0.183404	0.160785	0.00385244	0.00726212	0.0273108	0.00239126	0.0143738	0.0339485	0.0570395	0.0549935	0.0290418	0.247025	0.122678
2023	-76.5	174.5	-1.17571	34.4736	37.0364	183.197	0.320721	0.0227161	0.00159212	0.0618646	5.81234e-07	0.104346	0.0810872	0.351017	0.12675	0.0668059	0.0305384	4.69056	0.0068343	0.00275355	0.0159266	0.00974077	0.0104652	0.0592044	0.183408	0.149507	0.0038673	0.00724785	0.0276486	0.00248436	0.0146452	0.0351918	0.0576343	0.0546336	0.0291115	0.252324	0.124656
2023	-76.5	175.5	-1.15078	34.4887	36.8524	224.984	0.320627	0.0221593	0.00155208	0.0595166	5.63792e-07	0.105202	0.0811185	0.350566	0.129113	0.0667982	0.0305271	4.68818	0.00682869	0.00275173	0.0154233	0.00952495	0.0103545	0.0582231	0.183404	0.161135	0.00385068	0.00725349	0.0272878	0.00237797	0.014394	0.0337556	0.0569635	0.0545139	0.0290328	0.247096	0.122584
2023	-76.5	176.5	-1.11886	34.5043	36.7867	212.794	0.319717	0.021721	0.00152038	0.0569737	5.32018e-07	0.10567	0.0804816	0.350484	0.129119	0.0667654	0.0306106	4.68887	0.00679056	0.00275168	0.0146437	0.00952121	0.0103551	0.0576251	0.183404	0.167973	0.00377617	0.00718223	0.026703	0.00231668	0.0136973	0.0326397	0.0565437	0.0560484	0.0289322	0.243432	0.122224
2023	-76.5	177.5	-1.11793	34.5035	37.0255	190.181	0.318227	0.0218061	0.00152651	0.0560946	5.00852e-07	0.104922	0.0722091	0.354101	0.126313	0.0667542	0.0305519	4.68914	0.00680673	0.00275436	0.0150366	0.00970765	0.0104741	0.0579332	0.183404	0.168423	0.00375417	0.00703013	0.0261853	0.00233137	0.0135077	0.0331994	0.0573115	0.0562241	0.0291109	0.239683	0.123842
2023	-76.5	178.5	-1.11673	34.4874	37.0971	156.809	0.317733	0.0219375	0.00153472	0.0556857	4.57817e-07	0.104408	0.0709477	0.35424	0.125118	0.0670235	0.0304406	4.69679	0.00690147	0.00276828	0.0148285	0.00964612	0.0105482	0.0559586	0.18236	0.172324	0.00377105	0.00686613	0.0245687	0.00228974	0.012847	0.0325447	0.058297	0.0563843	0.0292525	0.231918	0.123943
2023	-76.5	179.5	-1.09713	34.4496	37.1235	123.97	0.318012	0.0220658	0.00154276	0.0550647	4.08661e-07	0.103804	0.0725584	0.352962	0.125267	0.0675473	0.0300197	4.71117	0.00686011	0.0027652	0.0148246	0.0095286	0.0105648	0.0556258	0.182159	0.172614	0.00374563	0.00680908	0.0250208	0.00229334	0.012879	0.0322456	0.057274	0.0569061	0.0287913	0.230788	0.123869
2023	-76.5	180.5	-1.04919	34.3919	37.4074	115.904	0.316636	0.0222965	0.00155734	0.0543025	3.77509e-07	0.102607	0.0709755	0.357696	0.132108	0.0703586	0.0298179	4.77146	0.00635983	0.00276824	0.0148996	0.00937203	0.0107084	0.0527765	0.17165	0.178515	0.00365702	0.00654901	0.0247134	0.00226347	0.0126323	0.0318636	0.0549652	0.0579979	0.0275131	0.229857	0.12099
2023	-76.5	181.5	-1.08397	34.3454	37.6237	154.118	0.315578	0.0224155	0.00156678	0.0536607	3.8633e-07	0.101349	0.0722472	0.352542	0.129924	0.0722696	0.0301731	4.82064	0.00677811	0.00276982	0.0149542	0.00943191	0.0107684	0.0550543	0.17007	0.176441	0.00370598	0.00675195	0.0249839	0.00229007	0.0126724	0.0320642	0.055906	0.0582223	0.0284907	0.230845	0.123307
2023	-76.5	182.5	-1.14186	34.3204	37.4764	188.055	0.316487	0.0221212	0.00154725	0.0525361	4.12929e-07	0.101223	0.0721973	0.352732	0.126923	0.0731716	0.0302231	4.77416	0.00686848	0.0027676	0.0149746	0.00945386	0.0107115	0.0545382	0.17082	0.173157	0.00376222	0.00669132	0.0254408	0.00229274	0.0130272	0.0322138	0.0576464	0.0580996	0.0290598	0.232288	0.124076
2023	-76.5	183.5	-1.16132	34.3024	37.4511	184.254	0.316091	0.0220465	0.00154299	0.0521682	4.16951e-07	0.100903	0.072141	0.352732	0.126927	0.0731716	0.0302047	4.77238	0.00687653	0.00276793	0.0149547	0.00945353	0.0107115	0.0544472	0.17082	0.173135	0.00376397	0.00666134	0.0253673	0.00228845	0.0130272	0.0322138	0.0577333	0.0581311	0.029186	0.23218	0.124063
2023	-76.5	184.5	-1.15478	34.2878	37.3577	185.552	0.315972	0.0219513	0.0015366	0.0520166	4.1245e-07	0.101034	0.0729688	0.356336	0.123897	0.0705442	0.0301438	4.71833	0.006903	0.00279661	0.0149852	0.00946323	0.0106969	0.0530078	0.170874	0.17275	0.00376739	0.00652982	0.0253291	0.0022712	0.0129828	0.0322104	0.0581787	0.0577315	0.0289373	0.2323	0.124536
2023	-76.5	185.5	-1.15404	34.279	37.4317	186.515	0.315338	0.0219831	0.0015386	0.0520054	4.14414e-07	0.100783	0.0730356	0.352732	0.126768	0.0712365	0.0301104	4.77055	0.00687743	0.00276757	0.0149416	0.00945416	0.0107115	0.053101	0.17082	0.173265	0.00375941	0.00656351	0.0253239	0.00227232	0.0129616	0.0321458	0.0575468	0.0580917	0.0292067	0.231648	0.123893
2023	-76.5	186.5	-1.15845	34.2734	37.4945	175.668	0.314627	0.0218462	0.00152948	0.0516459	4.34357e-07	0.100628	0.0720784	0.353596	0.126926	0.0732295	0.0305685	4.77307	0.00688246	0.00277235	0.0149423	0.00944464	0.0107115	0.0547108	0.172144	0.173205	0.00377334	0.00670895	0.0254598	0.00229515	0.0129626	0.0323471	0.0582743	0.0580936	0.0293567	0.233212	0.124164
2023	-76.5	187.5	-1.12057	34.263	37.6481	174.567	0.311182	0.0216783	0.00151807	0.0516741	4.90075e-07	0.100663	0.0717894	0.356957	0.127253	0.072853	0.0308019	4.78654	0.00678577	0.00275987	0.015133	0.00944524	0.0107187	0.0566542	0.17124	0.169321	0.00376227	0.00686539	0.0266465	0.00238379	0.0136175	0.033346	0.0568753	0.0582105	0.0291864	0.240576	0.124178
2023	-76.5	188.5	-1.11656	34.2421	37.3553	182.456	0.313393	0.0211898	0.00148339	0.0501833	5.01459e-07	0.101481	0.0707049	0.357475	0.125583	0.0706825	0.0306414	4.69574	0.00680738	0.00278635	0.0152351	0.00950475	0.0106445	0.0555039	0.172367	0.167611	0.00381253	0.00679843	0.0262739	0.00233468	0.0135168	0.0334378	0.0576251	0.0574549	0.0291913	0.240585	0.124414
2023	-76.5	189.5	-1.18709	34.2278	37.1541	185.407	0.317744	0.020951	0.0014697	0.0490676	5.12642e-07	0.101398	0.0620396	0.347721	0.128176	0.0686347	0.0305545	4.68649	0.00678781	0.00275112	0.0150963	0.00953947	0.0105145	0.0576846	0.182183	0.1649	0.00380652	0.0071424	0.026271	0.00235034	0.0136367	0.0338742	0.0570541	0.0566789	0.0290249	0.240557	0.123888
2023	-76.5	190.5	-1.21889	34.2177	37.4218	164.893	0.317358	0.0211653	0.00148701	0.0493213	5.39799e-07	0.100304	0.0634698	0.353135	0.128993	0.0710977	0.0306153	4.73341	0.0067945	0.00276096	0.0152045	0.00948603	0.0106459	0.0557903	0.17125	0.158283	0.00382514	0.00696536	0.026758	0.00237741	0.0139152	0.0340344	0.0574499	0.0575733	0.0292503	0.24818	0.124223
2023	-76.5	191.5	-1.21494	34.2186	37.8731	158.287	0.313976	0.0215435	0.0015164	0.0506488	6.10766e-07	0.0992203	0.073602	0.353872	0.131428	0.0731918	0.0310181	4.82711	0.00679782	0.00276731	0.0157212	0.00953668	0.0107115	0.0579078	0.171049	0.151433	0.00384556	0.00717838	0.0274344	0.00247802	0.0143899	0.0350523	0.0570898	0.0560503	0.0291172	0.25087	0.124408
2023	-76.5	192.5	-1.18512	34.2274	38.8314	189.492	0.306575	0.0222766	0.00157351	0.0533828	7.42686e-07	0.0971746	0.0855712	0.358873	0.131649	0.0742264	0.0312544	4.73655	0.00686019	0.00277428	0.0158164	0.0101868	0.0106573	0.0574914	0.171311	0.148056	0.00391085	0.00712128	0.027796	0.00251679	0.0146472	0.035425	0.0577385	0.0537797	0.0293081	0.252528	0.124498
2023	-76.5	193.5	-1.19965	34.2373	39.7102	255.363	0.300106	0.0226865	0.00160739	0.054736	8.44215e-07	0.0951111	0.0981052	0.358873	0.131032	0.0769948	0.0313002	4.69653	0.00713747	0.00276412	0.0160061	0.0102685	0.0105948	0.0577586	0.17095	0.144262	0.00391102	0.00714843	0.0279561	0.00254927	0.014729	0.0356951	0.0575938	0.0518226	0.0293035	0.254979	0.124629
2023	-76.5	194.5	-1.20752	34.2206	38.1269	215.678	0.308953	0.0209638	0.00147666	0.0495981	6.74703e-07	0.0988807	0.084799	0.358873	0.131087	0.0741289	0.0316415	4.80975	0.00681185	0.00276847	0.0157802	0.0101813	0.0106917	0.057735	0.171251	0.149797	0.00389737	0.00710714	0.0277565	0.0025055	0.0146472	0.0352299	0.0578133	0.0549406	0.0292792	0.251395	0.124522
2023	-76.5	195.5	-1.2002	34.1654	37.1155	126.416	0.3187	0.0200993	0.00140598	0.0455641	4.42041e-07	0.100502	0.0433847	0.34841	0.134769	0.066589	0.0299634	4.7022	0.00593542	0.00257104	0.0143993	0.00941719	0.0102182	0.0553561	0.182159	0.186334	0.00335802	0.00683878	0.0224814	0.00213775	0.0119516	0.0312504	0.0563326	0.0572224	0.0262335	0.225669	0.117385
2023	-76.5	196.5	-1.24209	34.0828	36.2656	74.9911	0.327555	0.0194402	0.00135415	0.0427332	3.22035e-07	0.10122	0.0467249	0.333553	0.147592	0.0652818	0.0245331	4.7169	0.00515938	0.00249982	0.0122865	0.00595762	0.00958041	0.0529808	0.191633	0.300172	0.00237368	0.00690975	0.015562	0.00166097	0.00899164	0.0233604	0.0461362	0.0585929	0.0200469	0.177349	0.0988113
2023	-76.5	197.5	-1.26369	34.0219	35.6851	73.2565	0.331227	0.0186597	0.00129633	0.0407111	3.15156e-07	0.102015	0.0513213	0.334107	0.149672	0.0656185	0.0298684	4.67126	0.00516033	0.00249886	0.0121511	0.00594704	0.00943003	0.0524591	0.192409	0.301947	0.00238078	0.00687334	0.0153959	0.0016371	0.00892345	0.023216	0.04568	0.0579244	0.0200469	0.176174	0.098198
2023	-76.5	198.5	-1.26893	33.9825	35.1135	78.1961	0.332561	0.0178567	0.00123762	0.0391692	3.55909e-07	0.103249	0.0570608	0.331609	0.150222	0.0652743	0.0292527	4.64568	0.00519499	0.00253929	0.0121193	0.00895417	0.00891284	0.0521537	0.193523	0.302797	0.00236629	0.00680264	0.0151658	0.00162852	0.00901522	0.0230901	0.0470489	0.0571003	0.0201162	0.176448	0.0982911
2023	-76.5	199.5	-1.25982	33.954	34.4522	81.489	0.333503	0.0170013	0.00117501	0.0377822	4.13122e-07	0.105087	0.0566024	0.333821	0.145422	0.0659106	0.0300894	4.65952	0.00578255	0.00254028	0.0122675	0.00931595	0.00891561	0.0516801	0.193387	0.295141	0.00252324	0.00660697	0.0159605	0.00164196	0.00951222	0.0235802	0.0502836	0.0573252	0.0220061	0.179113	0.101302
2023	-76.5	200.5	-1.25583	33.9194	33.84	87.3323	0.334468	0.0163189	0.00112483	0.0368357	4.74342e-07	0.106852	0.0551794	0.335099	0.144148	0.0660311	0.0306149	4.63518	0.00575277	0.00253451	0.0123958	0.00935322	0.00889911	0.0533595	0.192952	0.293127	0.00258101	0.00677073	0.0176274	0.00170321	0.0107365	0.0252213	0.0512796	0.0568168	0.022232	0.185048	0.101513
2023	-76.5	201.5	-1.26699	33.8736	33.5558	93.6109	0.334052	0.0159235	0.00109522	0.0362884	5.52073e-07	0.107453	0.0720253	0.335109	0.143895	0.0661663	0.0307561	4.62958	0.00577047	0.00252989	0.0137196	0.00943992	0.00889145	0.055724	0.193095	0.283633	0.00266259	0.00714673	0.0182433	0.00178679	0.011653	0.0266986	0.0517115	0.0554715	0.0223629	0.195093	0.101933
2023	-76.5	202.5	-1.25854	33.8037	32.6646	86.1585	0.339042	0.0149116	0.00101925	0.034151	5.53648e-07	0.109831	0.0721395	0.341798	0.142944	0.0666897	0.0309563	4.62443	0.00577626	0.00252989	0.0137645	0.00945803	0.00898034	0.0557837	0.192358	0.283551	0.00266259	0.00712299	0.0184158	0.00179542	0.0117549	0.0266986	0.0519243	0.0551791	0.0223871	0.195093	0.102117
2023	-76.5	203.5	-1.23633	33.7551	32.3188	81.8737	0.341745	0.0144382	0.000983077	0.032954	5.41668e-07	0.110801	0.0632605	0.340803	0.142601	0.0667065	0.0310198	4.63148	0.00576122	0.00252989	0.0133774	0.00943988	0.00904185	0.0554498	0.190721	0.287903	0.00262101	0.00708459	0.017955	0.0017547	0.0112216	0.0259407	0.052058	0.0560248	0.0223849	0.192048	0.10186
2023	-76.5	204.5	-1.23694	33.7388	32.3916	79.1609	0.342264	0.0144538	0.000983879	0.0327765	5.34113e-07	0.110356	0.0632543	0.340803	0.142601	0.0667065	0.0310198	4.63148	0.00580979	0.00252989	0.0133774	0.00987522	0.00903684	0.0554498	0.190721	0.288008	0.00262101	0.00708459	0.017955	0.0017547	0.0112216	0.0259407	0.0519869	0.0560248	0.0223849	0.192048	0.10186
2023	-76.5	205.5	-1.25872	33.714	32.3617	78.0083	0.342742	0.014377	0.000978535	0.0325405	5.60359e-07	0.110034	0.0719764	0.340803	0.142631	0.0667328	0.031111	4.63079	0.00583993	0.00252834	0.0139092	0.00995413	0.00912028	0.0557393	0.184641	0.281503	0.00269612	0.00713274	0.0186413	0.00181914	0.0118769	0.0270929	0.0527236	0.0547888	0.0224611	0.195177	0.10259
2023	-76.5	206.5	-1.26731	33.6921	32.2222	76.5165	0.343283	0.0141658	0.000964216	0.0321765	6.02079e-07	0.110121	0.0741873	0.340803	0.142779	0.0669171	0.0311872	4.63122	0.00584954	0.00252834	0.013964	0.00999087	0.00912028	0.0557241	0.183228	0.281503	0.00271201	0.00713274	0.0186424	0.00182052	0.0118769	0.0271663	0.052824	0.0545787	0.0225223	0.195639	0.102744
2023	-76.5	207.5	-1.26114	33.6826	31.9829	80.5035	0.343563	0.0137945	0.000939906	0.0317084	6.12008e-07	0.110591	0.0750492	0.340803	0.142772	0.0672516	0.0311872	4.63122	0.00585136	0.00252391	0.013964	0.00999087	0.00912798	0.0557313	0.182632	0.281318	0.00271201	0.00715873	0.0186896	0.00182052	0.0118769	0.0271663	0.052769	0.0544752	0.0225114	0.195869	0.10294
2023	-76.5	208.5	-1.26758	33.708	31.224	55.7352	0.345905	0.0127515	0.000868408	0.0303598	8.4124e-07	0.113065	0.0852075	0.338892	0.141895	0.0690249	0.0308117	4.51856	0.00620522	0.00254588	0.0140378	0.0106681	0.00912376	0.0559431	0.182549	0.281093	0.0027316	0.00718558	0.0188702	0.00184477	0.0120449	0.0272585	0.0532522	0.0515901	0.0225853	0.196206	0.103033
2023	-76.5	209.5	-1.23101	33.9351	30.8755	48.7266	0.350645	0.0118514	0.000807063	0.0294081	1.08232e-06	0.115964	0.0852399	0.339523	0.14202	0.0684862	0.0308232	4.53	0.00548331	0.00202872	0.0140454	0.0103273	0.00909746	0.0553223	0.182222	0.281203	0.00272875	0.00706526	0.0188702	0.00184409	0.0120449	0.0273296	0.0526278	0.0511751	0.0225442	0.19631	0.103023
2023	-76.5	210.5	-1.33729	33.8239	31.3061	58.5481	0.349058	0.012398	0.000846933	0.0301544	1.02884e-06	0.113516	0.0854208	0.339523	0.141619	0.0689141	0.0308138	4.53187	0.00619581	0.00254588	0.0140454	0.0103452	0.00909898	0.0562649	0.182549	0.281093	0.00272875	0.00718558	0.0188702	0.00184477	0.0120449	0.0273417	0.0528235	0.0510882	0.0225853	0.196206	0.103067
2023	-76.5	211.5	-1.47767	33.6078	30.91	61.3044	0.347717	0.0122909	0.00084001	0.0298911	1.11728e-06	0.112867	0.0853457	0.338529	0.141695	0.0690562	0.0308138	4.54625	0.006246	0.00254588	0.0140548	0.0107464	0.00912051	0.0562497	0.182549	0.281093	0.00272875	0.0072074	0.0188702	0.00184477	0.0120449	0.0273628	0.0532607	0.0510286	0.0225853	0.196287	0.103067
2023	-76.5	304.5	-1.80792	34.9277	33.8844	106.943	0.355514	0.0200189	0.00139948	0.0546774	1.62273e-06	0.115313	0.15078	0.344582	0.108824	0.0687596	0.0356767	4.50932	0.00759521	0.0028357	0.0160297	0.0105468	0.0102973	0.0602917	0.182707	0.141862	0.00401878	0.00728676	0.0299384	0.0026759	0.0150151	0.036233	0.0561887	0.0478952	0.0298919	0.256446	0.124396
2023	-76.5	305.5	-1.75207	34.2487	33.899	228.385	0.341054	0.0205201	0.00143203	0.0552139	9.34124e-07	0.10976	0.131396	0.345285	0.130854	0.0692493	0.0356122	4.52399	0.0072401	0.0027628	0.0153901	0.010358	0.0102996	0.0586737	0.182985	0.155057	0.00390324	0.00725177	0.0271691	0.00244945	0.0141026	0.0344733	0.0574809	0.0515036	0.0291285	0.249539	0.122998
2023	-76.5	306.5	-1.75027	34.1998	33.7413	240.393	0.340963	0.0204696	0.00142511	0.0551172	8.24654e-07	0.109795	0.110837	0.345285	0.132185	0.0692493	0.0356143	4.49688	0.00708168	0.00276489	0.014939	0.0102874	0.0102919	0.0574875	0.182985	0.161239	0.00389486	0.00721631	0.0263235	0.0022139	0.0139337	0.0329663	0.0575381	0.0516037	0.029144	0.243672	0.122853
2023	-76.5	307.5	-1.76938	34.1486	33.4246	200.751	0.340811	0.0203533	0.00141411	0.0549802	7.37052e-07	0.110169	0.0946282	0.344309	0.138594	0.0686936	0.0354335	4.50913	0.00597652	0.00255533	0.0148196	0.0102535	0.00985242	0.0576527	0.182985	0.196289	0.00352464	0.00726432	0.0242062	0.00216672	0.013472	0.0319618	0.055551	0.0521548	0.0259768	0.239035	0.111301
2023	-76.5	308.5	-1.78014	34.1208	33.1513	175.607	0.341477	0.0202483	0.00140522	0.0549107	6.52937e-07	0.11066	0.093379	0.33558	0.144239	0.0678216	0.0350738	4.60713	0.00582048	0.00253561	0.0141133	0.0100311	0.00963845	0.0570566	0.18322	0.275242	0.00274323	0.00724263	0.0192325	0.00193483	0.0120615	0.0278271	0.0518699	0.0540673	0.0224848	0.198815	0.10381
2023	-76.5	309.5	-1.77552	34.0945	33.0252	151.06	0.34165	0.0202387	0.00140223	0.0548819	5.39571e-07	0.110743	0.0637916	0.33558	0.144162	0.0676134	0.0345142	4.62711	0.00575468	0.00252785	0.0134863	0.00939791	0.00958773	0.0561732	0.186539	0.28449	0.00264057	0.00724509	0.0182705	0.00179721	0.0113891	0.026204	0.0513789	0.0556911	0.0223301	0.19362	0.102669
2023	-76.5	310.5	-1.77566	34.087	33.1022	137.887	0.341252	0.0202967	0.00140542	0.0548595	4.7865e-07	0.110306	0.0563681	0.337549	0.143489	0.0677272	0.0343905	4.62705	0.00577056	0.00252785	0.0127516	0.00935176	0.0095723	0.0546649	0.190356	0.290044	0.00259678	0.007028	0.0181153	0.00174886	0.0110059	0.025548	0.051545	0.0564376	0.0223301	0.187428	0.102536
2023	-76.5	311.5	-1.77398	34.0857	33.1528	137.163	0.341345	0.020248	0.00140182	0.0546668	4.50188e-07	0.110267	0.0553832	0.337549	0.14362	0.0677214	0.0343001	4.6322	0.00583417	0.00254305	0.0124708	0.00933043	0.00958041	0.0534363	0.191224	0.291626	0.00259541	0.00695618	0.016588	0.00168799	0.00983709	0.0241096	0.051754	0.0567205	0.0222847	0.181827	0.102474
2023	-76.5	312.5	-1.76799	34.0779	33.1205	144.522	0.341627	0.0200491	0.00138822	0.0542349	4.68244e-07	0.110605	0.0555195	0.337549	0.143489	0.067672	0.0343363	4.6322	0.00577056	0.00253248	0.0125645	0.00933948	0.00963033	0.0544712	0.191224	0.290899	0.00259407	0.00700335	0.018085	0.00174365	0.0110059	0.0254632	0.0515567	0.0564376	0.0223301	0.185413	0.102536
2023	-76.5	313.5	-1.76196	34.0783	33.0445	158.209	0.342287	0.0197912	0.00137064	0.0536462	5.11333e-07	0.111067	0.0578921	0.337549	0.143097	0.0665684	0.0344906	4.62722	0.0057588	0.00252785	0.0132016	0.00936467	0.00961583	0.0554625	0.191224	0.289731	0.00260442	0.00716308	0.0180979	0.0017555	0.0110059	0.0256065	0.0513876	0.0560106	0.0223301	0.187402	0.102606
2023	-76.5	314.5	-1.74951	34.0747	33.0119	177.061	0.34278	0.0195998	0.00135754	0.0531705	5.43073e-07	0.111399	0.063538	0.336992	0.143179	0.0665684	0.0344995	4.6279	0.00575327	0.00252785	0.0134405	0.00938912	0.00961583	0.05619	0.191224	0.285517	0.00263678	0.00727741	0.0182475	0.00179435	0.0113891	0.0261494	0.0513371	0.0557746	0.0223301	0.192864	0.102659
2023	-76.5	315.5	-1.73427	34.0742	33.1351	196.614	0.342541	0.0196452	0.00136069	0.0531307	5.48173e-07	0.111107	0.0631146	0.336992	0.143391	0.0665984	0.034456	4.6279	0.00575016	0.00252785	0.0134901	0.00938912	0.00961583	0.0561855	0.191224	0.285517	0.00263678	0.00729001	0.0182475	0.00179435	0.0113891	0.0261494	0.0512993	0.0557268	0.0223301	0.192864	0.102659
2023	-76.5	316.5	-1.70612	34.0804	33.4622	205.037	0.341261	0.0199411	0.00138185	0.0536292	5.21978e-07	0.110022	0.0593873	0.337549	0.143869	0.067672	0.0344851	4.62722	0.00574874	0.00252785	0.0132978	0.00935784	0.00962676	0.0558496	0.191224	0.287915	0.00260442	0.00720611	0.0182038	0.00177199	0.011322	0.0258823	0.0513673	0.0559514	0.0223301	0.188297	0.102571
2023	-76.5	317.5	-1.67697	34.092	33.9781	213.096	0.339	0.0204387	0.0014177	0.0545564	4.85305e-07	0.108234	0.0564409	0.336137	0.144017	0.0676684	0.0343905	4.62626	0.0057613	0.00252785	0.0128269	0.00935176	0.00958422	0.0549182	0.186539	0.289772	0.00260056	0.00706131	0.0181153	0.0017465	0.0110059	0.025548	0.05141	0.0563541	0.0223301	0.187647	0.102536
2023	-76.5	318.5	-1.6498	34.0988	34.4167	219.504	0.337108	0.0208323	0.00144642	0.0552997	4.52165e-07	0.106759	0.0558391	0.336137	0.143877	0.0675912	0.0344697	4.63141	0.00583742	0.00254508	0.0125186	0.00933457	0.00960084	0.0558584	0.186831	0.287872	0.00261278	0.00717782	0.0166322	0.00175156	0.00985921	0.024658	0.0520219	0.0565736	0.0222817	0.183092	0.102494
2023	-76.5	319.5	-1.62491	34.0951	34.6543	226.083	0.3362	0.0210305	0.00146146	0.0557032	4.39071e-07	0.105951	0.0553664	0.334858	0.144277	0.0675681	0.034282	4.63004	0.0058132	0.00254305	0.0124708	0.00932653	0.00960084	0.0533816	0.186539	0.291442	0.00256823	0.00694186	0.0164655	0.00168563	0.00973371	0.0241075	0.0516592	0.0565661	0.0221682	0.181806	0.102401
2023	-76.5	320.5	-1.60439	34.0852	34.7702	239.129	0.335871	0.0211632	0.00147127	0.0559486	4.341e-07	0.105412	0.0565743	0.33627	0.143907	0.067682	0.0342138	4.63083	0.0058132	0.00254305	0.0124708	0.00932026	0.00958041	0.0533984	0.191224	0.292059	0.00255946	0.00695618	0.0164655	0.00168799	0.00973371	0.0240743	0.0515576	0.0566496	0.0221682	0.181637	0.102391
2023	-76.5	321.5	-1.57574	34.0824	34.8578	238.267	0.335795	0.0212537	0.00147755	0.056088	4.2636e-07	0.105025	0.0565743	0.33627	0.143907	0.067682	0.0341713	4.6472	0.0058132	0.00254305	0.0124708	0.00932026	0.00959134	0.0533705	0.191224	0.292036	0.00254849	0.00694655	0.0164655	0.00168988	0.00973371	0.024015	0.0515576	0.0566496	0.0221682	0.181084	0.102391
2023	-76.5	322.5	-1.52627	34.0722	34.769	220.802	0.336272	0.021128	0.00146759	0.0558191	4.14488e-07	0.105251	0.0567799	0.33627	0.144046	0.0676309	0.0338437	4.6472	0.00580034	0.00254287	0.0124297	0.00930663	0.00963845	0.0532888	0.191224	0.292469	0.00254849	0.00694312	0.0164599	0.0016824	0.00973371	0.0238823	0.050423	0.0566496	0.0221043	0.180267	0.102331
2023	-76.5	323.5	-1.46833	34.0556	34.6616	191.781	0.33669	0.0209854	0.00145547	0.0554994	3.99789e-07	0.105639	0.0564452	0.336824	0.145599	0.0676653	0.033223	4.6472	0.005706	0.00254092	0.0122823	0.00925947	0.00950271	0.0528347	0.191466	0.29709	0.00248254	0.00691061	0.0156529	0.00165643	0.00916851	0.0232739	0.0478701	0.0566496	0.0214974	0.177525	0.101087
2023	-76.5	324.5	-1.43729	34.0436	34.4619	172.831	0.337609	0.0208129	0.00144174	0.0551679	3.85319e-07	0.106268	0.0571503	0.336824	0.145599	0.067274	0.0330515	4.6472	0.005706	0.00254092	0.012278	0.00926922	0.00950271	0.0527522	0.191466	0.29709	0.00248254	0.00691061	0.0156403	0.00165316	0.00916851	0.0232847	0.0478643	0.0566496	0.0214974	0.177525	0.101012
2023	-76.5	325.5	-1.42357	34.0309	34.2681	164.775	0.338335	0.0206398	0.00142937	0.0549	3.84908e-07	0.106706	0.0571524	0.336824	0.145599	0.0674695	0.032904	4.6472	0.005706	0.00254092	0.012278	0.00927321	0.00948782	0.0527522	0.191466	0.29709	0.00248254	0.00689117	0.0156403	0.00165316	0.00916851	0.0232847	0.0478822	0.0566496	0.0214974	0.177525	0.101012
2023	-76.5	326.5	-1.4066	33.9947	33.8297	156.92	0.33941	0.0201824	0.00139601	0.0540994	4.06312e-07	0.108002	0.0566042	0.334327	0.145518	0.0677736	0.0325124	4.6472	0.00579835	0.00254094	0.0123422	0.00932576	0.00940737	0.052864	0.192044	0.294381	0.00254958	0.00689413	0.0162762	0.00166261	0.00966552	0.0237354	0.0497812	0.0566496	0.022079	0.179437	0.101601
2023	-76.5	327.5	-1.3659	33.9297	32.8163	165.82	0.342609	0.0190698	0.00131405	0.0520865	4.52173e-07	0.111438	0.0550111	0.335099	0.14456	0.0662633	0.0303779	4.62878	0.00581638	0.00254046	0.0122745	0.00933272	0.00891199	0.0531051	0.192964	0.294708	0.00257016	0.00698678	0.016047	0.00164871	0.00965556	0.0238578	0.0513889	0.056469	0.0221866	0.179828	0.101544
2023	-76.5	328.5	-1.33929	33.8628	31.4716	163.735	0.348008	0.0176068	0.00120733	0.0495832	6.82269e-07	0.115941	0.0879776	0.334543	0.144291	0.0671793	0.0304912	4.58609	0.00579476	0.00252777	0.0139155	0.0102471	0.00889322	0.0564571	0.193199	0.282128	0.00271809	0.00723857	0.0185716	0.00182308	0.0119226	0.0271832	0.0523028	0.053251	0.0224381	0.196023	0.102335
2023	-76.5	329.5	-1.29466	33.7839	30.8597	171.808	0.348637	0.0167945	0.00114949	0.0482105	6.29152e-07	0.118002	0.0803727	0.333548	0.144856	0.0656981	0.0304309	4.63664	0.00578783	0.00252777	0.0138766	0.00948716	0.00891566	0.0558722	0.193199	0.282191	0.00270018	0.00718452	0.0183999	0.00181189	0.011775	0.0271266	0.0529617	0.0546299	0.0223827	0.195676	0.102275
2023	-76.5	330.5	-1.32958	33.7189	30.0821	150.469	0.350378	0.0159549	0.00108938	0.0468098	8.13626e-07	0.120315	0.0852821	0.335465	0.144274	0.0672498	0.0303547	4.53214	0.00612056	0.00255275	0.0139088	0.0105754	0.008898	0.0556607	0.193122	0.282471	0.00272757	0.00716933	0.0186375	0.00182308	0.0119226	0.0272229	0.0527069	0.0523224	0.022485	0.196155	0.102264
2023	-76.5	331.5	-1.28348	33.7035	29.9275	149.304	0.349963	0.0156617	0.00106998	0.0464954	8.77783e-07	0.121146	0.0852846	0.336932	0.144274	0.0672498	0.0303419	4.53496	0.00624652	0.00255275	0.0139088	0.0105866	0.008898	0.055641	0.19326	0.282471	0.00272757	0.00715566	0.0186375	0.00182308	0.0119226	0.0272229	0.0527241	0.0522806	0.0224433	0.196155	0.102264
2023	-76.5	332.5	-1.47767	33.6561	29.4693	139.834	0.352406	0.0154232	0.00105416	0.0461212	1.1681e-06	0.122261	0.085384	0.338569	0.144033	0.0674617	0.0303967	4.56835	0.00623548	0.00254773	0.013939	0.0105986	0.00891892	0.0552941	0.19316	0.282471	0.00272757	0.00710193	0.0187138	0.0018315	0.0120244	0.0272229	0.0526965	0.0520733	0.0224433	0.196191	0.102254
2023	-76.5	333.5	-1.68863	33.6182	29.0898	196.022	0.353867	0.0152295	0.00104197	0.0458044	1.40145e-06	0.122947	0.0854035	0.34044	0.143443	0.067603	0.0303967	4.56835	0.00623874	0.00254773	0.013939	0.0106055	0.00893289	0.0552941	0.193088	0.28239	0.00272757	0.00710193	0.0187138	0.0018315	0.0120244	0.0272229	0.0528003	0.0519435	0.0224433	0.196191	0.102286
2023	-75.5	162.5	-1.86553	35.4312	27.2184	10.2061	0.394094	0.01239	0.000817515	0.0421433	8.36344e-06	0.148303	0.179059	0.306269	0.103994	0.0574392	0.036707	4.43711	0.00780564	0.00247412	0.0166971	0.0108338	0.0108426	0.062076	0.15507	0.147122	0.00387432	0.00748166	0.0298867	0.00266514	0.0151139	0.0358397	0.0611042	0.0497046	0.0278917	0.254532	0.12441
2023	-75.5	163.5	-1.61038	34.0589	28.4767	145.559	0.351442	0.014638	0.000991218	0.0444853	1.46351e-06	0.129732	0.085442	0.34437	0.141479	0.0673056	0.0341102	4.56326	0.00620343	0.00254936	0.0140415	0.0101981	0.00958394	0.0542585	0.190528	0.279858	0.00275119	0.00682096	0.0192528	0.00185009	0.0121857	0.0273249	0.0524815	0.052027	0.0225863	0.196877	0.10298
2023	-75.5	164.5	-1.31742	34.1936	29.742	176.379	0.345186	0.0155063	0.00105797	0.0464591	8.75297e-07	0.126905	0.107201	0.350538	0.132127	0.0669718	0.0358316	4.52276	0.00707308	0.00270328	0.0148338	0.010291	0.00990836	0.0559324	0.183622	0.174255	0.00369558	0.00682692	0.0263003	0.00216903	0.0139337	0.0322835	0.057543	0.0519703	0.0276451	0.242588	0.121324
2023	-75.5	165.5	-1.07011	34.3862	31.0554	180.74	0.34227	0.0165343	0.00113699	0.0491759	6.11874e-07	0.124441	0.121326	0.351981	0.128269	0.0653108	0.0362612	4.64576	0.00687237	0.00275822	0.0155039	0.00966679	0.010367	0.0572522	0.182851	0.15801	0.00386617	0.00692071	0.0283633	0.00245048	0.0144638	0.0342092	0.0565448	0.0544511	0.0293109	0.249044	0.123348
2023	-75.5	166.5	-1.17536	34.5261	32.3194	204.461	0.337969	0.0180786	0.00125457	0.0526293	5.33356e-07	0.120229	0.108621	0.350484	0.127591	0.0652775	0.0361286	4.63175	0.00682082	0.00275261	0.0146973	0.00981784	0.0103537	0.0574815	0.183435	0.165029	0.00378813	0.00713073	0.0274593	0.00236576	0.0138022	0.0328796	0.0569717	0.0555434	0.029196	0.244367	0.122851
2023	-75.5	167.5	-1.21987	34.5668	33.9825	177.727	0.333176	0.0199413	0.00139289	0.0566506	5.58199e-07	0.114394	0.120217	0.346931	0.12785	0.067148	0.0361358	4.61494	0.00687508	0.00275373	0.0153689	0.00985631	0.0103774	0.0584849	0.183083	0.160589	0.00383595	0.00723207	0.0278952	0.00242897	0.0143933	0.0336556	0.0562743	0.0541022	0.0292858	0.247956	0.123205
2023	-75.5	168.5	-1.24743	34.5304	34.8318	117.532	0.330539	0.0210669	0.00147339	0.0590842	5.79695e-07	0.110725	0.119523	0.348741	0.127458	0.0671527	0.0361868	4.61494	0.0068604	0.00275491	0.0154836	0.00987433	0.0103767	0.0585185	0.183016	0.158124	0.00386329	0.00723207	0.0280665	0.00245381	0.0144892	0.034169	0.0574411	0.0536455	0.0293056	0.248188	0.123383
2023	-75.5	169.5	-1.18824	34.4741	35.31	93.6021	0.328694	0.0216543	0.00151274	0.0604669	5.73112e-07	0.109206	0.118768	0.350353	0.127568	0.0671527	0.0361868	4.61494	0.00686277	0.00275225	0.0154836	0.00980153	0.0103767	0.058529	0.183016	0.158124	0.00386329	0.00723207	0.0280674	0.00245381	0.0144892	0.034169	0.0573404	0.0540142	0.0293056	0.248188	0.123383
2023	-75.5	170.5	-1.1429	34.4328	35.903	99.3302	0.325751	0.0222379	0.00155213	0.06189	5.67491e-07	0.108061	0.111685	0.350353	0.128492	0.0669503	0.0340313	4.66795	0.0068547	0.00275086	0.0154573	0.00956451	0.0103688	0.0586635	0.183285	0.159988	0.00381032	0.00727021	0.027451	0.00240387	0.0143805	0.0340435	0.0570276	0.0551561	0.0289767	0.24718	0.122228
2023	-75.5	171.5	-1.04502	34.4052	36.685	99.8244	0.322066	0.0230302	0.0016085	0.0637863	5.81074e-07	0.106205	0.0927107	0.349583	0.129028	0.0668442	0.0306274	4.68332	0.00683797	0.00275086	0.0154249	0.00946972	0.0103551	0.0585562	0.18312	0.160351	0.00385167	0.00726988	0.0273071	0.00239126	0.0143738	0.0340403	0.0561397	0.0549206	0.0290614	0.247025	0.122724
2023	-75.5	172.5	-1.03049	34.3771	37.6428	95.2103	0.317224	0.0240951	0.00168592	0.0663994	6.26214e-07	0.103152	0.0864832	0.357274	0.128274	0.0728065	0.0307445	4.7865	0.00682688	0.00276252	0.0159496	0.00955521	0.0107157	0.0583009	0.169733	0.150767	0.00384925	0.00715551	0.0281576	0.00251625	0.0146869	0.035321	0.0574501	0.0560397	0.0292873	0.252747	0.124708
2023	-75.5	173.5	-1.03498	34.3611	38.3484	133.059	0.314006	0.0247677	0.00173745	0.0681471	6.81251e-07	0.100894	0.0972404	0.359774	0.130113	0.074074	0.0315109	4.8064	0.00683705	0.00275819	0.0159933	0.0102713	0.0106889	0.0579788	0.17144	0.146563	0.00390838	0.00711113	0.0286006	0.00255665	0.0149839	0.0355172	0.0574177	0.0547817	0.0294855	0.25433	0.124684
2023	-75.5	174.5	-1.06732	34.3586	38.7785	162.544	0.311832	0.0250931	0.0017637	0.069006	7.21564e-07	0.0993578	0.0967567	0.36172	0.129696	0.074074	0.0317168	4.80615	0.00685604	0.00276386	0.0159688	0.0101862	0.0106371	0.0578173	0.171516	0.146536	0.00391749	0.00713481	0.0286333	0.00255904	0.0149839	0.0356424	0.057372	0.0535773	0.0294777	0.254873	0.124741
2023	-75.5	175.5	-1.10026	34.3699	38.4076	196.255	0.313373	0.0246225	0.00173047	0.0678446	7.10678e-07	0.100047	0.0952278	0.359774	0.130018	0.074074	0.0318477	4.83211	0.00683705	0.00275819	0.0159772	0.0101849	0.0106413	0.058018	0.171564	0.146415	0.00391562	0.00715472	0.0286129	0.00255678	0.0149839	0.0355412	0.057372	0.0541471	0.0294463	0.254698	0.124712
2023	-75.5	176.5	-1.11046	34.3956	37.6649	206.662	0.316784	0.023701	0.00166344	0.0650976	6.6069e-07	0.102039	0.0958703	0.353862	0.128217	0.0730847	0.0309095	4.78142	0.00682429	0.00276396	0.0159513	0.0100651	0.0107126	0.0582935	0.169705	0.150811	0.00386155	0.00716773	0.0282016	0.0025207	0.0146985	0.0353591	0.0574774	0.0562791	0.0292976	0.252074	0.124656
2023	-75.5	177.5	-1.13164	34.4229	37.4686	203.429	0.317163	0.0231275	0.00162284	0.0622147	6.12119e-07	0.102523	0.082232	0.355364	0.127305	0.0732797	0.030723	4.75155	0.00684045	0.00275615	0.0159378	0.00957124	0.0106557	0.0578301	0.170807	0.150736	0.00386559	0.00711098	0.0281647	0.00251087	0.0147187	0.0353283	0.0579013	0.0556019	0.0294005	0.252797	0.124966
2023	-75.5	178.5	-1.16121	34.4401	37.6925	192.553	0.315403	0.0228571	0.00160404	0.0589774	5.25226e-07	0.101802	0.0711714	0.357756	0.128495	0.0728432	0.0308526	4.79105	0.00676265	0.00275908	0.0153788	0.00945788	0.0107125	0.0574809	0.169682	0.163806	0.00374737	0.00709975	0.0274595	0.00244898	0.0140804	0.0340241	0.0571122	0.0578705	0.0291916	0.244015	0.124335
2023	-75.5	179.5	-1.14778	34.4208	38.0437	138.338	0.31346	0.0230065	0.00161169	0.0569932	4.45417e-07	0.10088	0.0701934	0.359862	0.129198	0.0729963	0.0309359	4.82886	0.00684055	0.00277234	0.0149681	0.00946531	0.0107621	0.0553279	0.170875	0.171917	0.00372155	0.00677855	0.0255807	0.00232556	0.0131411	0.0324533	0.0574357	0.0582443	0.0293058	0.234048	0.123861
2023	-75.5	180.5	-1.10436	34.3645	38.136	86.0462	0.31196	0.0231666	0.00161927	0.0563011	3.93976e-07	0.100368	0.0735904	0.362076	0.131542	0.072434	0.0304877	4.847	0.00677487	0.0027658	0.0149114	0.00942866	0.0107653	0.0549448	0.171244	0.175158	0.00365978	0.00670828	0.0250548	0.00231982	0.0127417	0.0320414	0.0556655	0.0583491	0.028392	0.231378	0.123136
2023	-75.5	181.5	-1.06735	34.3193	38.4497	73.137	0.309952	0.0235025	0.00164098	0.0561385	3.60045e-07	0.0991376	0.0749442	0.35889	0.137651	0.0722832	0.0302665	4.84359	0.006341	0.00276405	0.014913	0.00940696	0.0107673	0.0547859	0.171976	0.179115	0.00358394	0.00672938	0.0249051	0.00232726	0.0127227	0.0320132	0.0552237	0.0582117	0.027211	0.230712	0.121044
2023	-75.5	182.5	-1.06508	34.2736	38.9263	70.7431	0.308333	0.0238839	0.00166738	0.0556281	3.16302e-07	0.0971904	0.0699982	0.35889	0.138155	0.0721668	0.0284355	4.8188	0.00629781	0.00272766	0.014859	0.00808985	0.0107222	0.0547019	0.17187	0.178923	0.00357415	0.00674006	0.0247976	0.00231259	0.0124299	0.0320923	0.0540525	0.0585487	0.0269173	0.230479	0.12056
2023	-75.5	183.5	-1.1122	34.2351	38.8921	75.8779	0.31071	0.0237008	0.00165514	0.0536444	2.67238e-07	0.0963412	0.0651568	0.354591	0.149862	0.0730354	0.0283415	4.89556	0.0059275	0.00270286	0.0147284	0.00804303	0.0107216	0.0548798	0.172263	0.190181	0.00340129	0.00676456	0.0238226	0.00230581	0.0116273	0.0319387	0.0531282	0.0583478	0.0254298	0.228952	0.117828
2023	-75.5	184.5	-1.13565	34.2312	38.4469	103.917	0.313516	0.0230698	0.00161213	0.0520505	2.68738e-07	0.0972519	0.0535553	0.352179	0.150761	0.0730871	0.028458	4.91206	0.00593287	0.00271322	0.0146268	0.00801881	0.0107491	0.0547746	0.172433	0.192211	0.00337054	0.00673626	0.0236532	0.00227614	0.0115202	0.0314731	0.053121	0.0594216	0.0253763	0.226092	0.117664
2023	-75.5	185.5	-1.19277	34.2311	37.9238	131.227	0.317516	0.0223258	0.00156221	0.050441	2.90598e-07	0.0982709	0.0557502	0.352449	0.142147	0.0723837	0.0284648	4.88141	0.00625155	0.0027337	0.01465	0.008021	0.0107626	0.0549714	0.169811	0.184123	0.00351961	0.00675226	0.0239617	0.00227425	0.0116825	0.0316617	0.0538233	0.05961	0.0265224	0.226748	0.119719
2023	-75.5	186.5	-1.22496	34.2168	37.5488	133.621	0.321391	0.0217185	0.00152084	0.0487172	3.0447e-07	0.0989458	0.0520521	0.348926	0.140091	0.0725049	0.028194	4.83309	0.00624954	0.00273214	0.0146114	0.00800201	0.0107612	0.0545793	0.171124	0.18637	0.00354927	0.00678102	0.0238517	0.00222146	0.0115924	0.0314323	0.0544403	0.0592199	0.026684	0.226273	0.119786
2023	-75.5	187.5	-1.22993	34.1934	37.4395	120.11	0.322089	0.0215469	0.00150879	0.0481994	3.17425e-07	0.0990257	0.044537	0.349587	0.136188	0.0705981	0.0280131	4.79019	0.0061058	0.00267327	0.0144826	0.00789499	0.0104798	0.0526524	0.170792	0.188019	0.0034855	0.00663052	0.0236836	0.00211845	0.0119167	0.0310576	0.0539777	0.0590696	0.0260327	0.224252	0.119195
2023	-75.5	188.5	-1.23461	34.1631	37.3432	111.474	0.323272	0.0213961	0.00149866	0.0475232	3.12504e-07	0.0989726	0.0390936	0.353191	0.136026	0.0694244	0.0278527	4.74043	0.00553735	0.00260245	0.0145846	0.00790782	0.0104089	0.0527983	0.170846	0.189387	0.00333815	0.00662729	0.0234484	0.00211794	0.0117323	0.0309612	0.0542308	0.058809	0.0249302	0.224915	0.118168
2023	-75.5	189.5	-1.24245	34.1363	37.2548	106.219	0.324454	0.021237	0.00148813	0.0468683	3.07225e-07	0.0989236	0.0275514	0.338033	0.139645	0.0677629	0.0277862	4.72177	0.00516322	0.00250368	0.0144435	0.00786335	0.0102684	0.0548059	0.171403	0.198858	0.00312342	0.00686443	0.0222989	0.00210931	0.0112769	0.0304799	0.054024	0.0583335	0.0237594	0.222034	0.115232
2023	-75.5	190.5	-1.24341	34.1217	37.2455	102.483	0.324311	0.0211733	0.00148332	0.0466387	3.19899e-07	0.0988785	0.0285094	0.332516	0.139132	0.0678517	0.0265071	4.71757	0.00512193	0.00250746	0.0142796	0.00749873	0.0100787	0.0545531	0.172883	0.226131	0.00283737	0.00686811	0.0202755	0.00203775	0.0110721	0.0288572	0.05143	0.0581872	0.02242	0.211063	0.110183
2023	-75.5	191.5	-1.25124	34.1073	37.2744	96.7502	0.324328	0.0211771	0.00148342	0.0465806	3.31956e-07	0.098656	0.0236832	0.339849	0.138727	0.0699837	0.0253425	4.72326	0.00543457	0.00258522	0.0144711	0.00758292	0.0102181	0.0545527	0.174441	0.218329	0.00293895	0.00686352	0.020784	0.00204848	0.011211	0.029092	0.0509899	0.0582845	0.0224195	0.2128	0.111994
2023	-75.5	192.5	-1.2734	34.0842	37.3053	89.1606	0.325075	0.02121	0.00148587	0.0464152	3.22273e-07	0.0982008	0.0207107	0.341854	0.138775	0.0705542	0.0250776	4.72806	0.00541339	0.00257629	0.0144328	0.00752169	0.010198	0.0526036	0.177439	0.220918	0.00292707	0.00673706	0.0208914	0.00201903	0.0111968	0.028745	0.0506553	0.0584618	0.0223734	0.211534	0.111937
2023	-75.5	193.5	-1.29264	34.0479	37.257	76.8069	0.326572	0.0211657	0.00148173	0.0457704	2.79387e-07	0.09783	0.0183746	0.338468	0.143435	0.0684223	0.023778	4.73964	0.00490426	0.00247591	0.0142121	0.00744693	0.00999493	0.0536007	0.177318	0.227356	0.00272941	0.00687548	0.0197365	0.00198244	0.0106553	0.0283772	0.049728	0.0583736	0.021286	0.209173	0.109789
2023	-75.5	194.5	-1.29863	34.0034	36.9738	67.4827	0.329179	0.0209059	0.00146132	0.044618	2.24135e-07	0.0980975	0.0161956	0.331609	0.156362	0.0670158	0.0222603	4.75025	0.00471968	0.00243921	0.0121168	0.00578064	0.00940981	0.052189	0.192409	0.307022	0.0021641	0.00680893	0.0148781	0.00156534	0.00841345	0.0225342	0.0437795	0.0544436	0.0186867	0.172826	0.0960434
2023	-75.5	195.5	-1.29987	33.9627	36.6055	66.9346	0.331934	0.0205413	0.00143366	0.043473	1.92229e-07	0.0986796	0.0197288	0.331104	0.160409	0.0678086	0.0191309	4.71599	0.00461573	0.00239674	0.0120329	0.00578127	0.00890744	0.0518689	0.194341	0.309175	0.00211817	0.00683439	0.0144648	0.00155624	0.00826243	0.0219204	0.043392	0.0540506	0.0184838	0.170202	0.0955341
2023	-75.5	196.5	-1.30355	33.9296	36.308	68.7337	0.333755	0.0201879	0.00140723	0.0425715	1.86092e-07	0.0991957	0.0320312	0.331104	0.159904	0.0679034	0.0185965	4.703	0.00463453	0.00239674	0.0120329	0.00578127	0.00890382	0.0520159	0.194341	0.309175	0.00211817	0.00685604	0.0144469	0.00155624	0.00826243	0.0219204	0.0437882	0.053194	0.0184514	0.170466	0.0956074
2023	-75.5	197.5	-1.29885	33.9009	36.0441	70.3068	0.335087	0.0198612	0.00138297	0.0418469	1.90374e-07	0.0997552	0.0352192	0.331104	0.159572	0.0671443	0.0188321	4.69237	0.00463312	0.00239674	0.012027	0.00577917	0.00889689	0.0528309	0.194341	0.309175	0.00211817	0.00704252	0.0144296	0.00155624	0.00826243	0.0219204	0.0439063	0.052388	0.0184514	0.170318	0.095651
2023	-75.5	198.5	-1.2897	33.8779	35.9271	71.0944	0.335687	0.0196974	0.00137102	0.0414844	1.95932e-07	0.0999832	0.0353272	0.331104	0.157957	0.0669	0.0189803	4.70825	0.00463633	0.00239674	0.0120128	0.00577917	0.00889289	0.0529337	0.194153	0.309065	0.00211817	0.00704252	0.0144296	0.00156542	0.00826243	0.0219885	0.0439553	0.0533151	0.0184925	0.170318	0.0956357
2023	-75.5	199.5	-1.28365	33.8583	35.8792	70.0993	0.336024	0.0196264	0.00136564	0.0412805	1.98727e-07	0.100042	0.0364532	0.331104	0.157957	0.0669	0.0248126	4.69361	0.00463633	0.00239762	0.0120128	0.00577917	0.00889289	0.052986	0.194153	0.309065	0.00212458	0.00704252	0.0144296	0.00156542	0.00826243	0.0221852	0.043961	0.0531867	0.0184925	0.170404	0.095648
2023	-75.5	200.5	-1.28501	33.8408	35.8816	68.8267	0.336162	0.0196198	0.0013649	0.0411836	1.96634e-07	0.0999563	0.0364532	0.331104	0.157957	0.0669	0.0248126	4.69889	0.00463633	0.00239762	0.0120128	0.00577917	0.00889289	0.052986	0.194153	0.309065	0.00211817	0.00704252	0.0144296	0.00156542	0.00826243	0.0219885	0.043961	0.0531867	0.0184925	0.170404	0.095648
2023	-75.5	201.5	-1.28811	33.8262	35.9098	67.9374	0.336175	0.0196282	0.00136541	0.041126	1.94627e-07	0.0997484	0.0353266	0.331104	0.158046	0.0669417	0.0192647	4.71352	0.00463633	0.00239762	0.0120128	0.00577917	0.00889289	0.052986	0.194153	0.309065	0.00211817	0.00704252	0.0144296	0.00156542	0.00826243	0.0219885	0.043961	0.0531867	0.0185249	0.170404	0.0956357
2023	-75.5	202.5	-1.29136	33.813	35.8925	67.7001	0.336213	0.0195631	0.00136051	0.0409557	2.00418e-07	0.0996404	0.0353266	0.331104	0.158046	0.0669417	0.0248126	4.71352	0.00463633	0.00239762	0.0120128	0.00577917	0.00889289	0.052986	0.194153	0.309065	0.00212458	0.00704252	0.0144296	0.00156542	0.00826243	0.0221852	0.043961	0.0531867	0.0185249	0.170404	0.0956357
2023	-75.5	203.5	-1.29846	33.8004	35.7944	67.5165	0.336243	0.0193744	0.00134643	0.0405963	2.14389e-07	0.099769	0.0437035	0.331104	0.157591	0.0666025	0.0262133	4.69356	0.0047099	0.00241759	0.0120128	0.00579544	0.00889911	0.0532158	0.192776	0.308541	0.00212495	0.00704411	0.0145254	0.00157769	0.00828682	0.0223554	0.0440049	0.0533391	0.0185666	0.170748	0.095724
2023	-75.5	204.5	-1.30732	33.7865	35.5729	66.9671	0.336551	0.0190172	0.0013195	0.0399319	2.34835e-07	0.100298	0.0476946	0.330109	0.155434	0.0662613	0.0269836	4.70035	0.00477321	0.00244356	0.012037	0.0058038	0.00892064	0.0535812	0.192776	0.307553	0.00219886	0.00708678	0.014632	0.00160559	0.00833381	0.0230048	0.0449196	0.0571059	0.0187272	0.17412	0.0959747
2023	-75.5	205.5	-1.315	33.7734	35.3088	66.727	0.336987	0.0185651	0.00128575	0.039147	2.57315e-07	0.100956	0.0489371	0.330109	0.156086	0.0660356	0.0275124	4.70169	0.0047819	0.00246238	0.012037	0.00580637	0.00892064	0.0535014	0.193199	0.307553	0.00219886	0.0071186	0.014632	0.00161823	0.00833381	0.0230048	0.0454943	0.0574297	0.0187272	0.174152	0.0959562
2023	-75.5	206.5	-1.32477	33.7582	34.9918	66.4793	0.337615	0.0180243	0.00124561	0.0382355	2.9019e-07	0.101727	0.0508517	0.330109	0.15222	0.0654385	0.0276057	4.68126	0.00511356	0.00247719	0.0120381	0.00583561	0.00893353	0.0531004	0.193199	0.30539	0.00227619	0.00703393	0.0147281	0.00161787	0.00837509	0.0230184	0.0460981	0.057515	0.019708	0.174582	0.0973579
2023	-75.5	207.5	-1.32396	33.7429	34.6569	65.2296	0.338221	0.0174321	0.00120232	0.0372817	3.25821e-07	0.102525	0.0515089	0.330109	0.150366	0.0654524	0.0276294	4.68532	0.00518243	0.00250542	0.0121244	0.00594791	0.00893353	0.0529961	0.193199	0.303134	0.00236572	0.00690226	0.0150623	0.00162272	0.00877015	0.0231312	0.046363	0.0579017	0.0200708	0.175969	0.0979314
2023	-75.5	208.5	-1.31019	33.729	34.2881	64.1264	0.338943	0.0167842	0.00115541	0.036258	3.58675e-07	0.103477	0.0570748	0.330109	0.150099	0.0655313	0.0295352	4.6606	0.00526014	0.00253929	0.0121428	0.00962736	0.00893444	0.0522391	0.193199	0.302688	0.00236629	0.00679849	0.0151298	0.00163028	0.00901522	0.0231419	0.0479526	0.0569129	0.0201896	0.176462	0.0983108
2023	-75.5	209.5	-1.28906	33.7171	33.8253	64.324	0.339963	0.0160441	0.00110138	0.0350541	3.95415e-07	0.104784	0.0571111	0.333392	0.145868	0.0656968	0.0300177	4.65416	0.00575433	0.00254391	0.0121629	0.00976591	0.00890713	0.052144	0.193095	0.299278	0.00246677	0.00675492	0.0153257	0.00163427	0.00901522	0.0232396	0.0486871	0.0569004	0.0214727	0.176953	0.100347
2023	-75.5	210.5	-1.266	33.6935	33.149	61.1064	0.34143	0.0150555	0.00102973	0.033489	4.56991e-07	0.106786	0.0551288	0.34136	0.142909	0.0665922	0.0305478	4.63558	0.00588571	0.00254508	0.0123282	0.00982712	0.00895494	0.0525039	0.193061	0.29478	0.00258041	0.00676034	0.0162119	0.00165436	0.00964718	0.0240965	0.0524996	0.0565373	0.0222652	0.180129	0.101483
2023	-75.5	211.5	-1.30848	33.7338	32.3901	49.7591	0.344715	0.0139978	0.000956612	0.0321089	7.06464e-07	0.109283	0.0842843	0.340803	0.141972	0.0686832	0.0312761	4.62898	0.00581546	0.00253801	0.0140001	0.0105984	0.00912166	0.0557224	0.182632	0.281256	0.00273355	0.0071301	0.0188702	0.00183415	0.0120244	0.0272229	0.0533516	0.0526767	0.0225963	0.196312	0.102991
2023	-75.5	212.5	-1.27419	33.7775	32.1958	50.1416	0.344647	0.0136943	0.000934341	0.0317219	7.09035e-07	0.110181	0.0842824	0.340803	0.142192	0.068984	0.0312761	4.62803	0.00575191	0.0025311	0.0140001	0.0101899	0.00912376	0.0557296	0.182632	0.281256	0.00273355	0.00714293	0.0188702	0.00183415	0.0120244	0.0272229	0.0533269	0.0526767	0.0225853	0.196312	0.102991
2023	-75.5	213.5	-1.32408	33.7219	31.566	39.2916	0.347241	0.0132192	0.000893646	0.0302661	6.68332e-07	0.111349	0.0886194	0.333512	0.144935	0.0505833	0.03141	4.6352	0.00446385	0.00148917	0.0138509	0.0105222	0.00920467	0.0578537	0.180399	0.288209	0.00265265	0.00742491	0.0185337	0.00179883	0.0119532	0.0271982	0.0511428	0.0538721	0.0201428	0.193723	0.102054
2023	-75.5	214.5	-1.2962	33.6291	31.4272	65.0231	0.346112	0.0131497	0.000884434	0.0296134	4.93547e-07	0.110856	0.0559663	0.340213	0.14208	0.0673859	0.031024	4.63331	0.00583464	0.00252859	0.0127782	0.00994113	0.00912798	0.0542303	0.182461	0.291982	0.00258412	0.0069151	0.0178494	0.0017192	0.0108384	0.0253187	0.0523202	0.0561297	0.0224341	0.185824	0.102203
2023	-75.5	215.5	-1.29181	33.5643	30.7909	73.1871	0.347713	0.0124542	0.000832536	0.0283432	5.26748e-07	0.11239	0.059103	0.339448	0.142284	0.0673859	0.031176	4.61374	0.00581209	0.00251639	0.013299	0.0111215	0.00912798	0.0554594	0.182522	0.287662	0.00259727	0.00712453	0.017992	0.00175226	0.0112421	0.025984	0.0523666	0.0553003	0.0224018	0.189528	0.102281
2023	-75.5	216.5	-1.28261	33.4808	29.8131	68.539	0.350705	0.0114519	0.000756979	0.0265214	6.15813e-07	0.115181	0.0750235	0.338695	0.14245	0.0664343	0.0311101	4.59806	0.00585172	0.00251774	0.0140238	0.0112237	0.00914968	0.0563116	0.179225	0.281155	0.00271017	0.00731202	0.0186896	0.00183311	0.0118974	0.0272882	0.0533931	0.0535357	0.0225114	0.196027	0.103025
2023	-75.5	217.5	-1.30172	33.4202	28.942	65.3566	0.352798	0.0105943	0.000692197	0.0249521	7.50744e-07	0.117642	0.0853334	0.335024	0.142342	0.0681276	0.0307894	4.47299	0.00589271	0.00253757	0.0140574	0.0118024	0.00914447	0.0565115	0.178467	0.28085	0.00272875	0.00730167	0.0188702	0.00184585	0.0120449	0.02736	0.0532802	0.0515777	0.0225853	0.196556	0.103026
2023	-75.5	218.5	-1.476	33.3048	28.1325	49.3778	0.355432	0.0101752	0.000660895	0.0241334	2.48433e-06	0.11907	0.0853725	0.333561	0.142713	0.0678942	0.0307849	4.50855	0.00620729	0.00254086	0.0140574	0.0118044	0.00914121	0.0565578	0.178467	0.28085	0.00272875	0.00729993	0.0188702	0.00184585	0.0120449	0.0273781	0.0532012	0.0509785	0.0225853	0.196532	0.103017
2023	-75.5	219.5	-1.32511	33.3856	28.4404	52.5795	0.351824	0.00999677	0.000647874	0.0238212	1.16152e-06	0.118844	0.0853119	0.333561	0.142526	0.0678942	0.0307849	4.50855	0.00620037	0.00254086	0.0140574	0.0117993	0.00914121	0.0565578	0.178282	0.28085	0.00272875	0.00729993	0.0188702	0.00184585	0.0120449	0.0273781	0.0532012	0.0509785	0.0225853	0.196532	0.103017
2023	-75.5	220.5	-1.27599	33.4693	29.4534	49.7465	0.350009	0.0107228	0.000703618	0.0253147	7.40794e-07	0.116324	0.085286	0.337608	0.142279	0.0680923	0.0307722	4.47905	0.00584835	0.00253757	0.0140689	0.0117952	0.00914447	0.0565115	0.178467	0.28085	0.00272875	0.00729993	0.0188702	0.00184585	0.0120449	0.02736	0.0533188	0.0516535	0.0225853	0.196579	0.103026
2023	-75.5	221.5	-1.28078	33.4302	29.7232	73.6891	0.348295	0.0109256	0.000719728	0.0258758	6.48051e-07	0.11521	0.0883544	0.337513	0.142625	0.0668261	0.0309568	4.57456	0.00586712	0.0025189	0.0140204	0.0115995	0.00915185	0.0564573	0.178467	0.281033	0.00270837	0.00732266	0.0186947	0.00183163	0.0118974	0.0272832	0.0533788	0.0535828	0.0225114	0.195986	0.102945
2023	-75.5	222.5	-1.43103	33.3536	29.0304	62.9909	0.348063	0.0103908	0.000679181	0.0248653	9.54627e-07	0.116641	0.0853334	0.333924	0.142547	0.0681276	0.0307505	4.50288	0.00624255	0.00254588	0.0140574	0.0118027	0.00914121	0.0565578	0.178467	0.28085	0.00272875	0.00730167	0.0188702	0.00184585	0.0120449	0.0273781	0.0532802	0.0509678	0.0225853	0.196474	0.103017
2023	-75.5	250.5	-1.73515	32.0768	24.5486	1.75681	0.407038	0.00905606	0.000588858	0.0235813	9.54581e-05	0.152141	0.0990337	0.311981	0.142325	0.0514824	0.031915	4.4905	0.00505135	0.00155402	0.0141635	0.0119562	0.00932645	0.0573589	0.166351	0.289579	0.00265517	0.00754793	0.0185926	0.00183904	0.0118721	0.0275071	0.0735975	0.0517571	0.0199506	0.193518	0.102214
2023	-75.5	251.5	-1.74898	32.6152	22.1324	8.43688	0.386985	0.00670008	0.000418785	0.0184326	1.23998e-05	0.143453	0.100337	0.308477	0.141717	0.0514043	0.0319342	4.49549	0.00505908	0.0015601	0.0141677	0.0119638	0.00932112	0.0574666	0.166093	0.290313	0.00265321	0.00745423	0.0185966	0.00182119	0.0118915	0.0273678	0.06993	0.0517552	0.0199403	0.193392	0.102214
2023	-75.5	253.5	-1.74562	32.3013	24.2172	2.44463	0.374405	0.00853069	0.000551761	0.0220353	1.73376e-05	0.127491	0.100009	0.3078	0.141662	0.0512012	0.0316892	4.48128	0.0050742	0.00156494	0.0140946	0.0119357	0.00922344	0.0567451	0.174457	0.289873	0.00264752	0.00749513	0.0185624	0.00180778	0.0118755	0.027346	0.0736444	0.0519378	0.0198284	0.193594	0.10191
2023	-75.5	254.5	-1.74298	32.2608	25.2136	4.44601	0.370383	0.00857922	0.000541897	0.0212633	3.10562e-05	0.124938	0.100005	0.3078	0.141758	0.0511892	0.0316078	4.48009	0.0050742	0.00156494	0.0140946	0.0119357	0.00925134	0.0568078	0.174171	0.289873	0.00264752	0.00751571	0.0185624	0.00180778	0.0118755	0.027346	0.0736444	0.0519378	0.0198169	0.193594	0.10191
2023	-75.5	255.5	-1.51998	32.5487	25.7903	15.4646	0.362354	0.0081778	0.000514352	0.0205558	9.08022e-06	0.122125	0.0987313	0.312138	0.14253	0.0511298	0.0314279	4.48682	0.00502748	0.00156531	0.0140912	0.0118386	0.00927374	0.0563946	0.174311	0.289645	0.00264752	0.00735332	0.0185351	0.00179859	0.0119535	0.0272686	0.0513574	0.0519701	0.0198138	0.193595	0.10187
2023	-75.5	256.5	-1.39958	32.6619	25.9501	21.9364	0.360466	0.0078502	0.000491563	0.0199674	3.81984e-06	0.12169	0.0980278	0.312138	0.142477	0.0500554	0.0312171	4.50253	0.00499758	0.00155187	0.0140831	0.0118438	0.00925926	0.0563986	0.174322	0.289707	0.00265074	0.007335	0.0185729	0.00179151	0.0119816	0.02717	0.0509627	0.051968	0.0198185	0.1936	0.101916
2023	-75.5	257.5	-1.45994	32.737	25.7363	29.5534	0.360629	0.00750352	0.000467642	0.019485	2.97521e-06	0.122622	0.0973566	0.316068	0.142467	0.0507075	0.0314675	4.53457	0.00498227	0.00154446	0.0139717	0.0118399	0.0092683	0.057955	0.174741	0.289309	0.00266399	0.00752187	0.0185607	0.0017977	0.0119382	0.0272295	0.0509791	0.052195	0.0197938	0.193515	0.101902
2023	-75.5	258.5	-1.51091	32.7905	25.6637	40.4136	0.359235	0.00733102	0.000457092	0.0193374	2.68857e-06	0.123015	0.0875107	0.327196	0.145312	0.0506584	0.0307299	4.51611	0.0049368	0.00153667	0.013889	0.0118355	0.00922026	0.0580088	0.176394	0.288651	0.00265619	0.00745039	0.0185575	0.00180769	0.0119554	0.0272675	0.0509513	0.0513637	0.0201284	0.193855	0.10209
2023	-75.5	298.5	-1.82093	34.4263	34.1393	48.8609	0.335902	0.0213373	0.00150641	0.057639	1.2195e-06	0.107304	0.133599	0.348976	0.126921	0.0694402	0.0356204	4.52234	0.0065069	0.00227505	0.0155666	0.0103059	0.0103002	0.0586257	0.182985	0.154565	0.00394041	0.00723299	0.0289569	0.00248784	0.0147452	0.0344764	0.0574602	0.0514828	0.0296326	0.251045	0.123837
2023	-75.5	299.5	-1.80889	34.2929	33.0049	230.902	0.344694	0.020113	0.00140607	0.0547825	9.34083e-07	0.111842	0.134464	0.345285	0.126991	0.0692493	0.0356122	4.52352	0.00726601	0.00277249	0.0155187	0.010358	0.0103083	0.0585737	0.182985	0.154549	0.00393393	0.00724302	0.0286282	0.0024863	0.0146634	0.034503	0.0574738	0.0515036	0.0293426	0.250067	0.123662
2023	-75.5	300.5	-1.81036	34.3126	33.367	229.3	0.343933	0.0202311	0.00141381	0.0550666	9.16523e-07	0.111391	0.134902	0.345285	0.127116	0.0692493	0.0356122	4.52352	0.00726485	0.00277324	0.0155187	0.010358	0.0103083	0.0585698	0.182985	0.154549	0.00393046	0.00724302	0.0287296	0.0024863	0.0146634	0.034503	0.0574289	0.0515036	0.0294315	0.250067	0.123657
2023	-75.5	301.5	-1.81155	34.244	33.345	285.902	0.344688	0.0200219	0.00139501	0.0546743	8.65745e-07	0.111994	0.131396	0.345285	0.130854	0.0692493	0.0356122	4.4997	0.00725705	0.0027628	0.0153901	0.0103436	0.0103029	0.0586066	0.182985	0.155057	0.00390568	0.00725177	0.0271691	0.00245076	0.0141026	0.0344733	0.0574809	0.0515036	0.0291285	0.249554	0.123017
2023	-75.5	302.5	-1.80997	34.3475	33.4922	221.644	0.344967	0.0201749	0.00140672	0.055314	8.87991e-07	0.112354	0.134316	0.345653	0.126829	0.0692493	0.0356136	4.52688	0.00727267	0.00277324	0.0155539	0.0103489	0.0103115	0.0585698	0.182985	0.154549	0.00393046	0.00725328	0.0287296	0.0024863	0.0147134	0.034503	0.0573097	0.0514721	0.0294665	0.250245	0.123636
2023	-75.5	303.5	-1.80439	34.2158	33.2223	212.815	0.343307	0.0200599	0.00139706	0.0551049	7.99081e-07	0.112118	0.115712	0.345285	0.132185	0.0692493	0.0356265	4.49688	0.00690644	0.00275786	0.0150078	0.0102874	0.0102919	0.0579469	0.182985	0.157909	0.00389486	0.00723315	0.0267721	0.00237721	0.0141026	0.0339891	0.0575381	0.0516037	0.029144	0.246717	0.122945
2023	-75.5	304.5	-1.80175	34.2024	33.0883	237.78	0.343738	0.0199767	0.00139052	0.0549833	7.75382e-07	0.112384	0.110837	0.345285	0.132185	0.0692493	0.0356533	4.49698	0.00688698	0.00275659	0.014939	0.0102874	0.0102919	0.0574875	0.182985	0.161334	0.00389486	0.00721631	0.0263235	0.0022139	0.0139337	0.032954	0.0575381	0.0516861	0.029144	0.243672	0.122853
2023	-75.5	305.5	-1.79883	34.1655	32.9912	241.713	0.34344	0.0199114	0.00138511	0.0547878	7.28094e-07	0.112427	0.100538	0.345285	0.138146	0.0686936	0.0356854	4.52118	0.00600528	0.00255924	0.0148264	0.0102566	0.00985398	0.0576527	0.182985	0.180772	0.00354272	0.00724111	0.0251955	0.00216931	0.0135107	0.0320333	0.0561093	0.0521548	0.0264221	0.239398	0.115012
2023	-75.5	306.5	-1.80257	34.1574	33.0063	237.3	0.343283	0.0199529	0.00138607	0.0547721	6.87635e-07	0.112304	0.102979	0.345285	0.138274	0.0686936	0.0356949	4.58379	0.00597625	0.00255176	0.0148308	0.0103408	0.00986158	0.0575714	0.182985	0.192471	0.0035357	0.00721998	0.0242983	0.00216672	0.013472	0.0319699	0.0557315	0.0527364	0.0259768	0.239097	0.11137
2023	-75.5	307.5	-1.8049	34.1399	32.8337	222.641	0.343562	0.0199015	0.00138016	0.0546675	6.20281e-07	0.112642	0.0804913	0.337485	0.142954	0.0670664	0.035857	4.62691	0.00585664	0.00254109	0.0146482	0.00954639	0.00983142	0.0576919	0.183016	0.205591	0.0033125	0.00725111	0.0236257	0.00212703	0.0132511	0.0309236	0.0557072	0.0540495	0.0249459	0.23205	0.109967
2023	-75.5	308.5	-1.80691	34.1352	32.7505	202.386	0.343339	0.01998	0.00138526	0.0549678	5.58869e-07	0.112496	0.0772779	0.337485	0.14362	0.0674175	0.0358277	4.62648	0.00581733	0.00253717	0.0144313	0.00951253	0.00983542	0.0576584	0.183056	0.208984	0.0032141	0.00725516	0.0230775	0.00209555	0.0131488	0.0300982	0.0548334	0.0548208	0.0245712	0.227943	0.109566
2023	-75.5	309.5	-1.80629	34.1347	32.8064	182.388	0.341597	0.0203082	0.00140798	0.0557016	4.73491e-07	0.111261	0.0616542	0.338042	0.143105	0.0673552	0.0356957	4.62632	0.00579963	0.00254067	0.0130367	0.00944156	0.0098407	0.0555109	0.183056	0.225287	0.00310281	0.00697207	0.0220315	0.00196804	0.0120995	0.0285455	0.0547895	0.0564247	0.0245354	0.21514	0.108921
2023	-75.5	310.5	-1.79808	34.1076	33.0861	128.264	0.339341	0.0207294	0.00143526	0.0562805	3.95525e-07	0.109401	0.0597496	0.334858	0.145695	0.067049	0.0340481	4.64641	0.00571022	0.00254391	0.012397	0.00927086	0.00961645	0.0547931	0.187278	0.292286	0.00249992	0.00697012	0.0158437	0.00173825	0.00925881	0.0238996	0.0484003	0.0565661	0.0214944	0.180152	0.10139
2023	-75.5	311.5	-1.78598	34.0735	33.329	88.9891	0.338962	0.020957	0.00144909	0.0561299	3.33909e-07	0.108076	0.0517255	0.333553	0.149099	0.066959	0.0319846	4.67389	0.00518494	0.00250801	0.0122825	0.00602671	0.00963845	0.0530508	0.191589	0.300571	0.00239097	0.00694313	0.0155848	0.00166701	0.00899164	0.023339	0.0462363	0.0577212	0.0200955	0.177138	0.0988828
2023	-75.5	312.5	-1.77237	34.0507	33.5219	94.6554	0.339115	0.0210475	0.00145442	0.0558663	3.04029e-07	0.107348	0.0510904	0.334107	0.150894	0.0670319	0.0313265	4.67389	0.00512455	0.00248467	0.0121834	0.00589057	0.00950271	0.052451	0.191589	0.303259	0.0023123	0.00690371	0.0152315	0.00163676	0.00852838	0.0231032	0.045684	0.0577212	0.0198758	0.175674	0.0980393
2023	-75.5	313.5	-1.76597	34.0496	33.6059	111.984	0.339305	0.0210262	0.00145354	0.0557713	3.10017e-07	0.107259	0.0513416	0.334107	0.149413	0.0670319	0.0313265	4.67389	0.00515725	0.00249733	0.0122078	0.00590507	0.00950271	0.0525287	0.191589	0.301002	0.00238078	0.00691062	0.0154314	0.00164165	0.00892345	0.023216	0.0456621	0.0577212	0.0200469	0.176233	0.098436
2023	-75.5	314.5	-1.76303	34.0623	33.5799	128.674	0.339477	0.0208998	0.00144598	0.0556141	3.35833e-07	0.10749	0.0566918	0.333553	0.149099	0.0669934	0.031545	4.65895	0.00519399	0.00250705	0.0122564	0.00603521	0.00950271	0.0528088	0.191589	0.301002	0.00239097	0.00690829	0.0154752	0.00165161	0.00892345	0.023216	0.0460315	0.0575322	0.020148	0.176672	0.0985308
2023	-75.5	315.5	-1.75431	34.072	33.5479	137.293	0.339602	0.020733	0.00143481	0.0552857	3.56465e-07	0.107762	0.0572584	0.333553	0.148944	0.0669947	0.0325272	4.64491	0.00521277	0.00254188	0.012291	0.00894293	0.00963845	0.053065	0.191525	0.300125	0.00239154	0.00694274	0.0156523	0.00167458	0.0092367	0.0233497	0.0475404	0.0568025	0.0202143	0.177602	0.0992487
2023	-75.5	316.5	-1.73915	34.0866	33.6114	144.234	0.33949	0.0207004	0.00143319	0.0552037	3.65368e-07	0.10767	0.0574204	0.333553	0.148501	0.0670299	0.0336047	4.6472	0.00521277	0.00254188	0.012325	0.00915009	0.00958041	0.0530885	0.190657	0.299715	0.00240295	0.00692512	0.0156579	0.00167418	0.0092367	0.0234291	0.0474508	0.0566336	0.0202143	0.178559	0.0992543
2023	-75.5	317.5	-1.72312	34.099	33.7441	152.284	0.339263	0.0208067	0.00144151	0.0553957	3.68747e-07	0.107263	0.0578764	0.332141	0.148758	0.0668997	0.0337785	4.64641	0.00522461	0.00254391	0.0123796	0.00915423	0.00960084	0.0555252	0.187132	0.295962	0.00242033	0.00714325	0.0157021	0.00173774	0.00925881	0.0239263	0.047772	0.0565502	0.0202113	0.179824	0.0992746
2023	-75.5	318.5	-1.71046	34.1075	34.0583	162.047	0.338411	0.0210978	0.00146375	0.0560125	3.74391e-07	0.106287	0.0597223	0.332141	0.14871	0.0668997	0.0338901	4.64641	0.00522461	0.00254391	0.0123796	0.00915301	0.00961645	0.0547931	0.187337	0.295752	0.00242033	0.00697012	0.0157202	0.00173825	0.00925881	0.0238996	0.0476435	0.0565661	0.0202113	0.179874	0.0992746
2023	-75.5	319.5	-1.69169	34.104	34.3723	160.035	0.337558	0.0213206	0.00148094	0.0564662	3.70365e-07	0.105274	0.0581499	0.332141	0.14871	0.0668997	0.0338069	4.64641	0.00522461	0.00254391	0.0123796	0.00915423	0.00962005	0.0555507	0.187337	0.295752	0.00242033	0.00715018	0.0157248	0.00173784	0.00925881	0.0239263	0.0476325	0.0565661	0.0202113	0.179874	0.0992746
2023	-75.5	320.5	-1.66579	34.0891	34.5559	139.971	0.336912	0.0214336	0.00148765	0.0564228	3.39839e-07	0.104524	0.0570288	0.333553	0.148986	0.0668959	0.0320909	4.64863	0.00519495	0.00250801	0.0123166	0.006053	0.0095647	0.0530508	0.190721	0.299889	0.00239475	0.00692513	0.0156037	0.00167755	0.00899164	0.0233604	0.0462666	0.0574488	0.020148	0.178153	0.0988359
2023	-75.5	321.5	-1.622	34.082	34.7353	152.31	0.33608	0.0214384	0.00148823	0.0563267	3.45079e-07	0.104247	0.0571963	0.333553	0.148908	0.0669798	0.0322294	4.64942	0.0052004	0.00253099	0.0123166	0.006053	0.00959134	0.0530468	0.191525	0.300138	0.00239097	0.00692554	0.0156037	0.00168168	0.00899164	0.0233604	0.0464046	0.0572587	0.020148	0.177725	0.0989119
2023	-75.5	322.5	-1.57637	34.0861	34.9829	165.363	0.335071	0.021525	0.00149572	0.0565233	3.61671e-07	0.10388	0.0574204	0.333553	0.14883	0.0670299	0.0336047	4.6472	0.00521277	0.00254188	0.012325	0.00915811	0.00958041	0.0530885	0.191525	0.299715	0.00239154	0.00692342	0.0156579	0.0016798	0.0092367	0.0233711	0.0476329	0.0566336	0.0202143	0.178559	0.0992543
2023	-75.5	323.5	-1.53824	34.0867	35.1589	180.589	0.334643	0.0215913	0.00150118	0.0566822	3.78481e-07	0.103651	0.0574204	0.333553	0.148501	0.0670299	0.0336827	4.6472	0.00522738	0.00254188	0.012325	0.00914159	0.00958041	0.0531487	0.190657	0.299715	0.00240295	0.00692512	0.0156579	0.00167817	0.0092367	0.0234291	0.0474946	0.0566496	0.0202143	0.178559	0.0992543
2023	-75.5	324.5	-1.50094	34.0851	35.1743	182.851	0.335059	0.0215503	0.00149756	0.0565339	3.74929e-07	0.103721	0.0574204	0.333553	0.148501	0.0670299	0.0336694	4.6472	0.00522135	0.00254188	0.012325	0.00914888	0.00958041	0.0531487	0.191525	0.299715	0.00240295	0.00692512	0.0156579	0.00167817	0.0092367	0.0234291	0.0474508	0.0566496	0.0202143	0.178559	0.0992543
2023	-75.5	325.5	-1.48325	34.0886	35.0814	167.939	0.336179	0.0214956	0.00149222	0.0563016	3.55201e-07	0.103868	0.0574204	0.333553	0.14883	0.0669316	0.0325666	4.64412	0.00521277	0.00254188	0.012325	0.00895255	0.00958041	0.053065	0.190657	0.299715	0.00239532	0.00692473	0.0156579	0.0016798	0.0092367	0.0233711	0.0475707	0.056719	0.0202143	0.178617	0.0992487
2023	-75.5	326.5	-1.47377	34.0855	34.9817	146.092	0.337065	0.0214303	0.00148722	0.0561564	3.46073e-07	0.104128	0.0571963	0.333553	0.148908	0.0669798	0.0322294	4.64942	0.0052004	0.00253099	0.0123166	0.006053	0.00958041	0.0530468	0.191525	0.300162	0.00239097	0.00692554	0.0156037	0.0016798	0.00899164	0.0233604	0.0464046	0.0572587	0.020148	0.177984	0.0989119
2023	-75.5	327.5	-1.4582	34.0629	34.8633	116.929	0.337854	0.0213154	0.00147835	0.0558803	3.37878e-07	0.104318	0.0566918	0.333553	0.149099	0.0669934	0.031545	4.65895	0.00519399	0.00250705	0.0122564	0.00604421	0.00950271	0.0528088	0.191589	0.301002	0.00239097	0.00690829	0.0154752	0.00165161	0.00892345	0.023216	0.046072	0.0575322	0.020148	0.176672	0.0985308
2023	-75.5	328.5	-1.44442	34.0194	34.5922	122.625	0.339033	0.0210504	0.00145856	0.0553049	3.40905e-07	0.104755	0.0566445	0.334107	0.150372	0.0672413	0.0310174	4.64942	0.00519268	0.00253003	0.0122316	0.00604421	0.00944096	0.0526504	0.192345	0.301947	0.00239097	0.00689455	0.0154265	0.00164917	0.00892345	0.023216	0.045757	0.0575024	0.020148	0.176613	0.0983219
2023	-75.5	329.5	-1.38793	33.9697	34.3038	153.083	0.340441	0.0207081	0.00143328	0.0545802	3.52277e-07	0.105515	0.0568478	0.331609	0.150695	0.0671374	0.0289329	4.64522	0.00517682	0.0025284	0.012137	0.00678999	0.00892052	0.0525836	0.193101	0.303244	0.00236572	0.00692877	0.0151289	0.00163945	0.00881011	0.0230738	0.0468708	0.0568025	0.0200499	0.176061	0.0979728
2023	-75.5	330.5	-1.3078	33.9305	33.8645	160.239	0.341704	0.0200982	0.00138895	0.0534558	3.72816e-07	0.107019	0.0570623	0.331104	0.150642	0.0671806	0.0296699	4.64379	0.00520498	0.00253929	0.0121555	0.0091566	0.00892292	0.0528318	0.192964	0.302797	0.0023777	0.0069522	0.0151472	0.00164343	0.00905517	0.0231318	0.0474286	0.0563536	0.0201162	0.17656	0.0983239
2023	-75.5	331.5	-1.20893	33.8936	32.8786	160.139	0.343409	0.0187874	0.00129375	0.0512683	4.28711e-07	0.110565	0.0561842	0.333821	0.144757	0.0662239	0.0301802	4.62416	0.00579541	0.00254046	0.0122745	0.00933631	0.00891199	0.0537981	0.192964	0.295141	0.0025342	0.00715041	0.0159245	0.00164871	0.00955218	0.0236915	0.0512866	0.0563908	0.0220701	0.179638	0.101504
2023	-75.5	332.5	-1.12609	33.8464	31.5182	136.703	0.346604	0.0171967	0.00117556	0.0485353	5.42759e-07	0.115864	0.0632192	0.334543	0.144413	0.0655289	0.0305748	4.63695	0.00573689	0.00252408	0.0133231	0.00941313	0.00889322	0.0557963	0.193199	0.288223	0.00261153	0.00715439	0.0177167	0.00174607	0.0111198	0.0259011	0.0512259	0.0562782	0.0222731	0.191918	0.101721
2023	-75.5	333.5	-1.30771	33.7965	29.9154	101.73	0.355541	0.0158183	0.00107678	0.0463105	1.03105e-06	0.120969	0.0853567	0.337564	0.144185	0.067139	0.0303419	4.55397	0.00618691	0.00255275	0.0138995	0.0101954	0.00887321	0.0556901	0.19326	0.282471	0.00272757	0.00715566	0.0186375	0.00182308	0.0119226	0.0272229	0.0522953	0.0522155	0.0224433	0.196155	0.102254
2023	-75.5	334.5	-1.32267	33.7016	28.9954	143.526	0.363089	0.015159	0.00102554	0.0449984	1.18828e-06	0.123354	0.0854156	0.34044	0.143524	0.067603	0.0304357	4.56835	0.00623874	0.00254773	0.013939	0.0106022	0.00893289	0.0552275	0.193241	0.28239	0.00272757	0.00708911	0.0187138	0.0018315	0.0120244	0.0272229	0.0527337	0.0519435	0.0224433	0.196191	0.102286
2023	-75.5	335.5	-1.5317	33.5275	28.2046	89.467	0.363698	0.0147397	0.000993016	0.0439294	1.24931e-06	0.124022	0.0853675	0.34044	0.142587	0.0677315	0.0306375	4.54891	0.00623874	0.00254773	0.0139538	0.0116741	0.00899322	0.055176	0.191499	0.281993	0.00272757	0.00709574	0.0188099	0.00183415	0.0120244	0.0272229	0.0528702	0.0518702	0.0225499	0.196191	0.102439
2023	-74.5	163.5	-1.81399	34.0075	27.5386	88.8778	0.357744	0.0141709	0.000954699	0.0434828	3.36395e-06	0.131989	0.0853708	0.344208	0.142027	0.0680687	0.0336912	4.56326	0.00620144	0.00255379	0.0140534	0.0102432	0.00962344	0.0540794	0.182397	0.280472	0.00276629	0.00681567	0.0192894	0.0018454	0.0121857	0.0273627	0.0528355	0.052027	0.0226348	0.19673	0.103114
2023	-74.5	164.5	-1.70513	34.002	27.5942	106.425	0.356189	0.0141089	0.000947907	0.0433444	7.29294e-06	0.132562	0.0853686	0.343165	0.142069	0.0679728	0.0336058	4.56326	0.00620144	0.00255379	0.0140534	0.0102432	0.0096399	0.0540794	0.182028	0.280667	0.00276737	0.00681567	0.0193034	0.0018454	0.0121857	0.0273627	0.0527622	0.052027	0.0226348	0.196427	0.103139
2023	-74.5	165.5	-1.58992	34.1979	28.3317	110.588	0.348664	0.0144033	0.000968632	0.043981	4.05168e-06	0.130699	0.109127	0.352531	0.129281	0.0675107	0.0362129	4.55006	0.00718447	0.00275611	0.014907	0.0103691	0.0104642	0.0559392	0.172856	0.164754	0.00387878	0.00682548	0.0265728	0.00217681	0.0140356	0.0322835	0.0578898	0.0517754	0.0290455	0.242921	0.123147
2023	-74.5	166.5	-1.44763	34.38	30.2696	177.809	0.340429	0.0160871	0.00109777	0.0475996	9.41643e-07	0.124415	0.134144	0.352005	0.125954	0.0669101	0.0357819	4.54876	0.00726485	0.00277786	0.015552	0.0103443	0.0102904	0.0573851	0.183484	0.154549	0.00393375	0.00692436	0.0287866	0.00248455	0.0147134	0.034503	0.0572933	0.0520226	0.0294729	0.250784	0.123549
2023	-74.5	167.5	-1.43559	34.4936	31.704	221.647	0.337539	0.017599	0.00121522	0.0511033	7.65549e-07	0.1197	0.134211	0.349339	0.125616	0.0668939	0.0356481	4.50643	0.00692127	0.0027676	0.015552	0.0104034	0.0102854	0.0582448	0.183408	0.154665	0.00393367	0.00716972	0.0287296	0.00248586	0.0147452	0.0344907	0.0576687	0.0518363	0.0294534	0.25048	0.123664
2023	-74.5	168.5	-1.43367	34.5156	32.4769	183.439	0.335102	0.0186345	0.0012937	0.0535473	7.51392e-07	0.116336	0.134211	0.349339	0.125418	0.0670201	0.0356526	4.49704	0.00691808	0.0027676	0.015552	0.0104505	0.0102854	0.0585458	0.182985	0.154504	0.00393592	0.00725468	0.028734	0.00248962	0.0147452	0.0344907	0.0576948	0.0516781	0.0294534	0.250602	0.123685
2023	-74.5	169.5	-1.4286	34.4801	33.8196	105.066	0.329608	0.0202402	0.00141187	0.0572838	7.07425e-07	0.111455	0.132801	0.349339	0.126393	0.0687175	0.0362747	4.60106	0.0068876	0.00275737	0.0155539	0.0104044	0.0103084	0.0585637	0.182985	0.154504	0.00393592	0.00723978	0.028734	0.00248962	0.0147452	0.0344907	0.0577447	0.051775	0.0294534	0.250677	0.123685
2023	-74.5	170.5	-1.41552	34.4226	35.375	66.4751	0.323069	0.0219785	0.0015369	0.0612611	6.55916e-07	0.106976	0.137239	0.349339	0.127957	0.0672585	0.0358338	4.60205	0.00685248	0.00275737	0.0155217	0.0101912	0.0103707	0.0584749	0.183016	0.157928	0.00391988	0.00722725	0.0284372	0.00245905	0.0144677	0.0342462	0.057788	0.0539416	0.0294676	0.248442	0.123365
2023	-74.5	171.5	-1.2493	34.389	36.8816	72.9745	0.319166	0.0233807	0.00163604	0.0643351	6.00166e-07	0.103834	0.0833127	0.352645	0.129891	0.0667613	0.0305544	4.69115	0.00682787	0.00274979	0.0154689	0.00939137	0.0103576	0.0580958	0.183408	0.161787	0.00383771	0.00724511	0.0272534	0.00237183	0.014316	0.0338092	0.0561522	0.0546362	0.029025	0.246725	0.122521
2023	-74.5	172.5	-1.12454	34.3706	37.9793	80.3721	0.314646	0.0244374	0.00170975	0.066677	5.88909e-07	0.101492	0.0833694	0.360788	0.129199	0.0731603	0.0309896	4.82913	0.00681221	0.00275954	0.0159235	0.00957568	0.0107107	0.0581744	0.171049	0.149484	0.00386073	0.00717144	0.028034	0.00252509	0.0147414	0.0352123	0.0565761	0.0560193	0.0292996	0.252954	0.124732
2023	-74.5	173.5	-1.06888	34.3505	38.7188	85.3985	0.309581	0.0252055	0.00176288	0.0683581	5.90452e-07	0.0994662	0.0850369	0.359163	0.130892	0.0729918	0.0308753	4.82534	0.00681697	0.00275443	0.0159331	0.00958618	0.0107146	0.0577531	0.171714	0.149881	0.00384435	0.00709681	0.0279435	0.00252576	0.0147153	0.0353048	0.0565769	0.0555766	0.0293064	0.252696	0.124515
2023	-74.5	174.5	-1.02563	34.3357	39.5239	82.7774	0.303438	0.0258791	0.00181074	0.069803	5.97307e-07	0.0973721	0.0887507	0.359163	0.130873	0.0753361	0.0311176	4.78374	0.0068099	0.00274484	0.0160307	0.00960383	0.0106683	0.0574875	0.170931	0.148572	0.00384121	0.00710823	0.0280869	0.00252324	0.0147658	0.0352655	0.0566483	0.0542694	0.0293295	0.253582	0.124649
2023	-74.5	175.5	-0.984374	34.3395	40.8022	102.111	0.296068	0.0267676	0.00187597	0.0716716	6.50118e-07	0.0942447	0.100492	0.354709	0.132694	0.0762309	0.0313778	4.74383	0.00695533	0.00277787	0.0160695	0.0101104	0.0106536	0.0577329	0.171108	0.146455	0.00386346	0.00704613	0.0283263	0.00252771	0.0147646	0.0354362	0.0574675	0.0536418	0.0294402	0.253328	0.124666
2023	-74.5	176.5	-0.965163	34.3546	42.2712	175.107	0.287575	0.0276961	0.00194543	0.0739519	7.31729e-07	0.0908612	0.0983717	0.344532	0.13359	0.0777387	0.0354329	4.53925	0.00703717	0.00276223	0.0161061	0.0103068	0.0105838	0.0578231	0.171108	0.143086	0.00393299	0.00711498	0.0287177	0.00255379	0.0150196	0.0357188	0.0572028	0.0521135	0.0294596	0.256091	0.12485
2023	-74.5	177.5	-1.01372	34.3444	42.1078	222.618	0.289682	0.0276156	0.00194214	0.0742062	7.80528e-07	0.0909915	0.0985949	0.344532	0.133402	0.0777387	0.0359345	4.53577	0.00703	0.00276223	0.0161055	0.0103093	0.0105838	0.0578266	0.171108	0.143144	0.00393299	0.00710377	0.0287132	0.00255307	0.0150196	0.0357188	0.0575478	0.0515841	0.0295234	0.255734	0.124847
2023	-74.5	178.5	-1.22293	34.347	41.1974	274.224	0.29909	0.0269529	0.00190173	0.0724713	8.27981e-07	0.0919924	0.0993288	0.358873	0.12943	0.0774541	0.0363004	4.67213	0.00727809	0.0027748	0.0161104	0.0102733	0.0105898	0.0577986	0.171108	0.143064	0.00392545	0.00706765	0.0288001	0.00255509	0.0150422	0.0357885	0.0572624	0.051495	0.0295401	0.255685	0.125069
2023	-74.5	179.5	-1.34773	34.3663	40.7465	267.377	0.30357	0.0264114	0.00186727	0.0702736	8.4995e-07	0.0924717	0.0988197	0.364467	0.129391	0.074347	0.0313565	4.67447	0.007408	0.00279473	0.0161	0.0102229	0.0106016	0.0577189	0.171108	0.144806	0.00392044	0.00705543	0.0287797	0.00255206	0.0150422	0.0356262	0.057172	0.0516294	0.0295599	0.255526	0.125023
2023	-74.5	180.5	-1.35796	34.4102	40.816	247.675	0.30144	0.0257952	0.00182465	0.0666021	8.27085e-07	0.0926995	0.0981959	0.361597	0.128814	0.0770165	0.0317494	4.67447	0.00726776	0.00280314	0.0161028	0.0102587	0.0105867	0.0577481	0.171108	0.143525	0.00391991	0.00706765	0.0287889	0.00255509	0.0150456	0.0357228	0.0571009	0.0514692	0.0295128	0.255905	0.125025
2023	-74.5	181.5	-1.13895	34.4478	42.2667	202.114	0.287193	0.0260584	0.00183875	0.0648222	7.05983e-07	0.0910673	0.0972736	0.34886	0.133448	0.0778256	0.0355442	4.57772	0.00699832	0.00275485	0.0161061	0.0102926	0.0105807	0.0578367	0.171108	0.143086	0.00393158	0.00710147	0.0287213	0.00255379	0.0150456	0.0357188	0.057935	0.0521135	0.0294464	0.25612	0.12485
2023	-74.5	182.5	-0.884254	34.3334	41.8024	45.736	0.284407	0.0261135	0.00182838	0.0635035	4.65847e-07	0.0918306	0.0749231	0.35081	0.133872	0.0772378	0.0361702	4.61462	0.00583305	0.00197676	0.0151862	0.00958108	0.0106162	0.0555084	0.17126	0.164785	0.00375639	0.0067092	0.0261199	0.00237104	0.0132793	0.0330478	0.0563751	0.056286	0.0291649	0.237843	0.124041
2023	-74.5	183.5	-1.08825	34.187	39.3688	44.6474	0.306914	0.0243465	0.0016984	0.0554905	2.53055e-07	0.094769	0.0441506	0.354483	0.152341	0.0698589	0.0285912	4.8231	0.00392843	0.00154617	0.0143674	0.00801537	0.0103959	0.0553525	0.172314	0.191428	0.00325267	0.00684073	0.0236046	0.00224637	0.0113842	0.0314551	0.0515075	0.0580028	0.0233085	0.227073	0.115796
2023	-74.5	184.5	-1.23939	34.1413	38.1414	74.3999	0.322138	0.0229061	0.0015999	0.0501701	1.83845e-07	0.0965192	0.0138341	0.336845	0.165435	0.0734855	0.0279333	4.93613	0.00490168	0.0024611	0.014485	0.00795342	0.010528	0.0549433	0.171985	0.206421	0.00284253	0.00682028	0.0225738	0.00217685	0.011183	0.030392	0.051669	0.0546701	0.0220169	0.215446	0.112274
2023	-74.5	185.5	-1.28189	34.1334	37.8448	89.9152	0.326241	0.0223794	0.00156479	0.048319	1.73883e-07	0.0969036	0.0136715	0.336845	0.164841	0.0736492	0.0278695	4.93695	0.00489315	0.00245319	0.0145094	0.00795627	0.0105107	0.05499	0.171983	0.2067	0.0028707	0.00688306	0.0224953	0.00217488	0.0111917	0.0303156	0.0513408	0.0539272	0.0219184	0.215456	0.111892
2023	-74.5	186.5	-1.29395	34.1055	37.6512	84.28	0.32851	0.0220755	0.00154415	0.0472874	1.67318e-07	0.0970439	0.00811254	0.332905	0.164668	0.0734933	0.0250184	4.91717	0.00484942	0.00244678	0.0144213	0.00744569	0.0103951	0.0558568	0.174635	0.22124	0.00268748	0.00688986	0.0210827	0.00209311	0.0110196	0.0285556	0.0472711	0.0513516	0.0210366	0.211863	0.108415
2023	-74.5	187.5	-1.30264	34.0661	37.4678	78.7509	0.330664	0.0218715	0.00153028	0.0465848	1.56614e-07	0.0971012	0.00395812	0.334978	0.159957	0.0747362	0.0244134	4.86922	0.00482848	0.00242526	0.0143273	0.00730381	0.0102558	0.0534245	0.178713	0.226546	0.00265683	0.00677157	0.0208949	0.00203719	0.0109443	0.0279045	0.0464806	0.0503979	0.0210065	0.20836	0.107039
2023	-74.5	188.5	-1.31635	34.0325	37.3128	75.575	0.332527	0.0217384	0.00152103	0.0460875	1.45407e-07	0.0971149	0.00387258	0.342408	0.149193	0.0731498	0.0233784	4.72578	0.00492725	0.00245837	0.014381	0.00721699	0.0101264	0.0510518	0.179179	0.228459	0.00266462	0.00658828	0.0202867	0.00195498	0.0106319	0.0274234	0.0481767	0.0500852	0.0209238	0.205438	0.109418
2023	-74.5	189.5	-1.33057	34.0014	37.17	71.9086	0.334084	0.0216335	0.00151341	0.0456903	1.36182e-07	0.0971446	0.0043081	0.332425	0.155046	0.0700774	0.022072	4.7429	0.00455895	0.00235283	0.013776	0.006963	0.00983726	0.0525934	0.192305	0.242541	0.00249047	0.00670854	0.0190854	0.00194248	0.0100545	0.0267654	0.0443495	0.0498828	0.020839	0.197292	0.102424
2023	-74.5	190.5	-1.33856	33.9742	37.0635	69.364	0.335114	0.0215514	0.00150755	0.0454077	1.31201e-07	0.0971585	0.00452947	0.331609	0.156929	0.067835	0.0193646	4.73581	0.00454016	0.00234679	0.0129363	0.00642604	0.00920935	0.0523679	0.194109	0.261381	0.00211652	0.00674232	0.0152959	0.00182327	0.00904167	0.0255297	0.0424036	0.0488758	0.0185485	0.187316	0.100652
2023	-74.5	191.5	-1.34045	33.9521	36.9799	67.3927	0.335833	0.0214761	0.00150233	0.0451748	1.27221e-07	0.0971867	0.00452006	0.331104	0.162181	0.0678086	0.0185012	4.73679	0.00451635	0.00232069	0.0117838	0.00534632	0.00890744	0.0510271	0.194341	0.310397	0.00202571	0.00678847	0.014363	0.00153729	0.00826243	0.0213897	0.0413281	0.0488266	0.0184894	0.167881	0.0947184
2023	-74.5	192.5	-1.34202	33.9303	36.9077	65.5709	0.336423	0.021413	0.00149804	0.0449709	1.23993e-07	0.0971923	0.00492426	0.331104	0.16222	0.0678086	0.0182803	4.73679	0.00451635	0.00232069	0.0117838	0.00534632	0.00890382	0.0511823	0.194341	0.310397	0.00202571	0.00681673	0.0143424	0.00153729	0.00826243	0.0213897	0.0413281	0.0478207	0.0184894	0.167881	0.0947257
2023	-74.5	193.5	-1.34572	33.9046	36.8438	64.762	0.337009	0.0213704	0.00149522	0.0448106	1.18302e-07	0.0971486	0.00703886	0.331104	0.162013	0.0678086	0.0182703	4.73353	0.00451635	0.00232069	0.0117838	0.00534632	0.00890382	0.0518341	0.194341	0.310397	0.00202571	0.00692652	0.0143424	0.00153661	0.00826243	0.0214106	0.0413468	0.0469185	0.0184894	0.168196	0.094714
2023	-74.5	194.5	-1.34561	33.8758	36.8001	65.7003	0.337564	0.0213529	0.00149391	0.0447235	1.14886e-07	0.0970681	0.0131812	0.331104	0.159834	0.0679132	0.0183554	4.72685	0.00451635	0.00232069	0.0117682	0.00534632	0.00890382	0.0523355	0.194153	0.310537	0.00202947	0.00699782	0.0143197	0.00155031	0.00826243	0.0216251	0.0413468	0.0461387	0.0185304	0.168196	0.0947909
2023	-74.5	195.5	-1.34134	33.8524	36.8226	65.8927	0.338025	0.0213803	0.00149591	0.044764	1.11123e-07	0.0968744	0.00893101	0.328037	0.159893	0.0679759	0.0182809	4.72844	0.00451727	0.0022898	0.0117033	0.00534632	0.00890382	0.0521074	0.194338	0.310537	0.00202145	0.00698099	0.0143219	0.00153836	0.00826243	0.0216251	0.0413273	0.0455579	0.0184279	0.168196	0.094616
2023	-74.5	196.5	-1.33818	33.8342	36.8692	65.4481	0.338409	0.0214227	0.00149921	0.0448648	1.08214e-07	0.0966326	0.00464366	0.326459	0.159982	0.068248	0.0182809	4.73371	0.00451727	0.00226524	0.011695	0.00534632	0.00890382	0.052081	0.194338	0.310537	0.00202145	0.00698943	0.0143219	0.00153852	0.00826243	0.0214787	0.0411727	0.0454208	0.0184279	0.168176	0.094507
2023	-74.5	197.5	-1.33552	33.8205	36.9114	65.1531	0.338733	0.0214582	0.00150205	0.0449664	1.05127e-07	0.0964289	0.00464366	0.327117	0.157477	0.068248	0.0182542	4.73371	0.00450744	0.00224388	0.0117015	0.00533693	0.00888549	0.0520918	0.194338	0.310396	0.00202413	0.00699269	0.014302	0.00153852	0.00829128	0.0215402	0.040868	0.0447512	0.0183616	0.167923	0.0944165
2023	-74.5	198.5	-1.33574	33.8096	36.9483	64.8304	0.33903	0.0214901	0.00150468	0.045073	1.02947e-07	0.0962498	0.00424022	0.325498	0.15781	0.068248	0.0182696	4.73437	0.00451088	0.00224863	0.0117097	0.00534398	0.00888549	0.0523585	0.194338	0.309981	0.0020636	0.00702335	0.014381	0.00153889	0.00840596	0.0218672	0.0409703	0.0442334	0.0184499	0.169814	0.0946249
2023	-74.5	199.5	-1.33735	33.8007	36.9773	64.3055	0.339327	0.021518	0.001507	0.0451754	1.01692e-07	0.0960988	0.00424022	0.325498	0.15781	0.068248	0.0182696	4.73437	0.00451161	0.00224863	0.0117097	0.00534398	0.00888549	0.0523695	0.194338	0.309981	0.00206652	0.00702335	0.014381	0.00153889	0.00840596	0.0218672	0.0409703	0.0442334	0.0184499	0.169814	0.0946249
2023	-74.5	200.5	-1.34066	33.793	37.0014	63.8834	0.339609	0.0215438	0.00150911	0.0452577	1.01059e-07	0.0959625	0.0042499	0.325321	0.154954	0.0700154	0.018286	4.72256	0.00453562	0.00225204	0.0117097	0.0053645	0.00909111	0.0525008	0.192777	0.307632	0.00210826	0.00700017	0.0144302	0.00154496	0.00846888	0.0221269	0.0410388	0.0442334	0.0186903	0.170396	0.0946249
2023	-74.5	201.5	-1.34506	33.7859	37.031	63.4771	0.339803	0.0215748	0.00151155	0.0453132	1.00702e-07	0.0957984	0.00426068	0.324327	0.153808	0.0701498	0.0182798	4.7394	0.0045367	0.00226145	0.0130019	0.0064507	0.00950485	0.0539427	0.192644	0.259288	0.002205	0.00706423	0.0151871	0.00184455	0.00927059	0.0262591	0.0420444	0.0442334	0.0187873	0.188796	0.100403
2023	-74.5	202.5	-1.35013	33.7783	37.0654	62.8843	0.339837	0.0216028	0.00151377	0.0452917	1.0082e-07	0.0956129	0.004262	0.324327	0.153739	0.0700888	0.0182798	4.73795	0.00454601	0.00226197	0.0130035	0.0064459	0.00946084	0.0538831	0.192409	0.258875	0.002205	0.007064	0.0152757	0.00183979	0.00927059	0.0263301	0.0420444	0.0442334	0.0187873	0.188469	0.100443
2023	-74.5	203.5	-1.35461	33.7698	37.0926	62.3772	0.339715	0.0216115	0.00151441	0.0451324	1.01561e-07	0.0954627	0.00425478	0.324504	0.152205	0.0686175	0.0182876	4.72106	0.00452645	0.00225976	0.0135475	0.00667743	0.00929944	0.0540405	0.193854	0.250422	0.00228607	0.00706788	0.0161742	0.00190173	0.00957914	0.026706	0.0423173	0.0442334	0.0192941	0.193083	0.100467
2023	-74.5	204.5	-1.35747	33.7614	37.1076	62.2567	0.339428	0.0215977	0.00151321	0.044863	1.03083e-07	0.0953592	0.00425328	0.324504	0.152007	0.0686663	0.0182876	4.71949	0.00454069	0.00225976	0.0136739	0.00677754	0.00932766	0.0542247	0.193653	0.245612	0.0023271	0.00706788	0.016718	0.00193565	0.00984329	0.0271183	0.0430123	0.0442334	0.0193914	0.195688	0.101615
2023	-74.5	205.5	-1.35695	33.7541	37.0931	62.3054	0.339038	0.0215426	0.00150866	0.0445009	1.07588e-07	0.0953598	0.00425478	0.325464	0.154614	0.0686175	0.0182972	4.721	0.00455052	0.00226932	0.0135096	0.00667809	0.0093048	0.0536836	0.193854	0.251258	0.00223321	0.00701929	0.0160939	0.00189468	0.00943561	0.0262906	0.0425197	0.0454208	0.0191482	0.191252	0.100349
2023	-74.5	206.5	-1.3521	33.7491	37.0309	62.5066	0.338589	0.0214193	0.00149881	0.0440442	1.16284e-07	0.0955367	0.00447774	0.330109	0.156111	0.0680284	0.0182936	4.74198	0.00454515	0.0023304	0.0129969	0.00643083	0.00922576	0.0534077	0.19402	0.262346	0.00211652	0.00696281	0.0150612	0.00182853	0.00904167	0.0255326	0.0423328	0.0460662	0.0186275	0.186332	0.10036
2023	-74.5	207.5	-1.34658	33.7483	36.9226	62.6662	0.338075	0.0212133	0.00148283	0.0435084	1.30405e-07	0.0958883	0.0049088	0.330109	0.161656	0.0679668	0.018297	4.74198	0.00453875	0.00233883	0.0118073	0.00534632	0.00892535	0.0520804	0.194153	0.309811	0.00202571	0.0069966	0.0144135	0.00153904	0.00826243	0.0214578	0.0414356	0.0461893	0.0185249	0.169506	0.0951668
2023	-74.5	208.5	-1.34057	33.752	36.8009	62.6052	0.337451	0.02094	0.00146234	0.0429548	1.49048e-07	0.0963024	0.0132195	0.330109	0.161297	0.0679668	0.0185105	4.73884	0.00457978	0.0023778	0.0119546	0.00534632	0.00892535	0.0523788	0.194153	0.309094	0.0020551	0.00701525	0.0144288	0.001551	0.00826243	0.021686	0.0425818	0.0470262	0.0185249	0.170202	0.0954836
2023	-74.5	209.5	-1.33542	33.7581	36.674	61.8299	0.336794	0.0206172	0.00143852	0.0423937	1.7003e-07	0.0967307	0.0197013	0.330109	0.159915	0.0679668	0.0185869	4.72366	0.00462748	0.0023778	0.0120291	0.00575036	0.00892535	0.0528098	0.194153	0.309065	0.00211188	0.00704252	0.0144288	0.0015551	0.00826243	0.0219414	0.0429323	0.0510199	0.0185249	0.170202	0.0956364
2023	-74.5	210.5	-1.33274	33.7629	36.4965	60.2915	0.336336	0.0202086	0.00140839	0.0417188	1.93883e-07	0.0972668	0.02892	0.330109	0.159834	0.0680012	0.0186356	4.72666	0.00465693	0.00239762	0.0120564	0.00578127	0.00892535	0.052953	0.194153	0.309065	0.00211817	0.00704252	0.0144206	0.00155799	0.00826243	0.0219885	0.0441062	0.0527213	0.0185249	0.170202	0.0956246
2023	-74.5	211.5	-1.3309	33.7625	36.2477	58.6861	0.336191	0.0197016	0.00137091	0.0408894	2.2262e-07	0.0979489	0.0420205	0.330109	0.155608	0.0667268	0.0187393	4.74862	0.00477943	0.00243757	0.0120363	0.00580127	0.00892064	0.0535193	0.192776	0.307865	0.0021299	0.00707119	0.0145688	0.00156933	0.00830011	0.0226551	0.0445372	0.0537393	0.0186297	0.172765	0.0959629
2023	-74.5	212.5	-1.33065	33.7581	35.984	57.4506	0.336198	0.0191785	0.00133232	0.0400491	2.51013e-07	0.0986197	0.0471116	0.330109	0.155782	0.0665281	0.0192435	4.74296	0.0047884	0.00246238	0.0120511	0.0058038	0.00892064	0.0535977	0.192776	0.307586	0.00218879	0.00709354	0.014621	0.00160572	0.00833381	0.0230048	0.0454444	0.0580742	0.0187272	0.174254	0.0959206
2023	-74.5	213.5	-1.33257	33.7515	35.7212	56.5775	0.33623	0.0186632	0.00129441	0.0392358	2.79875e-07	0.0992523	0.0498215	0.330109	0.154926	0.0656452	0.0268089	4.68725	0.00488011	0.00246238	0.012037	0.0058161	0.00893353	0.053416	0.192776	0.306962	0.00221473	0.00710098	0.014658	0.00162424	0.00837639	0.0230048	0.0455521	0.0574203	0.0188968	0.174683	0.0962342
2023	-74.5	214.5	-1.33389	33.742	35.3842	55.6747	0.3365	0.0180708	0.00125084	0.0382933	3.13173e-07	0.100061	0.0512475	0.330109	0.150768	0.0654073	0.0276547	4.68298	0.00513174	0.00249723	0.01208	0.0058967	0.00893353	0.0534303	0.193199	0.303134	0.00235553	0.00710359	0.0150318	0.00162507	0.00877015	0.0231312	0.0462825	0.057524	0.0200222	0.175633	0.0978827
2023	-74.5	215.5	-1.34062	33.7254	34.8424	54.8107	0.337333	0.0173037	0.00119398	0.0370102	3.49579e-07	0.101368	0.0568414	0.330109	0.150463	0.06545	0.0281484	4.66374	0.0052145	0.0025284	0.0121244	0.00611275	0.00893353	0.0524535	0.193199	0.303134	0.00236572	0.00681378	0.0150756	0.00163028	0.00877015	0.0231419	0.0473672	0.0573028	0.0201233	0.175969	0.0979604
2023	-74.5	216.5	-1.34244	33.6989	34.1651	54.3144	0.338776	0.0164595	0.00113126	0.0355556	3.89413e-07	0.103078	0.0571082	0.332826	0.146019	0.0656656	0.0299964	4.67525	0.00571579	0.00254391	0.0121629	0.009743	0.00892064	0.052159	0.192764	0.299222	0.00246677	0.00678473	0.0152869	0.00163427	0.00901522	0.0232141	0.0487005	0.0569004	0.0214727	0.176953	0.100347
2023	-74.5	217.5	-1.32393	33.6719	33.6431	52.7624	0.340228	0.0158324	0.00108473	0.0344931	4.26021e-07	0.104531	0.0562405	0.33621	0.144189	0.0661684	0.030365	4.66881	0.00582992	0.00254508	0.012298	0.00979467	0.0089168	0.0524039	0.193233	0.295294	0.00253272	0.00675165	0.015997	0.00164409	0.00951222	0.0237993	0.0519768	0.0569763	0.0221487	0.179459	0.101368
2023	-74.5	218.5	-1.30393	33.6547	33.3833	51.4417	0.34121	0.0154951	0.00105984	0.0339431	4.48625e-07	0.105222	0.0550698	0.339489	0.143779	0.0662695	0.0305449	4.6505	0.00585089	0.00254508	0.0123106	0.00980462	0.0089212	0.0524698	0.193233	0.294861	0.00258041	0.00675679	0.0161195	0.00164409	0.00961561	0.0239144	0.0521294	0.0568341	0.0222652	0.179943	0.101451
2023	-74.5	219.5	-1.27947	33.6372	33.088	51.3918	0.34228	0.0150631	0.00102787	0.0332232	4.37829e-07	0.105954	0.0548567	0.340081	0.143357	0.0665215	0.0305926	4.64914	0.0058341	0.00254508	0.0123282	0.00979995	0.00895494	0.0524319	0.193061	0.295213	0.00254945	0.00675375	0.0160733	0.00165007	0.0095438	0.0238791	0.0521148	0.0566056	0.0221487	0.179753	0.1014
2023	-74.5	220.5	-1.27611	33.6089	32.5432	54.2124	0.34362	0.0143255	0.000972997	0.0319471	4.60112e-07	0.107351	0.0550359	0.34136	0.142343	0.0668629	0.0309036	4.6507	0.00586308	0.00254353	0.0124246	0.00982808	0.00912028	0.0525423	0.184601	0.29359	0.00258392	0.00676511	0.0163491	0.00165701	0.0096689	0.0241616	0.0528819	0.0564977	0.0224196	0.18029	0.102057
2023	-74.5	221.5	-1.29426	33.5716	31.8408	58.43	0.344969	0.0134141	0.000904717	0.0302679	5.01586e-07	0.109099	0.0574867	0.340213	0.142195	0.0673433	0.0310372	4.61641	0.00583492	0.00252741	0.0130962	0.0110543	0.00912798	0.05474	0.182544	0.292145	0.00258334	0.00696282	0.0178494	0.00171449	0.0108384	0.0253021	0.0524333	0.0564488	0.0224341	0.185824	0.102203
2023	-74.5	222.5	-1.3249	33.5168	30.9863	60.1059	0.346777	0.0124201	0.000829242	0.0284036	5.98246e-07	0.111294	0.0742809	0.338892	0.142466	0.0674112	0.0311165	4.60139	0.00584727	0.00251639	0.0140191	0.0111863	0.00912798	0.0560811	0.182549	0.281155	0.00269427	0.00721604	0.0186418	0.00183203	0.0118974	0.0272529	0.052784	0.0536988	0.0225437	0.195612	0.102897
2023	-74.5	223.5	-1.30778	33.5049	30.5176	50.063	0.349357	0.0118585	0.000786919	0.027554	6.62099e-07	0.112855	0.0884408	0.338892	0.142258	0.0677358	0.0309582	4.59455	0.00582031	0.00252008	0.0140255	0.011665	0.00914105	0.0561577	0.181813	0.281171	0.00271403	0.00729263	0.0186947	0.00183163	0.0118974	0.0273062	0.0533788	0.0537	0.0225437	0.195816	0.102987
2023	-74.5	224.5	-1.30735	33.3741	29.8609	52.3911	0.351662	0.0111777	0.000734622	0.0261927	7.86416e-07	0.114158	0.0853202	0.338788	0.141887	0.0680923	0.030811	4.4775	0.00587459	0.00253757	0.0140548	0.0117952	0.00914447	0.056497	0.179225	0.280956	0.00272875	0.00729993	0.0188702	0.00184585	0.0120449	0.02736	0.0533188	0.0512092	0.0225853	0.19631	0.103035
2023	-74.5	225.5	-1.36167	33.3143	28.9644	38.1362	0.354889	0.0101713	0.00066211	0.0247976	2.77953e-06	0.117059	0.0854097	0.327294	0.14596	0.0505274	0.0310199	4.52339	0.00492692	0.00152813	0.0139787	0.0117832	0.00927952	0.0587169	0.175586	0.287821	0.00265089	0.00769374	0.0185712	0.00181106	0.0119737	0.0273456	0.0510332	0.0514223	0.019862	0.194142	0.102085
2023	-74.5	226.5	-1.21055	33.326	29.1693	53.1269	0.35179	0.00991631	0.000641272	0.023929	7.54552e-07	0.116204	0.0852346	0.333924	0.142526	0.0679923	0.030811	4.4791	0.00585086	0.00253757	0.0140689	0.0117952	0.00914447	0.056524	0.178282	0.28085	0.00272875	0.00729993	0.0188702	0.00184585	0.0120449	0.0273781	0.0532593	0.0516535	0.0225853	0.196579	0.103026
2023	-74.5	227.5	-1.27359	33.3082	28.6281	45.4938	0.352681	0.00924444	0.000590123	0.0225879	1.1015e-06	0.117616	0.0858286	0.333561	0.143009	0.067886	0.030726	4.49627	0.00503832	0.00169306	0.0140409	0.011816	0.00909347	0.0563069	0.178689	0.281495	0.00272875	0.00726424	0.0188597	0.00183991	0.0120266	0.0273358	0.0524143	0.0514653	0.0225853	0.196436	0.102966
2023	-74.5	228.5	-1.42741	33.1584	28.0344	35.3702	0.354175	0.00900589	0.000571511	0.0220784	6.0652e-06	0.118683	0.0948963	0.320214	0.142647	0.050346	0.0310094	4.52199	0.00496512	0.00153719	0.0139767	0.0118393	0.00927872	0.0584229	0.174774	0.288713	0.00266555	0.00758019	0.0185663	0.00180471	0.0119382	0.0273846	0.0509878	0.0525457	0.0198031	0.193667	0.101883
2023	-74.5	229.5	-1.22057	33.2203	28.077	42.9767	0.35291	0.00857102	0.000539942	0.0213238	2.27181e-06	0.11908	0.086797	0.328152	0.144493	0.0507174	0.0307229	4.5027	0.00493799	0.00154368	0.013889	0.011828	0.00893596	0.0578359	0.17749	0.288762	0.00265096	0.00747942	0.0185501	0.00181314	0.0119398	0.027363	0.0509054	0.0513056	0.0200759	0.194007	0.10213
2023	-74.5	230.5	-0.950783	33.3413	28.5468	47.8887	0.350752	0.00857401	0.000543713	0.021587	8.59191e-07	0.119037	0.086752	0.333924	0.141853	0.0681418	0.0307325	4.48465	0.00527554	0.00183588	0.0140574	0.0118075	0.00914231	0.0564031	0.178282	0.281321	0.00272875	0.00730643	0.0188575	0.00184346	0.0120266	0.027372	0.0532593	0.0510437	0.0225853	0.196497	0.103026
2023	-74.5	231.5	-0.855789	33.4023	28.654	56.5042	0.351407	0.00871588	0.000557645	0.022119	6.18682e-07	0.119533	0.076578	0.332649	0.14254	0.0662225	0.0311705	4.61742	0.00585297	0.00251946	0.0140264	0.0112324	0.00915185	0.0563772	0.178282	0.281384	0.00271017	0.0072848	0.0186768	0.00183072	0.0118791	0.0273002	0.0535074	0.0535312	0.0225437	0.196215	0.102975
2023	-74.5	232.5	-0.917885	33.4034	28.9337	73.7008	0.353131	0.00933928	0.000605776	0.0236454	5.51412e-07	0.118656	0.0725	0.332649	0.142829	0.0663717	0.0311241	4.59702	0.00584847	0.00251762	0.0138578	0.0112022	0.00915185	0.0564203	0.178255	0.282368	0.0026627	0.00731607	0.0184565	0.00180707	0.0117754	0.0268287	0.0526843	0.0542451	0.0224916	0.195273	0.102668
2023	-74.5	241.5	-1.7668	32.9318	27.4972	25.5888	0.357422	0.00955626	0.000613076	0.0231957	7.00446e-06	0.117054	0.0972228	0.315207	0.142593	0.0505758	0.0314553	4.50451	0.00499611	0.00154159	0.0139655	0.0118381	0.00927093	0.0567674	0.174419	0.288952	0.0026641	0.00746789	0.0185685	0.0017986	0.0119565	0.0272986	0.0510161	0.052004	0.0197938	0.193878	0.101916
2023	-74.5	242.5	-1.48477	33.1091	27.9671	34.9063	0.355392	0.00901186	0.000570465	0.0222157	2.14571e-06	0.117459	0.0949107	0.320214	0.142647	0.0504441	0.0310094	4.52199	0.00496512	0.00153719	0.0139767	0.0118393	0.00927872	0.0584229	0.174774	0.288713	0.00266555	0.00758019	0.0185663	0.00180471	0.0119382	0.0273846	0.0509878	0.0525457	0.0198031	0.193667	0.101883
2023	-74.5	244.5	-1.31316	33.2476	28.703	67.4394	0.352077	0.00902973	0.000572928	0.0223752	8.62476e-07	0.116003	0.08686	0.333924	0.141679	0.0680265	0.0307505	4.47859	0.00625918	0.0025476	0.0140689	0.0118147	0.00914447	0.056399	0.178282	0.281321	0.00272875	0.00730167	0.0188575	0.00184346	0.0120266	0.0273912	0.0532593	0.0509678	0.0225853	0.196474	0.103026
2023	-74.5	246.5	-1.73795	32.7958	26.4301	15.7095	0.363694	0.00957071	0.000614548	0.0232361	1.02548e-05	0.121015	0.097789	0.312499	0.142787	0.0510466	0.0314347	4.48042	0.00502244	0.00156286	0.0140912	0.0118387	0.00927399	0.0565688	0.174311	0.289132	0.00264752	0.007398	0.0185355	0.00180049	0.0119718	0.0273609	0.0513574	0.0519581	0.0198138	0.193727	0.10187
2023	-74.5	247.5	-1.58546	32.9963	27.2394	37.3587	0.358578	0.00969805	0.000624169	0.0235716	2.24038e-06	0.118996	0.0881909	0.327294	0.145197	0.0503433	0.0309797	4.51895	0.004936	0.00153303	0.0139826	0.0118128	0.00927348	0.0584274	0.174965	0.287994	0.00265089	0.00756522	0.0185657	0.00180686	0.011955	0.0273269	0.0509488	0.0519851	0.0198376	0.194021	0.101817
2023	-74.5	248.5	-1.51481	33.1344	28.4517	46.5658	0.356754	0.0109153	0.000717927	0.0260066	1.26265e-06	0.116121	0.0851409	0.338425	0.141709	0.0680941	0.0307454	4.49993	0.00503334	0.00168961	0.0140383	0.0118029	0.00909039	0.0566197	0.178488	0.280956	0.00272875	0.00730643	0.0188702	0.00184585	0.0120449	0.0273823	0.0525132	0.0511659	0.0225853	0.196555	0.103026
2023	-74.5	249.5	-1.6357	32.868	27.0676	21.4062	0.363164	0.00987083	0.000638777	0.0240453	1.05338e-05	0.120311	0.0967914	0.312499	0.142996	0.0498921	0.0311518	4.49039	0.0049904	0.00154882	0.0140831	0.0118219	0.00926161	0.0565746	0.174322	0.289243	0.00265166	0.00738706	0.0185913	0.00179883	0.0119999	0.0272732	0.0510036	0.0517929	0.0198011	0.193804	0.101916
2023	-74.5	250.5	-1.61618	32.7443	25.4323	17.2304	0.371608	0.008483	0.000536225	0.0215751	1.68301e-05	0.128659	0.0982895	0.312624	0.142211	0.0511429	0.0314934	4.4765	0.00501864	0.00156135	0.0140912	0.0118387	0.00924609	0.0560754	0.174597	0.289916	0.00264944	0.00729541	0.0185409	0.00180028	0.0119266	0.0273213	0.0513011	0.0519979	0.0198189	0.193583	0.101888
2023	-74.5	251.5	-1.46093	32.886	25.4358	19.1841	0.36904	0.00841971	0.000535519	0.0214988	7.51291e-06	0.128928	0.0982895	0.312624	0.142211	0.0511006	0.0314928	4.4765	0.0050139	0.00156141	0.0140912	0.0118387	0.00924609	0.0561209	0.174597	0.289819	0.00264843	0.007248	0.0185409	0.00179939	0.0119266	0.0273217	0.0511516	0.0519979	0.019823	0.193583	0.101888
2023	-74.5	252.5	-1.36085	32.9356	27.0943	23.8232	0.362426	0.0103698	0.00068937	0.0253855	4.89688e-06	0.121167	0.0968957	0.312499	0.142707	0.0501107	0.0312708	4.50601	0.0049904	0.00154381	0.0140668	0.0118219	0.00928151	0.0567434	0.174507	0.289138	0.00265476	0.00739173	0.0185664	0.00179906	0.0119565	0.0273191	0.0509769	0.0518635	0.0198185	0.193542	0.101897
2023	-74.5	253.5	-1.44089	32.8384	26.4904	19.6492	0.363091	0.00963564	0.000632577	0.024035	4.44875e-06	0.121976	0.0973779	0.312499	0.142996	0.0503155	0.0310994	4.47973	0.00500431	0.00156156	0.0140912	0.0118219	0.00927399	0.0565181	0.174311	0.289071	0.00264843	0.00730952	0.0185548	0.00180177	0.0119999	0.0272882	0.0510647	0.0519868	0.0198115	0.193724	0.101936
2023	-74.5	254.5	-1.25909	32.9508	27.5329	24.0496	0.358132	0.0100274	0.000654252	0.0241629	4.73791e-06	0.119381	0.0968298	0.312499	0.142721	0.0499904	0.0312839	4.49933	0.00499082	0.00154381	0.0140668	0.0118219	0.00928151	0.0568009	0.174322	0.289058	0.00265476	0.0074485	0.0185664	0.00180025	0.0119565	0.0273191	0.0509997	0.0520172	0.0198185	0.193542	0.101897
2023	-74.5	255.5	-1.0767	32.9948	27.5769	25.6401	0.356699	0.00955172	0.000618355	0.0232102	3.03818e-06	0.119734	0.0971483	0.315207	0.142584	0.0504777	0.0314553	4.50451	0.00499611	0.00154159	0.0139601	0.0118381	0.00927093	0.0567674	0.174419	0.288952	0.0026641	0.00746789	0.0185685	0.0017986	0.0119565	0.0272986	0.0510161	0.051956	0.0197938	0.193878	0.101916
2023	-74.5	256.5	-0.943692	33.0297	27.3333	28.2599	0.356982	0.00901128	0.00058006	0.0223675	1.97853e-06	0.121161	0.0970728	0.317235	0.142237	0.0506834	0.0314696	4.53047	0.0050002	0.00154139	0.0139601	0.0118365	0.00926576	0.0578771	0.174675	0.289553	0.00266491	0.00760815	0.0185663	0.00180316	0.0119382	0.0273117	0.0509845	0.052059	0.0197938	0.193645	0.101902
2023	-74.5	257.5	-0.923154	33.0879	27.0705	32.2813	0.356619	0.00843217	0.000539637	0.0215174	1.79678e-06	0.122529	0.0969599	0.317235	0.142151	0.0507414	0.0314594	4.52784	0.00498391	0.00154738	0.0139767	0.0118365	0.00927065	0.0583492	0.174741	0.288247	0.00266555	0.00756467	0.0185663	0.00180885	0.0119382	0.0273654	0.0509691	0.0522821	0.0198031	0.193851	0.101902
2023	-74.5	258.5	-1.0441	33.1087	26.6633	33.0107	0.356319	0.00786952	0.000499495	0.0206363	1.86636e-06	0.123593	0.0965544	0.317704	0.142597	0.0507354	0.0314573	4.53507	0.00498496	0.00154878	0.0139767	0.0118416	0.00927041	0.0582635	0.174741	0.288376	0.00266462	0.00754705	0.0185607	0.00180695	0.0119382	0.0272682	0.0509691	0.0522941	0.0198031	0.193708	0.101902
2023	-74.5	298.5	-1.83225	34.3772	34.1023	148.945	0.336046	0.0212628	0.00150055	0.0575089	1.33077e-06	0.107406	0.134222	0.351076	0.127074	0.0692493	0.0356265	4.53598	0.00726702	0.00276448	0.0155539	0.0103548	0.0103034	0.058566	0.182985	0.154565	0.00393046	0.00725328	0.0288199	0.0024863	0.0147134	0.034503	0.0570488	0.051407	0.0294956	0.250535	0.123788
2023	-74.5	299.5	-1.82465	34.2479	32.0412	213.972	0.348416	0.0194332	0.00135425	0.0534057	9.95395e-07	0.114365	0.131395	0.345285	0.129835	0.0676061	0.0356122	4.52399	0.0072401	0.0027628	0.0153901	0.0103597	0.0102766	0.0586737	0.182985	0.155057	0.00390324	0.00725177	0.0271691	0.00244945	0.0141026	0.0344733	0.0574809	0.0515036	0.0291285	0.249539	0.122998
2023	-74.5	300.5	-1.82355	34.1934	31.0667	207.863	0.354142	0.0187138	0.00129517	0.0521449	7.83585e-07	0.117652	0.107193	0.345285	0.132199	0.0671643	0.0356533	4.49698	0.00674826	0.00269035	0.0148213	0.0102791	0.0098908	0.0573926	0.182985	0.174313	0.00369229	0.00721631	0.026217	0.00217078	0.0139337	0.0322711	0.0574468	0.051794	0.0276451	0.242239	0.12142
2023	-74.5	301.5	-1.82254	34.2173	31.9104	207.182	0.348202	0.0195732	0.00135944	0.0541783	7.18811e-07	0.114493	0.114884	0.345285	0.131358	0.0676061	0.0362737	4.59763	0.00685237	0.00274912	0.0150078	0.0102884	0.0102689	0.0579157	0.182985	0.157787	0.00389711	0.00721826	0.0267721	0.00237884	0.0141026	0.0339767	0.0575381	0.0521523	0.029144	0.246914	0.122966
2023	-74.5	302.5	-1.81984	34.2144	32.9241	215.413	0.341923	0.0203769	0.00141917	0.0562064	6.91838e-07	0.111495	0.114885	0.345285	0.132376	0.0692493	0.0362681	4.57246	0.00684244	0.0027503	0.0150078	0.0102884	0.0102919	0.0579157	0.182985	0.157787	0.00389711	0.00719641	0.0267721	0.00237772	0.0141026	0.0339607	0.0575166	0.0525809	0.029144	0.246914	0.122963
2023	-74.5	303.5	-1.80802	34.1839	33.4053	190.642	0.337624	0.0208577	0.00145133	0.0576675	6.2236e-07	0.109928	0.0960866	0.345574	0.134358	0.0676383	0.0361481	4.61256	0.00633121	0.00260385	0.0147707	0.00959529	0.00986478	0.0573873	0.183016	0.177396	0.00363265	0.00720745	0.0255334	0.00214539	0.013684	0.0319725	0.0572167	0.053894	0.0274991	0.240182	0.118199
2023	-74.5	304.5	-1.7877	34.1417	33.7978	165.425	0.332994	0.0213728	0.00148664	0.0592552	5.6169e-07	0.108082	0.0775069	0.337485	0.143403	0.0674175	0.0358439	4.62648	0.00584453	0.00253856	0.0146008	0.00952528	0.00986111	0.0576919	0.183012	0.204427	0.00336537	0.00725516	0.0236788	0.00213675	0.0132649	0.0311216	0.0548607	0.0543631	0.0251338	0.232133	0.110168
2023	-74.5	305.5	-1.77734	34.1117	33.9419	131.64	0.331519	0.0216511	0.00150588	0.0597959	5.12194e-07	0.106788	0.0603996	0.336137	0.144033	0.0676094	0.0347801	4.62643	0.00576598	0.00252944	0.0132891	0.00936507	0.00962488	0.0560349	0.186722	0.285318	0.00262179	0.00712237	0.0182088	0.00180571	0.011023	0.0260094	0.0509709	0.0559272	0.0223271	0.189427	0.102773
2023	-74.5	306.5	-1.77065	34.0954	34.1777	119.191	0.330193	0.0218223	0.00151847	0.0600507	4.956e-07	0.105828	0.0566012	0.336137	0.143324	0.0670954	0.0343881	4.61515	0.0057613	0.00252785	0.0128269	0.00935007	0.00958602	0.0549894	0.186539	0.289428	0.00260056	0.00706131	0.0181153	0.0017465	0.0110059	0.0255812	0.0514593	0.0563541	0.0223301	0.187689	0.102546
2023	-74.5	307.5	-1.76541	34.0859	34.2362	120.713	0.329528	0.0218012	0.00151745	0.0601323	5.08448e-07	0.105928	0.057897	0.337549	0.14313	0.0672092	0.0343905	4.61737	0.0057613	0.00252785	0.0132393	0.00936412	0.00956872	0.0554625	0.191224	0.289321	0.00260442	0.00716308	0.0181153	0.00175362	0.0110059	0.025548	0.0513876	0.0564376	0.0223301	0.187935	0.102606
2023	-74.5	308.5	-1.76293	34.0912	34.374	133.853	0.32858	0.0218457	0.00152172	0.0604803	5.35001e-07	0.106036	0.0636274	0.33558	0.143469	0.0671504	0.0345166	4.61726	0.00575468	0.00252785	0.0134863	0.00939324	0.00958422	0.056102	0.186539	0.284834	0.00264057	0.00724509	0.0182705	0.00179721	0.0113891	0.0261708	0.0513673	0.0556911	0.0223301	0.19362	0.102659
2023	-74.5	309.5	-1.76025	34.0966	34.4445	147.67	0.328115	0.021819	0.00152064	0.0606359	5.57432e-07	0.106334	0.0724909	0.33558	0.143681	0.0671577	0.0345154	4.61656	0.00578826	0.00252785	0.0139226	0.00942832	0.00958602	0.0564624	0.186539	0.279757	0.00268214	0.00726921	0.0187132	0.00183792	0.0119224	0.0269619	0.0517162	0.0547502	0.0224199	0.196665	0.102966
2023	-74.5	310.5	-1.76532	34.0906	34.0947	146.322	0.329962	0.0214927	0.0014968	0.0598226	5.44514e-07	0.107303	0.063204	0.33558	0.143681	0.0671804	0.0345133	4.61726	0.00575157	0.00252785	0.0135449	0.00939791	0.00958422	0.0560974	0.186539	0.284834	0.00264057	0.00725769	0.0182705	0.00179721	0.0113891	0.0261708	0.0513295	0.0556433	0.0223301	0.19362	0.102659
2023	-74.5	311.5	-1.77284	34.0772	33.4951	126.789	0.334766	0.0210625	0.00146201	0.0579544	4.59429e-07	0.108283	0.0553587	0.337549	0.143634	0.0676662	0.0342829	4.6322	0.00583417	0.00254305	0.0124815	0.00931902	0.00963845	0.0535147	0.191224	0.291643	0.00259541	0.00697455	0.0165881	0.00168706	0.00988499	0.0243354	0.0518113	0.0565706	0.0223658	0.181168	0.102536
2023	-74.5	312.5	-1.7604	34.0491	33.1487	75.0525	0.33931	0.0208141	0.00143698	0.0559532	3.31476e-07	0.10829	0.0515888	0.334107	0.149099	0.0670458	0.0313793	4.67389	0.00518398	0.00250705	0.0122522	0.00598322	0.00950271	0.0526543	0.191589	0.301002	0.00239097	0.00691062	0.0154619	0.00164161	0.00892345	0.023216	0.0457426	0.0577212	0.0200955	0.176672	0.0985308
2023	-74.5	313.5	-1.7339	34.0152	33.5412	85.7118	0.339383	0.0210896	0.00145453	0.05563	2.73515e-07	0.106509	0.0493041	0.334107	0.156079	0.0672111	0.0307228	4.68669	0.00480675	0.00246401	0.0121442	0.0058338	0.00943106	0.052451	0.192409	0.305775	0.00222835	0.00687897	0.0149829	0.00163676	0.00844715	0.0230896	0.0448579	0.0576121	0.0187519	0.174796	0.096414
2023	-74.5	314.5	-1.72059	34.0045	33.757	111.878	0.339665	0.0212753	0.00146851	0.0558274	2.54113e-07	0.105597	0.0489969	0.331609	0.156704	0.0676563	0.0305814	4.69891	0.00479714	0.00246401	0.0121442	0.00583106	0.009417	0.0525472	0.192409	0.306681	0.00222519	0.00687404	0.0149829	0.00163249	0.00844715	0.0230896	0.044815	0.0577512	0.0187519	0.174492	0.0961854
2023	-74.5	315.5	-1.71164	33.9978	33.6517	123.515	0.340755	0.02114	0.00145913	0.0555852	2.5194e-07	0.105962	0.0489899	0.331609	0.15655	0.0676563	0.0304714	4.69891	0.00479714	0.00246401	0.0121305	0.00583106	0.00939448	0.0525277	0.192409	0.306902	0.00222519	0.0068661	0.0149708	0.00163249	0.00844715	0.0230658	0.0447911	0.0577512	0.0187267	0.174492	0.0961854
2023	-74.5	316.5	-1.70879	33.9956	33.6815	124.09	0.340767	0.0211542	0.00146133	0.0556825	2.58814e-07	0.105834	0.0489899	0.331609	0.156791	0.0676563	0.0304693	4.69891	0.00479415	0.00246401	0.0121305	0.00583106	0.00939448	0.0525277	0.192409	0.306902	0.00222519	0.00687404	0.0149708	0.00163249	0.00844715	0.0230658	0.0447911	0.0577512	0.0187267	0.174492	0.0961854
2023	-74.5	317.5	-1.70663	34.0149	33.8702	121.111	0.340077	0.0212887	0.00147256	0.0560161	2.71254e-07	0.1054	0.0490048	0.334107	0.156433	0.0675928	0.0307228	4.68669	0.00479517	0.00246401	0.0121442	0.00583106	0.00941818	0.052451	0.192409	0.306056	0.00222411	0.00687897	0.0149829	0.00163676	0.00844715	0.0230896	0.0448579	0.0576121	0.0187519	0.174796	0.0963473
2023	-74.5	318.5	-1.69436	34.0318	34.0226	122.276	0.339716	0.0213459	0.0014779	0.0561508	2.83576e-07	0.105127	0.0498869	0.334107	0.154312	0.0672111	0.0310448	4.67389	0.00489118	0.00246401	0.0121648	0.00584336	0.00948782	0.052451	0.191589	0.304831	0.00223998	0.006876	0.015045	0.00163676	0.00848973	0.0230896	0.0449496	0.0577122	0.0189215	0.175284	0.0967689
2023	-74.5	319.5	-1.67481	34.0285	34.1449	120.85	0.339691	0.021347	0.00147885	0.0561641	2.92779e-07	0.104843	0.0509409	0.334107	0.151158	0.0672274	0.0310701	4.67389	0.00511186	0.00247883	0.0121659	0.00586031	0.00947695	0.052451	0.191589	0.303259	0.00230144	0.00687752	0.0151151	0.00163676	0.00852838	0.0231032	0.0454956	0.0577122	0.0197974	0.175674	0.0979112
2023	-74.5	320.5	-1.65026	34.0086	34.369	116.815	0.338921	0.0214482	0.0014861	0.0562286	2.87174e-07	0.104089	0.050912	0.332652	0.152541	0.0672274	0.0307481	4.67389	0.00510932	0.00247883	0.0121454	0.00586031	0.00943106	0.052451	0.192409	0.304203	0.00230144	0.00687897	0.015079	0.00163676	0.00852838	0.0231032	0.0454921	0.0577122	0.0197327	0.175225	0.0976732
2023	-74.5	321.5	-1.62243	34.0014	34.4912	127.44	0.338519	0.0214434	0.00148562	0.0561125	2.87395e-07	0.103803	0.0509041	0.331609	0.152613	0.0670877	0.0306746	4.67389	0.00511083	0.00247883	0.0121454	0.00586031	0.00942989	0.052451	0.192409	0.304518	0.00230252	0.00687897	0.015079	0.00163676	0.00852838	0.0231032	0.0454188	0.0577122	0.0197075	0.174922	0.0975872
2023	-74.5	322.5	-1.60012	34.0091	34.5948	122.587	0.338217	0.0214513	0.00148666	0.0561162	2.95225e-07	0.103578	0.050912	0.332652	0.152541	0.0672274	0.0307481	4.67389	0.00511228	0.00247883	0.0121454	0.00586031	0.00943106	0.052451	0.192409	0.304203	0.00230144	0.00688049	0.0151547	0.00163676	0.00852838	0.0231032	0.0455402	0.0577122	0.0197974	0.175615	0.0976732
2023	-74.5	323.5	-1.57043	34.0113	34.6443	116.256	0.338144	0.0214166	0.00148457	0.0560516	3.03097e-07	0.103514	0.0510598	0.332652	0.152306	0.0672274	0.0307772	4.67389	0.00512071	0.00248467	0.0121628	0.00588187	0.00943106	0.052451	0.192409	0.304203	0.0023123	0.00688724	0.0151828	0.00163676	0.00852838	0.0231032	0.0456984	0.0577212	0.0198758	0.175615	0.0978013
2023	-74.5	324.5	-1.53325	34.006	34.629	115.496	0.338358	0.0213237	0.00147773	0.0558499	3.12001e-07	0.103669	0.0513032	0.331609	0.150986	0.0670877	0.0307037	4.67389	0.00515491	0.00249733	0.0121872	0.00590507	0.00942989	0.0525287	0.192409	0.302262	0.00238187	0.00689415	0.0153826	0.00164165	0.00892345	0.023216	0.0456032	0.0577212	0.0200469	0.175871	0.0981119
2023	-74.5	325.5	-1.49885	33.9989	34.5869	114.803	0.338615	0.0212099	0.00146939	0.0555929	3.18964e-07	0.103836	0.0513507	0.331609	0.150986	0.0671017	0.0305916	4.67389	0.0051631	0.00249886	0.0122185	0.00595628	0.00940737	0.0525489	0.192409	0.302483	0.00238187	0.00689415	0.0154011	0.00164165	0.00892345	0.0231922	0.0455793	0.0577212	0.0200216	0.175871	0.0981707
2023	-74.5	326.5	-1.46509	33.9846	34.5141	110.38	0.339064	0.0210641	0.00145892	0.0552747	3.22772e-07	0.104028	0.0513457	0.331609	0.150991	0.0671017	0.0286246	4.67087	0.0051487	0.00249723	0.0121376	0.00593038	0.00892552	0.0524388	0.193101	0.303244	0.00235553	0.00689415	0.0151157	0.00163188	0.00881011	0.0230795	0.0455977	0.0577212	0.0199487	0.175546	0.0979076
2023	-74.5	327.5	-1.443	33.9689	34.471	116.798	0.339361	0.02097	0.0014522	0.0550629	3.29832e-07	0.104069	0.0515315	0.331609	0.15085	0.0671017	0.0283899	4.67048	0.00516725	0.00250542	0.012137	0.00593621	0.00892052	0.0525694	0.193101	0.303244	0.00236572	0.00690724	0.0151157	0.00163188	0.00881011	0.0230631	0.0456201	0.0577212	0.0199974	0.175985	0.0979438
2023	-74.5	328.5	-1.42867	33.9531	34.3239	128.831	0.340064	0.0208209	0.00144136	0.0547505	3.40536e-07	0.104389	0.0566174	0.331104	0.151114	0.0671017	0.0280115	4.646	0.00517726	0.0025284	0.012137	0.00602162	0.00892654	0.0526138	0.192964	0.303244	0.00236572	0.00693098	0.0151289	0.00163945	0.00881011	0.0230631	0.0459215	0.0575024	0.0200499	0.175985	0.0979346
2023	-74.5	329.5	-1.42001	33.9358	34.0838	133.412	0.341035	0.0205884	0.00142442	0.0542845	3.49695e-07	0.104969	0.0568382	0.331104	0.151049	0.0671305	0.0281724	4.646	0.00518272	0.0025284	0.012137	0.00608364	0.00892292	0.05273	0.192964	0.303244	0.00236572	0.00695262	0.0150929	0.00163945	0.00881011	0.0230738	0.0469256	0.0568263	0.0200499	0.175985	0.0979815
2023	-74.5	330.5	-1.39033	33.9176	33.7962	128.278	0.341852	0.0202395	0.00139911	0.0536685	3.57398e-07	0.105776	0.05705	0.331104	0.150882	0.0671806	0.0294954	4.64053	0.0051964	0.00253929	0.0121555	0.00913342	0.00892292	0.0534133	0.192964	0.302797	0.00236629	0.00706348	0.0151472	0.00163945	0.00905517	0.0230738	0.0475111	0.0563657	0.0201162	0.176477	0.098362
2023	-74.5	331.5	-1.31842	33.8953	33.3109	121.934	0.342697	0.0195809	0.00135187	0.0526379	3.71487e-07	0.107363	0.057036	0.331104	0.149539	0.066077	0.0296346	4.64053	0.00520357	0.00253929	0.0121354	0.00916891	0.00891199	0.0536723	0.192964	0.302797	0.0023777	0.00713869	0.0151298	0.00164343	0.00905517	0.0231318	0.0474493	0.0562829	0.0201162	0.17656	0.0983675
2023	-74.5	332.5	-1.21975	33.8715	32.5803	119.015	0.343844	0.0186423	0.00128385	0.0512243	4.1185e-07	0.11009	0.0565533	0.333821	0.144367	0.0661991	0.0299505	4.64472	0.00578255	0.00253931	0.0122446	0.00933146	0.00891199	0.0537902	0.192776	0.295032	0.00252324	0.00713869	0.0159245	0.00164834	0.00955218	0.0236483	0.0504996	0.0563908	0.0220472	0.179113	0.101391
2023	-74.5	333.5	-1.16947	33.8272	31.7505	121.145	0.345807	0.0177569	0.00121799	0.0497416	4.83034e-07	0.112945	0.0559849	0.335099	0.144485	0.0661179	0.0304465	4.62693	0.00574351	0.00252526	0.012642	0.00936698	0.00891199	0.0551896	0.193199	0.293017	0.00257153	0.00716506	0.0175615	0.00170496	0.0107365	0.0252782	0.0514036	0.0563834	0.0222731	0.185622	0.101631
2023	-74.5	334.5	-1.17811	33.75	30.955	153.996	0.349535	0.0170759	0.00116686	0.0484134	5.71353e-07	0.115349	0.0727423	0.333548	0.14479	0.0657331	0.030627	4.64061	0.00578706	0.00252408	0.0138624	0.00991175	0.00891475	0.0560027	0.193199	0.282191	0.00268313	0.00717852	0.0183521	0.00181189	0.011775	0.0271067	0.0520422	0.0548399	0.0223827	0.195134	0.102237
2023	-74.5	335.5	-1.30271	33.7	30.4836	119.232	0.351844	0.0168803	0.00115104	0.0478111	7.37541e-07	0.116137	0.0852744	0.333548	0.144411	0.0673318	0.0302726	4.52325	0.00589108	0.00253982	0.0139204	0.0105754	0.00891307	0.0559196	0.193199	0.282128	0.00271809	0.00719769	0.0185716	0.00182308	0.0119226	0.0271832	0.0526617	0.0526789	0.0224381	0.196108	0.102349
2023	-74.5	336.5	-1.54251	33.7187	29.5342	22.7093	0.353852	0.015828	0.00107858	0.0462303	1.38946e-06	0.11826	0.0974518	0.315507	0.143872	0.0495762	0.0310278	4.54235	0.00498317	0.00153005	0.0139407	0.0106015	0.00902903	0.0561828	0.190207	0.290708	0.00264899	0.007244	0.0183316	0.00177703	0.0118298	0.0271566	0.0506518	0.0531936	0.0196863	0.193429	0.101175
2023	-74.5	337.5	-1.37076	33.7734	29.2116	63.559	0.354653	0.0151994	0.00103616	0.0454696	1.18888e-06	0.120428	0.0853991	0.34044	0.143443	0.067603	0.0303967	4.55814	0.00620251	0.00254773	0.0139412	0.0101905	0.00893289	0.0556748	0.193088	0.28239	0.00273003	0.00713817	0.0187138	0.0018315	0.0120244	0.0272229	0.0527619	0.0519435	0.0224618	0.196329	0.102286
2023	-74.5	338.5	-1.33671	33.6957	29.6888	73.5049	0.351878	0.0157877	0.00107162	0.0458389	8.29309e-07	0.118391	0.0852836	0.336932	0.14365	0.0672498	0.0303582	4.52336	0.00612216	0.00255275	0.0139088	0.0105754	0.008898	0.0557595	0.19326	0.282391	0.00272757	0.00715566	0.0186375	0.00182308	0.0119226	0.0272229	0.0527677	0.0521812	0.0224433	0.196155	0.102264
2023	-73.5	165.5	-1.81079	34.2334	26.835	47.9175	0.360189	0.0132936	0.00088142	0.0418149	1.51338e-05	0.137317	0.130984	0.354871	0.126503	0.0685022	0.0364124	4.53548	0.00623791	0.00207404	0.015538	0.0104674	0.0105635	0.057644	0.162429	0.153567	0.0039284	0.00691118	0.0274677	0.00247464	0.0142283	0.0345452	0.0578584	0.0514737	0.029519	0.250423	0.123833
2023	-73.5	166.5	-1.75965	34.2889	27.5638	123.496	0.346244	0.0136579	0.000917629	0.042873	2.26716e-06	0.131015	0.13428	0.352123	0.123862	0.0679106	0.036261	4.54865	0.00727199	0.00276599	0.0155894	0.0104293	0.0105092	0.0573402	0.170034	0.153733	0.00394718	0.00688517	0.0289549	0.00249636	0.0147427	0.0344764	0.0578657	0.051717	0.0294698	0.250261	0.124397
2023	-73.5	167.5	-1.72903	34.3423	28.3429	118.013	0.342593	0.0145765	0.00099223	0.0450118	2.50483e-06	0.127053	0.134276	0.352414	0.124197	0.067283	0.0360531	4.55571	0.00727028	0.0027691	0.0155995	0.0103799	0.0104268	0.0573202	0.181032	0.154235	0.00393375	0.00689242	0.0290336	0.00249753	0.0148153	0.034503	0.0574033	0.0516856	0.0295768	0.250693	0.123939
2023	-73.5	168.5	-1.69389	34.5175	32.3863	179.07	0.326724	0.0188454	0.00131634	0.0533027	1.30245e-06	0.113453	0.134461	0.348976	0.125291	0.0669858	0.0356265	4.53598	0.00725417	0.00276714	0.015552	0.0104858	0.0102814	0.0586514	0.182985	0.154565	0.00393123	0.00725468	0.0288199	0.0024863	0.0147452	0.034503	0.0575161	0.0511953	0.0294761	0.250564	0.123788
2023	-73.5	169.5	-1.69671	34.584	34.6413	262.462	0.319619	0.0210125	0.00148063	0.0577867	1.11014e-06	0.10686	0.136003	0.345554	0.125972	0.0684965	0.0356157	4.53993	0.0072625	0.0027759	0.0155539	0.0105023	0.0103051	0.0585394	0.183273	0.155115	0.00393123	0.00724768	0.0287204	0.0024863	0.0147452	0.034503	0.0558253	0.0509835	0.029461	0.250513	0.123636
2023	-73.5	170.5	-1.61592	34.5025	35.0718	161.734	0.321237	0.021689	0.00152376	0.059745	7.78526e-07	0.106081	0.134211	0.349339	0.126059	0.0684965	0.0356526	4.50382	0.00694432	0.0027676	0.0155539	0.0104456	0.0103004	0.0584724	0.183273	0.154665	0.00393367	0.00725468	0.0287296	0.0024876	0.0147452	0.0344907	0.0576948	0.0513818	0.0294534	0.25048	0.123664
2023	-73.5	171.5	-1.53491	34.4318	37.1479	71.5486	0.316179	0.0237295	0.00167013	0.0645503	6.91425e-07	0.100904	0.0959603	0.350003	0.123824	0.0690226	0.0316007	4.66337	0.00686451	0.00275867	0.0161227	0.0102146	0.0104538	0.0589798	0.182362	0.145565	0.00395254	0.00718001	0.0287231	0.00255039	0.0149646	0.0357688	0.0581627	0.0536715	0.0293054	0.255167	0.125109
2023	-73.5	172.5	-1.45096	34.4442	39.6495	130.694	0.308176	0.0255679	0.00180781	0.0687228	7.47064e-07	0.0954279	0.0981695	0.362367	0.129135	0.0741019	0.0312348	4.69982	0.00686286	0.00276363	0.0160617	0.0101934	0.0105749	0.0576277	0.171479	0.145394	0.0039136	0.0071135	0.0287106	0.0025579	0.0150748	0.0356385	0.0577524	0.0525273	0.0294534	0.255754	0.124932
2023	-73.5	173.5	-1.43138	34.466	41.2529	220.963	0.300863	0.0266565	0.00188895	0.0713428	8.04074e-07	0.0920142	0.0983979	0.362367	0.129063	0.0772895	0.0364108	4.67213	0.00699963	0.00276473	0.0160997	0.0103435	0.0105867	0.0578483	0.171108	0.14334	0.00392068	0.00706904	0.0287867	0.00255509	0.0150456	0.0357885	0.0576266	0.051545	0.029527	0.255905	0.125069
2023	-73.5	174.5	-1.42481	34.4529	40.8882	220.007	0.304281	0.0265324	0.0018778	0.0711237	7.69253e-07	0.0927982	0.0979726	0.362367	0.129339	0.0745929	0.035391	4.67301	0.00703199	0.00279484	0.0161	0.0102202	0.0105984	0.0577469	0.171108	0.145098	0.00391935	0.00705682	0.0287717	0.00255206	0.0150456	0.0356315	0.0576266	0.0519059	0.029504	0.255555	0.125055
2023	-73.5	175.5	-1.326	34.4279	40.5145	165.255	0.304486	0.0263517	0.00185723	0.0701684	6.76382e-07	0.0938178	0.0997457	0.362367	0.129804	0.074209	0.0314463	4.72722	0.00694711	0.00279192	0.0161171	0.0102113	0.0106401	0.0576558	0.171108	0.14653	0.00391163	0.00702475	0.0287281	0.0025512	0.0150456	0.0355439	0.0577198	0.0524214	0.0295576	0.254644	0.12493
2023	-73.5	176.5	-1.09819	34.3639	40.2928	65.4858	0.304532	0.0262662	0.00183829	0.0683873	5.29529e-07	0.0946245	0.0767126	0.365612	0.13052	0.0730396	0.0310175	4.74968	0.00680747	0.00275506	0.0154854	0.00956148	0.010665	0.0571504	0.171085	0.152655	0.003813	0.00695522	0.0279622	0.00249394	0.0143469	0.0344366	0.056251	0.055295	0.0294572	0.252099	0.124507
2023	-73.5	177.5	-0.87249	34.3434	41.7395	93.4932	0.293325	0.0271831	0.00190031	0.0704293	5.51974e-07	0.0921466	0.0844007	0.354784	0.131934	0.0762834	0.0362115	4.58458	0.00696689	0.00275243	0.0159072	0.00966445	0.0106488	0.0577303	0.171085	0.146639	0.0038507	0.00704719	0.0280922	0.0025179	0.0146396	0.0350963	0.0570597	0.0541112	0.0294179	0.253744	0.124755
2023	-73.5	178.5	-0.908828	34.3583	42.5269	210.79	0.288516	0.0278763	0.00195636	0.0740766	7.13956e-07	0.0905454	0.0981678	0.34809	0.133664	0.0776755	0.0356071	4.5636	0.00700984	0.00275485	0.0161061	0.010302	0.0105838	0.0578107	0.171108	0.143086	0.00393299	0.00710008	0.0287105	0.00255511	0.0150196	0.0357023	0.0573687	0.0521782	0.0294596	0.256091	0.12485
2023	-73.5	179.5	-1.16836	34.3426	41.7821	276.469	0.297742	0.0274963	0.00193897	0.0735261	8.2343e-07	0.0908138	0.0993515	0.360071	0.128621	0.0774541	0.0361934	4.52005	0.0072997	0.0027748	0.016118	0.0102778	0.0105898	0.0577986	0.171108	0.143064	0.00392625	0.00707024	0.0287933	0.00255509	0.0150422	0.0357885	0.0575334	0.0514921	0.0295234	0.255734	0.125061
2023	-73.5	180.5	-1.24375	34.3735	41.749	301.595	0.296508	0.0269793	0.00190717	0.071096	8.59877e-07	0.0907904	0.099128	0.364435	0.130688	0.0773883	0.0361823	4.52322	0.00741839	0.00277186	0.0161055	0.0102875	0.0105851	0.0577828	0.171108	0.143004	0.00392545	0.00707024	0.0287655	0.00255423	0.0150422	0.0357885	0.0572203	0.0512719	0.0295298	0.255876	0.125046
2023	-73.5	181.5	-0.980472	34.3997	42.6907	202.444	0.282448	0.0270316	0.00190441	0.0696638	7.29166e-07	0.0902641	0.097871	0.334483	0.133268	0.077783	0.0354766	4.52513	0.00701673	0.0027646	0.0161103	0.0103243	0.0105807	0.0578419	0.170863	0.143099	0.00393299	0.00711498	0.0287393	0.00255491	0.0150456	0.0357124	0.0573916	0.0521782	0.0294761	0.256162	0.124872
2023	-73.5	182.5	-0.889928	34.3088	41.6111	64.1185	0.286471	0.0263874	0.00184768	0.0657703	5.0008e-07	0.0920261	0.0764178	0.349794	0.135012	0.0767842	0.0362711	4.75744	0.00691054	0.00274727	0.0154346	0.00958695	0.0106593	0.0569499	0.17084	0.160946	0.00375654	0.00685253	0.0273314	0.00242238	0.0138011	0.0338445	0.0568467	0.0556323	0.0293221	0.243729	0.124221
2023	-73.5	183.5	-1.08337	34.1909	39.7342	39.8113	0.304343	0.0249005	0.00173995	0.0587384	3.39803e-07	0.0941119	0.0546343	0.355152	0.142114	0.0564666	0.0291416	4.74387	0.00433489	0.00157373	0.0144865	0.00807873	0.0105612	0.0555662	0.170301	0.181384	0.0034498	0.00694262	0.0242083	0.00224779	0.0120822	0.0315504	0.0523283	0.0579161	0.0251398	0.229275	0.11943
2023	-73.5	184.5	-1.20727	34.1113	38.5928	50.306	0.318312	0.0235784	0.00164664	0.0528533	2.21437e-07	0.0954204	0.0186246	0.332113	0.16489	0.0730201	0.0252796	4.95761	0.00487823	0.00247494	0.0143766	0.00762199	0.0104014	0.0550124	0.172847	0.220071	0.00272987	0.0068392	0.0210177	0.00211969	0.0109894	0.0290795	0.0479677	0.0553654	0.0211118	0.211859	0.108584
2023	-73.5	185.5	-1.31764	34.0642	37.9251	68.6221	0.328739	0.0226368	0.00158196	0.0486235	1.43977e-07	0.0959308	0.00529419	0.332317	0.168885	0.0746151	0.0242532	4.93017	0.00483418	0.0024411	0.014299	0.00737447	0.0103766	0.0540723	0.176915	0.224367	0.00266502	0.00684729	0.0209625	0.00206886	0.010946	0.0282396	0.0460659	0.0506915	0.0211141	0.210221	0.107975
2023	-73.5	186.5	-1.36418	34.0187	37.555	68.9763	0.333418	0.0221686	0.00155074	0.0470591	1.21004e-07	0.096172	0.00375999	0.335825	0.16808	0.0759459	0.0231107	4.99414	0.00480063	0.00238375	0.0143495	0.00738313	0.0102911	0.0536571	0.179076	0.226783	0.00266265	0.00678515	0.0208303	0.00203014	0.0109124	0.0279922	0.0460152	0.0492339	0.0210833	0.207341	0.107873
2023	-73.5	187.5	-1.37427	33.9672	37.3294	66.5111	0.335558	0.0219691	0.00153744	0.0466104	1.11239e-07	0.096262	0.00375292	0.336318	0.150055	0.0731717	0.0194609	4.72829	0.00487245	0.00238197	0.0142427	0.00720483	0.00956983	0.0508152	0.179807	0.231568	0.00261469	0.00659571	0.0198481	0.00195131	0.0105152	0.027255	0.0473088	0.0487816	0.0208162	0.203642	0.108571
2023	-73.5	188.5	-1.38034	33.9296	37.2358	65.811	0.336662	0.0219203	0.00153409	0.0466544	1.05338e-07	0.0961762	0.00370511	0.328836	0.146933	0.0705892	0.0184482	4.69618	0.00451928	0.00225151	0.0140433	0.00713486	0.00935917	0.0527802	0.182814	0.234549	0.00253154	0.00687759	0.0190291	0.00194793	0.010375	0.0270929	0.0460347	0.0466489	0.0208035	0.202167	0.106226
2023	-73.5	189.5	-1.38122	33.9057	37.177	66.5361	0.337635	0.0219018	0.0015328	0.0470225	1.0149e-07	0.0961475	0.00392322	0.327217	0.151594	0.0706196	0.0183597	4.71642	0.00451881	0.0022565	0.0137206	0.00694114	0.00934009	0.0535866	0.193045	0.243072	0.00254542	0.00697864	0.0187796	0.00194621	0.0101555	0.0270796	0.0438801	0.0453004	0.0210253	0.197753	0.102172
2023	-73.5	190.5	-1.3818	33.8969	37.1184	65.6748	0.338636	0.0218912	0.00153226	0.0476193	9.92303e-08	0.0962245	0.00423036	0.324686	0.152658	0.0710796	0.0182686	4.72398	0.00451354	0.00226255	0.0135716	0.0067948	0.00957628	0.0543726	0.19228	0.242432	0.00237176	0.00708069	0.0168349	0.00194813	0.00990621	0.0273674	0.0430265	0.044893	0.0195907	0.196394	0.1016
2023	-73.5	191.5	-1.38004	33.897	37.0693	63.2428	0.339394	0.0218869	0.00153234	0.0482606	9.76529e-08	0.0963477	0.0042352	0.326813	0.153985	0.0713065	0.0182557	4.7278	0.00450909	0.00226224	0.0129257	0.00644756	0.00949442	0.053905	0.192597	0.256959	0.00221753	0.00707551	0.0153585	0.00184419	0.00927059	0.0263196	0.0420223	0.044893	0.0187649	0.188915	0.100498
2023	-73.5	192.5	-1.37782	33.8982	37.0343	60.9321	0.339882	0.0218879	0.00153274	0.0488177	9.58875e-08	0.0964466	0.00420741	0.324126	0.154387	0.0711728	0.0182557	4.72926	0.00450909	0.00226224	0.0129241	0.00645029	0.00948286	0.0538493	0.192448	0.257373	0.00221482	0.00707762	0.0152624	0.00184421	0.00927059	0.0262055	0.0420223	0.0447414	0.0187649	0.189242	0.100443
2023	-73.5	193.5	-1.3755	33.8996	37.0111	59.9671	0.340225	0.0218971	0.00153354	0.0493335	9.35245e-08	0.0965172	0.00421334	0.321508	0.153642	0.0774603	0.0182428	4.69368	0.00458581	0.00225865	0.0118616	0.00548154	0.00915955	0.052757	0.192322	0.299533	0.00214455	0.00708045	0.0147313	0.00156516	0.00871326	0.0224868	0.0429237	0.0446617	0.0192851	0.173564	0.098135
2023	-73.5	194.5	-1.37239	33.9008	36.9969	59.857	0.340486	0.0219112	0.0015346	0.0498005	9.21898e-08	0.0965667	0.00408621	0.313737	0.153806	0.0762837	0.0181884	4.7022	0.00452029	0.00223478	0.0117945	0.00546405	0.00915805	0.0528961	0.192322	0.301214	0.00212336	0.00707242	0.0146266	0.00156516	0.00866483	0.0224656	0.0426425	0.0448775	0.0187762	0.172844	0.0971445
2023	-73.5	195.5	-1.3669	33.9003	36.9872	60.4436	0.340697	0.0219173	0.00153511	0.050113	9.15504e-08	0.0966005	0.00408621	0.313737	0.153806	0.0762389	0.0181884	4.7022	0.00452029	0.00223478	0.0117945	0.00546405	0.00915805	0.0531898	0.192322	0.301214	0.00212336	0.00720387	0.0146168	0.00156516	0.00866483	0.0224656	0.0426425	0.0448775	0.0187762	0.172844	0.0971445
2023	-73.5	196.5	-1.36145	33.898	36.9755	61.818	0.340877	0.0219155	0.00153508	0.050309	9.11235e-08	0.0966266	0.00408534	0.313737	0.157351	0.0762389	0.0181884	4.72825	0.00452029	0.00223478	0.0117945	0.0054674	0.00918131	0.0531898	0.192322	0.301214	0.00212336	0.00726309	0.0146168	0.00156516	0.00866483	0.0224656	0.0426425	0.0448775	0.0187762	0.172844	0.0971445
2023	-73.5	197.5	-1.35752	33.8966	36.9649	63.2184	0.341024	0.0219223	0.00153567	0.0505733	9.09493e-08	0.0966542	0.00406881	0.303108	0.157494	0.0755044	0.0181701	4.72825	0.00449242	0.00222538	0.0117879	0.00546932	0.00918131	0.0586282	0.192322	0.301331	0.00212336	0.00811402	0.0146073	0.00156516	0.00866483	0.0225799	0.0424951	0.0442203	0.0184635	0.172937	0.09773
2023	-73.5	198.5	-1.35356	33.8982	36.9646	64.6351	0.341091	0.0219552	0.00153804	0.0510516	8.98973e-08	0.0966845	0.00406738	0.303108	0.157359	0.0755044	0.018167	4.72825	0.00449334	0.00222538	0.0117879	0.00548011	0.00918131	0.0586798	0.192322	0.301331	0.00212336	0.00811706	0.0146073	0.00156516	0.00866483	0.0225799	0.0424951	0.0441941	0.0184981	0.173156	0.0977782
2023	-73.5	199.5	-1.34948	33.9004	36.974	65.8328	0.341051	0.0220105	0.00154192	0.0516674	8.89497e-08	0.0967024	0.00406083	0.301	0.156963	0.0755033	0.018167	4.72825	0.00449334	0.00222538	0.0117879	0.00548011	0.00918131	0.0587315	0.192322	0.301143	0.00212336	0.00813905	0.0146073	0.00156516	0.00866483	0.0225967	0.0425448	0.0440364	0.0184981	0.173156	0.0978267
2023	-73.5	200.5	-1.34497	33.9006	36.9844	66.8998	0.340977	0.0220655	0.0015457	0.0521908	8.83584e-08	0.096706	0.00406038	0.299651	0.157277	0.0750228	0.018167	4.73352	0.00448797	0.00222373	0.0117988	0.00554733	0.00918695	0.0602818	0.192322	0.300585	0.00212604	0.00840054	0.014647	0.00158437	0.00873783	0.0229021	0.0426075	0.0440364	0.0185316	0.173368	0.098148
2023	-73.5	201.5	-1.34189	33.8968	36.9882	67.557	0.341021	0.0220944	0.00154766	0.0523723	8.80781e-08	0.0966847	0.00406126	0.299651	0.153732	0.0750228	0.018167	4.70747	0.00448797	0.00222373	0.0117988	0.00554733	0.00916369	0.0602818	0.192322	0.300585	0.00212604	0.0083953	0.014647	0.00158437	0.00873783	0.0229021	0.0426075	0.0440364	0.0185316	0.173368	0.098148
2023	-73.5	202.5	-1.34142	33.8871	36.9854	67.6151	0.341295	0.0220765	0.00154645	0.0520167	8.80351e-08	0.0966156	0.00405944	0.299651	0.157277	0.0750228	0.01818	4.73352	0.00448797	0.00222373	0.0117988	0.00554733	0.00918695	0.0602818	0.192322	0.300585	0.00212604	0.00840054	0.014647	0.00158437	0.00873783	0.0229021	0.0426075	0.0440364	0.0185316	0.173368	0.098148
2023	-73.5	203.5	-1.3424	33.8705	36.9922	66.9737	0.341703	0.022015	0.00154247	0.0511257	8.84497e-08	0.0964587	0.00407309	0.300223	0.153015	0.075084	0.0182048	4.70249	0.00448797	0.00222373	0.0117988	0.00554733	0.00916369	0.0603156	0.192134	0.300475	0.00212604	0.0083783	0.014647	0.00158613	0.00873783	0.0229702	0.0426075	0.0435225	0.018554	0.173368	0.0982155
2023	-73.5	204.5	-1.34372	33.8492	37.0269	65.6719	0.342146	0.0219359	0.00153751	0.0498787	8.72857e-08	0.0961979	0.00406044	0.300223	0.151816	0.0749077	0.0181903	4.72089	0.00448832	0.00223314	0.0130304	0.00664826	0.00949691	0.0633116	0.192002	0.252451	0.00222118	0.00863861	0.0153257	0.00189167	0.00950917	0.0273944	0.0437049	0.0433474	0.0186788	0.191707	0.103973
2023	-73.5	205.5	-1.34559	33.8256	37.094	63.8331	0.34251	0.0218701	0.00153357	0.0485398	8.67791e-08	0.0958414	0.00405932	0.300223	0.151627	0.0752455	0.0182372	4.73573	0.00449996	0.00223434	0.0136128	0.00716107	0.00957596	0.0634717	0.19165	0.237097	0.00234466	0.00865228	0.0164789	0.00203841	0.0100013	0.029476	0.0443709	0.0433474	0.0195949	0.198464	0.104169
2023	-73.5	206.5	-1.34595	33.8019	37.1702	62.2254	0.342648	0.0218215	0.00153073	0.0473415	8.72697e-08	0.0954712	0.00380623	0.302816	0.150393	0.0772405	0.0183109	4.72299	0.00449504	0.00223196	0.0138557	0.00723914	0.00965974	0.063399	0.190738	0.231524	0.00259462	0.00865042	0.0188902	0.00203392	0.0105008	0.0289216	0.0457676	0.0433474	0.0209205	0.202148	0.105752
2023	-73.5	207.5	-1.34623	33.7793	37.2194	61.1731	0.342631	0.021778	0.00152786	0.0463709	8.90298e-08	0.0951807	0.00352726	0.30317	0.145176	0.0784384	0.0183743	4.68812	0.00451503	0.002235	0.014173	0.00728906	0.00969162	0.0606993	0.182014	0.226397	0.00261967	0.00821971	0.0191579	0.00199129	0.0106995	0.028476	0.0477823	0.0435006	0.020767	0.206427	0.109812
2023	-73.5	208.5	-1.34648	33.7607	37.2574	60.5112	0.342432	0.0217527	0.00152601	0.0456516	9.19974e-08	0.0949535	0.00357032	0.316701	0.145152	0.0792332	0.0184646	4.68812	0.00462362	0.00225101	0.0142729	0.00732678	0.00972364	0.0545581	0.179303	0.223841	0.00266834	0.00718119	0.0194015	0.0019955	0.0108604	0.0284436	0.0489105	0.0444402	0.021021	0.207522	0.111569
2023	-73.5	209.5	-1.34587	33.7475	37.3145	60.3338	0.341973	0.0217553	0.00152613	0.0451423	9.4565e-08	0.094726	0.00347496	0.331642	0.145247	0.0835484	0.0187957	4.68222	0.00496425	0.0023612	0.0145315	0.00738834	0.00989244	0.0527816	0.179303	0.217486	0.00283414	0.00700001	0.0205426	0.0019955	0.0111125	0.0285933	0.0492113	0.0443738	0.0220411	0.210666	0.112881
2023	-73.5	210.5	-1.3427	33.7408	37.3923	60.696	0.341298	0.0217761	0.00152754	0.0447877	9.54721e-08	0.0945121	0.00349666	0.324346	0.154775	0.0784558	0.0188219	4.88845	0.00472743	0.00231458	0.0144295	0.00727871	0.00990943	0.0525323	0.179421	0.224853	0.00272943	0.00694808	0.0199201	0.00198816	0.010869	0.0283256	0.0445719	0.0445954	0.0210925	0.207748	0.105804
2023	-73.5	211.5	-1.33967	33.7396	37.465	61.505	0.340596	0.0217955	0.00152857	0.044534	9.79466e-08	0.0943558	0.00360732	0.326765	0.159546	0.0800879	0.018921	5.01149	0.00483062	0.00230654	0.0143991	0.00733238	0.00990943	0.0543917	0.179202	0.222731	0.00277915	0.00705495	0.0206404	0.00204404	0.011112	0.0285808	0.0454532	0.0447469	0.0214901	0.210311	0.107045
2023	-73.5	212.5	-1.33793	33.7416	37.5168	62.2437	0.339999	0.0217997	0.0015283	0.0443303	1.00828e-07	0.0942683	0.00360313	0.32141	0.16591	0.0784556	0.0189157	5.08516	0.00482585	0.00231867	0.014413	0.00738399	0.0100538	0.0546672	0.179202	0.223661	0.00278225	0.00707003	0.0207446	0.00204344	0.0111306	0.0286049	0.0457859	0.0446311	0.0215378	0.210133	0.107913
2023	-73.5	213.5	-1.33777	33.7446	37.5317	62.5147	0.339466	0.0217699	0.00152539	0.044116	1.0548e-07	0.0942767	0.00359755	0.322764	0.165437	0.07653	0.0188885	5.07886	0.00479747	0.0023085	0.0143986	0.00735581	0.00982055	0.0542905	0.180002	0.227578	0.00266479	0.00705488	0.0205101	0.00203397	0.0108423	0.0280118	0.0455389	0.045149	0.0209844	0.207147	0.107734
2023	-73.5	214.5	-1.33584	33.7481	37.5087	62.3979	0.338827	0.0216809	0.00151814	0.0438592	1.12784e-07	0.094399	0.00365906	0.327889	0.168389	0.0762071	0.0188675	5.06205	0.00480991	0.00235751	0.0143301	0.00734896	0.00981919	0.0541024	0.180002	0.228357	0.00263735	0.00697294	0.0204481	0.00202962	0.0107773	0.0278366	0.0458927	0.0463462	0.021014	0.20637	0.107511
2023	-73.5	215.5	-1.32999	33.7527	37.448	62.5532	0.337943	0.0215119	0.00150501	0.0435436	1.23806e-07	0.0946546	0.00366772	0.332749	0.163253	0.0761572	0.0188685	4.93554	0.00478797	0.00236919	0.0143252	0.00729944	0.00961576	0.0537011	0.179924	0.229571	0.00261634	0.0069576	0.0202795	0.00201569	0.0107248	0.0276772	0.0455357	0.0464639	0.0209772	0.205554	0.106494
2023	-73.5	216.5	-1.32461	33.758	37.3688	62.7126	0.336818	0.0212979	0.0014884	0.0432151	1.40947e-07	0.0949736	0.00372601	0.335722	0.155063	0.0733842	0.0188424	4.79863	0.00480267	0.00239457	0.0142909	0.00721251	0.00959274	0.0518024	0.179672	0.232367	0.00259198	0.00679109	0.0196912	0.0019557	0.0104676	0.0273796	0.0450671	0.0474169	0.0207038	0.204003	0.105661
2023	-73.5	217.5	-1.32103	33.7622	37.2848	62.2061	0.335562	0.0210777	0.00147144	0.0429276	1.58e-07	0.0952939	0.00372866	0.338078	0.14962	0.0732805	0.0189241	4.7281	0.00493963	0.00245761	0.0143587	0.00719833	0.00957908	0.0524753	0.180512	0.230558	0.00263526	0.00694454	0.0198319	0.001954	0.0104729	0.02741	0.0483747	0.0473908	0.0209128	0.204425	0.108892
2023	-73.5	218.5	-1.32177	33.7625	37.1231	60.4557	0.334389	0.0207983	0.00144995	0.0425468	1.76651e-07	0.0957702	0.00450197	0.330109	0.154252	0.069112	0.0185772	4.72861	0.00461529	0.00238783	0.0137864	0.00702253	0.00935402	0.0542472	0.193468	0.245564	0.00248785	0.00700393	0.0179285	0.00193117	0.00969212	0.0269763	0.0457411	0.0514784	0.020373	0.195811	0.102028
2023	-73.5	219.5	-1.31855	33.7595	36.9332	57.8072	0.333508	0.0204782	0.00142574	0.0421239	1.95442e-07	0.0962886	0.0049088	0.330109	0.160089	0.0679356	0.0185514	4.74191	0.00459775	0.00239762	0.0120564	0.00573503	0.00892535	0.0525655	0.194153	0.309094	0.00211817	0.00701639	0.0144053	0.00154604	0.00826243	0.0217828	0.0441138	0.0530787	0.0185249	0.170202	0.0955477
2023	-73.5	220.5	-1.30792	33.7524	36.7061	55.0082	0.333218	0.0201024	0.00139797	0.0416299	2.15058e-07	0.0968808	0.0274583	0.330109	0.15946	0.0676434	0.018665	4.76161	0.0046673	0.00241759	0.0120564	0.00578736	0.00893158	0.0531747	0.192776	0.308603	0.00212591	0.00704779	0.0145216	0.00156709	0.00828682	0.0223554	0.0441884	0.0537061	0.0185666	0.170546	0.0957006
2023	-73.5	221.5	-1.29469	33.7377	36.3645	52.5014	0.333841	0.0195664	0.00135884	0.0408356	2.40436e-07	0.0977083	0.0416219	0.330109	0.155936	0.0666472	0.0187869	4.75056	0.00478783	0.00245197	0.0120531	0.00582012	0.00892064	0.0535977	0.192776	0.307586	0.00219175	0.00709354	0.0145845	0.00160775	0.00833381	0.0230048	0.0452018	0.0579939	0.0187272	0.17423	0.0959095
2023	-73.5	222.5	-1.28664	33.7109	35.8157	50.4922	0.335248	0.0187592	0.00130006	0.0395529	2.74777e-07	0.0989889	0.0488569	0.330109	0.155437	0.0656452	0.0264528	4.69321	0.00481145	0.00246238	0.012037	0.00583108	0.00893353	0.0534716	0.192776	0.306962	0.00220033	0.00710098	0.014632	0.00162424	0.00833381	0.0230048	0.045464	0.0573573	0.0187272	0.174254	0.0960883
2023	-73.5	223.5	-1.29453	33.674	35.1313	49.5093	0.336625	0.0178223	0.00123151	0.0380476	3.19847e-07	0.100525	0.0513031	0.330109	0.150768	0.0654212	0.0276294	4.68126	0.00516602	0.00249723	0.0121249	0.00595721	0.00893353	0.0532177	0.193199	0.303134	0.00235553	0.00705868	0.0150623	0.00162276	0.00877015	0.0231312	0.0462825	0.0575998	0.0200222	0.175531	0.0979415
2023	-73.5	224.5	-1.30034	33.641	34.4782	48.9418	0.337928	0.0169299	0.00116565	0.0366063	3.53144e-07	0.102017	0.0567812	0.330109	0.150332	0.065679	0.0281492	4.67295	0.00448115	0.00199336	0.0121244	0.00833619	0.00893444	0.0522157	0.193199	0.303134	0.00236629	0.00683712	0.0150756	0.00163028	0.00885312	0.0231419	0.0483245	0.0570588	0.0201233	0.176046	0.097974
2023	-73.5	225.5	-1.29601	33.6106	33.8859	47.8384	0.339386	0.0161238	0.00110597	0.0352857	3.84264e-07	0.103472	0.0569714	0.333392	0.146042	0.0658877	0.0299293	4.66881	0.00470543	0.00180953	0.0121629	0.00975488	0.00890497	0.0521481	0.193095	0.299278	0.00245902	0.0067725	0.0153257	0.00163427	0.00901522	0.0232396	0.0488536	0.0569763	0.0214727	0.176953	0.100341
2023	-73.5	226.5	-1.28687	33.587	33.3764	48.0733	0.34075	0.0154075	0.00105296	0.0340981	4.25453e-07	0.104874	0.0561254	0.33821	0.144066	0.0666023	0.0303674	4.66523	0.00482258	0.00181283	0.0123409	0.0109662	0.00893881	0.052408	0.193061	0.295294	0.00252497	0.00676948	0.0160733	0.00165007	0.0095438	0.0237993	0.0521142	0.0568136	0.0221487	0.179459	0.101368
2023	-73.5	227.5	-1.27071	33.5665	32.8516	50.1166	0.342247	0.0146726	0.000998517	0.0328845	4.73457e-07	0.106423	0.0551575	0.34136	0.142733	0.0666753	0.0308592	4.62696	0.00579502	0.00253451	0.0124819	0.0109979	0.00903684	0.0536409	0.192115	0.293199	0.00257906	0.00682031	0.0177998	0.00171359	0.0108384	0.0252545	0.0522091	0.0564404	0.0223296	0.184919	0.101688
2023	-73.5	228.5	-1.24679	33.5417	32.1133	52.2887	0.344327	0.0136815	0.000925343	0.031224	5.17597e-07	0.108551	0.0589773	0.340213	0.142645	0.0673137	0.0311534	4.63276	0.00577901	0.00252741	0.0132419	0.0110419	0.00912798	0.0550714	0.182605	0.289605	0.00259098	0.00707814	0.0179379	0.00172524	0.0111545	0.0256364	0.052413	0.0560132	0.0224341	0.18726	0.102239
2023	-73.5	229.5	-1.19963	33.5161	31.4402	54.179	0.346552	0.0127623	0.000857386	0.0296826	4.63331e-07	0.110615	0.0549517	0.339448	0.142057	0.0673547	0.0309188	4.61252	0.00586205	0.00253159	0.0124696	0.011035	0.00912798	0.0527917	0.182421	0.293243	0.00258275	0.0068629	0.0163496	0.0016683	0.00968939	0.0242212	0.0528928	0.0560488	0.0224698	0.180174	0.102245
2023	-73.5	230.5	-1.18446	33.4798	30.883	53.6257	0.348879	0.0121118	0.000809596	0.0286308	4.36029e-07	0.112177	0.0547832	0.33817	0.1423	0.0673094	0.0308275	4.61152	0.00584109	0.00253159	0.0124419	0.0110566	0.00914105	0.0529037	0.182094	0.294069	0.00255034	0.00688616	0.016211	0.00166509	0.00958601	0.0239941	0.0526455	0.0557214	0.0222722	0.179879	0.102143
2023	-73.5	231.5	-1.28846	33.4011	30.0729	53.9406	0.350417	0.0114196	0.000758017	0.0274354	4.6816e-07	0.113885	0.0551596	0.339252	0.142632	0.0673547	0.0309791	4.61242	0.00579844	0.00252102	0.0125631	0.0111083	0.00916852	0.0541788	0.179137	0.292427	0.00257996	0.00698275	0.0178247	0.00172608	0.0108589	0.0253845	0.0525559	0.0555094	0.0224341	0.184643	0.102247
2023	-73.5	232.5	-1.32932	33.374	29.44	54.9469	0.351739	0.0108241	0.00071472	0.0265735	5.83956e-07	0.115896	0.0727001	0.336333	0.142846	0.0664381	0.031206	4.61641	0.00581209	0.00251521	0.0140139	0.0112042	0.00915185	0.0564896	0.178467	0.280912	0.00269427	0.00728884	0.0186418	0.00183311	0.0118974	0.0272583	0.052784	0.0537043	0.0225437	0.195521	0.102896
2023	-73.5	233.5	-1.48931	33.256	29.0176	56.7141	0.353542	0.0110338	0.000727206	0.026513	6.34139e-07	0.115926	0.0803058	0.337513	0.142788	0.0664769	0.0309656	4.60788	0.00584391	0.0025189	0.0140255	0.0112437	0.00915185	0.0564573	0.178858	0.281033	0.00270992	0.00729543	0.0186896	0.00183163	0.0118974	0.0272832	0.0535963	0.0535828	0.0225437	0.196064	0.102934
2023	-73.5	234.5	-1.58664	33.101	27.8632	51.2859	0.357966	0.0101115	0.000657001	0.0245244	1.23476e-06	0.11829	0.0853725	0.333561	0.142713	0.0678942	0.0307849	4.50855	0.00620729	0.00254086	0.0140574	0.0118029	0.00914121	0.0565578	0.178282	0.28085	0.00272875	0.00729993	0.0188702	0.00184585	0.0120449	0.0273781	0.0532012	0.0509785	0.0225853	0.196532	0.103017
2023	-73.5	235.5	-1.484	33.1531	28.0594	47.4016	0.35723	0.00999576	0.000647916	0.0242586	1.20797e-06	0.117973	0.0852414	0.333561	0.142389	0.0681346	0.0307454	4.50436	0.00517429	0.00174549	0.0140404	0.0118029	0.00909959	0.0565934	0.178282	0.28085	0.00272875	0.00730643	0.0188702	0.00184585	0.0120449	0.0273781	0.0532012	0.0509785	0.0225853	0.196532	0.103017
2023	-73.5	236.5	-1.38528	33.2674	28.6323	46.8841	0.35463	0.0104644	0.000683062	0.0251009	6.04829e-07	0.116917	0.0748244	0.33375	0.142981	0.0663932	0.0311458	4.61322	0.00473638	0.00168933	0.0140099	0.0112152	0.00910103	0.0565378	0.178467	0.280912	0.00271017	0.00729129	0.0186519	0.00183311	0.0118974	0.0273063	0.0527224	0.053795	0.0225437	0.196238	0.10289
2023	-73.5	237.5	-1.38879	33.4095	29.9552	44.917	0.352118	0.0116802	0.000774732	0.027567	5.49209e-07	0.113649	0.0625249	0.333278	0.145487	0.0656129	0.031141	4.60971	0.00441626	0.00151435	0.013337	0.0111522	0.00908108	0.0562603	0.181481	0.29052	0.00258378	0.00729844	0.0178532	0.0017543	0.0111996	0.0259849	0.0501701	0.0555382	0.0200203	0.190607	0.101448
2023	-73.5	238.5	-1.39319	33.4123	30.6506	53.1262	0.350324	0.0123883	0.000828619	0.02902	5.0852e-07	0.111523	0.0576569	0.339448	0.142348	0.0673547	0.0311163	4.6125	0.00578021	0.00251639	0.0132136	0.0110951	0.00912798	0.0551225	0.182461	0.291258	0.00259031	0.00706303	0.0178494	0.001725	0.0108589	0.0254852	0.0523868	0.0555995	0.0224341	0.186365	0.102358
2023	-73.5	239.5	-1.39358	33.4234	30.7895	53.8171	0.349822	0.0125412	0.000840012	0.0292576	5.2071e-07	0.11095	0.0591125	0.339448	0.142327	0.0673547	0.0311108	4.61222	0.00577411	0.00251639	0.0132821	0.0110951	0.00912798	0.0554044	0.182522	0.289443	0.00259176	0.00711162	0.0179379	0.00173665	0.011175	0.0257611	0.0523666	0.055183	0.0224341	0.18726	0.102281
2023	-73.5	240.5	-1.39629	33.4222	30.7446	54.0696	0.349644	0.0124453	0.000832357	0.0290038	5.61124e-07	0.110856	0.07203	0.338892	0.142442	0.067417	0.0311457	4.61221	0.00580929	0.00251639	0.0139619	0.0111594	0.00912798	0.0560642	0.182522	0.281155	0.00269572	0.0072143	0.0186418	0.00183066	0.0118974	0.0272018	0.052784	0.0539089	0.0225437	0.195277	0.102778
2023	-73.5	241.5	-1.45019	33.3309	30.0879	51.8767	0.351059	0.0117873	0.000781758	0.0276361	1.17141e-06	0.112147	0.0851444	0.338529	0.142015	0.0690249	0.0307849	4.50412	0.00620856	0.00254086	0.0140548	0.0117592	0.00913358	0.0562119	0.181813	0.281093	0.00272875	0.00729839	0.0188702	0.00184585	0.0120449	0.02736	0.0532607	0.0510199	0.0225853	0.196345	0.103067
2023	-73.5	242.5	-1.35301	33.3535	30.1511	54.1781	0.350282	0.0115522	0.000762895	0.0271091	8.10679e-07	0.112233	0.0851978	0.338695	0.14192	0.0686393	0.0307842	4.4774	0.00588739	0.00253757	0.0140548	0.0117867	0.00915688	0.0563334	0.179225	0.281093	0.00272875	0.00729993	0.0188702	0.00184585	0.0120449	0.02736	0.0533188	0.051051	0.0225853	0.19631	0.103077
2023	-73.5	243.5	-1.31855	33.3739	30.3094	54.3906	0.349611	0.0117048	0.000774509	0.0274105	6.86639e-07	0.111862	0.0878393	0.338892	0.142015	0.0690249	0.0310668	4.56553	0.00582886	0.00252008	0.0140592	0.0118543	0.00916218	0.0562297	0.181229	0.281093	0.00272875	0.00726604	0.0188702	0.00184585	0.0120449	0.02736	0.053311	0.05209	0.0225991	0.196392	0.103077
2023	-73.5	244.5	-1.31428	33.3651	30.2692	48.1503	0.350276	0.0119066	0.000790498	0.0279148	6.93882e-07	0.112027	0.0842765	0.338892	0.141752	0.0692471	0.0312028	4.56599	0.00513441	0.00199814	0.0140548	0.0117552	0.00913684	0.0561469	0.181813	0.281093	0.00272875	0.00727253	0.0188702	0.00184585	0.0120449	0.0273628	0.0532861	0.0520232	0.0225853	0.196392	0.103077
2023	-73.5	245.5	-1.33295	33.3863	30.7641	39.1576	0.350861	0.0131803	0.000887808	0.0304967	7.50638e-07	0.110913	0.0852543	0.333512	0.144442	0.0512515	0.0311274	4.50031	0.00451559	0.00152438	0.0138694	0.0117185	0.00919812	0.0579048	0.180399	0.288046	0.00265703	0.00749341	0.0185759	0.00180865	0.0119532	0.0272147	0.0511513	0.0525094	0.020129	0.193786	0.102064
2023	-73.5	246.5	-1.39447	33.3525	30.8253	34.017	0.35132	0.0136291	0.00092239	0.0315673	1.03663e-06	0.11069	0.0959359	0.323796	0.141867	0.0512956	0.0312547	4.51147	0.00497871	0.00155538	0.0139109	0.0117185	0.00923696	0.0578808	0.179228	0.28827	0.0026655	0.00748362	0.0185791	0.00180069	0.011936	0.0272069	0.0511187	0.052998	0.0198031	0.193566	0.101848
2023	-73.5	247.5	-1.3057	33.4579	32.3298	35.1671	0.346291	0.0151864	0.00104048	0.0350754	6.68257e-07	0.107252	0.0978788	0.327817	0.143846	0.0498757	0.030824	4.60616	0.0045119	0.00148377	0.0138566	0.0116181	0.00908707	0.0576964	0.18989	0.289676	0.0026576	0.00742453	0.0183625	0.00178164	0.011936	0.0272227	0.0508596	0.0553114	0.0196709	0.193407	0.101181
2023	-73.5	248.5	-1.24612	33.5082	33.2404	35.8008	0.343347	0.0161936	0.00111705	0.0371757	5.68666e-07	0.105018	0.0812999	0.32431	0.145931	0.0474594	0.0309415	4.64683	0.00446981	0.00147787	0.0137682	0.0111509	0.00903923	0.0576519	0.190149	0.289508	0.00261138	0.00742566	0.0181056	0.00177068	0.0116865	0.0271173	0.0500008	0.0569852	0.0196045	0.192763	0.100992
2023	-73.5	249.5	-1.20243	33.5078	33.0948	34.8916	0.344405	0.0159914	0.00110184	0.0363565	6.69556e-07	0.105367	0.0978602	0.321127	0.144647	0.0495714	0.0307885	4.60973	0.00450876	0.00148377	0.0138235	0.0116128	0.00904019	0.057733	0.190154	0.289709	0.0026576	0.00743178	0.0182862	0.00177322	0.0118341	0.0272227	0.050792	0.0555833	0.0196657	0.193407	0.101131
2023	-73.5	250.5	-1.14004	33.525	33.2123	34.4025	0.344275	0.0160616	0.00110778	0.0364731	6.2939e-07	0.105335	0.0918887	0.319209	0.144202	0.0480677	0.0311475	4.66895	0.00451327	0.00149771	0.0137987	0.0112703	0.00903549	0.0578198	0.190131	0.289155	0.00264238	0.00748538	0.0181664	0.00177597	0.0116865	0.0271661	0.0510305	0.0564563	0.0196103	0.193162	0.101097
2023	-73.5	251.5	-1.08907	33.5718	34.053	34.9481	0.341677	0.0169601	0.0011768	0.0385754	4.44558e-07	0.103426	0.0656531	0.31984	0.145651	0.047096	0.0306076	4.67968	0.00446417	0.00148285	0.01202	0.0111487	0.00906296	0.0542941	0.190231	0.302758	0.00247137	0.00713367	0.0155235	0.00160424	0.00928193	0.0237644	0.0497892	0.0593837	0.0192347	0.1762	0.100171
2023	-73.5	252.5	-1.06627	33.6209	35.1671	37.5943	0.338239	0.0181919	0.00127067	0.0415467	2.99697e-07	0.100819	0.0519602	0.322226	0.155052	0.0460124	0.0279515	4.71928	0.0036233	0.00137909	0.0117242	0.0058638	0.00906286	0.0547095	0.190444	0.312826	0.00219601	0.0073299	0.0144024	0.00158507	0.00810339	0.022858	0.0440071	0.0583688	0.0166457	0.171571	0.0959254
2023	-73.5	253.5	-1.05429	33.6293	35.6128	39.6409	0.337472	0.0187219	0.00131114	0.0426797	2.52925e-07	0.0997623	0.0487946	0.322348	0.158544	0.0464543	0.0273491	4.72638	0.0033109	0.00135515	0.0116601	0.0058083	0.00898834	0.0549162	0.191905	0.315189	0.00210475	0.00733764	0.0141936	0.0015851	0.00802216	0.022853	0.0430312	0.057916	0.0154754	0.170854	0.0942786
2023	-73.5	254.5	-1.02525	33.5711	34.9009	37.531	0.340969	0.0180224	0.00125815	0.0401457	2.55236e-07	0.101055	0.0499157	0.322226	0.159251	0.0460465	0.0278269	4.72309	0.00330523	0.00135513	0.0116928	0.00591837	0.00905935	0.0545719	0.190444	0.315152	0.00210569	0.00726531	0.0142025	0.0015785	0.00802216	0.0228248	0.0431654	0.0584078	0.0154514	0.170752	0.0942847
2023	-73.5	255.5	-0.96065	33.4566	33.5436	37.2121	0.344422	0.0166097	0.00115127	0.036547	2.88123e-07	0.104114	0.0542567	0.322226	0.154855	0.0459618	0.0278838	4.68298	0.00360737	0.00136343	0.0116936	0.00594616	0.00906443	0.0531634	0.190444	0.313024	0.00218514	0.00705917	0.0142986	0.00157917	0.00806343	0.022858	0.0437885	0.0591705	0.0165026	0.171182	0.0957047
2023	-73.5	256.5	-0.742193	33.3443	31.8631	49.0537	0.347518	0.0146576	0.0010059	0.0331021	3.73389e-07	0.109593	0.0571495	0.337364	0.148395	0.06622	0.029937	4.62667	0.00452213	0.00200887	0.0122054	0.0107769	0.00903684	0.0521637	0.192239	0.302663	0.00238718	0.00676896	0.0153667	0.00164289	0.00904679	0.0232248	0.0483508	0.0565679	0.0202138	0.176675	0.098406
2023	-73.5	257.5	-0.476965	33.225	28.8603	42.315	0.349972	0.010777	0.000721485	0.0268892	6.80697e-07	0.119789	0.0879071	0.33256	0.144438	0.0505919	0.0310048	4.56422	0.00447341	0.00148789	0.0138935	0.0118697	0.00893897	0.0578694	0.177674	0.288305	0.00265096	0.00743233	0.0185629	0.00181553	0.0119581	0.0273446	0.0510152	0.0524715	0.0200897	0.193969	0.102149
2023	-73.5	258.5	-0.412888	33.1751	27.7341	43.3272	0.34978	0.00923199	0.000608772	0.0243356	8.27854e-07	0.123672	0.085693	0.330027	0.145173	0.0509415	0.0306938	4.48283	0.00479219	0.00154308	0.013889	0.0118188	0.00901591	0.0576277	0.17749	0.288686	0.00265096	0.00742228	0.0185523	0.00181553	0.0119581	0.0273691	0.0509199	0.0514852	0.0200759	0.193989	0.10214
2023	-73.5	272.5	-1.62702	33.4111	28.6572	6.10246	0.368695	0.00691653	0.000499063	0.0257652	2.95674e-06	0.118349	0.10029	0.306633	0.141476	0.0514634	0.0316016	4.47341	0.00507587	0.00156798	0.0140946	0.0119408	0.00924899	0.0571201	0.173509	0.29001	0.00264663	0.0075698	0.0185785	0.00180855	0.0118755	0.0273264	0.073688	0.0518281	0.0198163	0.193609	0.101958
2023	-73.5	273.5	-1.41782	33.3677	29.3734	25.531	0.362615	0.00794561	0.000561178	0.0263916	1.39789e-06	0.11546	0.0980415	0.314846	0.141972	0.0509392	0.0314516	4.50417	0.00500305	0.00154085	0.0139771	0.0118444	0.00927929	0.0566618	0.174419	0.289395	0.0026641	0.00745798	0.0185588	0.00180099	0.0119382	0.0272815	0.051037	0.0519746	0.0197938	0.193779	0.101916
2023	-73.5	274.5	-1.63539	32.8919	28.3554	27.5382	0.358722	0.00812991	0.000566683	0.0259079	2.05331e-06	0.114736	0.0972833	0.317235	0.141982	0.0510688	0.0314496	4.52345	0.00500207	0.00154146	0.0139716	0.0118365	0.00927093	0.0569451	0.174675	0.289444	0.0026641	0.00749076	0.0185663	0.00180554	0.0119382	0.0272925	0.051049	0.0519325	0.0197938	0.193709	0.101902
2023	-73.5	275.5	-1.52852	32.8376	28.4827	31.7865	0.356505	0.00791904	0.000548047	0.0252759	3.38397e-06	0.114388	0.0971656	0.317235	0.141881	0.0511138	0.0315128	4.52116	0.00498583	0.00154718	0.0139883	0.0118428	0.00927065	0.0585343	0.174741	0.288274	0.00266555	0.0076119	0.0185588	0.00181124	0.0119382	0.0273544	0.0510336	0.0522527	0.0198031	0.193766	0.101902
2023	-73.5	276.5	-1.27793	32.9365	29.2442	40.533	0.351905	0.00781425	0.000541491	0.0251522	1.07178e-06	0.112889	0.0870078	0.328363	0.144523	0.0515259	0.0307363	4.4936	0.00493969	0.00153708	0.0139006	0.0118279	0.00921246	0.0583888	0.177056	0.28815	0.00265708	0.00754203	0.0185556	0.00181553	0.0119554	0.0273457	0.0510158	0.0513287	0.020129	0.193891	0.10209
2023	-73.5	277.5	-1.26871	32.9436	29.2654	32.6022	0.350682	0.00742362	0.0005153	0.0246668	1.12371e-06	0.112717	0.0966108	0.316537	0.142001	0.0514367	0.0314679	4.52166	0.00498539	0.00154747	0.0139883	0.0118348	0.00927357	0.0585253	0.174079	0.288657	0.00266559	0.0076119	0.0185607	0.00181111	0.0119382	0.0273377	0.0510127	0.0522527	0.0198025	0.193565	0.101902
2023	-73.5	278.5	-1.1669	32.9761	29.355	31.9828	0.351394	0.00732868	0.000510909	0.0249106	9.10088e-07	0.112963	0.0972539	0.316068	0.141961	0.0515573	0.0315072	4.51206	0.00497606	0.00154747	0.0139883	0.0118351	0.00927357	0.0585425	0.174079	0.288657	0.00266559	0.0076119	0.0185607	0.00181111	0.0119382	0.0273377	0.0510917	0.0522487	0.0198025	0.193561	0.101902
2023	-73.5	279.5	-1.11672	32.8039	29.0312	42.8471	0.353965	0.00735826	0.000517624	0.0253632	6.00359e-07	0.112945	0.0758853	0.326074	0.145065	0.048767	0.0311283	4.61568	0.00445374	0.00149161	0.0138696	0.01125	0.00895059	0.0577908	0.176827	0.289053	0.00261652	0.00746192	0.0183142	0.00180345	0.0117922	0.0272481	0.050325	0.0539986	0.0200337	0.193227	0.102004
2023	-73.5	280.5	-1.02034	32.5342	27.1372	19.575	0.355029	0.00433028	0.000338413	0.0218434	8.62029e-07	0.117225	0.106024	0.304835	0.142236	0.0506763	0.0310959	4.4535	0.00501108	0.0015578	0.0140891	0.0118443	0.00925895	0.0563012	0.173761	0.289735	0.00264317	0.00732666	0.0185229	0.00179126	0.0119699	0.0272638	0.0512235	0.0520958	0.0198318	0.193446	0.101932
2023	-73.5	281.5	-1.02995	32.3989	26.796	16.2198	0.35376	0.00317956	0.000282333	0.0206669	1.50516e-06	0.117591	0.111921	0.284646	0.142609	0.0537565	0.0314558	4.49317	0.00501605	0.0015585	0.0140817	0.0118294	0.00934814	0.0562538	0.1738	0.289362	0.00265465	0.00737709	0.0185036	0.00179059	0.0119417	0.0272111	0.051887	0.0519353	0.0197887	0.193367	0.101835
2023	-73.5	282.5	-1.02896	32.3457	26.4086	11.3912	0.354317	0.00320295	0.000294095	0.0210007	1.81022e-06	0.118981	0.11456	0.284033	0.141604	0.0539194	0.0315592	4.47605	0.00507295	0.00156269	0.0140852	0.0119364	0.00932214	0.0566697	0.173659	0.289362	0.00265465	0.00749313	0.0185433	0.00179965	0.0118638	0.027289	0.0686205	0.0518624	0.0197918	0.193367	0.101922
2023	-73.5	285.5	-1.64226	30.3659	22.1106	1.98595	0.371548	0.00865579	0.000676612	0.0354254	6.28297e-05	0.141032	0.099457	0.312049	0.141727	0.0518386	0.0319144	4.48622	0.00506259	0.00155703	0.0141635	0.0119521	0.00933644	0.0570743	0.167787	0.289393	0.00265796	0.00753464	0.0186012	0.00183341	0.0119098	0.0273451	0.0735992	0.0518234	0.0199534	0.193676	0.102214
2023	-73.5	286.5	-1.62708	30.2798	23.7479	2.40499	0.352694	0.0106716	0.000851342	0.0418453	5.49477e-05	0.136871	0.0994154	0.315991	0.140606	0.0514892	0.0319062	4.47803	0.00505415	0.00156034	0.0141305	0.0119284	0.00930783	0.056849	0.169099	0.289503	0.00265796	0.00748558	0.0185912	0.00181889	0.0119098	0.0273353	0.0735992	0.0519378	0.019947	0.193676	0.102224
2023	-73.5	287.5	-1.61638	30.1273	25.4331	2.29244	0.340526	0.0127837	0.00103394	0.0480311	6.57841e-05	0.133576	0.0998534	0.320213	0.140983	0.0512968	0.0317848	4.47658	0.00506774	0.00156653	0.0140188	0.0118763	0.00926299	0.0561246	0.175536	0.290219	0.00265321	0.0074061	0.0185912	0.00180338	0.0119098	0.0272215	0.0736444	0.0526686	0.0199137	0.193344	0.101882
2023	-73.5	299.5	-1.83305	34.199	31.4829	124.004	0.349662	0.0193151	0.00134648	0.0530772	2.572e-06	0.114752	0.110913	0.344922	0.131273	0.0676061	0.0356273	4.53309	0.00718458	0.00275613	0.014939	0.0103256	0.0102608	0.0575545	0.182985	0.161234	0.00389241	0.00721631	0.0263785	0.0022126	0.0139337	0.0329663	0.0573783	0.0514968	0.0291668	0.243756	0.122978
2023	-73.5	300.5	-1.81811	34.1126	29.4689	149.949	0.361806	0.0175014	0.00120094	0.0490444	1.10388e-06	0.121769	0.0875018	0.335217	0.144321	0.0668217	0.0343104	4.55713	0.00620691	0.00255231	0.0141166	0.0101872	0.00959208	0.0565764	0.187061	0.274697	0.00276114	0.00704411	0.0191961	0.00193236	0.0121691	0.0278973	0.0519095	0.052134	0.0224921	0.199119	0.10338
2023	-73.5	301.5	-1.81645	34.1135	29.8556	135.454	0.358316	0.0180093	0.00123767	0.0503665	7.50236e-07	0.120072	0.087413	0.33558	0.144234	0.0668217	0.0343494	4.52033	0.00584647	0.002544	0.0141166	0.0101554	0.00959533	0.0568542	0.187061	0.274697	0.00276114	0.00718847	0.0191961	0.00193236	0.0121691	0.0278973	0.0518788	0.0524669	0.0224921	0.199201	0.103436
2023	-73.5	302.5	-1.81541	34.1686	32.5376	146.73	0.341593	0.0204466	0.00142417	0.0561599	6.63106e-07	0.110689	0.109033	0.345285	0.134971	0.0679047	0.0358012	4.60111	0.0060855	0.00257527	0.0147755	0.010158	0.00986267	0.0575714	0.183016	0.177407	0.00363269	0.00722668	0.0256141	0.0021479	0.0136562	0.0319971	0.0569366	0.0539824	0.0271348	0.239764	0.117478
2023	-73.5	303.5	-1.80506	34.1526	33.9331	151.999	0.333792	0.0215303	0.00150471	0.0589133	5.9756e-07	0.106259	0.0851617	0.344826	0.139982	0.067045	0.0358492	4.62827	0.00593101	0.00254807	0.0147671	0.00955022	0.00986111	0.0575868	0.183016	0.197383	0.00346129	0.00724172	0.0237975	0.0021395	0.0132511	0.0316584	0.0548591	0.054153	0.0258474	0.236835	0.111102
2023	-73.5	304.5	-1.77584	34.0787	34.1381	103.042	0.331383	0.0217728	0.00151662	0.0594851	4.90456e-07	0.105112	0.0563681	0.337549	0.143647	0.067672	0.0343905	4.62873	0.0057613	0.00252785	0.0128065	0.00935007	0.00962676	0.0550062	0.191224	0.290454	0.00259678	0.00707562	0.0181153	0.00175075	0.0110059	0.025548	0.0513876	0.0564376	0.0223301	0.186728	0.102536
2023	-73.5	305.5	-1.74475	34.0159	34.3266	65.7382	0.33022	0.0219139	0.0015238	0.0594927	4.16238e-07	0.104036	0.0566147	0.336824	0.144626	0.0673953	0.0326945	4.63735	0.00579938	0.00254191	0.0123682	0.00930794	0.00942386	0.0528924	0.192044	0.293845	0.00254849	0.00689413	0.0162883	0.00166261	0.00966552	0.0237593	0.0502234	0.0566496	0.0221366	0.179725	0.101741
2023	-73.5	306.5	-1.73277	33.9981	34.3566	95.643	0.330555	0.0218347	0.00151788	0.0591364	4.0857e-07	0.104215	0.0566005	0.334327	0.144825	0.0672556	0.0325124	4.63735	0.00579835	0.00254094	0.0123315	0.00931088	0.00940017	0.052864	0.192044	0.294381	0.00254958	0.00689413	0.0162762	0.00166261	0.00966552	0.0237354	0.0501986	0.0566496	0.022079	0.179437	0.101601
2023	-73.5	307.5	-1.73174	33.9995	34.2084	118.243	0.330472	0.021613	0.0015036	0.0590972	4.47793e-07	0.105249	0.0547902	0.334327	0.144798	0.0673542	0.0329095	4.62234	0.00581121	0.00254209	0.0123615	0.00932568	0.00940017	0.0529824	0.192044	0.294381	0.00256553	0.00692519	0.0162762	0.00166299	0.00966552	0.0239061	0.0511084	0.0566496	0.0221429	0.179962	0.101715
2023	-73.5	308.5	-1.72873	34.0088	34.178	134.996	0.329701	0.0214965	0.00149624	0.0593003	4.85861e-07	0.105906	0.0560446	0.336648	0.144467	0.0674996	0.0331771	4.61719	0.0057578	0.0025269	0.0127462	0.00934428	0.00941575	0.0546098	0.192044	0.29183	0.00259678	0.00704167	0.0179774	0.00172386	0.0109377	0.0254036	0.0511158	0.0564376	0.0223301	0.18625	0.101946
2023	-73.5	309.5	-1.72022	34.0158	34.2953	151.628	0.328427	0.0214925	0.00149793	0.0596707	5.27456e-07	0.106008	0.0590572	0.338103	0.14463	0.0674996	0.0333054	4.61805	0.00574779	0.0025269	0.0132636	0.00938577	0.00941575	0.0555151	0.192044	0.28751	0.00261148	0.00718291	0.01812	0.00175596	0.0113209	0.0259609	0.0510426	0.0558558	0.0223301	0.190113	0.101981
2023	-73.5	310.5	-1.71569	34.0185	34.2892	165.684	0.328091	0.0213815	0.00149222	0.0597444	5.55372e-07	0.106393	0.0720326	0.337546	0.144634	0.0675736	0.0333043	4.61805	0.0057873	0.0025269	0.0138021	0.00941721	0.00941575	0.0560927	0.192044	0.282183	0.00267836	0.00724682	0.0185753	0.00181053	0.0118542	0.0267843	0.0514199	0.0548336	0.0224199	0.19559	0.102366
2023	-73.5	311.5	-1.71684	34.0375	34.2694	165.991	0.328505	0.0213649	0.00149161	0.059751	5.52587e-07	0.106605	0.0720542	0.337546	0.143424	0.0675736	0.0336514	4.61805	0.0057873	0.0025269	0.0138227	0.00941721	0.00949668	0.0560927	0.191224	0.281238	0.00267836	0.00724682	0.0186009	0.00181053	0.0118542	0.0267843	0.0514234	0.0548336	0.0224199	0.195649	0.102604
2023	-73.5	312.5	-1.71379	34.0542	34.0742	142.8	0.33106	0.0213136	0.00148481	0.0589633	4.8411e-07	0.106649	0.0560878	0.338103	0.143761	0.0677697	0.0337332	4.62705	0.00576034	0.0025269	0.0127668	0.00934297	0.00949409	0.0546922	0.191224	0.290885	0.00259678	0.00706111	0.0180156	0.00172713	0.0109377	0.0254036	0.0510639	0.0564376	0.0223301	0.186309	0.102184
2023	-73.5	313.5	-1.70496	34.0299	33.7321	85.1747	0.336521	0.021162	0.00146522	0.0568396	3.35357e-07	0.106196	0.0566734	0.334107	0.149128	0.0672413	0.0311519	4.65895	0.00519268	0.00250705	0.0122522	0.00603521	0.00947695	0.0526543	0.191589	0.301002	0.00239097	0.00689118	0.0154493	0.00164693	0.00892345	0.023216	0.0457605	0.0575322	0.020148	0.176672	0.0985308
2023	-73.5	314.5	-1.6711	33.9879	34.0831	74.382	0.337729	0.0214403	0.00148149	0.0562635	2.56916e-07	0.104412	0.0489849	0.331609	0.156796	0.0676563	0.0285023	4.69589	0.00477975	0.00246238	0.0120496	0.00580517	0.00891264	0.0524176	0.193101	0.307663	0.00219886	0.00687404	0.0146853	0.00162277	0.00833381	0.022953	0.0447513	0.0577512	0.0186538	0.174168	0.0959224
2023	-73.5	315.5	-1.65265	33.9618	34.1541	102.958	0.338612	0.0214161	0.00147988	0.0560202	2.42727e-07	0.104013	0.048976	0.331104	0.157143	0.0676563	0.0281116	4.69953	0.00478274	0.00245197	0.0120496	0.00580847	0.00891366	0.0524623	0.192964	0.307663	0.00219886	0.00690253	0.0146853	0.00161985	0.00833381	0.0229367	0.0446115	0.0577512	0.0186538	0.174168	0.0958842
2023	-73.5	316.5	-1.64399	33.9483	34.0968	117.506	0.33941	0.0212846	0.0014713	0.0557839	2.45884e-07	0.104161	0.0489738	0.331104	0.1571	0.0676563	0.0276057	4.6951	0.00478274	0.00246238	0.0120496	0.00580847	0.00891004	0.0525106	0.192964	0.307663	0.00219886	0.00690253	0.0146494	0.00161985	0.00833381	0.0229367	0.0450528	0.057651	0.0186538	0.174168	0.0958842
2023	-73.5	317.5	-1.63175	33.946	34.1184	122.231	0.339649	0.0212087	0.00146701	0.0557163	2.50465e-07	0.104164	0.0489738	0.331104	0.1571	0.0676563	0.0276057	4.6951	0.00478274	0.00246238	0.0120496	0.00580847	0.00891004	0.0525106	0.192964	0.307663	0.00219886	0.00690253	0.0146494	0.00161985	0.00833381	0.0229367	0.0450528	0.057651	0.0186538	0.174168	0.0958842
2023	-73.5	318.5	-1.60835	33.9451	34.1658	120.199	0.339597	0.0211532	0.00146343	0.0556353	2.5435e-07	0.104108	0.0489738	0.331104	0.157255	0.0676563	0.0276057	4.6951	0.00478274	0.00246238	0.0120496	0.00580847	0.00891004	0.0525106	0.192964	0.307663	0.00219886	0.00691047	0.0146494	0.00162277	0.00833381	0.0229367	0.0450528	0.057651	0.0186538	0.174168	0.0958842
2023	-73.5	319.5	-1.57923	33.9504	34.2443	118.505	0.339423	0.0211488	0.00146301	0.055627	2.59439e-07	0.104016	0.0489738	0.331104	0.157342	0.0676563	0.0276057	4.6951	0.00477975	0.00246238	0.0120496	0.00580847	0.00891004	0.0525106	0.192964	0.307663	0.00219886	0.00691047	0.0146494	0.00162703	0.00833381	0.0229367	0.0450528	0.057651	0.0186538	0.174168	0.0959601
2023	-73.5	320.5	-1.55084	33.9562	34.2969	116.418	0.339377	0.0211321	0.00146174	0.0556067	2.63429e-07	0.104004	0.0489738	0.331104	0.157342	0.0676563	0.0276652	4.6951	0.00477975	0.00246238	0.0120496	0.00580847	0.00891366	0.0525106	0.192964	0.307663	0.00219886	0.00691047	0.0146853	0.00162703	0.00833381	0.0229367	0.0450528	0.0577512	0.0186538	0.174168	0.0959601
2023	-73.5	321.5	-1.52189	33.9627	34.3296	114.258	0.339423	0.0211102	0.00146014	0.055582	2.67239e-07	0.104049	0.048976	0.331104	0.157355	0.0676563	0.0282775	4.6951	0.00477975	0.00246238	0.0120496	0.00580847	0.00891366	0.0524623	0.192964	0.307663	0.00219886	0.00691047	0.0146853	0.00162703	0.00833381	0.0229367	0.0447513	0.0576121	0.0186538	0.174168	0.0959601
2023	-73.5	322.5	-1.48492	33.9689	34.3617	113.283	0.33939	0.0210825	0.00145779	0.055491	2.74833e-07	0.104133	0.049276	0.331609	0.156558	0.0670715	0.0283092	4.68328	0.00479133	0.00246238	0.0120496	0.00581121	0.00892052	0.0523661	0.193101	0.307072	0.00220309	0.00689206	0.0146853	0.00162703	0.00833381	0.0229367	0.044721	0.0576121	0.0186538	0.174168	0.0960649
2023	-73.5	323.5	-1.44212	33.9738	34.3692	113.982	0.339435	0.021017	0.00145292	0.0553252	2.85168e-07	0.104308	0.0498313	0.331609	0.155864	0.0670715	0.0285935	4.67048	0.00487445	0.00246238	0.0120496	0.00582077	0.00892377	0.0523214	0.193101	0.307072	0.00221473	0.00689206	0.0147113	0.00162703	0.00837639	0.022953	0.0448091	0.0577122	0.0188234	0.174597	0.0961818
2023	-73.5	324.5	-1.39629	33.9759	34.3217	115.066	0.33976	0.0209051	0.00144494	0.0550841	2.97121e-07	0.104621	0.0510331	0.331609	0.152681	0.0670877	0.0286187	4.67048	0.00510407	0.00248304	0.0120682	0.00585094	0.00892377	0.0523214	0.193101	0.3055	0.00228705	0.00690034	0.0148571	0.00162703	0.00841504	0.0229667	0.0455018	0.0577122	0.0196992	0.174987	0.0974014
2023	-73.5	325.5	-1.3541	33.9771	34.2535	114.145	0.340175	0.0207872	0.0014367	0.0548515	3.07911e-07	0.104948	0.0510331	0.331609	0.152043	0.0670877	0.0286478	4.67048	0.00510782	0.00248304	0.0120682	0.00586468	0.00892377	0.0523214	0.193101	0.3055	0.00228705	0.00688724	0.0148852	0.00162703	0.00841504	0.0229667	0.0455211	0.0577212	0.0197777	0.174987	0.0974522
2023	-73.5	326.5	-1.32253	33.9763	34.1842	111.206	0.340451	0.0206719	0.00142874	0.0546559	3.16797e-07	0.105251	0.0512843	0.331609	0.151054	0.0670877	0.0286478	4.67048	0.0051487	0.00249723	0.0120926	0.00592762	0.00892377	0.0523991	0.193101	0.303244	0.00235553	0.00690724	0.0151157	0.00163192	0.00881011	0.0230795	0.0455396	0.0577212	0.0199487	0.175546	0.0978489
2023	-73.5	327.5	-1.29676	33.9732	34.1103	108.744	0.340618	0.0205492	0.00141984	0.0544304	3.24674e-07	0.105568	0.0515315	0.331609	0.15085	0.0671017	0.0283636	4.67048	0.00516725	0.00250542	0.012137	0.00593369	0.00892052	0.0525247	0.193101	0.303244	0.00236572	0.00690724	0.0151157	0.00163188	0.00881011	0.0230631	0.0456201	0.0577212	0.0199974	0.175985	0.0979438
2023	-73.5	328.5	-1.27487	33.9696	34.0476	105.289	0.340696	0.0204486	0.00141224	0.0542352	3.2834e-07	0.105856	0.0515315	0.331609	0.15085	0.0671017	0.0283636	4.67048	0.00516725	0.00250542	0.012137	0.00593369	0.00892052	0.0525694	0.193101	0.303244	0.00236572	0.00690724	0.0151157	0.00163188	0.00881011	0.0230631	0.0456201	0.0577212	0.0199974	0.175985	0.0979438
2023	-73.5	329.5	-1.25009	33.9627	33.9386	100.82	0.340911	0.0203152	0.00140223	0.0539923	3.32527e-07	0.106272	0.0515308	0.331104	0.151156	0.0671017	0.028407	4.67048	0.00516725	0.00250542	0.012137	0.00599685	0.00892654	0.0525694	0.192964	0.303244	0.00236572	0.00693057	0.0151157	0.00163188	0.00881011	0.0230631	0.0456201	0.0577212	0.0199974	0.175985	0.0979056
2023	-73.5	330.5	-1.22588	33.9543	33.8244	96.0517	0.341149	0.0201735	0.00139184	0.0537567	3.38999e-07	0.106685	0.0566174	0.331104	0.151114	0.0671017	0.0278599	4.646	0.00517726	0.00250542	0.012137	0.00602162	0.00892654	0.0526177	0.192964	0.303244	0.00236572	0.00693057	0.0151289	0.0016372	0.00881011	0.0230631	0.0459215	0.0575322	0.0200499	0.175985	0.0979056
2023	-73.5	331.5	-1.19963	33.9442	33.7014	90.6614	0.341338	0.0200115	0.00138026	0.0535164	3.49024e-07	0.107113	0.0568341	0.331104	0.150174	0.066825	0.0282642	4.646	0.00518272	0.0025284	0.0121229	0.00602162	0.00891892	0.0526917	0.192964	0.303244	0.00236572	0.00694032	0.0150929	0.00163945	0.00881011	0.0230738	0.0460595	0.0568308	0.0200499	0.175985	0.0979815
2023	-73.5	332.5	-1.16757	33.9265	33.4583	85.2364	0.341754	0.0197223	0.00135913	0.0530388	3.67176e-07	0.10792	0.0570425	0.331104	0.149628	0.066077	0.0295304	4.64209	0.00520357	0.00253929	0.0121354	0.0091566	0.00891199	0.0533521	0.192964	0.302797	0.0023777	0.00704522	0.0151298	0.00163945	0.00905517	0.0231318	0.0474286	0.0562669	0.0201162	0.17656	0.0983675
2023	-73.5	333.5	-1.15318	33.8995	33.1062	82.5442	0.342466	0.019351	0.00133167	0.0523561	3.92454e-07	0.108988	0.0570585	0.333821	0.146811	0.0660277	0.0298578	4.64053	0.00568918	0.00253929	0.0121535	0.00928821	0.00891199	0.0536646	0.192964	0.299331	0.00245729	0.00713869	0.0152533	0.00163888	0.00905517	0.0231318	0.0481613	0.0563908	0.0213993	0.176838	0.100483
2023	-73.5	334.5	-1.14754	33.8699	32.7735	88.2701	0.343262	0.0190097	0.00130615	0.0516921	4.21811e-07	0.109975	0.0561869	0.333821	0.144093	0.0662851	0.0301551	4.64053	0.00579541	0.00254046	0.0122872	0.00933631	0.00891199	0.0539216	0.192776	0.295032	0.00252324	0.00715041	0.0159245	0.00165009	0.00955218	0.0237596	0.0504591	0.0563908	0.0221112	0.179344	0.101504
2023	-73.5	335.5	-1.13307	33.842	32.4656	94.5598	0.344352	0.0186909	0.00128199	0.0510492	4.60789e-07	0.11096	0.0549945	0.335099	0.143955	0.0662976	0.0303585	4.62971	0.00581638	0.00254046	0.0123192	0.00934303	0.00891199	0.0540628	0.192776	0.294206	0.00257016	0.00717842	0.0160632	0.00165301	0.00965556	0.0241219	0.0516947	0.0561834	0.0223088	0.180014	0.101649
2023	-73.5	336.5	-1.13069	33.8161	32.1615	101.448	0.345351	0.0183648	0.00125701	0.0503858	5.15456e-07	0.111968	0.0590022	0.335099	0.144556	0.0661464	0.0305411	4.62474	0.00573096	0.00252526	0.0131558	0.00937307	0.00891199	0.0563742	0.193199	0.29088	0.00257917	0.00738529	0.01765	0.00172124	0.0110925	0.0256125	0.0512259	0.0556891	0.0222731	0.187233	0.101666
2023	-73.5	337.5	-1.0986	33.7956	31.7858	107.828	0.346373	0.01795	0.00122584	0.0495769	5.10888e-07	0.113369	0.0575197	0.335099	0.144599	0.0661179	0.0305466	4.62474	0.00574404	0.00252526	0.0130729	0.0093799	0.00891199	0.0557775	0.193199	0.292293	0.00257917	0.00726637	0.0175615	0.00170496	0.0107365	0.0253367	0.0512462	0.0559564	0.0222731	0.186338	0.1017
2023	-73.5	338.5	-1.10537	33.7665	31.4334	118.347	0.347781	0.0176719	0.00120542	0.0490199	5.57806e-07	0.114345	0.0719956	0.333548	0.144803	0.0657438	0.0305759	4.63865	0.00577209	0.00252408	0.013753	0.00944355	0.00891475	0.0565651	0.193199	0.283453	0.00265311	0.0072709	0.0181774	0.00178679	0.011653	0.0266589	0.052002	0.0554012	0.0223629	0.194962	0.102005
2023	-73.5	339.5	-1.09781	33.7569	31.6897	117.936	0.348479	0.0180724	0.00123531	0.0497921	6.98388e-07	0.113686	0.0843555	0.333548	0.144382	0.067879	0.0306695	4.61759	0.00581135	0.00252895	0.0139204	0.0101637	0.00893093	0.0569018	0.193199	0.282128	0.00271809	0.00743865	0.0185716	0.00182539	0.0119226	0.0271832	0.05269	0.0524604	0.0224381	0.196108	0.102381
2023	-73.5	340.5	-1.01022	34.373	33.0894	26.6504	0.352634	0.0188496	0.00129453	0.0523618	8.36918e-07	0.11503	0.144551	0.339747	0.124373	0.0560898	0.0364153	4.5151	0.00572916	0.00171358	0.0156604	0.0103415	0.0104872	0.0604593	0.179792	0.155969	0.00392674	0.00750752	0.0286659	0.00245763	0.0148068	0.034336	0.0553714	0.0525874	0.0286637	0.24975	0.123064
2023	-72.5	170.5	-1.77246	34.602	37.7546	218.533	0.308094	0.0236427	0.0016823	0.0640997	1.88836e-06	0.0991016	0.0978075	0.355447	0.126862	0.0741352	0.0317604	4.72543	0.00716933	0.00277336	0.0159872	0.0104049	0.0106376	0.0582562	0.171167	0.14743	0.00392173	0.00716016	0.0287838	0.00255579	0.0149873	0.0355945	0.0547341	0.0525535	0.0295059	0.254454	0.124944
2023	-72.5	171.5	-1.66114	34.5152	37.7626	139.27	0.310288	0.0239685	0.00169237	0.0641236	8.57241e-07	0.0988057	0.0960453	0.363441	0.126234	0.0740698	0.0311316	4.69228	0.00717577	0.00278213	0.0159925	0.0103231	0.0106382	0.0581771	0.171167	0.14611	0.00392975	0.00716016	0.0287068	0.00255591	0.0149873	0.035628	0.0578588	0.0528278	0.0294123	0.25465	0.124893
2023	-72.5	172.5	-1.46268	34.3515	38.7648	50.2358	0.307044	0.0251454	0.00176202	0.0659043	5.64877e-07	0.09642	0.0831842	0.359635	0.130693	0.073095	0.0309255	4.84681	0.00666629	0.00275443	0.0159364	0.0095351	0.0107491	0.0577365	0.171411	0.149693	0.00385684	0.00707006	0.028063	0.00252875	0.0147615	0.035255	0.0565004	0.0556496	0.029473	0.253529	0.124544
2023	-72.5	173.5	-1.2866	34.3745	40.9909	81.2371	0.295604	0.0266546	0.00187262	0.0697853	5.98823e-07	0.0923177	0.085478	0.362555	0.133091	0.0762313	0.0362376	4.76329	0.00694565	0.00276143	0.0160679	0.00966168	0.0106488	0.0577171	0.171089	0.146517	0.00385359	0.00704166	0.0281303	0.00252406	0.0147849	0.0353762	0.0565765	0.0534501	0.0294466	0.254026	0.124717
2023	-72.5	174.5	-1.24728	34.4136	41.7926	180.146	0.295522	0.0270358	0.00190389	0.0705562	6.29689e-07	0.091105	0.0888501	0.360883	0.131994	0.0762091	0.0361991	4.58603	0.00697797	0.00275474	0.016074	0.00968424	0.0106476	0.0577171	0.171089	0.145889	0.00385557	0.00705109	0.0282668	0.00252671	0.0147883	0.0354774	0.057613	0.0535057	0.0294245	0.254118	0.124684
2023	-72.5	175.5	-1.12294	34.3721	41.1695	82.3652	0.299701	0.0267213	0.00187153	0.0683172	4.92609e-07	0.0924323	0.0760111	0.36903	0.130028	0.0763116	0.0363048	4.73102	0.00691325	0.00275424	0.0153244	0.0095816	0.0106666	0.0564752	0.171085	0.162463	0.00375817	0.0068051	0.0272045	0.00241919	0.0138427	0.0337106	0.0565	0.0556279	0.0293222	0.243627	0.124214
2023	-72.5	176.5	-1.04893	34.3103	40.3378	74.6222	0.30656	0.0261771	0.00182436	0.0650094	3.65194e-07	0.0938892	0.0787651	0.35889	0.136601	0.0723053	0.0301476	4.71305	0.00641043	0.00277328	0.0150252	0.00943406	0.010714	0.0548915	0.171627	0.173859	0.00362944	0.00665073	0.0254378	0.00233986	0.0128048	0.0323164	0.0550558	0.0560982	0.0272029	0.233227	0.121595
2023	-72.5	177.5	-1.05176	34.2769	39.7438	108.2	0.313072	0.0256541	0.00178974	0.0636265	3.84063e-07	0.0950067	0.0790457	0.35509	0.132689	0.0722914	0.0303416	4.74848	0.00677948	0.00276328	0.0149989	0.00945787	0.0106872	0.054878	0.171494	0.171765	0.00366789	0.00674699	0.0253027	0.00233081	0.0127292	0.0322951	0.0557102	0.0565897	0.0281711	0.232961	0.12304
2023	-72.5	178.5	-1.01422	34.2734	39.9533	128.934	0.311946	0.0257755	0.00180034	0.0643935	4.29868e-07	0.0946769	0.0778051	0.357024	0.130337	0.0728516	0.0305381	4.7754	0.00687158	0.00276915	0.0150394	0.00947508	0.0106764	0.0550386	0.171171	0.168676	0.00372432	0.00668082	0.025954	0.00234919	0.0131252	0.0326271	0.0575904	0.0562185	0.0290403	0.235883	0.123797
2023	-72.5	179.5	-0.990339	34.271	40.3042	120.161	0.309205	0.0259979	0.00181721	0.0652055	4.65737e-07	0.0939669	0.0766397	0.363077	0.129358	0.0729685	0.0307395	4.73265	0.00693737	0.0027778	0.0151194	0.00951331	0.010679	0.0552202	0.171497	0.167709	0.00375706	0.00669222	0.0261308	0.00235984	0.0132218	0.0329288	0.0575056	0.055821	0.0293504	0.236787	0.124112
2023	-72.5	180.5	-0.923824	34.2931	41.1634	133.448	0.301303	0.0266779	0.00186742	0.0684354	5.63769e-07	0.092633	0.0882477	0.359635	0.130061	0.0761966	0.036283	4.72999	0.00693984	0.00275393	0.0160065	0.0096715	0.0106565	0.0576839	0.171085	0.145638	0.0038611	0.00702397	0.0281666	0.00252715	0.014812	0.0353755	0.0568278	0.0537691	0.0293778	0.254007	0.124887
2023	-72.5	181.5	-0.854794	34.3432	42.5966	272.652	0.289857	0.0276521	0.0019408	0.0730777	7.21329e-07	0.0905044	0.098391	0.344532	0.133494	0.0776755	0.0356206	4.55816	0.00702408	0.00275485	0.0161061	0.0103063	0.0105838	0.0578265	0.171108	0.143086	0.00393299	0.00711043	0.0287177	0.00255511	0.0150196	0.0357023	0.0576104	0.0521782	0.0294596	0.2559	0.124856
2023	-72.5	182.5	-0.896803	34.3643	43.0901	384.517	0.285405	0.0278686	0.00195943	0.073773	7.7699e-07	0.089542	0.0983936	0.321536	0.13355	0.0778208	0.0358922	4.52164	0.00702782	0.00275912	0.0161055	0.0103028	0.0105784	0.0578419	0.170863	0.143741	0.00393299	0.00711498	0.028706	0.00254831	0.0150196	0.0356508	0.0574293	0.0519981	0.0294596	0.255925	0.124981
2023	-72.5	183.5	-0.979477	34.3134	41.7874	126.403	0.29115	0.0268357	0.0018842	0.0688636	6.29859e-07	0.0913085	0.091713	0.348317	0.134849	0.0766256	0.036227	4.60798	0.0069891	0.00275071	0.0160484	0.00968941	0.0106523	0.0577986	0.171089	0.14571	0.00385979	0.00705068	0.0282793	0.00252853	0.0147433	0.0355199	0.0579018	0.0535372	0.0293904	0.253838	0.124723
2023	-72.5	184.5	-1.10856	34.1793	39.8885	38.2128	0.30653	0.0250622	0.00175229	0.059326	3.55477e-07	0.0934982	0.0554978	0.3542	0.142912	0.0564447	0.0296248	4.79782	0.00425464	0.00158622	0.014526	0.00925029	0.0105492	0.0559551	0.168337	0.180376	0.00344536	0.00689135	0.0241987	0.00226052	0.0123102	0.031555	0.0529698	0.0570572	0.024792	0.231015	0.118832
2023	-72.5	185.5	-1.27713	34.0649	38.4456	46.3708	0.323993	0.0233397	0.00162991	0.0512093	1.71396e-07	0.0948956	0.00632815	0.333002	0.166348	0.0743123	0.0242268	4.91955	0.00361259	0.00152991	0.0142469	0.00753318	0.0102804	0.0542722	0.176945	0.223855	0.00271797	0.00683201	0.0209084	0.00207703	0.0109555	0.0284652	0.0465803	0.054121	0.0210981	0.21002	0.108142
2023	-72.5	186.5	-1.3732	33.9858	37.6824	59.1386	0.333858	0.0224204	0.00156803	0.0481098	1.11759e-07	0.0955626	0.00416709	0.331377	0.167518	0.0753827	0.0203572	5.05744	0.00478624	0.00235523	0.0142721	0.00735941	0.00980876	0.0537951	0.178095	0.228472	0.0026386	0.00676328	0.0205133	0.00204061	0.0107958	0.0279177	0.0457026	0.0491305	0.0209103	0.206926	0.107557
2023	-72.5	187.5	-1.38173	33.9418	37.4392	66.5791	0.336242	0.0222162	0.00155485	0.0482487	1.01762e-07	0.0957773	0.00353033	0.326783	0.158579	0.0741074	0.0189194	4.94692	0.00468667	0.00228425	0.0142807	0.00721151	0.00958989	0.0516734	0.179922	0.232051	0.00264281	0.00672336	0.0197326	0.00196679	0.0107446	0.0278266	0.0441558	0.0468888	0.0208054	0.205719	0.104683
2023	-72.5	188.5	-1.38616	33.9363	37.3039	63.8423	0.337817	0.0221847	0.00155296	0.0494931	9.74079e-08	0.0960365	0.00351492	0.337579	0.147265	0.0768288	0.0188105	4.71661	0.00485468	0.0023528	0.0142866	0.00722554	0.00985888	0.0517244	0.17971	0.225233	0.00277891	0.00681544	0.0201676	0.00197217	0.0108373	0.0280836	0.0471912	0.0463962	0.0213576	0.207027	0.109222
2023	-72.5	189.5	-1.38553	33.9584	37.2207	58.3629	0.33853	0.0222543	0.00155793	0.0515169	9.60953e-08	0.0964133	0.00369844	0.325845	0.14814	0.073717	0.0187148	4.71816	0.00451403	0.00226105	0.0140516	0.00716519	0.00965408	0.0532367	0.181786	0.228708	0.00265854	0.00688979	0.0192518	0.00196759	0.0106413	0.0277901	0.0461588	0.0470367	0.0213398	0.205643	0.106664
2023	-72.5	190.5	-1.37373	33.9983	37.2221	54.4598	0.338083	0.0224703	0.00157301	0.0545215	9.50355e-08	0.0968091	0.00373092	0.324117	0.146337	0.0782031	0.0220879	4.69874	0.00456391	0.0022722	0.0142518	0.00732397	0.0100922	0.0535571	0.181062	0.221194	0.00271742	0.00688262	0.0198094	0.00199238	0.0109977	0.0282392	0.0473434	0.0469945	0.021972	0.20917	0.109426
2023	-72.5	191.5	-1.36175	34.0423	37.2886	55.2623	0.33712	0.0227833	0.0015947	0.0580214	9.60806e-08	0.0971202	0.00361414	0.33704	0.145865	0.0764421	0.0234961	4.73656	0.00484835	0.00235517	0.0143678	0.00723927	0.0103715	0.0519962	0.178238	0.223119	0.00279952	0.006753	0.0204887	0.00198177	0.0109672	0.0282058	0.0472957	0.0470367	0.0214322	0.207775	0.109724
2023	-72.5	192.5	-1.35549	34.0767	37.3993	59.3908	0.33628	0.0230962	0.0016165	0.0611227	9.63608e-08	0.0972473	0.00407367	0.32875	0.153147	0.0761996	0.0245724	4.93675	0.00471572	0.00231864	0.0143069	0.00725093	0.0104881	0.0519486	0.178219	0.224411	0.00274179	0.00668011	0.0203993	0.00201226	0.0110735	0.0284767	0.0443299	0.0472592	0.0211617	0.208588	0.105993
2023	-72.5	193.5	-1.35229	34.0986	37.5063	63.1877	0.335862	0.0233375	0.00163349	0.0633886	9.65337e-08	0.0972606	0.004999	0.319975	0.164727	0.0785797	0.0249454	5.12801	0.00478759	0.00233134	0.0144294	0.00743484	0.0105968	0.056878	0.175168	0.215025	0.00281863	0.00713789	0.0213919	0.00212251	0.0113944	0.0293253	0.0464468	0.047396	0.0216039	0.213945	0.108594
2023	-72.5	194.5	-1.3496	34.1077	37.5582	64.49	0.336034	0.0234559	0.00164202	0.0646028	9.56229e-08	0.0972607	0.00761876	0.317742	0.164605	0.0798754	0.0252303	5.13726	0.00479711	0.00233403	0.0144755	0.00749172	0.0105802	0.0563092	0.175373	0.212733	0.00282758	0.00701853	0.0214674	0.00212096	0.0114376	0.0293771	0.0464963	0.047396	0.0216003	0.215064	0.109085
2023	-72.5	195.5	-1.34513	34.1045	37.5669	64.4996	0.336479	0.0234614	0.00164272	0.0648147	9.39065e-08	0.0972342	0.00546456	0.317742	0.163293	0.0849462	0.0251465	5.14233	0.00487625	0.00234054	0.0145648	0.00762186	0.0106172	0.0574179	0.175287	0.206879	0.0028726	0.00724175	0.021737	0.00214023	0.0117358	0.0297341	0.0479509	0.0473537	0.0222101	0.218179	0.112028
2023	-72.5	196.5	-1.33694	34.0937	37.5607	65.5393	0.336879	0.023411	0.00163948	0.064469	9.18605e-08	0.0971804	0.00425612	0.306131	0.164869	0.0839571	0.0246977	5.13583	0.0048028	0.0023134	0.0143963	0.00751813	0.0106387	0.0550375	0.174578	0.21494	0.00277643	0.00695076	0.0214529	0.00209173	0.011532	0.0292612	0.0467483	0.0476265	0.0211989	0.214452	0.110742
2023	-72.5	197.5	-1.32634	34.0796	37.5468	67.357	0.337159	0.0233505	0.00163534	0.064005	9.03293e-08	0.0971267	0.00405837	0.297364	0.164625	0.0835929	0.0246374	5.13401	0.00478023	0.00230468	0.0143628	0.0075357	0.0107421	0.0601434	0.177835	0.216853	0.00277445	0.00786924	0.0214064	0.00209656	0.0115136	0.0295236	0.0466583	0.0468065	0.020956	0.213227	0.111054
2023	-72.5	198.5	-1.31392	34.0653	37.5287	68.984	0.337508	0.0232904	0.00163108	0.0635427	8.90457e-08	0.0970887	0.00371217	0.295255	0.164696	0.0835868	0.0242825	5.11794	0.00477741	0.00230211	0.0143479	0.00753332	0.0107421	0.0601647	0.177835	0.217088	0.00277445	0.00790034	0.0213827	0.00208917	0.0114907	0.0294618	0.0466951	0.0466488	0.020956	0.212662	0.111062
2023	-72.5	199.5	-1.29682	34.0512	37.5193	69.7386	0.337893	0.0232339	0.00162703	0.0630426	8.82385e-08	0.0970481	0.00358224	0.292572	0.165423	0.0832144	0.0238038	5.1035	0.00476542	0.00230046	0.0144118	0.00762801	0.0107259	0.0611612	0.177713	0.214764	0.00279181	0.00816826	0.0212824	0.00210551	0.0115214	0.0297951	0.0467472	0.0467549	0.0211076	0.213197	0.111259
2023	-72.5	200.5	-1.27933	34.0366	37.4952	69.8198	0.338331	0.0231646	0.0016221	0.0623637	8.76008e-08	0.0970295	0.0035702	0.296188	0.160271	0.0833398	0.0235212	5.11384	0.00475597	0.00229585	0.0144702	0.00766674	0.0105718	0.0623842	0.177713	0.213556	0.00281099	0.00835973	0.021298	0.00211958	0.0115891	0.0300147	0.0473288	0.0466322	0.0211619	0.214392	0.111444
2023	-72.5	201.5	-1.26682	34.0174	37.4386	69.5797	0.338811	0.0230647	0.00161505	0.0613814	8.78129e-08	0.0970203	0.00345983	0.297678	0.1587	0.0814352	0.0228461	4.97083	0.00464969	0.00226162	0.0143863	0.00749195	0.0104613	0.0600313	0.178304	0.221695	0.00269982	0.00812019	0.0200957	0.00204606	0.0111729	0.029433	0.0452875	0.0467549	0.0205918	0.208918	0.107741
2023	-72.5	202.5	-1.25796	33.9932	37.3585	69.6517	0.339279	0.0229316	0.00160584	0.0600826	8.73802e-08	0.097006	0.00340658	0.306403	0.147218	0.0804547	0.0224971	4.76978	0.00484785	0.00233652	0.0144098	0.00756004	0.0104156	0.0609491	0.178056	0.218808	0.00281183	0.00824795	0.020539	0.00204893	0.0112033	0.0295644	0.0487828	0.0466322	0.0210654	0.210751	0.112875
2023	-72.5	203.5	-1.25572	33.9644	37.245	70.504	0.339762	0.0227636	0.00159412	0.0585284	8.75195e-08	0.0970087	0.00355991	0.302245	0.146384	0.0771413	0.0189581	4.71439	0.00449326	0.00223109	0.0141245	0.00747114	0.00967807	0.0625296	0.181878	0.222989	0.00265521	0.00851407	0.0193476	0.00203333	0.0108955	0.0292713	0.0479305	0.0463035	0.0209535	0.208765	0.110032
2023	-72.5	204.5	-1.25737	33.9335	37.1364	71.715	0.34	0.0225944	0.00158187	0.0569416	8.86601e-08	0.0969873	0.00412238	0.302245	0.15084	0.076412	0.0183162	4.72187	0.00450634	0.00223486	0.0137326	0.00705611	0.00962467	0.0614326	0.190926	0.234709	0.00256525	0.00822571	0.0187592	0.00199588	0.01032	0.0283755	0.045426	0.0453376	0.0207447	0.201094	0.105168
2023	-72.5	205.5	-1.26425	33.907	37.0604	73.1297	0.340391	0.0224313	0.00157001	0.0553197	8.92293e-08	0.0969141	0.0040724	0.302054	0.152035	0.0755296	0.0181608	4.71349	0.004498	0.00223531	0.0129946	0.00652132	0.00949344	0.0603046	0.191955	0.253255	0.00221614	0.00811559	0.0153764	0.00185881	0.00941275	0.0267477	0.0434904	0.0447174	0.0185952	0.190548	0.10356
2023	-72.5	206.5	-1.27553	33.8858	37.0561	72.8802	0.340999	0.0223009	0.00156119	0.0537636	8.72596e-08	0.0966941	0.00405197	0.299651	0.15255	0.0748547	0.0181738	4.72442	0.00448832	0.00223227	0.0130233	0.00664347	0.00950848	0.06323	0.191955	0.252212	0.00222118	0.00864989	0.0154143	0.00189051	0.00950917	0.0274196	0.0436861	0.0439897	0.0186564	0.19146	0.103896
2023	-72.5	207.5	-1.28429	33.8671	37.1087	71.5618	0.341615	0.0222035	0.00155526	0.0523445	8.5787e-08	0.0963656	0.00406171	0.300223	0.15096	0.0752932	0.0182452	4.73519	0.00450038	0.00223548	0.0137577	0.00737042	0.00961046	0.0636972	0.19145	0.230568	0.00238887	0.00865228	0.0170125	0.00211303	0.0102999	0.0303546	0.0454402	0.0434758	0.0196717	0.201887	0.10579
2023	-72.5	208.5	-1.29166	33.8492	37.1532	69.8567	0.342282	0.022107	0.00154942	0.0510873	8.4887e-08	0.0960689	0.00408131	0.302816	0.150338	0.0762012	0.0183416	4.7331	0.00450811	0.00223548	0.0139323	0.00756043	0.00965171	0.0636682	0.190738	0.227671	0.00260329	0.00864135	0.01905	0.00213179	0.0106048	0.0305007	0.046436	0.0432375	0.0211299	0.204119	0.106371
2023	-72.5	209.5	-1.29731	33.8324	37.1704	67.9027	0.342952	0.0220146	0.00154364	0.0500402	8.42657e-08	0.0958592	0.00379876	0.302816	0.150516	0.0772811	0.0183416	4.74364	0.00450081	0.00223309	0.0138946	0.00756043	0.00965171	0.063528	0.190738	0.227671	0.00260329	0.00865462	0.0190264	0.00213179	0.0106048	0.0305007	0.046436	0.0432375	0.0211299	0.204119	0.106371
2023	-72.5	210.5	-1.30224	33.8171	37.1829	65.7603	0.343506	0.0219405	0.00153897	0.0491607	8.42029e-08	0.0956816	0.00374676	0.302816	0.150516	0.0772811	0.0184029	4.74364	0.00450081	0.00223309	0.0139105	0.0075797	0.00966723	0.0634992	0.190738	0.227538	0.00263286	0.00866566	0.0193083	0.00213179	0.0106048	0.0305007	0.0466856	0.043275	0.0211299	0.204855	0.106371
2023	-72.5	211.5	-1.30573	33.8031	37.2058	63.5014	0.343924	0.0218836	0.00153541	0.048364	8.41228e-08	0.0955001	0.00375771	0.302816	0.145696	0.0772507	0.0183964	4.71863	0.00450378	0.00223309	0.0141736	0.00778364	0.00968154	0.063719	0.18169	0.219148	0.00265975	0.00871894	0.0193341	0.00213836	0.0109464	0.0309519	0.0485712	0.043275	0.0211299	0.210632	0.110858
2023	-72.5	212.5	-1.30831	33.7893	37.2412	61.2874	0.344261	0.0218379	0.00153253	0.0475801	8.38533e-08	0.0952967	0.0035445	0.302397	0.14635	0.0775588	0.0184132	4.72335	0.00450499	0.00223477	0.0142322	0.00781475	0.00969504	0.0649154	0.18169	0.217215	0.00266516	0.00885292	0.0194511	0.00214207	0.011004	0.0310901	0.0489235	0.0433441	0.0211692	0.211177	0.11152
2023	-72.5	213.5	-1.31106	33.7738	37.2896	59.2627	0.344516	0.0218018	0.00153019	0.0467673	8.40099e-08	0.0950521	0.00332078	0.307591	0.145663	0.080886	0.0186703	4.73003	0.00483144	0.00232601	0.0145101	0.00785138	0.0099424	0.0625712	0.179709	0.215902	0.00278803	0.00861328	0.0202904	0.00214665	0.0111954	0.0311962	0.0496347	0.0433441	0.0212031	0.211708	0.113356
2023	-72.5	214.5	-1.31329	33.7551	37.3542	57.6577	0.344593	0.0217823	0.00152893	0.0459512	8.48927e-08	0.0947513	0.00335314	0.30598	0.147569	0.0810624	0.0187269	4.7849	0.00487454	0.00233354	0.0145122	0.00786902	0.00995763	0.0619569	0.17887	0.215681	0.00279638	0.00848089	0.0203764	0.00214835	0.0111812	0.031225	0.0494753	0.0436728	0.0212364	0.212492	0.113471
2023	-72.5	215.5	-1.31429	33.7347	37.4301	57.4258	0.344417	0.0217836	0.00152895	0.0451907	8.59792e-08	0.0944207	0.00337229	0.295379	0.160736	0.0818064	0.0186973	5.02191	0.00472628	0.0022579	0.0145072	0.00786533	0.00998065	0.0619731	0.179199	0.218002	0.0027064	0.00848244	0.0199726	0.00215514	0.0112082	0.0313534	0.045947	0.0437826	0.0208271	0.211776	0.10853
2023	-72.5	216.5	-1.31168	33.717	37.4921	59.0728	0.344039	0.0217953	0.00152928	0.0445771	8.69964e-08	0.0941658	0.00345096	0.293888	0.16232	0.0839069	0.0188058	5.13239	0.00484768	0.00229099	0.0145286	0.00787904	0.0100083	0.0632256	0.179199	0.213699	0.00279653	0.00858262	0.0210502	0.00218725	0.0115253	0.0312151	0.0474252	0.0437826	0.0213223	0.215086	0.111442
2023	-72.5	217.5	-1.30552	33.7055	37.5267	61.6906	0.343542	0.0218014	0.00152898	0.0441528	8.87833e-08	0.0940418	0.00345722	0.291078	0.166827	0.0845129	0.018783	5.1069	0.00484512	0.00229561	0.0144487	0.00752298	0.0101499	0.061164	0.179199	0.219899	0.00274862	0.00816048	0.0208853	0.00208401	0.0112541	0.029417	0.0467759	0.0438293	0.0208347	0.211557	0.110773
2023	-72.5	218.5	-1.29792	33.702	37.5451	64.5726	0.342962	0.0217934	0.00152775	0.043867	9.04571e-08	0.0940249	0.00346233	0.295065	0.166413	0.0847935	0.018783	5.10795	0.00485745	0.00229726	0.0144512	0.00752089	0.010148	0.0606991	0.179199	0.219326	0.00276008	0.00809202	0.020889	0.00207072	0.0112541	0.0292993	0.0468725	0.043987	0.020899	0.211769	0.110798
2023	-72.5	219.5	-1.29399	33.705	37.5595	65.6843	0.342196	0.0217789	0.00152596	0.0436854	9.45691e-08	0.0940584	0.00359001	0.317382	0.16524	0.0866099	0.0189346	5.09156	0.0049421	0.00232523	0.0145789	0.00756512	0.0101292	0.0553485	0.178792	0.213431	0.00285057	0.00719101	0.0212218	0.00207034	0.0114895	0.0291846	0.0473297	0.0445532	0.0221599	0.214909	0.111629
2023	-72.5	220.5	-1.29281	33.7093	37.5747	64.7076	0.341157	0.0217699	0.00152456	0.043599	1.00477e-07	0.094095	0.00363025	0.32141	0.166134	0.0785574	0.0189386	5.09816	0.00487037	0.00232147	0.0144099	0.00740159	0.0101199	0.0550449	0.179202	0.223529	0.00278633	0.0071295	0.0207747	0.0020491	0.011149	0.0287797	0.0457472	0.0446311	0.0215501	0.210521	0.108068
2023	-72.5	221.5	-1.29046	33.7116	37.5746	63.0559	0.340345	0.0217516	0.00152257	0.0435249	1.04862e-07	0.0941633	0.00362577	0.323029	0.165411	0.0764639	0.0189069	5.07699	0.00485839	0.00231132	0.0143955	0.00736377	0.00983106	0.054425	0.180002	0.227446	0.00266887	0.00707941	0.0205403	0.00203397	0.0108607	0.0280449	0.0455804	0.045014	0.0209966	0.207245	0.107889
2023	-72.5	222.5	-1.28881	33.7094	37.5306	61.7979	0.340051	0.0216881	0.00151742	0.0433745	1.08722e-07	0.0942921	0.00359755	0.322106	0.168189	0.07653	0.0189003	5.07745	0.00486561	0.00235243	0.0143569	0.00735861	0.00981919	0.0542234	0.180002	0.228357	0.00263582	0.00703553	0.0204481	0.00203123	0.0107773	0.0279351	0.0457711	0.0458185	0.0209391	0.2068	0.107545
2023	-72.5	223.5	-1.28249	33.7046	37.4756	61.2233	0.339751	0.0215764	0.00150912	0.0431874	1.14722e-07	0.0944344	0.0036608	0.332749	0.162231	0.0762006	0.0188808	4.94655	0.00484784	0.00237016	0.0143263	0.00729944	0.00961576	0.0538729	0.179924	0.229537	0.00262155	0.00696993	0.020261	0.00202301	0.0107473	0.0277106	0.0455485	0.0464639	0.0209772	0.205964	0.106485
2023	-72.5	224.5	-1.2767	33.7004	37.4176	60.4026	0.339026	0.0214303	0.00149814	0.0429865	1.24386e-07	0.0945973	0.00359454	0.333987	0.161088	0.0738512	0.0187723	4.87232	0.00479548	0.00235811	0.0142883	0.00720998	0.00961576	0.0518712	0.180371	0.23318	0.00256695	0.0068245	0.0195776	0.00195805	0.0104936	0.0274077	0.0445956	0.0464639	0.0206506	0.202356	0.104788
2023	-72.5	225.5	-1.27634	33.697	37.3101	57.8619	0.337547	0.0212165	0.00148176	0.0427346	1.40982e-07	0.0949013	0.00372898	0.338672	0.150879	0.0732492	0.0188267	4.73465	0.00497298	0.00242423	0.0142917	0.00719833	0.00959274	0.0520436	0.180512	0.230936	0.0026131	0.00682854	0.0199095	0.001954	0.0104928	0.0273649	0.0473692	0.0472375	0.0209128	0.204473	0.108771
2023	-72.5	226.5	-1.27872	33.6966	37.1899	54.2599	0.335253	0.0209781	0.0014631	0.0425423	1.60894e-07	0.0953019	0.00418033	0.330925	0.154454	0.0705222	0.0186372	4.72698	0.00462777	0.00238545	0.0138742	0.00698072	0.00937986	0.0536965	0.192672	0.24224	0.00250274	0.00698329	0.01901	0.00194468	0.00992853	0.026855	0.045549	0.0473217	0.0208396	0.198208	0.102382
2023	-72.5	227.5	-1.29026	33.6971	36.9845	52.6617	0.333672	0.0206245	0.00143655	0.0422796	1.77799e-07	0.095927	0.00449562	0.330109	0.160089	0.0679356	0.0185027	4.72603	0.00462835	0.0023778	0.0120291	0.00575957	0.00892535	0.0525717	0.194153	0.309094	0.00211817	0.00701639	0.0144135	0.00154315	0.00826243	0.0217828	0.0438963	0.0514243	0.0185249	0.170202	0.0955596
2023	-72.5	228.5	-1.30858	33.6842	36.449	53.5183	0.333912	0.0198071	0.00137689	0.0413653	1.96916e-07	0.0973207	0.0288992	0.330109	0.158994	0.0668664	0.0186356	4.72666	0.00466974	0.00239762	0.0120363	0.00580371	0.00891442	0.0529708	0.194153	0.309065	0.00211817	0.00706543	0.0144033	0.00155799	0.00826243	0.0219885	0.0441138	0.0532512	0.0185249	0.170261	0.0956246
2023	-72.5	229.5	-1.33285	33.6573	35.6215	54.7537	0.335592	0.0186369	0.00129126	0.0397948	2.24302e-07	0.0994003	0.046699	0.330109	0.155791	0.066059	0.0269836	4.70589	0.00481828	0.00243757	0.0120202	0.00582582	0.00892064	0.053457	0.192776	0.307831	0.00214507	0.00709287	0.0145799	0.00157362	0.00830011	0.0226551	0.0445871	0.0534717	0.0186297	0.172703	0.0959747
2023	-72.5	230.5	-1.35692	33.6277	34.8279	54.5758	0.337534	0.0174809	0.00120723	0.038165	2.58293e-07	0.101337	0.0489514	0.330109	0.156524	0.0659759	0.0275124	4.70496	0.00483251	0.00246238	0.012037	0.00583091	0.00892064	0.052889	0.193199	0.307553	0.00219886	0.00689324	0.014632	0.0016136	0.00829386	0.0230048	0.0454943	0.0579317	0.0187272	0.174152	0.09591
2023	-72.5	231.5	-1.37725	33.596	34.0603	51.8252	0.339227	0.0163873	0.00112713	0.0365249	2.98984e-07	0.103271	0.0510361	0.330109	0.151401	0.0654234	0.0277663	4.68729	0.00514287	0.00248766	0.0120556	0.00602716	0.00892064	0.0518579	0.193151	0.305184	0.00229653	0.00680648	0.0149043	0.00161787	0.00837509	0.0230581	0.0464265	0.0580389	0.0198511	0.175102	0.0973683
2023	-72.5	232.5	-1.39417	33.563	33.3249	50.8478	0.340973	0.0154452	0.00105779	0.0350278	3.41114e-07	0.105177	0.0566568	0.335493	0.149508	0.065499	0.0280304	4.63618	0.00521036	0.00253302	0.0121369	0.00621744	0.0089212	0.0520168	0.193357	0.30319	0.0023752	0.00675168	0.015148	0.00163028	0.00877015	0.0231561	0.0466065	0.0577797	0.0201285	0.1761	0.0978889
2023	-72.5	233.5	-1.40086	33.5484	32.8511	50.4506	0.342716	0.0149083	0.00101823	0.0341375	3.76364e-07	0.10642	0.0572052	0.337364	0.148336	0.0659979	0.0299964	4.64703	0.00524225	0.00254391	0.0122054	0.0107696	0.00900188	0.0521941	0.192482	0.302663	0.00238718	0.00677372	0.0153667	0.00164289	0.00904679	0.0232248	0.0483946	0.0565211	0.0202138	0.176675	0.098406
2023	-72.5	234.5	-1.40208	33.5495	32.758	49.0032	0.343397	0.0148083	0.00101111	0.0340022	3.89709e-07	0.106639	0.0571631	0.340081	0.144972	0.0663693	0.030228	4.64703	0.00500774	0.00200887	0.0122255	0.0109155	0.00901527	0.0521941	0.192115	0.299197	0.00246677	0.00678022	0.0154902	0.00164289	0.00904679	0.0232248	0.0490628	0.0565211	0.0214969	0.176953	0.100521
2023	-72.5	235.5	-1.38633	33.576	33.0173	47.3288	0.342862	0.0150674	0.00103123	0.0345685	3.73389e-07	0.106034	0.0569923	0.337364	0.148	0.0660117	0.0297842	4.64325	0.00412454	0.00170315	0.0121497	0.0107677	0.00890927	0.0521543	0.193185	0.302663	0.00237943	0.00675472	0.0152786	0.00164024	0.00904679	0.0232248	0.0481753	0.0565859	0.0201948	0.176675	0.0982633
2023	-72.5	236.5	-1.36305	33.6312	33.6735	47.0563	0.341063	0.0157856	0.00108562	0.0360637	3.55937e-07	0.10466	0.0569442	0.333493	0.148794	0.0654638	0.0283147	4.66114	0.00410629	0.00169643	0.012106	0.00940475	0.008865	0.0520706	0.193357	0.302744	0.00236801	0.00674604	0.015184	0.00163028	0.00901522	0.0231668	0.0480306	0.0573343	0.0201948	0.176563	0.0982257
2023	-72.5	237.5	-1.3439	33.6914	34.5355	47.1092	0.338692	0.0167686	0.00115995	0.038097	3.418e-07	0.102788	0.0564808	0.330109	0.149747	0.0654633	0.0278718	4.65744	0.00406885	0.0016835	0.0120876	0.00605073	0.00888264	0.0522331	0.193199	0.303134	0.00235797	0.00680537	0.0150756	0.00163028	0.00877015	0.0231312	0.0464729	0.0577947	0.0201233	0.175969	0.097974
2023	-72.5	238.5	-1.33417	33.7316	35.1449	46.8527	0.337129	0.0175474	0.00121874	0.0396718	3.39535e-07	0.101389	0.0564498	0.330109	0.149851	0.0653793	0.0276676	4.65142	0.00401306	0.00160454	0.0120876	0.00604143	0.00888173	0.053337	0.193199	0.303134	0.00235797	0.00701901	0.0150573	0.00162803	0.00877015	0.0231312	0.045838	0.0577413	0.0201233	0.175993	0.0979306
2023	-72.5	239.5	-1.3272	33.7456	35.3387	46.0699	0.336687	0.0178699	0.0012431	0.0403732	3.43212e-07	0.100905	0.0566761	0.330109	0.149674	0.0654081	0.0278192	4.65142	0.00396353	0.00162752	0.0120876	0.00604143	0.00888173	0.0533885	0.193199	0.303134	0.00235797	0.00705276	0.0150573	0.00163028	0.00877015	0.0231312	0.045976	0.0573246	0.0201233	0.175993	0.0980066
2023	-72.5	240.5	-1.3131	33.746	35.3497	45.8315	0.336663	0.0179582	0.00125006	0.0407737	3.44873e-07	0.100934	0.0566761	0.330109	0.151045	0.0658608	0.0278362	4.65237	0.00396353	0.00162752	0.0120876	0.00604143	0.00888173	0.0532285	0.193586	0.303254	0.00235797	0.00700314	0.0150573	0.00162672	0.00877015	0.0229696	0.0459065	0.0577972	0.0201233	0.175665	0.0979556
2023	-72.5	241.5	-1.29525	33.7439	35.3918	45.5844	0.336668	0.018068	0.00125896	0.041282	3.45145e-07	0.100928	0.0566707	0.330109	0.150955	0.0653824	0.0278501	4.65409	0.00396114	0.00162752	0.0120779	0.00604143	0.00888173	0.0535084	0.193586	0.303254	0.00235797	0.00709425	0.0150573	0.00163135	0.00881011	0.0229696	0.0459065	0.0576502	0.0201233	0.175766	0.0979556
2023	-72.5	242.5	-1.27234	33.7424	35.5187	45.8826	0.336392	0.0182444	0.00127263	0.0418074	3.3791e-07	0.100727	0.0564657	0.330109	0.151033	0.0658605	0.027685	4.66362	0.00395569	0.00160454	0.0120876	0.00604191	0.00888173	0.0535373	0.193586	0.303254	0.00235797	0.00709384	0.0150573	0.0016291	0.00881011	0.0229696	0.0457685	0.0579238	0.0201233	0.175766	0.0979266
2023	-72.5	243.5	-1.24599	33.7342	35.5314	45.7889	0.336485	0.0183208	0.001278	0.0419502	3.36523e-07	0.100712	0.0564657	0.330109	0.151033	0.0658605	0.0275847	4.66362	0.00401068	0.00160454	0.0120876	0.00603886	0.00888173	0.0535373	0.193586	0.303254	0.00235797	0.00709384	0.0150573	0.0016291	0.00881011	0.0229696	0.0457685	0.0579238	0.0201233	0.175766	0.0979266
2023	-72.5	244.5	-1.22575	33.7276	35.5611	46.4585	0.336377	0.0184278	0.00128567	0.0421971	3.36648e-07	0.100611	0.0564657	0.330109	0.149585	0.0654078	0.027206	4.66266	0.00401068	0.00160454	0.0120876	0.00603886	0.00888173	0.0536663	0.193199	0.303134	0.00235797	0.00712266	0.0150573	0.00163266	0.00881011	0.0231312	0.045838	0.0574739	0.0201233	0.176094	0.0979776
2023	-72.5	245.5	-1.21101	33.7372	35.8852	47.8487	0.334979	0.0188432	0.00131727	0.0433902	3.13388e-07	0.0998904	0.0507234	0.330109	0.150115	0.065875	0.025091	4.71213	0.00412798	0.00175869	0.01208	0.00589413	0.00893136	0.0535832	0.192776	0.303167	0.00233772	0.00712808	0.0150318	0.00162546	0.00881011	0.0231312	0.0462577	0.0578788	0.0200222	0.175633	0.0978571
2023	-72.5	246.5	-1.19803	33.7613	36.6214	49.5598	0.331353	0.0197221	0.00138473	0.0460539	2.57149e-07	0.0982376	0.0322981	0.330109	0.157388	0.0669182	0.018929	4.76336	0.00473167	0.00246238	0.0120673	0.0058038	0.00892465	0.0535491	0.192776	0.307586	0.00219175	0.00710148	0.0145845	0.00161067	0.00833381	0.0230048	0.0453232	0.057686	0.0187272	0.174172	0.0959095
2023	-72.5	247.5	-1.19278	33.7811	37.65	50.0392	0.325838	0.0209491	0.00147946	0.0500324	2.16054e-07	0.0958528	0.0121742	0.332089	0.163547	0.0744918	0.0192248	4.9344	0.00488519	0.00247435	0.0143643	0.00755599	0.00981692	0.0552341	0.176498	0.226957	0.0027194	0.00704442	0.0205253	0.00202343	0.0107372	0.0283428	0.0481999	0.0546937	0.0210513	0.208076	0.108329
2023	-72.5	248.5	-1.19091	33.769	38.2256	46.4346	0.322693	0.0217351	0.00153906	0.0526099	2.01851e-07	0.094416	0.0051674	0.330774	0.167235	0.0749824	0.0193229	4.94645	0.00360431	0.00153584	0.0142913	0.00752585	0.00972756	0.0549016	0.177842	0.226133	0.0027073	0.00702173	0.0205332	0.00206164	0.0108163	0.0284332	0.0479487	0.054285	0.021087	0.209124	0.108135
2023	-72.5	249.5	-1.18227	33.7468	38.1789	43.1121	0.322886	0.0217433	0.00153937	0.0526014	1.97499e-07	0.0943191	0.00508034	0.325333	0.17017	0.0515879	0.0192461	4.95514	0.00316603	0.00125738	0.0136905	0.00750571	0.00955021	0.0557383	0.178098	0.237627	0.00261461	0.00712179	0.0200566	0.00202619	0.010448	0.0284848	0.0460737	0.0548435	0.0182265	0.204704	0.105887
2023	-72.5	250.5	-1.17724	33.7416	38.2435	42.5621	0.322559	0.0218139	0.00154545	0.0529928	1.91288e-07	0.0941228	0.00499946	0.325333	0.17017	0.0515718	0.0192461	4.93926	0.00316576	0.00124743	0.0136905	0.00750444	0.00955021	0.0555153	0.178174	0.237821	0.00261461	0.00708795	0.0200648	0.00202619	0.010448	0.0284848	0.0460662	0.0537225	0.0182265	0.204704	0.105887
2023	-72.5	251.5	-1.18746	33.7437	38.4869	42.9844	0.321496	0.022109	0.00156986	0.0544366	1.83234e-07	0.0936327	0.00633579	0.325333	0.170716	0.0515447	0.0192333	4.94176	0.00315811	0.0012373	0.013689	0.00751254	0.00955021	0.0552769	0.178462	0.237825	0.00261837	0.00707173	0.0200438	0.00202856	0.010448	0.0285001	0.0460032	0.0538854	0.0182027	0.204367	0.105873
2023	-72.5	252.5	-1.20228	33.7351	38.543	44.1292	0.322454	0.0221963	0.0015778	0.0547582	1.73152e-07	0.0934527	0.0063366	0.325617	0.170615	0.0528523	0.0192336	4.93926	0.00326021	0.00124119	0.0136941	0.00751972	0.00977494	0.055955	0.177739	0.236466	0.00261993	0.00713179	0.0200508	0.00203942	0.010448	0.0285258	0.0453621	0.0528098	0.0182027	0.204317	0.105927
2023	-72.5	253.5	-1.20768	33.6942	38.0128	43.4184	0.327286	0.0215723	0.00152809	0.0514564	1.75385e-07	0.0941855	0.00492961	0.325799	0.169889	0.0523958	0.0191985	4.94353	0.00325315	0.00124926	0.0137084	0.00751859	0.00964504	0.0563421	0.178206	0.237569	0.00261381	0.00718252	0.0200606	0.00202545	0.010448	0.0284821	0.045726	0.053072	0.0182107	0.204811	0.105898
2023	-72.5	254.5	-1.19117	33.5833	36.2741	36.1266	0.335993	0.0197926	0.00138977	0.0442778	2.05952e-07	0.0971134	0.0418412	0.319254	0.161329	0.0470126	0.0190052	4.75967	0.00296657	0.00115898	0.0116847	0.00589589	0.00906054	0.0540648	0.1915	0.31821	0.00201235	0.00724702	0.014013	0.00151696	0.00792639	0.0219896	0.0418092	0.0546939	0.0151292	0.166719	0.0939938
2023	-72.5	255.5	-1.16515	33.4017	33.9771	28.0432	0.342982	0.0174677	0.00121425	0.0378958	2.79567e-07	0.10164	0.0630613	0.312548	0.157564	0.0466851	0.0284474	4.67723	0.00342298	0.00136832	0.0116569	0.00599636	0.00905676	0.0543071	0.190422	0.314534	0.00213488	0.00733295	0.014274	0.00158353	0.00801567	0.0228031	0.0432855	0.0593919	0.0156117	0.171489	0.0951022
2023	-72.5	256.5	-1.11363	33.2034	31.8481	33.1529	0.348073	0.0152309	0.00104661	0.0334102	4.07145e-07	0.106962	0.0688015	0.324039	0.144088	0.0477297	0.0308026	4.66002	0.00445651	0.00149323	0.0120309	0.0111442	0.00906748	0.0539096	0.189839	0.302088	0.0024579	0.00706075	0.0156901	0.00161672	0.00931351	0.0235831	0.0487342	0.0585257	0.019176	0.175977	0.100065
2023	-72.5	257.5	-1.14619	33.0743	30.3509	34.9054	0.352981	0.0136956	0.000933455	0.0307799	6.66292e-07	0.111099	0.0977225	0.327817	0.142935	0.0487116	0.0311623	4.61844	0.0045205	0.0015034	0.0138762	0.0116645	0.00924978	0.057735	0.179275	0.2887	0.00265	0.00748015	0.0184036	0.00177872	0.0117884	0.0271661	0.0512101	0.0566886	0.0197477	0.192806	0.10175
2023	-72.5	264.5	-1.72617	32.5964	26.2025	19.5072	0.367327	0.00742471	0.0004949	0.0219685	8.07973e-06	0.120234	0.098458	0.310971	0.142157	0.0505263	0.0310957	4.47939	0.0050115	0.0015633	0.0140912	0.0118421	0.00927164	0.0565168	0.173649	0.289957	0.00264754	0.00735675	0.0185469	0.00179926	0.0119816	0.0273174	0.0511516	0.0519573	0.0198109	0.193464	0.101936
2023	-72.5	265.5	-1.64719	32.7615	26.8039	23.1415	0.364756	0.00749196	0.000503324	0.0226255	3.55342e-06	0.118901	0.0980559	0.310971	0.141882	0.0501355	0.0312717	4.499	0.00499801	0.00155187	0.0140748	0.0118421	0.00927125	0.0566998	0.174322	0.289648	0.00265383	0.00737299	0.0185729	0.00179655	0.0119339	0.0272716	0.0510306	0.0521586	0.0198185	0.193339	0.101916
2023	-72.5	266.5	-1.51415	32.8394	27.6385	36.2316	0.36041	0.0077381	0.000523728	0.0233003	1.09596e-06	0.116833	0.0918767	0.323962	0.144238	0.0505956	0.0309921	4.51064	0.00496109	0.00153689	0.0139767	0.011832	0.00927409	0.0583584	0.174813	0.288386	0.00265159	0.0075465	0.0185588	0.00180686	0.0119382	0.027301	0.0509253	0.0525059	0.0198031	0.193788	0.101817
2023	-72.5	267.5	-1.45936	32.9369	28.4876	40.2776	0.357022	0.00820947	0.000563748	0.0246813	7.71313e-07	0.114821	0.0868857	0.327419	0.144523	0.0509441	0.030768	4.47608	0.00456165	0.00152721	0.0139006	0.0118181	0.00922707	0.058384	0.177056	0.288295	0.00265708	0.0075939	0.0185631	0.00181553	0.0119554	0.0273566	0.0510531	0.0515179	0.020129	0.194014	0.102099
2023	-72.5	268.5	-1.45858	33.051	29.2963	37.1707	0.355811	0.00880014	0.000613306	0.0264981	7.92368e-07	0.113057	0.0901922	0.327297	0.144776	0.0510801	0.030979	4.50714	0.00455483	0.00152318	0.0139941	0.0118113	0.00927875	0.0582689	0.174965	0.287994	0.00265159	0.00755641	0.0185685	0.00180686	0.011955	0.0273269	0.0510278	0.0521744	0.0198376	0.193985	0.101827
2023	-72.5	269.5	-1.49326	33.0475	29.377	30.4901	0.357485	0.0087698	0.000616434	0.0270481	1.5048e-06	0.113061	0.0966999	0.317235	0.142127	0.0514873	0.0314903	4.52116	0.00498392	0.0015438	0.0139833	0.0118365	0.00927592	0.0582364	0.174741	0.288156	0.00266555	0.00762181	0.0185685	0.00181124	0.0119565	0.0273364	0.0512229	0.0521453	0.0198031	0.193802	0.101902
2023	-72.5	270.5	-1.39536	33.0981	29.8292	32.2288	0.354878	0.00915061	0.000644217	0.0277563	6.28616e-07	0.111909	0.0918062	0.316321	0.143841	0.0491917	0.0316087	4.6348	0.00452317	0.00149949	0.0139536	0.0114102	0.00928581	0.0585271	0.174741	0.287893	0.00264812	0.00762865	0.0184171	0.00179457	0.0118089	0.0272997	0.0513398	0.0553305	0.0197477	0.193338	0.10181
2023	-72.5	271.5	-1.35708	33.0441	30.2174	37.8531	0.352208	0.00972599	0.000686054	0.028836	4.33395e-07	0.110383	0.0568629	0.325661	0.146656	0.0481976	0.0309864	4.64901	0.00443294	0.0014873	0.0122149	0.0110728	0.009296	0.0546196	0.174837	0.301222	0.00246072	0.007213	0.0158195	0.00162883	0.00937298	0.0239133	0.0501897	0.0562817	0.0194506	0.17683	0.100972
2023	-72.5	272.5	-1.39448	33.0358	30.2026	32.8717	0.352667	0.00966953	0.00068614	0.0291708	7.35644e-07	0.110151	0.0953296	0.318065	0.14312	0.051707	0.0314911	4.50734	0.00456814	0.00153206	0.0139883	0.0118182	0.00928334	0.0586092	0.174741	0.287831	0.00266555	0.00762181	0.0185791	0.00181124	0.0119565	0.0273715	0.0510917	0.0529276	0.0198031	0.193877	0.101911
2023	-72.5	273.5	-1.28217	33.1605	31.1752	31.2627	0.349945	0.0105249	0.000748955	0.030665	5.46849e-07	0.108244	0.0749272	0.317421	0.143008	0.0489924	0.0317933	4.64316	0.00443525	0.00149752	0.0133897	0.0113477	0.00928581	0.0580995	0.17529	0.294649	0.00256301	0.0076069	0.017723	0.00173166	0.0111537	0.0260393	0.0501808	0.0568094	0.0195816	0.189681	0.101143
2023	-72.5	274.5	-1.1957	33.1762	32.4061	32.5796	0.344859	0.0119036	0.00084984	0.0331516	3.49572e-07	0.105093	0.0690475	0.317794	0.14804	0.0475639	0.0294714	4.65055	0.00386759	0.00148637	0.0119638	0.00637394	0.00925807	0.0540231	0.179077	0.308754	0.0022992	0.0071865	0.0150232	0.00161143	0.00855508	0.0231394	0.0457531	0.0582226	0.0172351	0.173033	0.0976931
2023	-72.5	275.5	-1.11901	33.2005	33.0084	33.1842	0.342918	0.0124775	0.000892061	0.0343598	3.134e-07	0.103927	0.0640646	0.317794	0.149078	0.0474407	0.0290085	4.67393	0.00380812	0.00145627	0.0118687	0.00609943	0.00924752	0.0537277	0.179492	0.308754	0.00228756	0.00707272	0.0149793	0.00160407	0.00855474	0.0230322	0.0446804	0.0593646	0.0170086	0.172394	0.0974538
2023	-72.5	276.5	-1.0835	33.1873	33.1746	31.4493	0.342203	0.0126678	0.000906004	0.0348063	3.08463e-07	0.103537	0.0644033	0.317325	0.150382	0.0474137	0.0290461	4.67386	0.00368625	0.00141365	0.0118106	0.00610236	0.00924752	0.0535505	0.179872	0.311231	0.00222365	0.00711799	0.0147693	0.00159502	0.00813835	0.022903	0.0446537	0.059247	0.0167831	0.171831	0.0970571
2023	-72.5	277.5	-1.08038	33.1116	32.9639	27.7931	0.342826	0.0125848	0.000900325	0.0346509	3.07134e-07	0.10348	0.0645659	0.317325	0.150654	0.0474635	0.0289523	4.65005	0.00368267	0.00140453	0.0117989	0.00610201	0.00924737	0.0525171	0.179671	0.3119	0.00222221	0.00701279	0.0147881	0.0015919	0.00807881	0.0228378	0.044648	0.0590585	0.0167738	0.171961	0.0970484
2023	-72.5	278.5	-1.08721	32.9613	32.1678	23.5855	0.34527	0.0119887	0.000856967	0.0335014	3.00968e-07	0.104412	0.0642184	0.312229	0.150211	0.0470506	0.0287235	4.63323	0.00369043	0.0014074	0.0119953	0.00610733	0.00926798	0.0526561	0.17902	0.312006	0.00221597	0.007117	0.0147795	0.0015939	0.00807881	0.0229305	0.0445915	0.0581509	0.0168271	0.172094	0.0971631
2023	-72.5	279.5	-1.1099	32.7443	30.6078	22.0027	0.349089	0.0106568	0.000761186	0.0312847	3.29861e-07	0.107285	0.0643639	0.312206	0.148956	0.0471236	0.0287014	4.63026	0.00385651	0.00146276	0.0121318	0.00620819	0.00927815	0.0530408	0.174952	0.309681	0.00228736	0.00712188	0.0150451	0.00159656	0.00849092	0.0230794	0.0446853	0.0585567	0.0172038	0.173168	0.0976167
2023	-72.5	280.5	-1.13399	32.5261	28.6164	21.2119	0.353351	0.00872736	0.000625268	0.028361	4.54735e-07	0.112035	0.0686786	0.31142	0.142874	0.0485294	0.0312257	4.59927	0.00451796	0.001516	0.012359	0.0112978	0.00927345	0.053304	0.174217	0.301232	0.00251083	0.0071656	0.016014	0.00163317	0.009443	0.0240856	0.0506362	0.0571322	0.0195399	0.177382	0.100972
2023	-72.5	281.5	-1.46202	31.8859	25.8557	8.68016	0.355043	0.00839786	0.00060621	0.0288732	1.24931e-06	0.116519	0.0997487	0.311215	0.142183	0.0520408	0.0316064	4.47341	0.00508124	0.00156569	0.0140946	0.0119316	0.00925876	0.0571668	0.174171	0.289231	0.00264752	0.00756692	0.0185646	0.00181017	0.0118938	0.0273328	0.0699509	0.0518972	0.0198169	0.193727	0.101958
2023	-72.5	282.5	-1.48886	31.6033	24.1789	7.63014	0.356672	0.00748662	0.000550121	0.0284959	9.84931e-07	0.121255	0.0999712	0.306633	0.142281	0.0519242	0.0315756	4.47099	0.0050773	0.00156501	0.0140946	0.0119349	0.00925665	0.0570646	0.174171	0.289575	0.00264752	0.0075698	0.0185549	0.00181017	0.0118755	0.027335	0.0735565	0.0519623	0.0198169	0.193587	0.101958
2023	-72.5	283.5	-1.569	31.1363	22.2249	7.16006	0.359246	0.00675275	0.000510905	0.0286453	3.3129e-06	0.127365	0.100298	0.304812	0.142463	0.0519362	0.0316903	4.48128	0.00507922	0.00157064	0.0140946	0.0119408	0.00925608	0.0567336	0.173509	0.290302	0.00264756	0.00747161	0.0185785	0.00180855	0.0118755	0.0273264	0.0736444	0.0518393	0.0198278	0.193442	0.10191
2023	-72.5	284.5	-1.56423	31.063	22.2648	8.06431	0.354025	0.00734704	0.00057105	0.0315597	2.41068e-06	0.128372	0.100115	0.306833	0.142275	0.0519313	0.0316903	4.47752	0.00507948	0.00156321	0.0140946	0.011942	0.00922876	0.0566833	0.173794	0.290288	0.00264756	0.00747751	0.0185549	0.00181017	0.0118755	0.0273117	0.0739275	0.0518393	0.0198278	0.193415	0.10191
2023	-72.5	285.5	-1.56282	30.815	22.3993	6.65267	0.352557	0.00813118	0.000642627	0.0343111	1.1222e-05	0.130262	0.0994792	0.308286	0.142293	0.0519033	0.0317445	4.47759	0.0050795	0.00156205	0.0140946	0.0119316	0.00923086	0.0567299	0.174457	0.289446	0.00265305	0.00748743	0.0185752	0.00181017	0.0118938	0.0273095	0.0736444	0.0519083	0.0198284	0.193612	0.101872
2023	-72.5	286.5	-1.50113	30.5717	23.6696	5.44117	0.338001	0.0100249	0.000810945	0.0402728	1.20784e-05	0.127653	0.0994134	0.308265	0.141916	0.0515123	0.031694	4.48172	0.00507008	0.00156356	0.0140946	0.0119261	0.00923086	0.0568192	0.175256	0.289482	0.00264752	0.00749271	0.0185752	0.00181017	0.0118938	0.027355	0.0736444	0.0519378	0.0198284	0.193612	0.101919
2023	-72.5	287.5	-1.56294	29.963	25.4131	3.95428	0.317888	0.0126923	0.00104624	0.0480134	2.44384e-05	0.12291	0.0997961	0.314276	0.142527	0.0502866	0.0315211	4.47819	0.00506515	0.00155937	0.0140188	0.0118528	0.0091901	0.0563628	0.180539	0.289966	0.00264462	0.00741323	0.018574	0.00179986	0.0118938	0.0272231	0.0736444	0.0528349	0.0197826	0.19346	0.101825
2023	-72.5	299.5	-1.77501	33.968	26.1714	41.6873	0.375774	0.014462	0.000969577	0.0422969	1.42585e-06	0.130872	0.0851997	0.336882	0.145171	0.0499857	0.0315534	4.536	0.00485641	0.00150749	0.0137892	0.0101766	0.00878018	0.0553069	0.191293	0.289886	0.00265735	0.00697583	0.0184964	0.00180207	0.0119532	0.0271573	0.0497949	0.052435	0.0199674	0.193711	0.101463
2023	-72.5	300.5	-1.79922	34.008	27.9094	93.4914	0.367384	0.0161686	0.00109707	0.0458346	1.08683e-06	0.125244	0.0854137	0.336294	0.14494	0.0671757	0.0330504	4.56065	0.00619764	0.00255438	0.0139659	0.0101781	0.00939249	0.0543134	0.192543	0.281284	0.00275282	0.00685467	0.0190433	0.00183589	0.0120838	0.0273483	0.0521055	0.052299	0.0224951	0.196783	0.102503
2023	-72.5	301.5	-1.7943	34.0252	29.9408	104.582	0.3548	0.018202	0.00125061	0.0507059	7.40056e-07	0.117935	0.0852893	0.337546	0.143562	0.0672577	0.0332108	4.51405	0.00584135	0.00254146	0.0139864	0.0101463	0.00943603	0.055978	0.191646	0.279854	0.00274334	0.00723604	0.019003	0.0018382	0.0120838	0.0273086	0.052119	0.0524092	0.0224951	0.196795	0.102916
2023	-72.5	302.5	-1.76961	34.0463	33.1686	107.703	0.336904	0.0210081	0.00146151	0.0573239	5.59147e-07	0.107367	0.0720551	0.337546	0.144118	0.0678844	0.0337738	4.62721	0.0057873	0.0025269	0.0138468	0.00941954	0.00949409	0.0560814	0.191224	0.281322	0.00267836	0.00726465	0.0186009	0.00181053	0.0118542	0.0267843	0.0514055	0.0548336	0.0224199	0.195649	0.102604
2023	-72.5	303.5	-1.73646	33.997	34.4242	66.2586	0.330602	0.0219903	0.00152996	0.0593619	4.29851e-07	0.103288	0.0562329	0.334327	0.144798	0.0673147	0.0328118	4.62097	0.00581121	0.00254209	0.0123615	0.00931573	0.00940017	0.0529824	0.192044	0.294381	0.00256131	0.00692519	0.0162762	0.00166299	0.00966552	0.0238467	0.0510784	0.0566496	0.0221753	0.179947	0.101715
2023	-72.5	304.5	-1.70912	33.9397	34.6988	50.0027	0.330126	0.0221564	0.00153882	0.0592818	3.52594e-07	0.102236	0.0568345	0.331104	0.150453	0.0665881	0.0282642	4.64628	0.00513039	0.0025284	0.0121264	0.00791459	0.00891573	0.0527099	0.192964	0.303244	0.00236629	0.00693766	0.0150929	0.00163945	0.00881011	0.0230738	0.0476316	0.0566835	0.0200822	0.176046	0.0979815
2023	-72.5	305.5	-1.70106	33.9239	34.6382	74.0145	0.331377	0.0220138	0.00152747	0.0586085	3.27782e-07	0.102484	0.0515088	0.331104	0.151127	0.0671017	0.0276188	4.66878	0.00516725	0.00250542	0.012137	0.00593369	0.00892292	0.0532705	0.192964	0.303244	0.00236572	0.00705342	0.0150797	0.00163188	0.00881011	0.0230631	0.0459215	0.0573545	0.0199974	0.175985	0.0979961
2023	-72.5	306.5	-1.70315	33.9245	34.3261	84.7711	0.334007	0.0217146	0.00150472	0.0576226	3.13377e-07	0.103479	0.0512585	0.331104	0.151441	0.0670877	0.0276188	4.66878	0.00514635	0.00249723	0.0120926	0.00588248	0.00892292	0.0531448	0.192964	0.303244	0.00235553	0.00705342	0.0150491	0.00163192	0.00881011	0.0230631	0.045841	0.0573545	0.0199487	0.175546	0.0979012
2023	-72.5	307.5	-1.69718	33.9252	34.1714	85.9525	0.335488	0.0216242	0.00149761	0.0571745	2.96292e-07	0.103841	0.0508594	0.331104	0.153068	0.0670877	0.027595	4.66878	0.0050994	0.00247719	0.0120508	0.00584376	0.00892292	0.0530672	0.192964	0.3055	0.00227619	0.00703976	0.0148211	0.00162703	0.00841504	0.0229503	0.0458033	0.0573455	0.0196992	0.174987	0.0973765
2023	-72.5	308.5	-1.67863	33.9361	34.3867	85.8607	0.3348	0.0218043	0.00151057	0.057387	2.87735e-07	0.103275	0.050874	0.331104	0.153068	0.0670877	0.0276071	4.67048	0.00509644	0.00247719	0.0120508	0.00583772	0.00892292	0.0525307	0.192964	0.3055	0.00227619	0.00693703	0.0147455	0.00162703	0.00841504	0.0229503	0.0456566	0.0574162	0.0196346	0.174597	0.0973328
2023	-72.5	309.5	-1.6594	33.9637	34.6943	90.4996	0.332981	0.0219927	0.00152612	0.0580095	3.15465e-07	0.102731	0.0512837	0.331104	0.15147	0.0670877	0.0283542	4.67048	0.0051487	0.00249723	0.0120926	0.00593093	0.00892654	0.0524437	0.192964	0.303244	0.00235553	0.00693057	0.0151157	0.00163192	0.00881011	0.0230631	0.0455396	0.0577212	0.0199487	0.175546	0.0978107
2023	-72.5	310.5	-1.65048	33.9869	34.831	104.163	0.33189	0.0219923	0.00152906	0.0583938	3.56082e-07	0.102747	0.0570802	0.331609	0.150521	0.0671374	0.0292454	4.64189	0.0051964	0.00253929	0.0121555	0.00895334	0.00892552	0.0525389	0.193101	0.302797	0.00236629	0.00689375	0.0151831	0.00163945	0.00905517	0.0230901	0.0470489	0.0568025	0.0201162	0.176448	0.0983097
2023	-72.5	311.5	-1.6492	33.9954	34.7092	101.359	0.333132	0.0218916	0.0015209	0.0580834	3.41976e-07	0.103089	0.056631	0.331609	0.150671	0.0671017	0.0308319	4.64942	0.00519166	0.00253003	0.0122179	0.00604421	0.00940737	0.0526308	0.192345	0.302483	0.00239205	0.00689455	0.0154143	0.00164917	0.00892345	0.0231922	0.0457978	0.0573333	0.0201227	0.176309	0.0982358
2023	-72.5	312.5	-1.6338	33.9747	34.3981	86.7185	0.336298	0.0216742	0.00150037	0.0569906	2.74796e-07	0.103537	0.049276	0.331609	0.156447	0.0670715	0.0285935	4.68328	0.00479133	0.00246238	0.0120496	0.0058079	0.00892377	0.0523214	0.193101	0.307072	0.00220309	0.00689206	0.0146853	0.00162703	0.00833381	0.022953	0.044721	0.0576121	0.0186538	0.174168	0.0960649
2023	-72.5	313.5	-1.61005	33.9559	34.3633	92.8139	0.337913	0.0216032	0.0014933	0.0564457	2.34138e-07	0.103412	0.0477014	0.331104	0.1571	0.0676563	0.0275449	4.6937	0.00477344	0.00244356	0.0120496	0.00580847	0.00891366	0.052541	0.192964	0.307663	0.00219886	0.00689945	0.0146853	0.00160838	0.00833381	0.0229367	0.044478	0.057493	0.0186538	0.174034	0.0958842
2023	-72.5	314.5	-1.60985	33.954	34.3346	102.934	0.338551	0.0215335	0.00148899	0.0563661	2.27639e-07	0.103412	0.0467067	0.331104	0.1571	0.0676563	0.0275449	4.69665	0.00476791	0.00243757	0.0120329	0.00580847	0.00891366	0.0525274	0.192964	0.307663	0.00217837	0.0068777	0.014651	0.00160444	0.00833381	0.0228275	0.0442454	0.056881	0.0186058	0.173712	0.0958842
2023	-72.5	315.5	-1.61086	33.9499	34.2344	103.097	0.339102	0.021399	0.00147973	0.0562193	2.27964e-07	0.103669	0.0467067	0.331104	0.1571	0.0676563	0.0274854	4.69665	0.00476791	0.00243757	0.0120329	0.00580847	0.00891004	0.0525274	0.192964	0.307663	0.00217837	0.0068777	0.014615	0.00160444	0.00833381	0.0228275	0.0442454	0.0567808	0.0186058	0.173712	0.0958842
2023	-72.5	316.5	-1.60041	33.9494	34.2042	101.314	0.339392	0.0213054	0.00147317	0.0561522	2.27137e-07	0.103845	0.0467067	0.331104	0.1571	0.0676563	0.0274854	4.69665	0.00476791	0.00243757	0.0120329	0.00580847	0.00891004	0.0524723	0.192964	0.307941	0.00215758	0.00688263	0.0145972	0.00158607	0.00833381	0.0227223	0.0442454	0.0558574	0.0186058	0.172926	0.0958842
2023	-72.5	317.5	-1.57769	33.9581	34.2923	98.0797	0.339276	0.0213055	0.00147329	0.0562544	2.27447e-07	0.103788	0.0467067	0.331104	0.1571	0.0676563	0.0275449	4.69665	0.00476791	0.00243757	0.0120329	0.00580847	0.00891366	0.0524723	0.192964	0.307941	0.00215758	0.00688263	0.0146332	0.00158607	0.00833381	0.0227223	0.0442454	0.0559576	0.0186058	0.172926	0.0958842
2023	-72.5	318.5	-1.55034	33.9733	34.4203	94.8905	0.339113	0.0213696	0.0014778	0.0564363	2.28353e-07	0.103609	0.0467797	0.331609	0.156728	0.0676563	0.0281209	4.69665	0.00476791	0.00243757	0.0120329	0.00580847	0.00890764	0.0524827	0.193101	0.307663	0.00217837	0.00685437	0.014651	0.00160444	0.00833381	0.0228275	0.0439109	0.056881	0.0186058	0.173712	0.0959224
2023	-72.5	319.5	-1.51498	33.9901	34.5502	90.9829	0.338984	0.0214678	0.00148449	0.0566619	2.28221e-07	0.103446	0.0467929	0.331609	0.156555	0.0676563	0.0284359	4.69744	0.00476791	0.00243757	0.0120329	0.00580517	0.00891893	0.0524827	0.193101	0.307663	0.00217837	0.00684128	0.014651	0.00160444	0.00833381	0.0228438	0.0439109	0.056881	0.0186058	0.173712	0.0959224
2023	-72.5	320.5	-1.47973	34.0091	34.7162	89.1802	0.338805	0.021629	0.00149589	0.0570648	2.27754e-07	0.103212	0.0467377	0.332652	0.156478	0.067796	0.0305366	4.70046	0.00478079	0.00243921	0.0121274	0.00583106	0.00941818	0.0526123	0.192409	0.306366	0.00220362	0.00684379	0.0149486	0.00161416	0.00844715	0.0229804	0.0440239	0.056881	0.018704	0.17434	0.0962714
2023	-72.5	321.5	-1.44726	34.0264	34.9153	86.6179	0.338417	0.0218337	0.00151053	0.057577	2.23974e-07	0.102885	0.0467676	0.334107	0.155143	0.067796	0.0308586	4.70046	0.00478333	0.00243921	0.012148	0.00582854	0.00946407	0.0525573	0.191758	0.3057	0.00216245	0.00684575	0.0149668	0.00158789	0.00841345	0.0227399	0.0440274	0.0541544	0.0186544	0.173304	0.0965229
2023	-72.5	322.5	-1.41227	34.036	35.0542	84.28	0.338041	0.0219522	0.00151901	0.0578907	2.21982e-07	0.102724	0.0442146	0.334107	0.157486	0.0677428	0.0308086	4.70046	0.0047288	0.00241835	0.012148	0.00582018	0.00949242	0.0521881	0.191758	0.306409	0.0021502	0.0068199	0.0149285	0.00158565	0.00840016	0.0224279	0.0439113	0.0541544	0.0185914	0.171348	0.0964674
2023	-72.5	323.5	-1.38133	34.0393	35.0974	84.3828	0.338052	0.0219529	0.00151902	0.0578801	2.2735e-07	0.102789	0.0467719	0.334107	0.155114	0.067796	0.0310061	4.70046	0.00478463	0.00243921	0.012148	0.00583106	0.00949242	0.0525573	0.191758	0.3057	0.00218283	0.00684575	0.0149668	0.0015958	0.00844715	0.0228752	0.0440274	0.0559576	0.018704	0.173613	0.0965229
2023	-72.5	324.5	-1.35104	34.0412	35.0916	85.1887	0.338354	0.0219054	0.00151573	0.0577434	2.34027e-07	0.10299	0.0477665	0.334107	0.155114	0.067796	0.0310061	4.6975	0.00479016	0.00244519	0.0121648	0.00583106	0.00949242	0.052626	0.191758	0.305421	0.00222411	0.00686006	0.015019	0.00161811	0.00844715	0.0230896	0.0443171	0.057493	0.0187519	0.174721	0.0965094
2023	-72.5	325.5	-1.31862	34.0444	35.1166	87.2215	0.338456	0.0219022	0.00151567	0.0577441	2.37716e-07	0.103112	0.0477644	0.334107	0.155114	0.0676004	0.0310061	4.70334	0.00479016	0.0024536	0.0121648	0.00583106	0.00948983	0.0525472	0.191758	0.305421	0.00222411	0.00688258	0.015019	0.00162957	0.00844715	0.0230896	0.0442991	0.0577512	0.0187519	0.174855	0.0965094
2023	-72.5	326.5	-1.28084	34.0479	35.1987	89.2783	0.338114	0.0219643	0.00151999	0.0579276	2.37178e-07	0.103112	0.0477682	0.334107	0.155114	0.0676004	0.0310397	4.70334	0.00479016	0.0024536	0.0121648	0.00583106	0.00948983	0.0525472	0.191758	0.305421	0.00222411	0.00688258	0.0150316	0.00162957	0.00844715	0.0230896	0.0442991	0.0577512	0.0187519	0.174855	0.0965094
2023	-72.5	327.5	-1.24048	34.0535	35.3187	88.7111	0.337429	0.0220662	0.00152692	0.0582169	2.32235e-07	0.103061	0.0477778	0.334107	0.155114	0.067548	0.0310684	4.6975	0.00478899	0.00244519	0.0121691	0.00583106	0.00948983	0.0526948	0.191758	0.305421	0.00221853	0.00686026	0.0150316	0.00162138	0.00844715	0.0230576	0.0442991	0.0573371	0.018704	0.174506	0.0965229
2023	-72.5	328.5	-1.20426	34.0573	35.3946	87.9704	0.336967	0.022127	0.00153096	0.0583987	2.31907e-07	0.103114	0.0477778	0.334107	0.155114	0.067548	0.0312298	4.69922	0.00478661	0.00244519	0.0121691	0.00583106	0.00948983	0.0526948	0.191758	0.305421	0.00221853	0.00685793	0.0150316	0.00162138	0.00844715	0.0230576	0.0444145	0.0573371	0.018704	0.174506	0.0965229
2023	-72.5	329.5	-1.1707	34.0584	35.4143	87.6541	0.336901	0.0221231	0.00153083	0.0583884	2.35663e-07	0.103268	0.047785	0.332599	0.155114	0.067548	0.0312298	4.70505	0.00478661	0.00244519	0.0121691	0.00583106	0.00948983	0.0528071	0.191758	0.305421	0.00222411	0.00688025	0.0150316	0.00163425	0.00844715	0.0230896	0.0444145	0.0577512	0.0187519	0.174855	0.0965094
2023	-72.5	330.5	-1.13339	34.0563	35.3852	88.4568	0.33721	0.0220558	0.0015263	0.0581717	2.43314e-07	0.10353	0.0490492	0.334107	0.155114	0.067548	0.0312298	4.70505	0.00479591	0.0024536	0.0121691	0.00583106	0.00948983	0.0526297	0.191758	0.305421	0.00222411	0.00688025	0.0150316	0.00163284	0.00844715	0.0230896	0.0449204	0.0577512	0.0187519	0.174855	0.0965094
2023	-72.5	331.5	-1.09041	34.0507	35.321	88.5461	0.337679	0.0219264	0.00151739	0.0577913	2.57678e-07	0.103872	0.0490396	0.334107	0.155355	0.0676004	0.0311888	4.69891	0.00479648	0.00246401	0.0121648	0.00583106	0.00948983	0.0525472	0.191758	0.305421	0.00222411	0.00689052	0.0150316	0.00163249	0.00844715	0.0230896	0.0448738	0.0577512	0.0187519	0.174855	0.0965094
2023	-72.5	332.5	-1.05015	34.041	35.2323	87.0683	0.337893	0.0217494	0.00150494	0.0573208	2.7647e-07	0.104223	0.0498912	0.334107	0.154506	0.0672111	0.0311923	4.68669	0.0048175	0.00246401	0.0121648	0.00584336	0.0095053	0.052451	0.191589	0.304831	0.00222835	0.006876	0.015045	0.00163676	0.00844715	0.0230896	0.0448615	0.0576121	0.0187519	0.175356	0.0967529
2023	-72.5	333.5	-1.00763	34.0281	35.0883	84.8712	0.33801	0.021502	0.00148721	0.0567381	2.97752e-07	0.104728	0.0510887	0.334107	0.151158	0.0672274	0.0310701	4.67389	0.0051195	0.00248467	0.0121834	0.00587684	0.00947695	0.052451	0.191589	0.303259	0.0023123	0.00688427	0.0151907	0.00163676	0.00852838	0.0231032	0.0456423	0.0577122	0.0197974	0.175674	0.0979885
2023	-72.5	334.5	-0.97055	34.0143	34.8913	80.726	0.338279	0.0212078	0.00146631	0.056118	3.19279e-07	0.105373	0.0513641	0.334107	0.150686	0.0672413	0.0307772	4.67389	0.00516412	0.00249886	0.0122322	0.00595628	0.00943106	0.0525684	0.192409	0.301947	0.00238078	0.00689415	0.0154132	0.00164165	0.00892345	0.023216	0.0456765	0.0577212	0.0200469	0.176174	0.0982567
2023	-72.5	335.5	-0.938387	33.9985	34.6685	75.3026	0.338822	0.0209054	0.0014444	0.055482	3.38778e-07	0.106116	0.056631	0.331609	0.150671	0.0671017	0.0306934	4.64942	0.00519166	0.00250705	0.0122179	0.00604421	0.00940737	0.0526348	0.192409	0.302483	0.00239205	0.00689415	0.0154143	0.00164693	0.00892345	0.0231922	0.0456598	0.0575322	0.0201227	0.176309	0.0982068
2023	-72.5	336.5	-0.911183	33.9773	34.4216	69.9697	0.339445	0.0205999	0.00142196	0.0548352	3.59046e-07	0.106899	0.0570719	0.331609	0.150584	0.0671806	0.0305058	4.64379	0.0051964	0.00253929	0.0121555	0.00916144	0.00892377	0.0525624	0.193101	0.302797	0.00236629	0.00689243	0.0151831	0.00163945	0.00905517	0.0230901	0.0471485	0.0567324	0.0201162	0.176462	0.0983097
2023	-72.5	337.5	-0.899678	33.9513	34.0832	69.4621	0.34033	0.0202367	0.00139526	0.0540944	3.79672e-07	0.107878	0.0570691	0.331104	0.150629	0.0671806	0.0298336	4.64379	0.005211	0.00253929	0.0121555	0.00914756	0.00892654	0.0527156	0.192964	0.302797	0.0023777	0.00693056	0.0151831	0.00164343	0.00905517	0.0231318	0.0474724	0.0566496	0.0201162	0.176545	0.098277
2023	-72.5	338.5	-0.898204	33.9192	33.6604	70.0563	0.341432	0.0198058	0.00136322	0.0532247	4.06449e-07	0.109064	0.0565628	0.333821	0.144783	0.06667	0.0299494	4.64053	0.00578255	0.00253931	0.0122465	0.00931771	0.00891199	0.0536107	0.192964	0.295141	0.00252324	0.00706518	0.0159245	0.00165288	0.00955218	0.0235802	0.0499386	0.0562829	0.0220061	0.179098	0.101391
2023	-72.5	339.5	-0.875995	33.8843	33.2635	79.0729	0.342478	0.0193927	0.00133274	0.052426	4.40723e-07	0.110241	0.0547473	0.333821	0.144757	0.0667686	0.0303355	4.62416	0.00579541	0.00254046	0.0122765	0.00934258	0.00891199	0.0538646	0.192964	0.295141	0.0025392	0.00716004	0.0159245	0.00165326	0.00955218	0.0237713	0.0515141	0.0562829	0.0220701	0.179638	0.101504
2023	-72.5	340.5	-0.832927	33.8659	33.0886	92.6645	0.342919	0.0191929	0.00131911	0.0521294	4.72862e-07	0.110819	0.0551371	0.335099	0.143675	0.0666369	0.0304403	4.62037	0.00575277	0.00252989	0.0123958	0.00936698	0.00891199	0.0549926	0.192776	0.293017	0.00256881	0.00720722	0.0175615	0.00171134	0.0107764	0.0252148	0.0514347	0.0561788	0.0222731	0.184804	0.101649
2023	-72.5	341.5	-0.864467	33.8797	33.2026	86.26	0.342626	0.0193435	0.00133152	0.0525021	4.79651e-07	0.110263	0.0559856	0.335099	0.143675	0.0666369	0.0304593	4.62037	0.00575277	0.00252526	0.0125667	0.00936698	0.00891199	0.0551862	0.192776	0.293017	0.00257153	0.00723187	0.0175615	0.00171134	0.0107764	0.0252782	0.0514231	0.0561788	0.0222731	0.185573	0.101649
2023	-72.5	342.5	-0.892854	33.8975	33.0373	84.5525	0.343194	0.0191806	0.00132078	0.0523265	5.52575e-07	0.110675	0.0719886	0.334543	0.144726	0.0666498	0.0305647	4.62123	0.00577047	0.00252526	0.0137196	0.00943992	0.00891199	0.0569255	0.192964	0.28348	0.00265311	0.00746432	0.0181774	0.0017914	0.0116929	0.0266256	0.0514251	0.0548692	0.0223218	0.194962	0.102069
2023	-72.5	343.5	-0.848693	33.8478	32.7233	105.697	0.343537	0.0187934	0.00129115	0.0514114	5.40388e-07	0.111518	0.0632067	0.334543	0.144098	0.0663034	0.0305793	4.62542	0.00573689	0.00252526	0.0133231	0.00941313	0.00891199	0.0567305	0.192776	0.288223	0.00261153	0.0074402	0.0177167	0.00175069	0.0111597	0.0259011	0.0512259	0.0557105	0.0222731	0.191918	0.101772
2023	-72.5	344.5	-0.837611	33.7855	31.7749	100.541	0.346576	0.0177787	0.00121612	0.0494495	6.59801e-07	0.114494	0.0884278	0.333548	0.144857	0.0660627	0.0303681	4.61766	0.00579572	0.00252777	0.0138882	0.0100393	0.00891475	0.0566678	0.193199	0.282206	0.00270018	0.00739106	0.018405	0.00181189	0.011775	0.0271266	0.0527499	0.0545193	0.0223827	0.195593	0.102319
2023	-72.5	345.5	-0.884716	33.7297	31.2576	94.6999	0.347697	0.0173584	0.00118523	0.0486183	7.69354e-07	0.1156	0.0852542	0.333548	0.14447	0.0673318	0.0302382	4.52413	0.00591732	0.00253982	0.0139204	0.0105632	0.00891215	0.0565391	0.193199	0.282128	0.00271809	0.00727531	0.0185716	0.00182308	0.0119226	0.0271832	0.0526544	0.0522413	0.0224381	0.196025	0.102335
2023	-72.5	346.5	-0.766618	33.7072	30.5615	91.1542	0.350525	0.0165737	0.00112696	0.0471941	7.66161e-07	0.118303	0.0852764	0.333548	0.14364	0.0672498	0.0303441	4.52609	0.00591732	0.00254444	0.0139088	0.0105754	0.00890346	0.0557792	0.192791	0.282128	0.00272757	0.00718854	0.018625	0.00182308	0.0119226	0.0271975	0.0527274	0.0523117	0.0224381	0.196155	0.102264
2023	-71.5	168.5	-1.60321	34.1491	33.8582	197.334	0.328951	0.0209348	0.00144442	0.0553968	6.46145e-07	0.11002	0.0982003	0.344536	0.139231	0.066869	0.0355627	4.59734	0.00595464	0.00255176	0.0147687	0.00998859	0.00986111	0.0575689	0.183016	0.197044	0.00347785	0.00725114	0.0239861	0.00213719	0.013236	0.0317254	0.0556649	0.0541379	0.0258722	0.237155	0.111148
2023	-71.5	169.5	-1.47561	34.2537	35.636	79.7363	0.327136	0.0224446	0.00155667	0.0574144	4.48527e-07	0.10461	0.103058	0.349024	0.131285	0.0670711	0.0352956	4.6163	0.00690604	0.00275605	0.0136436	0.00954827	0.0104103	0.0550009	0.182946	0.185515	0.00374274	0.00686934	0.0231465	0.00218022	0.0113809	0.0301269	0.0571933	0.0564229	0.0290873	0.224443	0.121617
2023	-71.5	170.5	-1.55368	34.2798	37.7221	50.7983	0.321879	0.0242185	0.00169335	0.0605921	1.16363e-06	0.0979119	0.0972835	0.352728	0.127466	0.0738141	0.0315755	4.72169	0.00705791	0.0027724	0.0159945	0.0101824	0.0106326	0.0588139	0.169487	0.147967	0.00393371	0.00721204	0.0289349	0.00255749	0.0148972	0.0355867	0.0574477	0.0529297	0.0295803	0.254741	0.125242
2023	-71.5	171.5	-1.47295	34.2626	38.6909	59.8284	0.316449	0.0249379	0.00174116	0.0614666	3.76488e-07	0.0953782	0.0763211	0.353134	0.137232	0.0721379	0.0302056	4.84193	0.0063385	0.00276635	0.0148682	0.0093525	0.0107571	0.0553092	0.170483	0.174883	0.0036298	0.00674892	0.0248802	0.00233094	0.0126083	0.0323746	0.0552511	0.0578666	0.0272009	0.232402	0.121365
2023	-71.5	172.5	-1.34006	34.2192	38.7654	97.0554	0.320627	0.0249516	0.00173636	0.0602602	2.40112e-07	0.0954734	0.0530963	0.352179	0.150057	0.0731089	0.0280051	4.90061	0.00593293	0.00270201	0.0146137	0.00803403	0.0107387	0.0551866	0.170875	0.190564	0.003394	0.0068547	0.0236947	0.00228816	0.0115956	0.0318668	0.0530753	0.0587864	0.0254058	0.228344	0.117917
2023	-71.5	173.5	-1.32124	34.2327	38.8099	112.107	0.320648	0.0249474	0.00173684	0.0603922	2.48149e-07	0.0956202	0.0646648	0.352179	0.149608	0.0731089	0.0281778	4.89618	0.0059393	0.00270342	0.014735	0.0080452	0.0107366	0.0556154	0.170875	0.190299	0.00341161	0.00687105	0.0238346	0.00230597	0.0116273	0.0319965	0.0532191	0.0585483	0.0254298	0.229203	0.117888
2023	-71.5	174.5	-1.25508	34.2387	39.018	109.818	0.320626	0.0249574	0.00173861	0.0600451	2.40851e-07	0.0954363	0.0648974	0.352179	0.149608	0.0731089	0.0280568	4.87938	0.00592801	0.00269577	0.0148413	0.0080452	0.0106719	0.0554932	0.170753	0.189979	0.00340963	0.00685378	0.0238615	0.00230496	0.0116552	0.0319628	0.0529811	0.0581616	0.0253547	0.229179	0.11807
2023	-71.5	175.5	-1.18743	34.2516	39.3882	105.696	0.318242	0.0251854	0.00175507	0.0605017	2.50891e-07	0.094912	0.0654908	0.352179	0.1495	0.0731089	0.0282503	4.81022	0.00593754	0.00270074	0.0148413	0.00804586	0.0106711	0.0554862	0.170753	0.189309	0.00341933	0.00685167	0.0241261	0.00230964	0.0116275	0.0320868	0.053065	0.0574627	0.0253954	0.229918	0.11834
2023	-71.5	176.5	-1.11449	34.2583	39.7003	89.8112	0.315117	0.0253388	0.0017657	0.0608365	2.62148e-07	0.0945008	0.0675485	0.352179	0.148114	0.073052	0.0283717	4.81806	0.00594304	0.00270017	0.0148718	0.008012	0.0106716	0.0548032	0.172179	0.188426	0.00338892	0.00677317	0.024422	0.00231984	0.0117397	0.0319854	0.0529553	0.0573833	0.0254973	0.230636	0.118474
2023	-71.5	177.5	-1.11284	34.2472	39.4065	91.5271	0.318713	0.0249935	0.00174242	0.0597131	2.59528e-07	0.0950446	0.0656915	0.352179	0.149304	0.073079	0.0283008	4.81302	0.00593675	0.00270074	0.0148413	0.00804586	0.0106711	0.0554144	0.170668	0.188278	0.00341773	0.00685961	0.0241261	0.00230921	0.0116275	0.0320611	0.053065	0.0571137	0.0253954	0.22993	0.11836
2023	-71.5	178.5	-1.11144	34.2241	39.2354	90.2003	0.321169	0.0247006	0.00172304	0.0585368	2.59305e-07	0.0952335	0.0537051	0.352179	0.149588	0.0731089	0.0282879	4.83482	0.00594973	0.00271031	0.0147488	0.00804586	0.0106666	0.0550934	0.170753	0.189719	0.00342432	0.00685954	0.0240115	0.00229039	0.0115838	0.0319334	0.0531329	0.0575351	0.0254904	0.228253	0.118355
2023	-71.5	179.5	-1.0997	34.1964	39.1849	84.5215	0.321292	0.024566	0.00171446	0.0579249	2.68557e-07	0.0951781	0.0453816	0.352179	0.149792	0.0730354	0.0283356	4.83482	0.00576755	0.0026494	0.014589	0.00802536	0.0105211	0.0548128	0.170753	0.191095	0.0032756	0.00682994	0.0238788	0.00222862	0.0114744	0.0314953	0.0530604	0.0576494	0.0246147	0.226807	0.117888
2023	-71.5	180.5	-1.07144	34.1929	39.3663	77.7764	0.317847	0.0248077	0.00173224	0.0591136	3.14138e-07	0.0948932	0.0475418	0.353134	0.139757	0.0721119	0.0284061	4.76655	0.00611779	0.00267906	0.0146298	0.0080682	0.0105342	0.0547206	0.170191	0.182434	0.00345562	0.00683821	0.0242857	0.00223282	0.0120487	0.031674	0.053883	0.0578588	0.0259476	0.227998	0.120202
2023	-71.5	181.5	-1.02436	34.2197	39.9642	77.4451	0.310628	0.0254843	0.00178196	0.0627353	4.27577e-07	0.0941111	0.0639184	0.361799	0.132148	0.0728516	0.0305444	4.77404	0.00684674	0.00277778	0.0148799	0.00943714	0.0106753	0.0546999	0.17134	0.170369	0.00372911	0.00665226	0.0252474	0.00230871	0.0128577	0.0324401	0.0576698	0.0562156	0.0289254	0.234287	0.123549
2023	-71.5	182.5	-1.01475	34.2315	40.625	122.363	0.304852	0.0258669	0.00181136	0.0642794	4.84159e-07	0.092873	0.0634192	0.362938	0.132109	0.0731879	0.0309593	4.71874	0.00690993	0.00279702	0.0151089	0.00950001	0.0106744	0.0565082	0.171085	0.166002	0.00376336	0.00679637	0.0264541	0.00238449	0.0135992	0.0335038	0.0569488	0.0558905	0.0291499	0.24126	0.1238
2023	-71.5	183.5	-1.10874	34.153	39.6662	62.7202	0.312722	0.0247461	0.00173106	0.0587042	3.37253e-07	0.0937893	0.0458348	0.351461	0.144032	0.0716148	0.0284139	4.76847	0.00544198	0.00256885	0.0146736	0.0081039	0.010488	0.0547176	0.171617	0.189618	0.00327905	0.0067898	0.0235543	0.00222082	0.0118243	0.031297	0.0526098	0.0576104	0.0246431	0.228067	0.115993
2023	-71.5	184.5	-1.21405	34.0632	38.6063	49.229	0.323195	0.0235816	0.00164798	0.053204	1.94185e-07	0.0948345	0.00668332	0.333002	0.167432	0.0741225	0.0242525	4.94291	0.00481117	0.00245313	0.0143066	0.00758137	0.0103663	0.05447	0.176915	0.224032	0.00273282	0.00686093	0.0209114	0.0020772	0.010946	0.0284885	0.047363	0.0550447	0.0210981	0.209492	0.108174
2023	-71.5	185.5	-1.30196	34.008	37.9999	55.0661	0.330733	0.0228521	0.0015977	0.0504393	1.29328e-07	0.0953344	0.00523193	0.332371	0.170738	0.0749416	0.0232234	5.01947	0.00477439	0.00238678	0.0143153	0.00738105	0.0103096	0.0539226	0.177113	0.225954	0.00265963	0.00681304	0.0208258	0.0020626	0.0109329	0.0282039	0.0460453	0.0497108	0.0211418	0.20792	0.107814
2023	-71.5	186.5	-1.3471	33.9718	37.6216	60.2078	0.335181	0.0224697	0.0015724	0.0499145	1.04197e-07	0.0957247	0.00403265	0.322243	0.164794	0.0756444	0.0196889	5.07433	0.00477797	0.00231721	0.0143303	0.0073701	0.00980517	0.0541388	0.17833	0.226953	0.00273082	0.00689922	0.0207102	0.00202719	0.0110669	0.0283388	0.0455162	0.0479066	0.0212399	0.209555	0.107945
2023	-71.5	187.5	-1.36023	33.9789	37.4804	56.7911	0.336621	0.0224736	0.00157306	0.0516091	9.8923e-08	0.0960574	0.00363898	0.326147	0.159319	0.0796344	0.0201762	5.00608	0.00474011	0.00230479	0.0143271	0.00732305	0.00986867	0.0537452	0.179258	0.223214	0.00277915	0.00680822	0.0206721	0.00203835	0.011112	0.028454	0.0453513	0.0475169	0.0214491	0.210311	0.106922
2023	-71.5	188.5	-1.34896	34.0198	37.4438	51.6495	0.336494	0.0226878	0.00158798	0.0548552	9.86921e-08	0.096546	0.00361286	0.328889	0.158763	0.0776979	0.0230025	4.96882	0.00467143	0.00229116	0.0143643	0.00725991	0.0103604	0.0519856	0.178354	0.225824	0.00273118	0.00665697	0.0201938	0.00199352	0.0109773	0.0283407	0.0444923	0.0475169	0.0211626	0.207601	0.105066
2023	-71.5	189.5	-1.33294	34.0727	37.5318	53.5059	0.335051	0.0230912	0.00161581	0.0591144	1.01463e-07	0.0969099	0.00394246	0.324153	0.163713	0.0757238	0.0247095	5.11658	0.00476721	0.00231932	0.0143639	0.00737964	0.0104516	0.0543648	0.178791	0.224342	0.00275008	0.00688107	0.0211899	0.00206655	0.0112909	0.0286748	0.0455502	0.047295	0.0213036	0.211183	0.108322
2023	-71.5	190.5	-1.32287	34.1217	37.7566	64.4409	0.332831	0.0236493	0.00165414	0.0639423	1.06311e-07	0.0969669	0.0132315	0.325407	0.167456	0.074763	0.0267063	5.09956	0.00480619	0.00232721	0.0143565	0.00742664	0.0103917	0.0543589	0.171972	0.226406	0.00265217	0.0068513	0.0210901	0.00211971	0.0110162	0.0286672	0.0466408	0.0482607	0.0210681	0.209931	0.108569
2023	-71.5	191.5	-1.31682	34.1571	38.1186	77.0273	0.33014	0.024283	0.00169762	0.0685655	1.12677e-07	0.0966382	0.0254304	0.346903	0.163406	0.0733134	0.0277525	5.1245	0.00493435	0.002385	0.0144141	0.00783532	0.0105379	0.054375	0.171929	0.211063	0.00273793	0.00676302	0.0223769	0.00217543	0.0112168	0.030284	0.0499821	0.0491756	0.0213177	0.213855	0.111355
2023	-71.5	192.5	-1.31646	34.1802	38.443	85.1136	0.328269	0.0247762	0.00173197	0.0720381	1.15942e-07	0.0962596	0.0318542	0.352659	0.162143	0.0736593	0.0277919	5.04224	0.00507438	0.00242921	0.0144069	0.00785813	0.0105316	0.0542642	0.172426	0.213946	0.00277236	0.00675858	0.0223886	0.00219641	0.011344	0.030518	0.0504191	0.0492991	0.0212595	0.215371	0.111692
2023	-71.5	193.5	-1.31404	34.1942	38.6068	89.7558	0.327853	0.0250321	0.00175018	0.0741193	1.17845e-07	0.0961305	0.0330532	0.352659	0.16464	0.0736264	0.0276752	5.03336	0.00555582	0.0025237	0.0144079	0.00786924	0.0105813	0.0540759	0.172426	0.213661	0.00280802	0.0067966	0.0223616	0.00219387	0.0113558	0.0306312	0.0504191	0.0491217	0.0213064	0.215469	0.111489
2023	-71.5	194.5	-1.30589	34.2005	38.6341	91.3553	0.328958	0.0250656	0.00175333	0.0747998	1.16238e-07	0.096189	0.0349768	0.352659	0.163964	0.0736182	0.0276527	5.04048	0.00569783	0.00258309	0.0144423	0.00786829	0.010733	0.054269	0.172426	0.211119	0.00293581	0.006783	0.0224973	0.00218825	0.0113487	0.0305798	0.0505865	0.0490636	0.0214108	0.21841	0.111574
2023	-71.5	195.5	-1.29321	34.2012	38.6631	89.6575	0.330188	0.0250235	0.00175138	0.0745496	1.11884e-07	0.0961416	0.0349768	0.347587	0.163457	0.0737107	0.0277812	5.12086	0.00569952	0.00256502	0.0144509	0.0078752	0.010733	0.054274	0.172433	0.210658	0.00295377	0.00678392	0.0225686	0.00219286	0.0113712	0.0306708	0.0506006	0.048686	0.0214487	0.218864	0.11154
2023	-71.5	196.5	-1.27572	34.1933	38.6509	86.3615	0.331247	0.0249069	0.00174397	0.0737273	1.07091e-07	0.0961281	0.0323094	0.341009	0.163963	0.0745406	0.0278557	5.12705	0.00555413	0.00245181	0.0144055	0.00787826	0.0105829	0.0543115	0.172433	0.20932	0.00291388	0.00683972	0.0225638	0.002214	0.0113783	0.0307658	0.050261	0.0481251	0.021408	0.218049	0.111633
2023	-71.5	197.5	-1.25867	34.1767	38.5633	83.2671	0.332494	0.0247063	0.0017302	0.0724578	1.03652e-07	0.0962135	0.0321995	0.340335	0.160549	0.0745817	0.0280491	5.15412	0.00507309	0.00236177	0.0144834	0.00789629	0.0105334	0.0550672	0.172433	0.211098	0.00288005	0.00689654	0.0226631	0.00221992	0.0116858	0.0312554	0.050366	0.0477105	0.021375	0.219076	0.112076
2023	-71.5	198.5	-1.23593	34.1598	38.4599	80.7931	0.33389	0.0244624	0.00171306	0.0709571	1.00399e-07	0.0963503	0.0263998	0.340335	0.161772	0.0761653	0.0280989	5.17342	0.00494276	0.00234819	0.0145048	0.00792513	0.0106542	0.0553713	0.171633	0.208436	0.00290476	0.00690664	0.0227267	0.00222185	0.0116987	0.0313784	0.0504771	0.0474324	0.0215026	0.2195	0.111814
2023	-71.5	199.5	-1.21937	34.144	38.2884	78.3058	0.336505	0.0241441	0.00169137	0.0691656	9.32765e-08	0.0965727	0.0138788	0.324332	0.162541	0.0844588	0.0284057	5.17872	0.00495226	0.00237904	0.0146459	0.0080878	0.0106997	0.0557495	0.17099	0.198776	0.00296221	0.00693596	0.0229732	0.0022121	0.0120118	0.0314712	0.0526023	0.0472913	0.022388	0.220679	0.114147
2023	-71.5	200.5	-1.20909	34.1188	38.0748	72.9284	0.339184	0.0238254	0.00166939	0.0672801	8.84211e-08	0.0967922	0.0133947	0.285745	0.167587	0.0820279	0.0269234	5.19959	0.00478747	0.00231673	0.0144068	0.00768811	0.0106644	0.0615707	0.171465	0.21405	0.002797	0.00807407	0.0215545	0.00219304	0.0117107	0.030407	0.0469335	0.0470994	0.0211524	0.217045	0.11155
2023	-71.5	201.5	-1.19789	34.0838	37.9108	68.2884	0.340592	0.0235663	0.0016512	0.0654326	8.63942e-08	0.096858	0.00551458	0.287034	0.169141	0.0821401	0.0249832	5.23351	0.00477429	0.00230789	0.0144582	0.00794701	0.0107515	0.0630854	0.176037	0.208282	0.00281943	0.00845837	0.0216076	0.00224637	0.0118359	0.0317129	0.0473463	0.0468141	0.0213766	0.219322	0.111764
2023	-71.5	202.5	-1.19008	34.0464	37.7607	68.2548	0.34125	0.0233241	0.00163386	0.063418	8.59565e-08	0.0968678	0.00442823	0.291339	0.168088	0.0823625	0.0238926	5.16687	0.00477055	0.00230464	0.0144835	0.00803832	0.0107653	0.0628125	0.175806	0.208756	0.00282025	0.00841446	0.0214759	0.00224632	0.0117219	0.0319127	0.0476128	0.0469202	0.0213835	0.217577	0.112023
2023	-71.5	203.5	-1.18305	34.0109	37.6291	70.1791	0.341587	0.0231172	0.001619	0.0613774	8.59273e-08	0.0968538	0.00394175	0.291118	0.167465	0.0827748	0.0232245	5.16358	0.00477482	0.00230269	0.0145234	0.00803447	0.0107046	0.0627103	0.176546	0.210691	0.00282758	0.00837721	0.0214218	0.00221243	0.0116838	0.0317552	0.0478574	0.0467548	0.0214056	0.216549	0.111971
2023	-71.5	204.5	-1.1796	33.9784	37.5193	71.0367	0.34192	0.0229779	0.00160886	0.0596633	8.73899e-08	0.0968107	0.00348351	0.29121	0.166875	0.0833398	0.0200306	5.12436	0.00475284	0.00229335	0.0144099	0.00768406	0.0101607	0.0623904	0.179199	0.215838	0.00279443	0.00835973	0.0209979	0.00211027	0.01145	0.0300413	0.0470479	0.0466322	0.0210981	0.213788	0.111009
2023	-71.5	205.5	-1.17689	33.9505	37.4255	71.3165	0.342275	0.0228867	0.00160194	0.0583999	8.90859e-08	0.0967819	0.00340023	0.298999	0.156423	0.0820572	0.0188138	4.95311	0.00466971	0.00226622	0.0143187	0.00735374	0.00990506	0.0579988	0.179432	0.225458	0.00268426	0.00777165	0.0197635	0.00199636	0.0108964	0.0287192	0.0452889	0.0466547	0.0203738	0.207468	0.107504
2023	-71.5	206.5	-1.1749	33.9293	37.3415	71.8895	0.34244	0.022814	0.0015961	0.0573763	9.05143e-08	0.0967961	0.00337944	0.310287	0.147176	0.0813488	0.0187086	4.72569	0.00483287	0.00232858	0.0143225	0.00735927	0.00988203	0.0579862	0.178734	0.22337	0.00274679	0.00781141	0.0201598	0.00198809	0.0108955	0.0286272	0.0485799	0.0459305	0.0207762	0.208213	0.112168
2023	-71.5	207.5	-1.17562	33.914	37.283	73.0241	0.342432	0.0227487	0.00159082	0.0564721	9.21043e-08	0.0967997	0.00332982	0.3221	0.144983	0.0820729	0.0186548	4.6883	0.00485876	0.00233644	0.0143218	0.00732106	0.00986837	0.0530772	0.179166	0.223553	0.00274325	0.00700093	0.0201108	0.00199062	0.0108756	0.0283644	0.0488323	0.0455073	0.0209986	0.207243	0.111547
2023	-71.5	208.5	-1.17834	33.9035	37.2725	73.7512	0.34232	0.0227013	0.00158736	0.0557341	9.27234e-08	0.0967153	0.00355625	0.3221	0.144983	0.0820729	0.0186432	4.6883	0.00485876	0.00233644	0.0143218	0.00732106	0.00986837	0.0530772	0.179166	0.223553	0.00274325	0.00700093	0.0201108	0.00199062	0.0108756	0.0283644	0.048827	0.0453484	0.0209986	0.207522	0.111578
2023	-71.5	209.5	-1.1841	33.8956	37.2852	73.8824	0.342189	0.0226665	0.00158529	0.0551646	9.14212e-08	0.0965766	0.00331656	0.3221	0.144774	0.0819969	0.0186432	4.67952	0.00485876	0.00233644	0.0143181	0.00732106	0.00986837	0.053501	0.179166	0.223553	0.00274325	0.00718431	0.0201143	0.00199062	0.0108955	0.0283644	0.0488694	0.044984	0.0209986	0.207243	0.111547
2023	-71.5	210.5	-1.19122	33.8885	37.3048	74.1836	0.342058	0.022631	0.0015834	0.0546749	9.01979e-08	0.0964272	0.0033	0.311471	0.144782	0.0812934	0.0186507	4.67952	0.00483019	0.00232705	0.0143217	0.00734162	0.00988203	0.0589116	0.179573	0.22359	0.00274483	0.00806668	0.0201527	0.001991	0.0108955	0.0286125	0.048755	0.04445	0.0207624	0.207506	0.112162
2023	-71.5	211.5	-1.1976	33.8806	37.3008	74.4892	0.34202	0.0225681	0.00157956	0.0541497	8.97952e-08	0.0963408	0.00329842	0.311471	0.144782	0.0812934	0.018623	4.67952	0.00483019	0.00232705	0.0143217	0.00734162	0.00986837	0.0592549	0.179573	0.223403	0.00274483	0.00809956	0.0201166	0.001991	0.0108955	0.0286125	0.0488047	0.0443007	0.0207624	0.207506	0.112162
2023	-71.5	212.5	-1.20311	33.8719	37.3011	74.4327	0.341888	0.0224986	0.00157531	0.0535814	8.86623e-08	0.0962451	0.00330419	0.308586	0.144109	0.0807702	0.0186479	4.67981	0.00481927	0.0023254	0.0143471	0.00745113	0.0099063	0.0610178	0.179385	0.220743	0.00276104	0.00835104	0.0201624	0.00203373	0.0110329	0.0292277	0.0488501	0.0436291	0.0209395	0.208549	0.112677
2023	-71.5	213.5	-1.21205	33.8623	37.3233	73.7152	0.341727	0.0224356	0.00157141	0.0528855	8.82032e-08	0.0960834	0.00329685	0.308586	0.144284	0.0807088	0.0186672	4.68089	0.00481927	0.00232627	0.014349	0.00745113	0.00992153	0.0607593	0.179385	0.220743	0.00276104	0.00831642	0.0201985	0.00203373	0.0110329	0.0292606	0.0488501	0.0437784	0.0209395	0.208549	0.112689
2023	-71.5	214.5	-1.22355	33.8497	37.3547	72.3403	0.342064	0.0223254	0.00156449	0.05174	8.68395e-08	0.0958625	0.0033255	0.306974	0.147022	0.0805689	0.0187189	4.75888	0.0048467	0.0023324	0.0144017	0.00777132	0.00992382	0.0619659	0.178546	0.217569	0.00279101	0.00848262	0.0203242	0.00211802	0.0111671	0.0308001	0.0491593	0.0437826	0.021229	0.211819	0.113008
2023	-71.5	215.5	-1.23371	33.8244	37.3757	67.9079	0.343119	0.0221111	0.00155056	0.0498448	8.49775e-08	0.0955621	0.00332345	0.30129	0.151236	0.0806512	0.0186973	4.83987	0.00471046	0.0022831	0.0144335	0.00786203	0.00993392	0.0619978	0.178546	0.217766	0.0027622	0.00848262	0.0200277	0.00214698	0.0111963	0.0312483	0.0466835	0.0436728	0.0209093	0.211776	0.109714
2023	-71.5	216.5	-1.24939	33.7874	37.3919	62.7214	0.344235	0.0218977	0.00153648	0.0477882	8.33462e-08	0.0951618	0.00339734	0.29717	0.156609	0.0813469	0.0186932	4.98049	0.00468543	0.0022883	0.0145117	0.00788504	0.00998065	0.0629834	0.179569	0.216246	0.00273336	0.00861015	0.0199701	0.00215059	0.0112336	0.0313792	0.0464654	0.0436728	0.0208167	0.212339	0.109733
2023	-71.5	217.5	-1.26836	33.7496	37.414	60.8268	0.345094	0.0217549	0.00152675	0.0460872	8.25312e-08	0.0947371	0.00339734	0.296548	0.160647	0.0818075	0.018683	5.0491	0.00470003	0.00227067	0.014493	0.00786611	0.00997777	0.0629834	0.179569	0.21918	0.0027284	0.00861015	0.0199049	0.00213745	0.0112004	0.0309961	0.046474	0.043059	0.0207773	0.211405	0.109475
2023	-71.5	218.5	-1.26885	33.719	37.4656	62.0288	0.345533	0.0217238	0.00152415	0.0450386	8.29025e-08	0.0943806	0.00349081	0.294505	0.163256	0.0842257	0.0187995	5.15723	0.00481327	0.00228197	0.0145361	0.00795238	0.00997777	0.0640459	0.179199	0.21457	0.00278682	0.00869594	0.020734	0.00219119	0.0115049	0.0312859	0.0474185	0.043059	0.0212195	0.214884	0.111628
2023	-71.5	219.5	-1.25648	33.6962	37.5369	64.6758	0.345442	0.0217685	0.00152683	0.0445501	8.4128e-08	0.0940931	0.00345295	0.290273	0.168254	0.0839787	0.0188138	5.19107	0.00485196	0.0022962	0.0145604	0.00801704	0.0101944	0.0633639	0.179199	0.211811	0.00280443	0.00859883	0.0211024	0.00221393	0.0115394	0.0317374	0.0476101	0.0436728	0.0213298	0.216048	0.111906
2023	-71.5	220.5	-1.24263	33.6799	37.5845	67.5317	0.3452	0.0218102	0.00152955	0.0443045	8.47428e-08	0.0939175	0.00348068	0.287718	0.168427	0.0839126	0.0188368	5.1892	0.004853	0.00229942	0.0145574	0.00802537	0.0102049	0.0634586	0.179199	0.211679	0.0028085	0.00860603	0.0211326	0.00221393	0.0115578	0.0317705	0.0476517	0.0436728	0.0213421	0.21628	0.11197
2023	-71.5	221.5	-1.22931	33.6683	37.613	69.4203	0.344959	0.0218386	0.00153133	0.0441427	8.54995e-08	0.0938296	0.00380136	0.287718	0.168337	0.0837436	0.0188917	5.17948	0.00486517	0.00229857	0.0145567	0.00802551	0.0102049	0.0634313	0.17747	0.211781	0.0028085	0.00860183	0.0211255	0.00221261	0.0115578	0.0317705	0.0476517	0.0439053	0.0213421	0.216144	0.112004
2023	-71.5	222.5	-1.21872	33.6591	37.6433	70.7046	0.344673	0.0218726	0.00153361	0.0440286	8.77005e-08	0.093744	0.00387584	0.287718	0.167975	0.0833325	0.0188832	5.14639	0.00485374	0.00229828	0.014498	0.00770984	0.0101986	0.0634313	0.17747	0.215699	0.00279984	0.00860183	0.0209893	0.00211936	0.0114684	0.030225	0.0470818	0.044125	0.0211328	0.214154	0.111351
2023	-71.5	223.5	-1.21159	33.6514	37.679	70.6317	0.344214	0.0219121	0.00153633	0.0439171	9.08432e-08	0.093638	0.00393737	0.292509	0.16675	0.0841879	0.0190018	5.10119	0.00487089	0.00230133	0.0144475	0.00751857	0.0101586	0.0608309	0.177236	0.219267	0.00276416	0.00811794	0.0209121	0.00208102	0.0112725	0.0293821	0.0469542	0.0444541	0.0208766	0.211671	0.110927
2023	-71.5	224.5	-1.21077	33.6464	37.6915	69.44	0.343653	0.0219279	0.00153726	0.043756	9.45008e-08	0.0935887	0.00405234	0.316909	0.166152	0.0860043	0.0191273	5.08165	0.0049554	0.00232745	0.0145682	0.00756717	0.0101481	0.0555248	0.17683	0.213583	0.00284927	0.00722767	0.0212169	0.0020837	0.0114895	0.0292416	0.0473699	0.0449564	0.0221599	0.214797	0.111642
2023	-71.5	225.5	-1.21897	33.6486	37.6755	67.9017	0.343087	0.0219042	0.00153523	0.0435605	9.72588e-08	0.0936376	0.00407179	0.322325	0.166368	0.0794888	0.0191366	5.093	0.00486628	0.00232398	0.0144093	0.00740726	0.0101337	0.05527	0.177239	0.221354	0.00280188	0.00716616	0.0208587	0.00206526	0.0111605	0.0288882	0.0458029	0.0451502	0.0215501	0.210995	0.108257
2023	-71.5	226.5	-1.23477	33.6558	37.6405	65.7114	0.342386	0.0218487	0.00153054	0.0433833	1.02813e-07	0.0937632	0.00401531	0.318855	0.165768	0.0760017	0.0189994	5.08839	0.00487169	0.00231893	0.0144093	0.00737777	0.00983106	0.0549376	0.178273	0.226778	0.00273082	0.00715881	0.0206785	0.00203496	0.0110669	0.028459	0.0455859	0.0450344	0.021281	0.209555	0.108068
2023	-71.5	227.5	-1.2474	33.6619	37.6081	63.7573	0.341302	0.0217859	0.00152513	0.043267	1.08341e-07	0.0939084	0.00362528	0.319742	0.168164	0.0764639	0.0189577	5.07558	0.00487996	0.00233004	0.0143624	0.00736708	0.00982971	0.054484	0.179844	0.228224	0.0026399	0.00711131	0.0204824	0.00203123	0.0107958	0.0279683	0.0456306	0.0458185	0.0209514	0.206899	0.1077
2023	-71.5	228.5	-1.25361	33.6664	37.5806	62.2465	0.340175	0.0217101	0.00151889	0.0431778	1.11689e-07	0.0940519	0.00368679	0.325525	0.168242	0.0762335	0.0189204	5.07638	0.00487996	0.00235525	0.0143459	0.00736693	0.00982971	0.0544189	0.180002	0.228224	0.0026399	0.0070502	0.0204783	0.00203107	0.0107958	0.0279683	0.045829	0.0460116	0.0209514	0.206919	0.107661
2023	-71.5	229.5	-1.25907	33.671	37.5171	60.8842	0.339182	0.0215595	0.00150762	0.0430418	1.18108e-07	0.0942787	0.0036757	0.332749	0.169683	0.0761637	0.0188756	4.98856	0.00488309	0.00238199	0.0143488	0.00734896	0.00981919	0.0541606	0.179924	0.228107	0.00263213	0.00700566	0.0204556	0.00202831	0.0107549	0.0278242	0.0458927	0.0464639	0.021014	0.206369	0.107517
2023	-71.5	230.5	-1.26368	33.6772	37.4333	59.9979	0.338097	0.021309	0.00148956	0.04285	1.29409e-07	0.0945612	0.00359454	0.332749	0.16339	0.0741283	0.0187723	4.90337	0.00477528	0.00235362	0.014292	0.00720998	0.00961576	0.052291	0.179924	0.233226	0.00254978	0.00687391	0.0195732	0.00196398	0.0104936	0.0274505	0.0444352	0.0465871	0.0206506	0.202356	0.104537
2023	-71.5	231.5	-1.26854	33.6821	37.3135	59.0119	0.336959	0.0209861	0.0014665	0.0426236	1.45097e-07	0.0949269	0.00372898	0.338672	0.150452	0.0732492	0.0189204	4.7281	0.0049844	0.00245761	0.0143367	0.00719833	0.00959274	0.0519952	0.180512	0.230617	0.00263526	0.00687056	0.0199095	0.001954	0.0104928	0.02741	0.0480404	0.0473005	0.0209128	0.204717	0.108925
2023	-71.5	232.5	-1.27125	33.6853	37.1822	57.5111	0.336119	0.0206784	0.00144468	0.0424031	1.60204e-07	0.095323	0.00418033	0.330925	0.154454	0.0705222	0.0186372	4.72698	0.00464011	0.00238545	0.0138742	0.00698072	0.00937986	0.0536965	0.192672	0.242516	0.00250274	0.00700793	0.0189842	0.00194468	0.00992853	0.026855	0.045549	0.0473217	0.0208396	0.197971	0.102382
2023	-71.5	233.5	-1.27174	33.6915	37.1252	56.046	0.335659	0.0205181	0.00143354	0.0423655	1.71117e-07	0.0955447	0.00450197	0.330109	0.154426	0.0690808	0.0185772	4.72861	0.00465761	0.00238783	0.0137864	0.00702466	0.00935402	0.0541503	0.193468	0.245564	0.00248156	0.0070022	0.0179285	0.00193117	0.00969212	0.0269292	0.0448498	0.0510758	0.020373	0.195811	0.102028
2023	-71.5	234.5	-1.27241	33.7005	37.0991	54.6857	0.335299	0.0204213	0.00142694	0.0424004	1.80044e-07	0.0957096	0.00449553	0.330109	0.154561	0.0682498	0.018519	4.72324	0.0046392	0.00239598	0.0136889	0.00694499	0.0093048	0.0542395	0.193668	0.249814	0.00232001	0.00701312	0.0162018	0.00189656	0.00941314	0.0265641	0.0451976	0.0518679	0.0192174	0.193206	0.101083
2023	-71.5	235.5	-1.2655	33.7117	37.0752	53.6112	0.334746	0.0202746	0.00141678	0.0424001	1.92103e-07	0.0959271	0.00449438	0.330109	0.155602	0.0679537	0.0185453	4.72628	0.00463475	0.00240645	0.0132	0.00670978	0.00923732	0.0539509	0.193785	0.26049	0.00220865	0.00700794	0.01526	0.00183249	0.00904167	0.0259508	0.0450853	0.0525488	0.0186219	0.188011	0.101047
2023	-71.5	236.5	-1.25171	33.7271	37.0699	53.1415	0.334217	0.0201209	0.00140616	0.0424235	2.05439e-07	0.0961633	0.00456385	0.330109	0.155602	0.0678462	0.0185453	4.74215	0.00463475	0.00240268	0.0132	0.00671136	0.00923732	0.0539886	0.193785	0.26049	0.00221506	0.00701179	0.0152851	0.00183279	0.00904167	0.0261083	0.0450929	0.0525332	0.0186219	0.188139	0.101047
2023	-71.5	237.5	-1.23675	33.7413	37.0763	53.193	0.3342	0.0200346	0.00140009	0.0424341	2.1246e-07	0.0963545	0.0125857	0.330109	0.155335	0.0676615	0.0185747	4.76422	0.00464852	0.00241748	0.0132	0.00672257	0.0092469	0.0541684	0.192408	0.259999	0.00221639	0.00701494	0.0153365	0.00183789	0.00906606	0.0262608	0.045112	0.0532447	0.0186637	0.188355	0.101123
2023	-71.5	238.5	-1.22663	33.7537	37.1101	53.1973	0.334359	0.020017	0.00139881	0.0424544	2.14813e-07	0.0964456	0.0125864	0.330109	0.153707	0.0680064	0.0185971	4.76118	0.00465298	0.00242642	0.0137989	0.00703954	0.0093426	0.0546944	0.192092	0.244854	0.00236607	0.00702012	0.0168221	0.00193681	0.00967781	0.0272294	0.0460363	0.0534338	0.0193565	0.196155	0.102092
2023	-71.5	239.5	-1.21714	33.7702	37.1876	52.9273	0.333996	0.0200038	0.00139825	0.0425769	2.13975e-07	0.0964852	0.0122707	0.330925	0.153202	0.07023	0.0187277	4.76656	0.00463625	0.00242403	0.0138767	0.00719087	0.00938943	0.0542972	0.191296	0.241749	0.00256964	0.00699227	0.0190655	0.00195026	0.00994891	0.0273032	0.0470708	0.0534338	0.0208814	0.198551	0.102632
2023	-71.5	240.5	-1.2113	33.7908	37.3298	53.3589	0.332731	0.0200048	0.00139967	0.0430089	2.16406e-07	0.0964363	0.0118202	0.339079	0.14971	0.0727813	0.0190713	4.76688	0.00496669	0.00249759	0.0143157	0.00742575	0.0095835	0.0526302	0.177817	0.229906	0.00269867	0.00687105	0.0199464	0.00196218	0.0104683	0.0278488	0.0496618	0.0539289	0.0209668	0.205377	0.109312
2023	-71.5	241.5	-1.20505	33.8062	37.5934	54.286	0.330589	0.0201505	0.00141313	0.0440807	2.18263e-07	0.0960845	0.0117962	0.333084	0.16317	0.074897	0.0191742	4.92156	0.00488467	0.0024735	0.014332	0.00755815	0.00980605	0.0551546	0.178	0.226736	0.00271115	0.00704464	0.0205465	0.00202643	0.0107372	0.0283428	0.0479377	0.0542308	0.0210513	0.208094	0.108355
2023	-71.5	242.5	-1.19479	33.813	37.9126	54.8392	0.328651	0.0204286	0.00143641	0.0453717	2.15635e-07	0.0955146	0.0141227	0.331084	0.165904	0.0746922	0.0193495	4.94434	0.00488467	0.00247471	0.0143243	0.00756654	0.00980507	0.0552891	0.176037	0.225391	0.0027181	0.00706533	0.0205605	0.00205837	0.0107708	0.0285936	0.0480063	0.0544736	0.0211098	0.209165	0.108223
2023	-71.5	243.5	-1.18462	33.8139	38.1293	55.2307	0.328091	0.0206747	0.0014556	0.0460882	2.07137e-07	0.0950423	0.00654913	0.331084	0.16766	0.0747401	0.0193399	4.9339	0.00481607	0.00245403	0.0142835	0.00754925	0.00980002	0.0550005	0.177311	0.225881	0.00271505	0.00704099	0.0205179	0.00205494	0.0107465	0.0284588	0.0478758	0.0537264	0.021068	0.208949	0.108135
2023	-71.5	244.5	-1.17332	33.8099	38.2013	55.8113	0.328713	0.020821	0.00146572	0.04615	1.95942e-07	0.0948106	0.00530641	0.331768	0.168377	0.0748476	0.0193399	4.94035	0.00481083	0.00245781	0.0143157	0.00754345	0.00980172	0.0549597	0.177693	0.225886	0.00270865	0.00703171	0.0205839	0.00206164	0.0108069	0.0283582	0.0478758	0.0540526	0.021087	0.209177	0.108139
2023	-71.5	245.5	-1.15946	33.8032	38.2324	56.1408	0.329439	0.0209208	0.00147189	0.0460189	1.85442e-07	0.0946731	0.00522553	0.331768	0.168377	0.0747912	0.0192923	4.92448	0.00482317	0.00244783	0.0143241	0.00754219	0.00980172	0.0548854	0.177693	0.22608	0.00270865	0.00699799	0.0205921	0.00206164	0.0108069	0.0283582	0.0478077	0.0530646	0.021087	0.209177	0.108139
2023	-71.5	246.5	-1.1468	33.8006	38.2813	55.5481	0.329331	0.0210285	0.00147939	0.0462477	1.79888e-07	0.0945778	0.00535449	0.331768	0.168371	0.0747912	0.0192923	4.92448	0.00481083	0.00244034	0.0143277	0.00754289	0.00980172	0.0548888	0.177693	0.225855	0.00270865	0.00699799	0.0205921	0.0020614	0.0108069	0.0283719	0.0476952	0.0527824	0.021087	0.209177	0.108151
2023	-71.5	247.5	-1.14271	33.8034	38.3467	54.254	0.328368	0.0211892	0.00149256	0.0472881	1.79437e-07	0.0945103	0.00543144	0.331768	0.168833	0.0747912	0.0192923	4.92822	0.00481083	0.00244034	0.0143277	0.00753945	0.00980172	0.0548902	0.177693	0.225855	0.00271013	0.00699799	0.0205882	0.0020614	0.0108069	0.0283287	0.0476451	0.0527824	0.0210632	0.209101	0.108151
2023	-71.5	248.5	-1.14078	33.8057	38.5318	51.9069	0.326177	0.0215576	0.00152285	0.049591	1.78609e-07	0.094199	0.00655102	0.331768	0.168574	0.0746171	0.0193364	4.92822	0.00480577	0.002436	0.0143103	0.00755176	0.00979377	0.0547294	0.177693	0.22614	0.00271241	0.00700998	0.0205483	0.00206377	0.0108069	0.0284057	0.0476151	0.0525646	0.0210632	0.208637	0.108158
2023	-71.5	249.5	-1.12849	33.8017	38.7995	49.6559	0.323337	0.0220314	0.00156057	0.0522069	1.78865e-07	0.0937134	0.00692212	0.331768	0.168403	0.0745654	0.0193433	4.91513	0.00480308	0.00243259	0.0143123	0.00756661	0.00979347	0.0550352	0.177693	0.230267	0.00271023	0.00705908	0.0204458	0.00205645	0.0108069	0.0282797	0.0475633	0.0521333	0.0209622	0.208387	0.108172
2023	-71.5	250.5	-1.12132	33.7922	38.9188	48.7977	0.322179	0.0222605	0.00157856	0.0534428	1.77957e-07	0.0934401	0.00795219	0.331768	0.168403	0.0749998	0.0192835	4.89502	0.00403818	0.00187056	0.0143423	0.00756661	0.00978286	0.054973	0.177693	0.231082	0.00270637	0.00706557	0.020375	0.00205233	0.0107755	0.0281444	0.0479016	0.0518584	0.0208555	0.208093	0.108151
2023	-71.5	251.5	-1.12772	33.7794	38.9081	48.7213	0.32269	0.0223058	0.00158202	0.05362	1.72351e-07	0.0933272	0.00784948	0.330774	0.168779	0.0751754	0.0192835	4.90488	0.00404158	0.00187151	0.0143812	0.00756305	0.00980531	0.0548801	0.177961	0.230765	0.00270557	0.00707529	0.0204114	0.00205233	0.0107755	0.0281444	0.0472046	0.0514682	0.0208854	0.208093	0.108151
2023	-71.5	252.5	-1.14105	33.7625	38.7674	49.8195	0.32451	0.0221694	0.00157104	0.052785	1.66484e-07	0.0934201	0.00691947	0.330774	0.169405	0.074741	0.0193297	4.92499	0.00481143	0.00243259	0.0143512	0.00742126	0.00981228	0.0548168	0.177961	0.230156	0.00266624	0.00706879	0.0204676	0.00205645	0.0108069	0.0281728	0.0468654	0.0483492	0.0209622	0.208444	0.108105
2023	-71.5	253.5	-1.16733	33.7371	38.4495	48.9336	0.327549	0.0218342	0.00154314	0.0506021	1.62646e-07	0.0936985	0.00626691	0.330774	0.169329	0.0754011	0.0192833	4.93807	0.00411004	0.00187987	0.0143596	0.00740822	0.00982053	0.0545658	0.177961	0.225621	0.00265703	0.00704356	0.0205826	0.0020638	0.0108163	0.0282988	0.0469076	0.0480688	0.0210632	0.209219	0.10808
2023	-71.5	254.5	-1.20217	33.6897	37.84	44.6096	0.331365	0.0213006	0.00149938	0.0476143	1.6622e-07	0.0943572	0.00489077	0.323918	0.172027	0.0594203	0.0192757	4.95217	0.00327625	0.00125757	0.013795	0.0073441	0.00971516	0.0558963	0.177991	0.236317	0.0025747	0.00723041	0.0200851	0.00203396	0.0105044	0.0283234	0.0449049	0.0493613	0.0182324	0.205097	0.10576
2023	-71.5	255.5	-1.22865	33.6224	37.0586	38.6894	0.33479	0.0206406	0.0014474	0.0447556	1.84708e-07	0.0953653	0.00473708	0.322348	0.157467	0.0484989	0.0188614	4.75193	0.00291375	0.00115484	0.0126434	0.00665299	0.00927922	0.0554383	0.192693	0.270495	0.00210617	0.00728543	0.0148376	0.00179371	0.00876745	0.0259506	0.0426152	0.052678	0.0154564	0.183901	0.0983954
2023	-71.5	256.5	-1.25036	33.5182	36.0189	30.603	0.337846	0.0196384	0.00137182	0.0417116	2.33225e-07	0.096876	0.0587268	0.312548	0.157544	0.0473876	0.0197059	4.73419	0.00331922	0.00134288	0.0116827	0.00597936	0.00905952	0.054885	0.189999	0.314488	0.00210696	0.00738371	0.014237	0.00156739	0.00801304	0.0228146	0.0425719	0.059523	0.0154034	0.170656	0.0947616
2023	-71.5	257.5	-1.27154	33.3659	34.397	28.4032	0.342375	0.0178661	0.00124208	0.0379349	3.03365e-07	0.0998578	0.0644869	0.312548	0.153584	0.0466817	0.0284937	4.66954	0.00366159	0.00139229	0.0116999	0.00604808	0.00906027	0.0545214	0.190422	0.312798	0.00220933	0.007394	0.0144573	0.00158353	0.00805432	0.0228362	0.0440364	0.0592207	0.0166364	0.171795	0.096464
2023	-71.5	258.5	-1.31778	33.239	32.985	31.9064	0.346046	0.016232	0.00112357	0.0349825	3.76056e-07	0.102703	0.0700307	0.312548	0.150075	0.0468528	0.030526	4.6725	0.00388087	0.00148227	0.0118245	0.0109347	0.00904179	0.053855	0.190104	0.309197	0.00230622	0.00714302	0.0148363	0.0016013	0.00872635	0.023118	0.0457409	0.0588841	0.0172405	0.173478	0.097379
2023	-71.5	259.5	-1.36932	33.1881	32.4958	33.0767	0.347269	0.0156206	0.00107982	0.0339498	4.19049e-07	0.103552	0.068804	0.320851	0.144332	0.0475048	0.0309237	4.66359	0.00447911	0.00149653	0.0120585	0.0111452	0.00904191	0.0539877	0.190241	0.302088	0.0024579	0.007104	0.0156138	0.00161075	0.00928193	0.0236159	0.0485768	0.0588964	0.0192399	0.175977	0.100165
2023	-71.5	260.5	-1.43467	33.0963	31.6195	32.0038	0.348999	0.0145872	0.00100562	0.0323198	5.4934e-07	0.105388	0.0757726	0.324475	0.14266	0.048319	0.0316453	4.63777	0.00442387	0.00149203	0.0132858	0.0112252	0.00916006	0.0574837	0.188932	0.295684	0.00255765	0.00747352	0.0176465	0.00172089	0.0111332	0.0259092	0.0497816	0.0576061	0.0194684	0.18946	0.100631
2023	-71.5	261.5	-1.44408	33.1556	32.0244	31.8755	0.348202	0.0146747	0.00101599	0.032734	4.90781e-07	0.104319	0.0692947	0.325031	0.142656	0.0482403	0.0314887	4.63769	0.00443611	0.00149203	0.0125089	0.0111918	0.00916006	0.0560467	0.188932	0.299969	0.00251925	0.00724869	0.0174913	0.00168805	0.0106854	0.0252864	0.0498261	0.0582599	0.0194684	0.183115	0.100449
2023	-71.5	262.5	-1.50882	33.0422	30.5052	29.6032	0.351799	0.0126134	0.000868276	0.0296522	9.04012e-07	0.108243	0.0966883	0.322563	0.141624	0.0514025	0.0314469	4.51126	0.00496521	0.00153657	0.0139546	0.0117664	0.00923857	0.0578819	0.179184	0.288937	0.00266486	0.00757304	0.0185791	0.00180447	0.0119565	0.0272539	0.0511404	0.0523416	0.0197938	0.193409	0.10189
2023	-71.5	263.5	-1.47916	33.0645	29.9798	30.8967	0.352718	0.0113534	0.000779777	0.0280526	7.43223e-07	0.110145	0.096203	0.322563	0.141544	0.0514225	0.0314945	4.50257	0.0045649	0.00152639	0.0139691	0.0118096	0.00928117	0.0582293	0.175683	0.288294	0.00266555	0.0076118	0.0185791	0.00181124	0.0119565	0.0273183	0.0513197	0.0528203	0.0198031	0.193604	0.101902
2023	-71.5	264.5	-1.52289	33.0378	29.3758	34.9804	0.354809	0.0102772	0.000705431	0.0268419	9.56987e-07	0.112159	0.0940149	0.320938	0.143158	0.0509023	0.0310013	4.51289	0.00495537	0.00153221	0.0139883	0.0118178	0.00928399	0.0585783	0.174959	0.288184	0.00266555	0.00758019	0.0185791	0.00180709	0.0119565	0.0273715	0.0510668	0.0526108	0.0198031	0.193649	0.101865
2023	-71.5	265.5	-1.50257	33.1373	30.3244	36.2435	0.352258	0.0108474	0.000753394	0.0284924	6.95378e-07	0.110026	0.0891071	0.328277	0.144926	0.0509956	0.0314471	4.59181	0.00451163	0.00148712	0.0139882	0.0118095	0.00928912	0.0583833	0.175389	0.288176	0.00265159	0.00751868	0.0185791	0.00180686	0.0119565	0.0272999	0.0510102	0.0535267	0.0198031	0.193968	0.101817
2023	-71.5	266.5	-1.45674	33.2359	31.8953	39.0808	0.347773	0.0122732	0.000861785	0.0312103	4.03735e-07	0.10607	0.056537	0.332026	0.144575	0.047796	0.0307627	4.65784	0.00440765	0.00148031	0.0121318	0.0110621	0.00920628	0.0540971	0.18027	0.301453	0.00245185	0.00714453	0.0158242	0.00162876	0.00937298	0.023672	0.0473134	0.0563034	0.0196536	0.175523	0.100936
2023	-71.5	267.5	-1.41978	33.2932	32.9633	39.7393	0.345071	0.0135653	0.000957379	0.0333982	3.10421e-07	0.103388	0.0509684	0.329603	0.151039	0.0468673	0.0281208	4.63613	0.00378163	0.00145654	0.0118231	0.00607075	0.00919681	0.0533421	0.180976	0.309572	0.00227655	0.00706257	0.0149315	0.00159652	0.00856401	0.0230402	0.0445922	0.058271	0.0171157	0.172306	0.0969255
2023	-71.5	268.5	-1.39178	33.3096	33.3167	38.7674	0.344463	0.0140499	0.000993123	0.0342615	2.8835e-07	0.102606	0.0507598	0.329603	0.152877	0.0465484	0.028394	4.6679	0.00362672	0.00138164	0.0117633	0.00601002	0.00918758	0.0533034	0.181958	0.312159	0.0021972	0.00702107	0.014608	0.00159163	0.00811672	0.0229111	0.0443563	0.0583138	0.0167914	0.171357	0.0964008
2023	-71.5	269.5	-1.36251	33.3173	33.4372	37.1137	0.344176	0.0141403	0.00100085	0.034623	2.72607e-07	0.102511	0.0528615	0.329481	0.156828	0.0463129	0.0283293	4.68244	0.00333491	0.00136666	0.0117798	0.00597907	0.00923378	0.0530933	0.182593	0.314489	0.00212361	0.00697478	0.0145141	0.0015878	0.00801378	0.0228497	0.0436623	0.0588674	0.0155655	0.170927	0.0948873
2023	-71.5	270.5	-1.32482	33.3224	33.4888	36.389	0.343709	0.0140124	0.000993725	0.0347929	2.63177e-07	0.102652	0.054051	0.326509	0.156704	0.0463805	0.0282848	4.68973	0.00333415	0.00137648	0.0117679	0.00597633	0.00923634	0.0532305	0.181347	0.314543	0.00211937	0.00697915	0.0145235	0.0015878	0.00803697	0.0228282	0.0436691	0.0595259	0.0156331	0.170927	0.0949733
2023	-71.5	271.5	-1.28633	33.3319	33.5797	36.4265	0.342911	0.0138688	0.000986393	0.03512	2.58272e-07	0.102726	0.0540482	0.326509	0.156791	0.0463805	0.0282848	4.69204	0.00333415	0.00136353	0.0117679	0.00597633	0.00923907	0.0532216	0.180689	0.314543	0.00211937	0.00699748	0.0145235	0.00158353	0.00803697	0.0228282	0.0436256	0.0595259	0.0156221	0.170927	0.0949287
2023	-71.5	272.5	-1.25235	33.3515	33.8062	36.4136	0.341501	0.0138553	0.000989083	0.0358204	2.55067e-07	0.102516	0.0540482	0.326509	0.156791	0.0463805	0.0282708	4.69204	0.00333714	0.00136353	0.0117679	0.00597633	0.00923634	0.0532216	0.181347	0.314543	0.00211937	0.00699748	0.0145235	0.00158353	0.00803697	0.0228282	0.0435846	0.0595259	0.0156221	0.170927	0.0949287
2023	-71.5	273.5	-1.21793	33.3802	34.3144	36.1192	0.338978	0.014162	0.00101461	0.0370457	2.47274e-07	0.101638	0.0581651	0.326509	0.156846	0.0463633	0.0282499	4.69033	0.00332364	0.00136877	0.0117679	0.00597633	0.00923347	0.0532284	0.182593	0.315124	0.00211937	0.0069718	0.0145141	0.00157974	0.00801526	0.0228158	0.0436448	0.0595718	0.0155655	0.170927	0.0947645
2023	-71.5	274.5	-1.16705	33.4187	35.0374	36.2999	0.336277	0.0148422	0.00106527	0.0385681	2.30285e-07	0.100245	0.0526237	0.325631	0.157587	0.0463044	0.0279636	4.68927	0.00331227	0.00133259	0.0117233	0.00595085	0.00910442	0.0532535	0.190038	0.315452	0.00211029	0.00695549	0.0143716	0.00156572	0.00798368	0.0227962	0.0427489	0.0593533	0.0154277	0.170534	0.094417
2023	-71.5	275.5	-1.11183	33.4601	35.705	36.166	0.333791	0.0155172	0.00111499	0.039983	2.15553e-07	0.0990449	0.0531886	0.321222	0.159952	0.0460262	0.0269593	4.70741	0.0031053	0.00123233	0.0116741	0.00592245	0.00904636	0.0527111	0.190805	0.317404	0.00203628	0.00691874	0.0141929	0.00152172	0.00791082	0.0221561	0.041995	0.0569194	0.0152491	0.167354	0.0940206
2023	-71.5	276.5	-1.07113	33.4961	36.1846	34.8229	0.3315	0.0159944	0.00115077	0.0411729	2.10852e-07	0.0983602	0.0449487	0.315506	0.160857	0.0459122	0.0193812	4.72481	0.00298271	0.00116979	0.0116568	0.00593196	0.00905504	0.0528809	0.19162	0.318155	0.00202631	0.00700824	0.014067	0.00150713	0.00788644	0.0220773	0.0419347	0.0567847	0.0151817	0.16676	0.0943944
2023	-71.5	277.5	-1.02806	33.5059	36.472	32.2973	0.329655	0.016256	0.00117062	0.0419649	2.08209e-07	0.098044	0.042982	0.312548	0.160533	0.0457954	0.0196046	4.72295	0.00298247	0.00117092	0.0116461	0.0059738	0.00905806	0.0529486	0.19129	0.317222	0.00202631	0.00706975	0.0140407	0.00150942	0.00788644	0.0220773	0.0418469	0.056454	0.0151817	0.166789	0.0943248
2023	-71.5	278.5	-0.980176	33.4213	36.0647	27.8106	0.331882	0.0158417	0.00113875	0.0409732	2.05673e-07	0.0985445	0.0476424	0.314015	0.160696	0.0467083	0.0202024	4.70158	0.00297575	0.00115577	0.0116533	0.00597594	0.00905744	0.0517746	0.19184	0.318043	0.00203585	0.0069621	0.0141074	0.00150724	0.00787585	0.0220138	0.0419221	0.0564886	0.0150782	0.167087	0.0943928
2023	-71.5	279.5	-0.949394	33.205	34.7952	21.5423	0.337646	0.0147594	0.0010568	0.0383474	2.19738e-07	0.100076	0.0557234	0.31414	0.15896	0.0464727	0.0281671	4.65481	0.00313365	0.00123412	0.0118681	0.00600205	0.00909449	0.0520227	0.189334	0.318017	0.00203668	0.00696677	0.014318	0.00152402	0.00789595	0.022195	0.042143	0.0585221	0.0154305	0.167581	0.0948463
2023	-71.5	280.5	-0.969674	32.9415	33.1099	17.0333	0.342571	0.0134335	0.000960374	0.0358141	2.70206e-07	0.102533	0.0631771	0.31414	0.15561	0.0480792	0.0288364	4.62479	0.00340623	0.00141528	0.0119544	0.00604258	0.00924362	0.0524231	0.179074	0.313948	0.00212379	0.00702547	0.014586	0.00159766	0.00799895	0.0229726	0.043916	0.0594115	0.0156928	0.171392	0.0954943
2023	-71.5	281.5	-0.993675	32.6904	31.4147	13.3185	0.345628	0.0121094	0.000867397	0.0338894	3.48636e-07	0.105599	0.0717083	0.312229	0.147811	0.0483588	0.0294871	4.57655	0.00393542	0.00150014	0.0121295	0.00630309	0.00923872	0.0527216	0.178676	0.309675	0.0022825	0.00713993	0.0150513	0.00161469	0.00846053	0.0231564	0.0452225	0.0578504	0.0172392	0.173062	0.0976463
2023	-71.5	282.5	-0.988821	32.4101	29.4509	9.96831	0.347447	0.0105398	0.00076134	0.0323882	4.91212e-07	0.11012	0.0725761	0.314545	0.142216	0.0496254	0.0317744	4.58328	0.00453654	0.00151994	0.0128322	0.0113587	0.00926317	0.0553975	0.174664	0.299532	0.00251272	0.00743195	0.0175871	0.00170404	0.0106327	0.0255069	0.0714485	0.0570439	0.0196735	0.183631	0.101158
2023	-71.5	283.5	-0.89199	32.1627	27.9191	8.09492	0.345866	0.00920356	0.000683436	0.0330514	7.6888e-07	0.114927	0.0991288	0.307876	0.142644	0.0517754	0.0316192	4.46182	0.00468476	0.00155261	0.0141062	0.0119278	0.00925876	0.0572012	0.174171	0.289051	0.00264752	0.00757971	0.0185752	0.00181017	0.0118938	0.0273521	0.0725847	0.0522003	0.0198169	0.193727	0.101967
2023	-71.5	284.5	-0.635245	32.0442	27.4085	8.14739	0.339821	0.00842248	0.000647588	0.0353684	9.79659e-07	0.117381	0.099387	0.307515	0.142442	0.0518714	0.0315924	4.46431	0.00507376	0.00156385	0.0140946	0.0119245	0.00925876	0.0572119	0.174171	0.288954	0.00264752	0.00757971	0.0185752	0.00181017	0.0118938	0.0273328	0.0725847	0.0519917	0.0198169	0.193727	0.101958
2023	-71.5	285.5	-0.46438	31.971	27.3055	9.56972	0.334474	0.00794312	0.000634551	0.0383435	1.04859e-06	0.117343	0.0995103	0.312546	0.142302	0.0519507	0.0315934	4.46431	0.00507777	0.00156385	0.0140946	0.0119259	0.00925876	0.0572101	0.174171	0.288966	0.00264752	0.00754046	0.0185571	0.00181017	0.0118938	0.0273219	0.0702267	0.0518972	0.0198169	0.193605	0.101958
2023	-71.5	286.5	-0.619034	31.5485	26.1363	8.65036	0.331846	0.00716578	0.000615886	0.0408051	1.65157e-06	0.117993	0.0997742	0.310048	0.142174	0.0520288	0.0316064	4.47341	0.00507991	0.00156603	0.0140946	0.0119394	0.00925665	0.0572183	0.173509	0.289327	0.00264756	0.00755701	0.0185571	0.00181017	0.0118938	0.0273219	0.0699509	0.0518281	0.0198163	0.193548	0.101958
2023	-71.5	299.5	-1.79868	33.8453	26.098	51.3954	0.376436	0.0144835	0.000975736	0.0429292	4.87428e-06	0.131441	0.0853666	0.342659	0.142561	0.0675914	0.0308501	4.54505	0.00615656	0.00254138	0.0139576	0.0101871	0.00897037	0.0549828	0.191375	0.282027	0.00273999	0.0070328	0.0188268	0.00183259	0.0120244	0.0271995	0.0525056	0.0520305	0.0225351	0.196352	0.102402
2023	-71.5	300.5	-1.79183	33.8701	27.1224	79.8282	0.369026	0.0154378	0.00103945	0.044474	9.36378e-07	0.126971	0.0853486	0.339927	0.143839	0.0673091	0.0304765	4.55516	0.00618312	0.00255275	0.0139296	0.0101876	0.00891136	0.0550002	0.193241	0.28239	0.00272757	0.00704537	0.0187138	0.00182994	0.0120244	0.0272229	0.0524035	0.0521496	0.0224433	0.196155	0.102206
2023	-71.5	301.5	-1.75945	33.9379	30.2272	82.9645	0.351249	0.0184701	0.00126838	0.0512344	6.31399e-07	0.115701	0.0803477	0.334543	0.145403	0.0655129	0.030486	4.62402	0.00578621	0.00252777	0.0138788	0.00947654	0.00889322	0.0559803	0.193387	0.2823	0.00270018	0.00729646	0.0183999	0.00181244	0.011815	0.0270933	0.0523699	0.0542359	0.0223416	0.195676	0.102264
2023	-71.5	302.5	-1.72849	33.9459	33.1056	72.9352	0.337434	0.0209005	0.00144899	0.0565864	4.64368e-07	0.106581	0.0550319	0.335099	0.145174	0.067878	0.0305181	4.62878	0.00581779	0.00254046	0.0123385	0.00933758	0.00892292	0.0530672	0.192964	0.294315	0.00257016	0.00697999	0.0160805	0.00165755	0.00965556	0.0240538	0.0514874	0.0564704	0.0222677	0.180014	0.101559
2023	-71.5	303.5	-1.69122	33.9086	34.5722	49.8236	0.332659	0.0219489	0.00152264	0.0582944	3.22457e-07	0.102188	0.0513103	0.331104	0.151526	0.0670705	0.0276181	4.66721	0.00510227	0.00249723	0.0121376	0.00593369	0.00892292	0.0533132	0.192964	0.303244	0.00235553	0.0070436	0.0150797	0.00163188	0.00881011	0.0230631	0.0458617	0.0574303	0.0199811	0.175531	0.09796
2023	-71.5	304.5	-1.65498	33.8939	34.9956	63.4487	0.332816	0.0221692	0.00153722	0.0582579	2.62132e-07	0.101066	0.0489442	0.331104	0.157176	0.0676563	0.0275011	4.68765	0.00477975	0.00246238	0.0120496	0.00580847	0.00891004	0.0534418	0.192964	0.307663	0.00219886	0.0071186	0.0146494	0.00162703	0.00833381	0.0229367	0.0450735	0.0573845	0.0186861	0.174152	0.0960506
2023	-71.5	305.5	-1.63753	33.8724	34.676	85.9093	0.335319	0.0218465	0.0015138	0.0574094	2.41326e-07	0.101789	0.0489467	0.331104	0.15618	0.0677175	0.027405	4.69208	0.00478274	0.00245197	0.0120496	0.00580847	0.00891004	0.0535268	0.192776	0.307553	0.00219886	0.00711066	0.0146494	0.0016216	0.00833381	0.0230048	0.0449935	0.0573845	0.0186949	0.174168	0.0959747
2023	-71.5	306.5	-1.61747	33.8701	34.5647	94.4298	0.33635	0.0216979	0.00150221	0.0570166	2.33857e-07	0.102145	0.0476743	0.331104	0.15618	0.0677175	0.027405	4.68624	0.00477344	0.00244356	0.0120496	0.00580847	0.00891004	0.0535573	0.192776	0.307553	0.00219886	0.00710758	0.0146494	0.00161014	0.00833381	0.0230048	0.0445402	0.0571264	0.0186949	0.174034	0.0959747
2023	-71.5	307.5	-1.59401	33.8826	34.6305	95.5977	0.336542	0.0216963	0.0015012	0.0570122	2.27742e-07	0.102165	0.0466771	0.331104	0.156934	0.0676563	0.0273894	4.6892	0.00476791	0.00243757	0.0120329	0.00580847	0.00891004	0.0534586	0.192964	0.307663	0.00217837	0.00708583	0.014615	0.00160444	0.00833381	0.0228275	0.0443075	0.0565143	0.0186058	0.173712	0.0959747
2023	-71.5	308.5	-1.57261	33.8999	34.7224	96.2245	0.336632	0.0217407	0.00150419	0.057189	2.21104e-07	0.102113	0.0440931	0.331104	0.159096	0.0676032	0.0273058	4.6892	0.00471207	0.00241671	0.0120329	0.00579759	0.00891004	0.0530343	0.192964	0.308651	0.00212495	0.00706491	0.0145589	0.00157593	0.00828682	0.022275	0.0441499	0.0533722	0.0184932	0.170661	0.0959193
2023	-71.5	309.5	-1.5517	33.9177	34.8272	96.031	0.336482	0.0218156	0.00150982	0.0574053	2.15462e-07	0.10197	0.0440984	0.331104	0.159096	0.0676032	0.0273064	4.69339	0.00471207	0.00241671	0.0120329	0.00580012	0.00891004	0.0529248	0.192964	0.308651	0.00212495	0.0069914	0.0145589	0.00157593	0.00828682	0.0222873	0.0440178	0.0534969	0.0184932	0.170661	0.0957529
2023	-71.5	310.5	-1.53774	33.9332	34.8607	94.5841	0.336479	0.0218406	0.00151177	0.05749	2.11078e-07	0.101991	0.0439206	0.331104	0.159899	0.0676032	0.0272891	4.67577	0.00469058	0.00240617	0.0120329	0.00580012	0.00891004	0.0521794	0.192964	0.309142	0.00212495	0.00687842	0.0144913	0.00156767	0.00826243	0.0221348	0.0439622	0.0530707	0.0184514	0.170446	0.0956763
2023	-71.5	311.5	-1.52614	33.9484	34.8238	93.8162	0.336667	0.0218061	0.0015089	0.0574239	2.10894e-07	0.10224	0.0394664	0.331104	0.159891	0.067577	0.027381	4.67577	0.00465028	0.00239474	0.0120329	0.00579273	0.00891004	0.051941	0.19373	0.309142	0.00212362	0.00685363	0.0144913	0.00156767	0.00826243	0.0221348	0.0439431	0.0534374	0.0184514	0.170446	0.0956295
2023	-71.5	312.5	-1.51598	33.9605	34.7801	92.7507	0.337001	0.0217631	0.00150504	0.0573128	2.09256e-07	0.102537	0.0394664	0.331104	0.159891	0.067577	0.0280072	4.67577	0.00465028	0.00239474	0.0120329	0.00579273	0.00891366	0.051941	0.19373	0.309142	0.00212362	0.00685363	0.0145273	0.00156767	0.00826243	0.0221348	0.0439431	0.0533706	0.0184514	0.170446	0.0956295
2023	-71.5	313.5	-1.51956	33.9693	34.7638	90.3204	0.337208	0.021761	0.00150486	0.0573127	2.03221e-07	0.102594	0.0369069	0.331609	0.159519	0.0679509	0.0280165	4.67577	0.00464012	0.00239674	0.0120329	0.00578384	0.00890142	0.0519214	0.194477	0.309142	0.00212362	0.00682645	0.0144829	0.00156367	0.00826243	0.0221092	0.0435707	0.0541027	0.0184514	0.170318	0.0956246
2023	-71.5	314.5	-1.52948	33.9725	34.7314	88.467	0.337327	0.0217427	0.00150408	0.0573783	1.98611e-07	0.102612	0.0369069	0.331609	0.159519	0.0679509	0.0280165	4.67577	0.00464012	0.00239674	0.0120329	0.00578384	0.00890142	0.0518391	0.194477	0.309142	0.00212362	0.00682645	0.0144829	0.00156367	0.00826243	0.0221171	0.0435707	0.0541027	0.0184514	0.170318	0.0956246
2023	-71.5	315.5	-1.53126	33.975	34.7312	88.9517	0.337316	0.0217378	0.0015038	0.0575054	1.94669e-07	0.102634	0.0369069	0.331609	0.159408	0.0679509	0.0283008	4.67577	0.00464012	0.00239674	0.0120329	0.00578053	0.00890467	0.0518391	0.194477	0.309142	0.00211722	0.00682645	0.0144829	0.00156367	0.00826243	0.0219367	0.0435707	0.0541027	0.0184514	0.170318	0.0956246
2023	-71.5	316.5	-1.52388	33.9834	34.8245	89.98	0.337109	0.021828	0.00150987	0.0578344	1.90343e-07	0.102503	0.0369069	0.331609	0.159408	0.0679509	0.0282531	4.6599	0.00464012	0.00239674	0.0120329	0.00578053	0.00890467	0.0518391	0.194477	0.309142	0.00211722	0.00681335	0.0144829	0.00156367	0.00826243	0.0219367	0.0435631	0.0535633	0.0184514	0.170318	0.0956246
2023	-71.5	317.5	-1.508	33.9997	35.0481	88.8287	0.336409	0.0220744	0.0015272	0.0585653	1.85489e-07	0.102081	0.0369233	0.331609	0.15934	0.0679509	0.030198	4.6637	0.00465451	0.00238671	0.0120865	0.00580491	0.00937188	0.0519491	0.193785	0.308381	0.00214355	0.00681335	0.0147683	0.00157339	0.00838842	0.0220495	0.0435054	0.0536962	0.0185243	0.170642	0.0958876
2023	-71.5	318.5	-1.48228	34.0147	35.3624	86.0379	0.335147	0.0224375	0.00155294	0.0596553	1.76227e-07	0.101451	0.0369488	0.334107	0.159041	0.0680905	0.0303835	4.6637	0.0046562	0.00237856	0.0121002	0.00579706	0.0093968	0.0519568	0.193785	0.307845	0.00214247	0.00681587	0.0147805	0.0015705	0.00838842	0.0220733	0.0435926	0.0529017	0.0185496	0.170946	0.0959854
2023	-71.5	319.5	-1.44566	34.0336	35.722	82.7092	0.33381	0.0228455	0.00158183	0.0608629	1.67039e-07	0.100775	0.0370199	0.334107	0.158526	0.0680905	0.0298195	4.66107	0.00464606	0.00237856	0.0121207	0.00546717	0.00945356	0.0516824	0.193301	0.3069	0.00209079	0.0067921	0.0148165	0.0015705	0.00838842	0.0218782	0.0424754	0.0500452	0.0185496	0.171005	0.0961052
2023	-71.5	320.5	-1.40478	34.0535	35.9901	80.1011	0.333088	0.0231468	0.00160342	0.0617903	1.61829e-07	0.100378	0.0355013	0.334107	0.158807	0.0678341	0.0233159	4.70357	0.00464489	0.00237856	0.0121071	0.00545768	0.00946846	0.0516755	0.193301	0.306934	0.00208035	0.00681497	0.0148292	0.0015664	0.00838842	0.0218782	0.0423885	0.0500858	0.0185496	0.171005	0.0959881
2023	-71.5	321.5	-1.35847	34.069	36.194	78.6464	0.332571	0.0233479	0.00161794	0.0624133	1.59085e-07	0.100141	0.031796	0.332599	0.158807	0.0677997	0.0236319	4.71052	0.00464419	0.00237856	0.0121292	0.00545768	0.00960419	0.0518574	0.193301	0.306841	0.00208035	0.00680751	0.0149453	0.00158194	0.00845661	0.02197	0.0426243	0.0500118	0.0185496	0.171217	0.096089
2023	-71.5	322.5	-1.31653	34.0829	36.337	78.1508	0.332254	0.0234541	0.00162548	0.062702	1.58657e-07	0.100046	0.0324797	0.332599	0.158691	0.0677526	0.0239559	4.71052	0.00464692	0.00238269	0.0121672	0.00541268	0.00955709	0.051955	0.193301	0.306069	0.00208035	0.00682838	0.0149396	0.00158752	0.00845661	0.0219744	0.042558	0.0500118	0.0185496	0.171915	0.0962452
2023	-71.5	323.5	-1.28506	34.0937	36.405	78.4772	0.332262	0.0234833	0.00162749	0.0627311	1.59907e-07	0.100106	0.0295441	0.331187	0.159547	0.0676334	0.0239559	4.70781	0.0046463	0.00238269	0.0121672	0.00546647	0.00956166	0.051867	0.188663	0.30582	0.00208035	0.00681406	0.0149396	0.00158743	0.00845661	0.0220226	0.0425275	0.0501886	0.0185496	0.172343	0.0962452
2023	-71.5	324.5	-1.26111	34.0998	36.4255	78.6242	0.332459	0.0234785	0.00162717	0.0626476	1.60969e-07	0.100232	0.030117	0.331187	0.159434	0.0675563	0.0240852	4.70781	0.00465058	0.00238559	0.0122136	0.00550196	0.00956658	0.0544212	0.189083	0.302378	0.00208833	0.00706564	0.0149837	0.00165254	0.00847873	0.0225199	0.0429812	0.0501886	0.0185465	0.173577	0.0962655
2023	-71.5	325.5	-1.23921	34.1031	36.4411	78.8171	0.33259	0.0234909	0.00162798	0.0626345	1.6123e-07	0.100343	0.0305528	0.331187	0.159387	0.0675563	0.0241371	4.70781	0.00465058	0.00238559	0.0122136	0.00550196	0.00958579	0.0544354	0.189288	0.302479	0.00208833	0.00706543	0.0149837	0.00165254	0.00847873	0.0225199	0.0429812	0.0501886	0.0185465	0.173627	0.0962655
2023	-71.5	326.5	-1.2147	34.1063	36.4918	78.869	0.33252	0.0235705	0.00163339	0.0628513	1.60226e-07	0.100379	0.032458	0.331187	0.159387	0.0675563	0.0241449	4.70781	0.00465058	0.00238559	0.0122136	0.00550047	0.00958579	0.0536551	0.189288	0.302479	0.00208833	0.00688786	0.0150018	0.00164906	0.00847873	0.0224931	0.0429812	0.0501886	0.0185465	0.173627	0.0962655
2023	-71.5	327.5	-1.18593	34.1093	36.5482	78.642	0.33256	0.0236717	0.00164047	0.0631667	1.59931e-07	0.100423	0.0294754	0.331187	0.159467	0.0675219	0.0242063	4.70781	0.00464546	0.00238559	0.0122136	0.00550047	0.00958219	0.0529287	0.18903	0.30254	0.00208833	0.00685808	0.0150018	0.00164431	0.00847315	0.0224428	0.0430019	0.0502144	0.0185465	0.173627	0.0962655
2023	-71.5	328.5	-1.16158	34.112	36.5924	77.9124	0.332848	0.0237546	0.00164658	0.0634029	1.6223e-07	0.100479	0.0238723	0.331187	0.15924	0.0675343	0.0243341	4.72075	0.00463441	0.00238515	0.0122093	0.00550639	0.0096061	0.0525217	0.188974	0.30254	0.00208833	0.00681318	0.0150284	0.001641	0.00843752	0.022408	0.0429691	0.0501389	0.0185465	0.173854	0.0965127
2023	-71.5	329.5	-1.14248	34.1146	36.6473	77.572	0.33301	0.0238218	0.00165189	0.0634991	1.67034e-07	0.100438	0.0240972	0.331187	0.15924	0.0674728	0.0247709	4.72075	0.00462658	0.00238515	0.0122272	0.00550389	0.00961717	0.0526285	0.186272	0.302604	0.00209972	0.00681517	0.0151639	0.00164141	0.00843752	0.022408	0.0430381	0.0504424	0.0185947	0.173854	0.0965164
2023	-71.5	330.5	-1.12159	34.1157	36.6837	78.2057	0.333091	0.0238276	0.00165286	0.0633359	1.71979e-07	0.100414	0.0240972	0.331187	0.158785	0.0674728	0.0247844	4.72075	0.00463564	0.00238515	0.0122272	0.00581809	0.00961717	0.0527678	0.186272	0.302633	0.0021514	0.00681517	0.0151639	0.00164141	0.00843752	0.0226031	0.0432543	0.0528963	0.0185947	0.173854	0.096599
2023	-71.5	331.5	-1.09845	34.1128	36.6661	80.7044	0.333333	0.0237604	0.00164838	0.0629443	1.80669e-07	0.100537	0.0238723	0.331187	0.158785	0.0675343	0.0243477	4.72075	0.00463282	0.0023933	0.0122272	0.00582905	0.0096061	0.0528837	0.188974	0.30254	0.0021514	0.00681115	0.0150284	0.001641	0.00843752	0.0226031	0.0441241	0.0536606	0.0185465	0.173854	0.0966358
2023	-71.5	332.5	-1.0791	34.1079	36.6274	83.5514	0.333661	0.0236739	0.0016426	0.0625095	1.91514e-07	0.100689	0.0234032	0.331187	0.158785	0.0675219	0.0242778	4.72075	0.00464083	0.00240541	0.0122588	0.00583757	0.00958096	0.0539863	0.189288	0.302479	0.0021514	0.00689409	0.0150018	0.00165189	0.00847873	0.0226882	0.0442446	0.0539671	0.0185465	0.173627	0.0964766
2023	-71.5	333.5	-1.062	34.1014	36.5867	84.6203	0.333963	0.0235837	0.00163651	0.0620777	2.03463e-07	0.100833	0.0214065	0.331187	0.158833	0.0675219	0.0241864	4.73663	0.00464083	0.00240541	0.0122588	0.00583906	0.00958456	0.0548044	0.189164	0.302555	0.0021578	0.0070634	0.0149755	0.00165391	0.00847873	0.0229037	0.04426	0.0543751	0.0185465	0.173577	0.0964766
2023	-71.5	334.5	-1.03728	34.0947	36.5351	83.3562	0.334377	0.0234649	0.00162826	0.0616056	2.15052e-07	0.101049	0.0341314	0.331187	0.15832	0.0671962	0.0240457	4.74463	0.0047188	0.00242033	0.0122124	0.00582892	0.00958967	0.0525637	0.187163	0.304985	0.00215116	0.00682415	0.0150323	0.00159937	0.00846835	0.0226178	0.0440732	0.0547079	0.0185914	0.172686	0.0965422
2023	-71.5	335.5	-1.00945	34.0905	36.5261	81.3232	0.334633	0.0233711	0.00162199	0.0612368	2.25412e-07	0.101155	0.0395255	0.331187	0.155856	0.0673586	0.0241231	4.74463	0.0047782	0.00244084	0.0122124	0.00583728	0.00958303	0.0528521	0.187163	0.30462	0.00216379	0.00685	0.0150706	0.00160657	0.00851534	0.0229475	0.044229	0.0552351	0.0186544	0.174951	0.0967413
2023	-71.5	336.5	-0.977745	34.0878	36.5453	78.6741	0.334567	0.0232946	0.00161761	0.0610027	2.33685e-07	0.101162	0.0375582	0.332599	0.155567	0.067383	0.0241839	4.74302	0.00478139	0.00244683	0.0122292	0.00583728	0.00956753	0.0530076	0.190951	0.304614	0.00222078	0.00687862	0.0151126	0.00163559	0.00851534	0.023234	0.0446459	0.0581332	0.0187519	0.176178	0.0967278
2023	-71.5	337.5	-0.940306	34.0854	36.5412	75.3087	0.334357	0.0231919	0.00161132	0.0607814	2.41225e-07	0.1013	0.0385035	0.332599	0.155567	0.067383	0.0241839	4.75207	0.00479069	0.00245524	0.0122292	0.00583728	0.00956753	0.0529289	0.191801	0.304614	0.002217	0.00688171	0.0151126	0.00164634	0.00851534	0.023234	0.0451054	0.0584748	0.0187519	0.176143	0.0967278
2023	-71.5	338.5	-0.914368	34.082	36.4528	72.8768	0.334468	0.0230415	0.00160117	0.0604621	2.48876e-07	0.101663	0.0413595	0.332599	0.155486	0.0674174	0.0243704	4.74763	0.00479366	0.00246565	0.0122292	0.00583728	0.00957846	0.0529596	0.191801	0.304591	0.002217	0.00688171	0.0151126	0.00164822	0.00851534	0.023234	0.0452268	0.0584748	0.0187519	0.175885	0.0967278
2023	-71.5	339.5	-0.900054	34.0763	36.3321	70.1846	0.334826	0.022874	0.00158964	0.0600699	2.5858e-07	0.102039	0.0443303	0.332599	0.155355	0.0674028	0.0243946	4.75177	0.00479067	0.00246497	0.0121952	0.00582849	0.00962557	0.0529596	0.191801	0.305024	0.002217	0.00688965	0.015107	0.00164404	0.00851534	0.0232126	0.0453479	0.0584348	0.0187519	0.17547	0.0967278
2023	-71.5	340.5	-0.888611	34.0648	36.166	66.2525	0.335381	0.0226429	0.00157353	0.0594993	2.72975e-07	0.102487	0.0474095	0.333553	0.154895	0.0669546	0.0237233	4.73956	0.00480129	0.00246401	0.0121691	0.00583123	0.00950271	0.0526215	0.191669	0.304864	0.00222124	0.00687772	0.0150206	0.0016283	0.00844715	0.0230896	0.045123	0.0582901	0.0187842	0.174941	0.0966133
2023	-71.5	341.5	-0.881356	34.0437	35.8709	61.6437	0.336267	0.0222751	0.00154763	0.0586468	2.97381e-07	0.103216	0.0507005	0.334107	0.151129	0.0670233	0.0286924	4.70895	0.00511842	0.00248467	0.0121834	0.00587427	0.00950271	0.052467	0.191589	0.303292	0.00230223	0.00688833	0.0151907	0.00163309	0.00852838	0.0231032	0.0455995	0.0582199	0.0198297	0.17576	0.0979444
2023	-71.5	342.5	-0.869859	34.0113	35.4666	59.5868	0.337336	0.0217804	0.00151228	0.0575671	3.28771e-07	0.104231	0.0515582	0.332652	0.1506	0.0672101	0.0308288	4.6756	0.00517776	0.00250705	0.0122316	0.00595628	0.00943106	0.0526543	0.192409	0.301947	0.00239097	0.00687256	0.0154132	0.00164161	0.00892345	0.023216	0.045757	0.0577212	0.0201278	0.176699	0.0982928
2023	-71.5	343.5	-0.841948	33.9673	34.9491	64.8853	0.338713	0.0211512	0.00146645	0.0562485	3.65516e-07	0.105636	0.0570719	0.331609	0.150365	0.0671806	0.0302326	4.64379	0.00520498	0.00253929	0.0121555	0.00915792	0.00892052	0.0526071	0.193101	0.302797	0.0023777	0.00690723	0.0151831	0.00163945	0.00905517	0.0231318	0.0469664	0.0566336	0.0201485	0.176545	0.0983152
2023	-71.5	344.5	-0.810528	33.9181	34.2843	82.8006	0.340283	0.0203964	0.00141101	0.0547272	4.07078e-07	0.107515	0.0565715	0.333821	0.14551	0.0677736	0.0299494	4.64053	0.00578396	0.00253931	0.0122638	0.00931771	0.00892292	0.0535929	0.192964	0.295141	0.00252324	0.00706518	0.0159419	0.00165288	0.00955218	0.0235802	0.050292	0.0562829	0.0220061	0.179113	0.101391
2023	-71.5	345.5	-0.776678	33.8661	33.4767	108.788	0.342059	0.0195389	0.00134733	0.0530023	4.58531e-07	0.109897	0.0550018	0.335099	0.143707	0.0668298	0.0303585	4.62552	0.00581638	0.00254046	0.0123212	0.00934298	0.00891199	0.0540659	0.192776	0.294206	0.00257016	0.00717842	0.0160632	0.00165931	0.00965556	0.0241219	0.0517142	0.0562039	0.0223088	0.180014	0.101649
2023	-71.5	346.5	-0.722671	33.8019	32.458	121.985	0.345208	0.0185434	0.00127192	0.050973	5.38502e-07	0.113097	0.0632056	0.334543	0.144415	0.0661464	0.0305748	4.62542	0.00573851	0.00252526	0.0133231	0.00941313	0.00891199	0.0567056	0.193199	0.288223	0.00261153	0.0074402	0.0177167	0.00175069	0.0111597	0.0259011	0.0512259	0.0557762	0.0222731	0.191918	0.101754
2023	-71.5	347.5	-0.679745	33.8096	31.6081	118.139	0.35002	0.0176944	0.00120668	0.0492979	6.85768e-07	0.116441	0.0879783	0.334543	0.14438	0.067221	0.0304912	4.58609	0.00579638	0.00252777	0.0139039	0.0102509	0.00889322	0.0565649	0.193199	0.282128	0.00271809	0.00725676	0.0185716	0.00182308	0.0119226	0.0271832	0.0522833	0.053251	0.0224381	0.196108	0.102335
2023	-71.5	348.5	-0.774543	33.7829	32.7192	119.244	0.344746	0.0190681	0.00131021	0.051939	6.03394e-07	0.111923	0.0742253	0.333548	0.144352	0.0665001	0.0306108	4.63082	0.00578169	0.00252526	0.0138865	0.00947693	0.00893353	0.0570363	0.192776	0.282191	0.00269902	0.00746028	0.0183622	0.00181594	0.011815	0.0271266	0.0520422	0.0542014	0.0223827	0.195596	0.102292
2023	-71.5	349.5	-0.967199	33.7071	32.3206	120.579	0.347104	0.0189645	0.00129893	0.0513258	7.89686e-07	0.112422	0.0852547	0.333548	0.143907	0.0681332	0.0302427	4.51587	0.00591732	0.00253982	0.0139204	0.0105754	0.00893093	0.0570658	0.192776	0.282128	0.00271809	0.00748693	0.0185716	0.00182714	0.0119625	0.0271832	0.0526617	0.05189	0.0224381	0.196025	0.1024
2023	-71.5	350.5	-1.19639	33.8699	32.0251	17.3022	0.354558	0.0188007	0.00129089	0.0513605	1.21838e-06	0.113812	0.0979929	0.313297	0.144097	0.0511197	0.031097	4.50354	0.00494043	0.00154137	0.0139584	0.0102068	0.00906984	0.0570024	0.189792	0.290115	0.00263285	0.00744033	0.0182407	0.0017836	0.0118829	0.0271884	0.0505061	0.0526343	0.01967	0.193406	0.101321
2023	-70.5	0.5	-1.08392	33.7154	34.1547	51.3092	0.340576	0.020851	0.00144664	0.0550869	7.14259e-07	0.105719	0.0843281	0.333548	0.144808	0.0697109	0.0306956	4.62777	0.00580765	0.00252895	0.0139387	0.0105492	0.00894186	0.0570168	0.192776	0.282128	0.00272055	0.00745729	0.0185889	0.00183169	0.0119625	0.0271832	0.0526617	0.0523241	0.0224566	0.196269	0.1024
2023	-70.5	1.5	-0.988756	33.761	34.1621	129.503	0.342459	0.020793	0.00144154	0.0548465	5.35246e-07	0.106551	0.0632271	0.333548	0.144756	0.0680917	0.0305793	4.63108	0.00575488	0.00252526	0.0133517	0.0094171	0.00894446	0.0567529	0.192776	0.288223	0.00261153	0.0074402	0.017734	0.00175699	0.0111597	0.0259011	0.0516248	0.0556026	0.0222731	0.191918	0.101772
2023	-70.5	2.5	-1.03227	33.8279	33.4536	85.5729	0.348053	0.0203886	0.0014076	0.0538742	8.16464e-07	0.109046	0.0852561	0.334543	0.144545	0.0696312	0.0302037	4.50592	0.00607338	0.00254813	0.0139271	0.0101626	0.00892033	0.0570632	0.192776	0.282128	0.00271809	0.00748693	0.0185889	0.00183169	0.0119625	0.0271832	0.0522911	0.0516997	0.0224381	0.196025	0.1024
2023	-70.5	3.5	-1.11145	33.6625	33.2906	148.113	0.3468	0.0202057	0.00140272	0.0534923	7.70751e-07	0.10803	0.0852634	0.333548	0.144634	0.0697421	0.0302427	4.51587	0.00593451	0.00253982	0.0139365	0.0105754	0.00894186	0.0570479	0.192776	0.282128	0.00271809	0.00749975	0.0185889	0.00183169	0.0119625	0.0271832	0.0526617	0.0518302	0.0224381	0.196025	0.1024
2023	-70.5	4.5	-1.28537	33.5074	31.8978	73.6814	0.352858	0.0192339	0.00134302	0.0518236	1.98003e-06	0.111324	0.0853353	0.333185	0.143907	0.0686385	0.0301145	4.515	0.00623709	0.0025431	0.0139223	0.0116597	0.00892767	0.0570996	0.192776	0.282128	0.00271809	0.00753252	0.0185716	0.00183169	0.0119625	0.0271832	0.0526701	0.0515083	0.0224381	0.19606	0.10239
2023	-70.5	5.5	-0.953265	33.8756	33.6395	78.9072	0.350344	0.0200846	0.0013991	0.054148	6.64717e-07	0.108823	0.0884352	0.334543	0.144843	0.0683204	0.0304286	4.60125	0.00579551	0.00252895	0.0138949	0.0100393	0.00892292	0.0569659	0.192776	0.282206	0.00270429	0.0074725	0.0184224	0.0018205	0.011815	0.0271266	0.0523705	0.0540784	0.0223827	0.195593	0.102338
2023	-70.5	6.5	-1.00097	33.7907	34.1524	143.116	0.346999	0.0206983	0.00144267	0.055045	6.13423e-07	0.106011	0.0750951	0.334543	0.14499	0.0679981	0.0306108	4.62096	0.0057831	0.0025278	0.0138933	0.00947693	0.00892292	0.0570337	0.192776	0.282191	0.00269902	0.00746028	0.0184173	0.0018205	0.011815	0.0271266	0.0520424	0.05399	0.0223827	0.195827	0.102376
2023	-70.5	7.5	-1.15522	33.874	34.9587	67.6906	0.343946	0.0214598	0.00150398	0.0566774	7.1859e-07	0.102995	0.0843595	0.334543	0.144455	0.0695895	0.0306824	4.6076	0.00578993	0.00252895	0.0139293	0.0101546	0.00892033	0.0569797	0.192776	0.282128	0.00272055	0.00745903	0.0185889	0.00183169	0.0119625	0.0271832	0.0523106	0.0522483	0.0224566	0.196246	0.1024
2023	-70.5	9.5	-1.29148	34.0384	33.5658	17.4914	0.354642	0.0198431	0.00139476	0.05466	1.16168e-06	0.108357	0.098016	0.31434	0.143402	0.0520069	0.0339491	4.50713	0.0049769	0.00155745	0.0140547	0.0101849	0.00973628	0.0562344	0.188024	0.287928	0.0026573	0.00734249	0.0186468	0.00180142	0.0120442	0.0273038	0.0502319	0.0524804	0.019941	0.193969	0.101815
2023	-70.5	10.5	-1.1694	34.8847	33.0904	7.59837	0.369366	0.0172715	0.00122369	0.0510498	1.66545e-06	0.11844	0.152109	0.320482	0.125648	0.0562535	0.036396	4.48706	0.00625153	0.0017763	0.0158133	0.0106522	0.0104755	0.0604022	0.179851	0.176749	0.00381153	0.00755346	0.0280633	0.00243329	0.0145588	0.0338043	0.0654318	0.0503937	0.027347	0.242378	0.123375
2023	-70.5	11.5	-1.09355	34.2842	33.4772	18.7329	0.358604	0.0188163	0.00132549	0.0526106	1.15574e-06	0.11074	0.145207	0.325649	0.124046	0.0567184	0.0361034	4.47827	0.00578531	0.00173069	0.0157691	0.0103717	0.0104844	0.0601183	0.179757	0.160406	0.00378907	0.00744309	0.0284939	0.00245161	0.0145617	0.0341413	0.0557966	0.0522981	0.0274072	0.247544	0.123241
2023	-70.5	12.5	-1.2087	33.9581	33.9126	73.6821	0.351938	0.019931	0.00140127	0.0537027	1.01187e-06	0.105818	0.0852675	0.334543	0.145196	0.0695283	0.0303581	4.53629	0.00618831	0.00254813	0.0139271	0.0101773	0.00892069	0.0561111	0.192964	0.282238	0.00271809	0.0073003	0.0186069	0.00182993	0.0119625	0.0271499	0.0520373	0.0517303	0.022397	0.196025	0.1023
2023	-70.5	21.5	-1.76505	33.0433	29.5176	61.3196	0.356763	0.0173535	0.00118416	0.047604	3.5136e-06	0.113349	0.0853379	0.333185	0.14447	0.067879	0.0301488	4.51304	0.00624944	0.0025431	0.0139226	0.0116552	0.00892767	0.056556	0.193199	0.282128	0.00272055	0.00730791	0.0185716	0.00182308	0.0119226	0.0271832	0.0526701	0.0519194	0.0224566	0.196199	0.102326
2023	-70.5	22.5	-1.35953	33.2708	29.9505	59.0604	0.358143	0.01701	0.00115912	0.0471089	1.65764e-06	0.115363	0.0853526	0.333185	0.144411	0.0673006	0.0301488	4.51501	0.00624944	0.0025431	0.0139226	0.011653	0.0089089	0.0560492	0.193199	0.282128	0.00272055	0.00723198	0.0185716	0.00182308	0.0119226	0.0271832	0.0526701	0.0519194	0.0224566	0.196199	0.102339
2023	-70.5	23.5	-0.957039	33.4969	32.0031	93.6572	0.350079	0.0185425	0.00128066	0.0505508	4.68217e-07	0.110584	0.05514	0.334105	0.144329	0.0662573	0.0303175	4.60259	0.00583371	0.00252989	0.0124193	0.010988	0.00893353	0.0549493	0.193199	0.293462	0.00256881	0.00726694	0.0175368	0.00170959	0.0107764	0.0252148	0.0518879	0.0560315	0.0222731	0.184402	0.101631
2023	-70.5	24.5	-0.914812	33.5189	32.3658	126.291	0.349074	0.018873	0.0013072	0.0512163	4.25069e-07	0.109726	0.0561964	0.332826	0.144272	0.0664376	0.0301042	4.61341	0.00587636	0.00254046	0.0123108	0.0109703	0.00893353	0.0539858	0.192776	0.295032	0.00252324	0.00721014	0.0159245	0.00165047	0.00955218	0.0237596	0.0519373	0.0561779	0.0221112	0.179344	0.101504
2023	-70.5	25.5	-0.814441	33.4224	31.6527	86.4203	0.353543	0.0181827	0.00126152	0.049762	5.14459e-07	0.112648	0.0590101	0.334105	0.144646	0.0662573	0.030488	4.59762	0.0058119	0.00252526	0.0131652	0.0110042	0.00893353	0.0563421	0.193199	0.29088	0.00257917	0.00743088	0.01765	0.00172124	0.0110925	0.0256125	0.0516986	0.0556046	0.0222731	0.187233	0.101666
2023	-70.5	26.5	-0.728766	33.5015	31.9943	95.4743	0.356041	0.0183208	0.0012683	0.0497996	5.48408e-07	0.112158	0.0627858	0.333548	0.144716	0.0662873	0.0304797	4.5983	0.00581473	0.00252526	0.0133722	0.01103	0.00893353	0.0566858	0.193199	0.288223	0.00261153	0.00749839	0.0177167	0.00175069	0.0111597	0.0259011	0.0516608	0.0556439	0.0222731	0.191918	0.101754
2023	-70.5	27.5	-0.766315	33.5965	31.7143	31.7468	0.36006	0.0177358	0.0012225	0.0487581	6.23846e-07	0.113826	0.0879975	0.317785	0.144847	0.0480417	0.0314599	4.68418	0.00450933	0.00149399	0.013792	0.0112666	0.00905865	0.0587462	0.190231	0.288957	0.00263105	0.00769734	0.0181005	0.00177482	0.0116865	0.027134	0.050918	0.0562918	0.0196103	0.193178	0.101254
2023	-70.5	160.5	-1.82129	33.8545	30.2158	63.9637	0.357566	0.0183761	0.00125088	0.0489109	2.80277e-06	0.117216	0.0853162	0.33418	0.144204	0.0671793	0.0302122	4.5361	0.00619925	0.0025431	0.0139017	0.0101967	0.00888736	0.056982	0.193199	0.282128	0.00272055	0.00744055	0.0185716	0.00182539	0.0119226	0.0271832	0.0522329	0.0518049	0.0224566	0.196199	0.102372
2023	-70.5	161.5	-1.79527	34.1759	28.671	56.1803	0.372123	0.0167268	0.00119256	0.049675	3.48188e-06	0.128657	0.107037	0.345407	0.133757	0.0667782	0.0357061	4.53853	0.00649252	0.00258611	0.0148235	0.0102879	0.00982863	0.0561849	0.184142	0.174454	0.00367629	0.00685164	0.0260423	0.00217366	0.0139337	0.0322137	0.056663	0.0520473	0.0272988	0.242247	0.117977
2023	-70.5	162.5	-1.55726	34.0578	33.5715	52.0783	0.338314	0.0211048	0.00146345	0.0552374	6.56643e-07	0.106662	0.0884708	0.336992	0.144346	0.0681196	0.0337483	4.62744	0.00575725	0.00253058	0.013987	0.00999337	0.00949409	0.0561867	0.191224	0.279931	0.0027262	0.00724375	0.0188664	0.00183799	0.0119762	0.0272519	0.0522389	0.0542266	0.0224721	0.19638	0.102872
2023	-70.5	163.5	-1.58356	34.0213	32.5892	65.3519	0.342812	0.0199287	0.00137758	0.0534851	1.23685e-06	0.1112	0.0853605	0.337183	0.14442	0.0693625	0.032882	4.53859	0.00621554	0.00254474	0.0139816	0.0101748	0.00942299	0.0561447	0.192044	0.280941	0.0027458	0.00725642	0.0189948	0.0018445	0.0121237	0.0273086	0.0520639	0.0516652	0.0225137	0.196826	0.102687
2023	-70.5	164.5	-1.46495	34.137	35.5518	55.887	0.33035	0.0226077	0.00157195	0.0580282	5.57328e-07	0.102431	0.0772999	0.337485	0.143101	0.0668545	0.0352228	4.63786	0.00580586	0.00253717	0.0144365	0.00948478	0.00983542	0.0576387	0.183056	0.209317	0.00322854	0.00720761	0.023148	0.00209555	0.0131488	0.0300809	0.0547816	0.0551575	0.024629	0.228499	0.109573
2023	-70.5	165.5	-1.51752	34.1044	35.3129	64.4086	0.332978	0.0223765	0.00154883	0.0569404	6.65996e-07	0.103821	0.0890709	0.33558	0.144268	0.0679782	0.034482	4.61173	0.00580891	0.00253357	0.0141126	0.0100307	0.00960349	0.0588913	0.186984	0.274752	0.00275099	0.00750377	0.019033	0.00193323	0.0120665	0.0278658	0.0526901	0.0540673	0.022469	0.198236	0.103245
2023	-70.5	166.5	-1.44295	34.1591	36.3239	71.1641	0.32945	0.0230982	0.00160279	0.0578357	4.19179e-07	0.101196	0.0687526	0.347745	0.138769	0.0663537	0.0297348	4.69471	0.00596527	0.00256214	0.013093	0.00930871	0.00987924	0.0541858	0.183015	0.218529	0.00324662	0.00688748	0.0205076	0.0019084	0.0107505	0.0279929	0.0544827	0.0576195	0.025391	0.216138	0.110122
2023	-70.5	167.5	-1.47745	34.1588	36.7466	87.974	0.327238	0.0234538	0.00162917	0.0580554	3.46204e-07	0.099873	0.0525628	0.345028	0.14425	0.0656121	0.0278806	4.70619	0.00533562	0.00255009	0.0129399	0.00627893	0.00987924	0.0537945	0.183217	0.228302	0.00307388	0.00685732	0.0195461	0.00188901	0.0100084	0.0272245	0.0509986	0.0579265	0.0231868	0.211344	0.106495
2023	-70.5	168.5	-1.45343	34.1577	36.6066	112.695	0.32727	0.0232388	0.00161231	0.0573808	3.31269e-07	0.100725	0.0530074	0.345028	0.144328	0.0655833	0.027687	4.72594	0.00532851	0.00252711	0.0129399	0.00622972	0.00987924	0.0538497	0.183281	0.227518	0.00307232	0.00686606	0.0195351	0.00188145	0.0100084	0.0273063	0.0509583	0.0583008	0.0231241	0.211242	0.106466
2023	-70.5	169.5	-1.40951	34.1682	37.7244	86.6672	0.327126	0.0240929	0.00167318	0.0578332	2.55361e-07	0.0975612	0.0419407	0.353764	0.148035	0.0733949	0.0282139	4.87389	0.00519714	0.00255812	0.0145102	0.00801864	0.0105628	0.0553852	0.170046	0.192725	0.00327093	0.00680671	0.0235531	0.00222214	0.0114829	0.0313378	0.0528671	0.0591644	0.0242054	0.225305	0.11654
2023	-70.5	170.5	-1.38569	34.1772	38.4355	101.461	0.326129	0.0245488	0.0017068	0.0580246	2.08556e-07	0.0957921	0.03413	0.352659	0.159625	0.0730679	0.0279698	4.92087	0.00515314	0.00249738	0.0144561	0.00798852	0.0105401	0.0545464	0.171525	0.208556	0.00290381	0.00678597	0.0227646	0.0021967	0.0112495	0.0308799	0.0521919	0.0544484	0.0222834	0.219343	0.114872
2023	-70.5	171.5	-1.33351	34.1877	38.7905	116.356	0.326139	0.0246642	0.00171703	0.0578709	1.8821e-07	0.095129	0.0324835	0.352659	0.159683	0.0734371	0.0278989	4.89927	0.00532016	0.00252202	0.0144417	0.0080002	0.0105187	0.054761	0.172378	0.205547	0.00304014	0.00683861	0.0229941	0.00220964	0.0113932	0.0309847	0.0522908	0.0544946	0.0224947	0.221658	0.114625
2023	-70.5	172.5	-1.28844	34.1988	39.0065	114.925	0.325349	0.0246724	0.0017194	0.0577101	1.88772e-07	0.0948218	0.0365959	0.352659	0.159395	0.0734007	0.0279353	4.87847	0.0058069	0.00265032	0.0146195	0.00799713	0.0106654	0.054533	0.172256	0.207679	0.00316249	0.00680338	0.0230859	0.00219317	0.0113653	0.030789	0.0524355	0.0541289	0.0231568	0.221729	0.115245
2023	-70.5	173.5	-1.26314	34.1907	39.0656	97.1031	0.323954	0.0245487	0.0017121	0.0571695	1.90899e-07	0.094708	0.0340345	0.352659	0.15962	0.0734371	0.0279423	4.87847	0.00531985	0.00251973	0.0145656	0.00799233	0.0104665	0.0546196	0.172256	0.205699	0.00306996	0.00681827	0.0231937	0.00220514	0.0114211	0.0308392	0.0522756	0.0538861	0.022909	0.221899	0.114992
2023	-70.5	174.5	-1.2244	34.1833	39.12	92.9577	0.323724	0.0244386	0.00170509	0.056771	1.94635e-07	0.0946685	0.0338611	0.352659	0.159683	0.0734371	0.0279523	4.86574	0.00531885	0.00251841	0.0145684	0.00800193	0.0104643	0.0546097	0.172132	0.204999	0.00308946	0.00682258	0.0233636	0.00221593	0.0114317	0.0309014	0.0523485	0.0541376	0.0230339	0.222296	0.115301
2023	-70.5	175.5	-1.20291	34.1737	39.0922	88.6432	0.324487	0.0242831	0.0016947	0.0561965	1.93733e-07	0.0946988	0.0337823	0.352659	0.159791	0.0733901	0.0278944	4.86574	0.00514383	0.00249166	0.0145774	0.00802616	0.0104649	0.0548202	0.172256	0.205116	0.00310795	0.00682258	0.0235206	0.00222291	0.0115945	0.030866	0.0521773	0.0538114	0.0229851	0.22309	0.115496
2023	-70.5	176.5	-1.17723	34.1521	38.9562	78.9542	0.325385	0.0240427	0.00167861	0.0553779	1.85774e-07	0.0949055	0.0240528	0.350986	0.162583	0.0729268	0.0277836	4.90163	0.00496617	0.00247049	0.0145485	0.00801632	0.0104672	0.0550075	0.172256	0.20594	0.00300607	0.00686969	0.022849	0.00220007	0.011237	0.030729	0.0514389	0.0541385	0.0224381	0.221802	0.112967
2023	-70.5	177.5	-1.16005	34.1314	38.8408	75.1477	0.326052	0.0238613	0.00166645	0.0547734	1.79873e-07	0.0950601	0.0159985	0.336462	0.165471	0.0734069	0.028173	4.92292	0.00487344	0.00244505	0.0143931	0.0077483	0.0104738	0.055027	0.172278	0.217353	0.00286836	0.00686148	0.0225939	0.00219161	0.0112634	0.0295558	0.0492958	0.0540158	0.0217638	0.216116	0.111908
2023	-70.5	178.5	-1.15462	34.1115	38.7457	73.2384	0.326272	0.023731	0.00165772	0.0543178	1.75658e-07	0.0951365	0.0112543	0.332822	0.167175	0.0733636	0.025239	4.92594	0.00484053	0.00243934	0.0143569	0.0076183	0.0103981	0.0552231	0.174338	0.223809	0.0027282	0.0068964	0.0209925	0.00212859	0.0110381	0.0287852	0.0474536	0.0537225	0.020971	0.21187	0.108491
2023	-70.5	179.5	-1.15954	34.0955	38.6256	71.2495	0.326574	0.0236239	0.00165045	0.0540038	1.75038e-07	0.0952689	0.00760794	0.33159	0.167524	0.0733364	0.0249548	4.93061	0.004838	0.00244036	0.0143522	0.00758804	0.0103848	0.0546579	0.173981	0.221518	0.00273933	0.00687866	0.0210749	0.00209536	0.0110585	0.0287218	0.0471928	0.0537068	0.0210887	0.212029	0.108425
2023	-70.5	180.5	-1.16111	34.087	38.5598	67.3778	0.326502	0.0235846	0.00164769	0.0539268	1.79708e-07	0.0953551	0.00712201	0.333002	0.166976	0.0739497	0.0249467	4.92869	0.00483953	0.00244036	0.0143489	0.00758336	0.0103716	0.054698	0.176817	0.221984	0.0027355	0.00689194	0.0210862	0.00209792	0.0110585	0.028626	0.0473205	0.0544461	0.0210981	0.211419	0.108444
2023	-70.5	181.5	-1.17567	34.0809	38.5232	61.9552	0.326578	0.0235389	0.00164458	0.053701	1.80616e-07	0.0953199	0.00708273	0.333002	0.167129	0.0739691	0.0249403	4.92869	0.00483953	0.00244701	0.014328	0.00757357	0.0104724	0.0544187	0.176915	0.22368	0.00273282	0.00683439	0.0210862	0.00209981	0.0110585	0.0286761	0.047423	0.0546251	0.0210981	0.210296	0.108406
2023	-70.5	182.5	-1.22133	34.0469	38.2252	59.5736	0.329643	0.0231632	0.00161901	0.0523011	1.48783e-07	0.0955006	0.00535252	0.33451	0.16855	0.074349	0.024067	4.92712	0.00482314	0.0024411	0.0143264	0.00736712	0.0103766	0.0537806	0.176794	0.224261	0.00267368	0.0067884	0.020972	0.00206437	0.010946	0.0282529	0.0465482	0.0505595	0.0211219	0.210114	0.108004
2023	-70.5	183.5	-1.27328	34.0144	37.9887	61.5663	0.332714	0.022853	0.00159856	0.0515216	1.15097e-07	0.0955309	0.0052235	0.333825	0.169542	0.0756623	0.0233289	5.04034	0.00480063	0.00238775	0.0143251	0.0073862	0.0103185	0.0540365	0.177113	0.225737	0.00266485	0.00683044	0.020815	0.00206748	0.0109685	0.0282589	0.0460652	0.0495829	0.0211418	0.208394	0.107803
2023	-70.5	184.5	-1.30381	34.0134	37.8056	58.8093	0.334582	0.0227756	0.00159385	0.0525984	1.04355e-07	0.0958065	0.00507557	0.320924	0.166661	0.0759821	0.0234343	5.11728	0.00479405	0.00232079	0.0144068	0.00740233	0.0103189	0.0545437	0.177191	0.224124	0.00275597	0.00690367	0.0210407	0.00207674	0.0112488	0.0287536	0.0459507	0.0481329	0.021377	0.211208	0.108227
2023	-70.5	185.5	-1.29624	34.0418	37.705	53.3736	0.335099	0.0228986	0.00160251	0.0552184	1.03147e-07	0.0963151	0.00453425	0.32764	0.164653	0.0753913	0.0239441	5.08605	0.00476354	0.00232042	0.0143801	0.00738811	0.0103822	0.0544425	0.176872	0.224881	0.00274994	0.00687165	0.0210588	0.00205654	0.0111968	0.0285546	0.0456598	0.04775	0.0213159	0.210425	0.108231
2023	-70.5	186.5	-1.27297	34.0864	37.7366	55.7068	0.334596	0.0231967	0.00162278	0.0586683	1.04677e-07	0.0967433	0.00505717	0.329042	0.164025	0.0753642	0.0249633	5.09667	0.00476753	0.00231688	0.0143677	0.00738501	0.0103816	0.0544428	0.176731	0.22259	0.00269066	0.00686434	0.0210997	0.00209597	0.0111372	0.0284689	0.0454311	0.0480267	0.0210704	0.210746	0.108328
2023	-70.5	187.5	-1.24945	34.1325	37.9035	65.1002	0.333129	0.0236567	0.00165382	0.0625403	1.08702e-07	0.0969082	0.0135967	0.324348	0.166223	0.0748186	0.0283304	5.14134	0.00483489	0.00237069	0.0143919	0.00754624	0.0105202	0.0545308	0.171837	0.217617	0.00273608	0.00687795	0.0222967	0.00217231	0.0112142	0.0294976	0.0477572	0.0489079	0.0214694	0.212035	0.110692
2023	-70.5	188.5	-1.22984	34.1665	38.1357	74.1646	0.331495	0.0241438	0.00168651	0.0659879	1.1496e-07	0.0968314	0.0256488	0.351974	0.163708	0.0738581	0.027726	5.05603	0.00493266	0.00241111	0.0144255	0.0078258	0.0105431	0.0544498	0.171921	0.214197	0.00273181	0.0067556	0.022328	0.00218822	0.0112658	0.0303476	0.0503937	0.0493585	0.0211828	0.214174	0.111416
2023	-70.5	189.5	-1.21539	34.187	38.3662	80.657	0.330297	0.0245478	0.0017137	0.0685539	1.20259e-07	0.0966208	0.031352	0.352659	0.165063	0.0736628	0.0277465	5.03125	0.0052426	0.00245523	0.0144042	0.00780308	0.0105399	0.0540037	0.172426	0.213655	0.00276442	0.00674287	0.0223023	0.00218239	0.0113215	0.0304004	0.0503543	0.0492991	0.0211299	0.214365	0.111848
2023	-70.5	190.5	-1.21478	34.2018	38.5748	84.2069	0.329469	0.0248885	0.00173694	0.0706025	1.24208e-07	0.0963552	0.0349924	0.352659	0.165223	0.0736264	0.0276724	5.03125	0.00569783	0.00258309	0.0144342	0.00786179	0.010735	0.0539094	0.172426	0.218911	0.00281059	0.00679576	0.0223386	0.00216924	0.0113487	0.0301793	0.0504012	0.0491863	0.0209245	0.214068	0.111495
2023	-70.5	191.5	-1.22573	34.2144	38.7617	86.6166	0.328874	0.0251873	0.00175799	0.0726237	1.25969e-07	0.0960909	0.0411197	0.352659	0.165149	0.0735747	0.0276398	5.01816	0.00571177	0.0025813	0.0144521	0.00786829	0.0107347	0.054411	0.172378	0.211947	0.00295982	0.00682498	0.0226403	0.00220261	0.0114558	0.0309032	0.0504672	0.0491004	0.0215209	0.21887	0.11179
2023	-70.5	192.5	-1.22467	34.2256	38.9333	89.4884	0.328605	0.0254171	0.00177482	0.0744656	1.2519e-07	0.0958979	0.0436594	0.352659	0.164977	0.0735747	0.027669	5.01816	0.00574084	0.00257919	0.0144778	0.00787947	0.010694	0.0543383	0.172256	0.212575	0.00301568	0.0068284	0.0227325	0.00219894	0.0114837	0.03089	0.0504636	0.0489852	0.0218103	0.218651	0.111919
2023	-70.5	193.5	-1.21762	34.2346	39.0676	92.8823	0.328968	0.0255426	0.00178453	0.0756696	1.22916e-07	0.0957665	0.0566282	0.352659	0.165066	0.0735747	0.0276811	5.01816	0.00572683	0.00257506	0.0146272	0.00787947	0.0106678	0.0548468	0.172256	0.211094	0.00304178	0.00683056	0.0228672	0.0022107	0.0115154	0.0309783	0.0504126	0.0489698	0.0220903	0.220384	0.112075
2023	-70.5	194.5	-1.21123	34.2403	39.1498	96.4503	0.329576	0.0255759	0.00178789	0.0762428	1.21061e-07	0.0956885	0.0566282	0.352659	0.165066	0.0735747	0.0276911	4.98955	0.00572683	0.00257506	0.0146272	0.00787987	0.0106678	0.05486	0.172132	0.209608	0.00305886	0.00683056	0.0231718	0.0022211	0.011583	0.0310727	0.0504058	0.0489955	0.0220677	0.220337	0.112782
2023	-70.5	195.5	-1.19682	34.2415	39.1737	98.1165	0.330058	0.0255465	0.00178663	0.0763954	1.19371e-07	0.0957139	0.0566428	0.352659	0.165663	0.0735747	0.0276856	4.98955	0.00572683	0.00257506	0.0146272	0.00787987	0.0106601	0.0548513	0.172132	0.208875	0.00305886	0.00682391	0.0231602	0.00222215	0.011583	0.0310702	0.0504778	0.0489955	0.0220677	0.220337	0.112764
2023	-70.5	196.5	-1.18117	34.2387	39.1591	98.2122	0.330581	0.0255003	0.00178402	0.0763714	1.1765e-07	0.0957829	0.0566282	0.352659	0.165195	0.0735747	0.0276939	4.99166	0.00572683	0.00257506	0.0146432	0.00787987	0.010667	0.0548857	0.172132	0.208875	0.00305886	0.00682391	0.0231718	0.00222215	0.011583	0.0310702	0.0504778	0.0489955	0.0220677	0.220337	0.112704
2023	-70.5	197.5	-1.17006	34.233	39.1656	96.0655	0.330989	0.0254485	0.00178095	0.0761198	1.15514e-07	0.0957595	0.056626	0.352659	0.16366	0.0742457	0.02774	5.00054	0.0057275	0.00257658	0.014634	0.00788198	0.0106618	0.0549725	0.172132	0.209209	0.0030661	0.00681031	0.0231356	0.00222346	0.0116054	0.0310826	0.0504778	0.0489748	0.0220677	0.220337	0.112799
2023	-70.5	198.5	-1.16067	34.2268	39.1796	93.7924	0.331279	0.0253502	0.00177442	0.0755099	1.12716e-07	0.0957083	0.0438915	0.347587	0.164155	0.0743285	0.027763	5.12057	0.00574122	0.0025662	0.0145328	0.00788606	0.0106618	0.0544946	0.17214	0.209633	0.0030661	0.00680503	0.0230585	0.00220921	0.0115737	0.0310368	0.0504651	0.0490192	0.0220509	0.219278	0.112799
2023	-70.5	199.5	-1.14235	34.22	39.0793	89.7357	0.332951	0.0251185	0.00175911	0.074516	1.068e-07	0.0959037	0.0434736	0.341009	0.164442	0.0745406	0.0278868	5.12705	0.00573161	0.00250262	0.0144652	0.00788306	0.0106701	0.0545213	0.172263	0.210754	0.00304224	0.00685188	0.0227842	0.00221462	0.0115062	0.0309483	0.0502132	0.0480363	0.0217543	0.21912	0.112156
2023	-70.5	200.5	-1.11682	34.2024	38.9019	82.6626	0.335674	0.0247993	0.00173814	0.0731872	9.91493e-08	0.0961871	0.0363661	0.339699	0.161335	0.077241	0.0281368	5.16285	0.00570224	0.00251426	0.0145176	0.00791999	0.0107996	0.0551604	0.171463	0.206448	0.0031553	0.00689808	0.0230271	0.00222215	0.0118184	0.0314978	0.0508521	0.0472012	0.0219809	0.223256	0.112332
2023	-70.5	201.5	-1.10361	34.1671	38.7089	75.9514	0.338017	0.0244697	0.0017161	0.0714943	9.26895e-08	0.096317	0.0268001	0.326363	0.161563	0.0827706	0.0280847	5.18682	0.00496659	0.00233762	0.0145419	0.00810064	0.010693	0.0558675	0.171431	0.200367	0.00304948	0.00700884	0.0232249	0.00224949	0.0120644	0.0319042	0.0528906	0.0473364	0.0219786	0.225452	0.113483
2023	-70.5	202.5	-1.1059	34.1219	38.4613	73.7634	0.339817	0.0241415	0.00169325	0.0694964	8.90304e-08	0.0964299	0.0146142	0.288167	0.16734	0.0823691	0.026881	5.19051	0.00479691	0.00231769	0.0143911	0.00759992	0.0106247	0.0603022	0.171803	0.216131	0.00277943	0.00782903	0.0214828	0.00216366	0.0115875	0.0299798	0.0477711	0.0471053	0.0209656	0.216111	0.111441
2023	-70.5	203.5	-1.10806	34.0789	38.1957	74.4139	0.341189	0.0238104	0.0016695	0.0671404	8.72531e-08	0.0965924	0.00558278	0.287718	0.16928	0.0819753	0.0250341	5.20875	0.00476447	0.0023075	0.0143859	0.00771166	0.0108344	0.062936	0.176037	0.211578	0.00280987	0.00839301	0.0215213	0.00217995	0.0117949	0.0306392	0.0468489	0.0468793	0.0211856	0.216905	0.111535
2023	-70.5	204.5	-1.10703	34.0423	37.9897	72.6362	0.342319	0.0235196	0.00164816	0.0645941	8.64916e-08	0.096684	0.00505906	0.287034	0.170249	0.0822658	0.0238851	5.19959	0.00476819	0.0023043	0.0144437	0.0079309	0.0107542	0.0628224	0.175916	0.210149	0.00281448	0.00839841	0.0214042	0.00222335	0.0117264	0.0315465	0.0473626	0.0469202	0.0213477	0.217423	0.111456
2023	-70.5	205.5	-1.10166	34.0073	37.8411	69.4866	0.343202	0.0232895	0.00163093	0.0621121	8.57679e-08	0.0966791	0.00494884	0.285671	0.169493	0.0828042	0.0233152	5.2076	0.00477632	0.0023047	0.0145164	0.0080428	0.0107048	0.0629984	0.176312	0.208996	0.0028284	0.00844183	0.0214428	0.00225098	0.0117365	0.0320001	0.0479739	0.0469202	0.0214056	0.217819	0.111981
2023	-70.5	206.5	-1.0886	33.9753	37.725	69.3647	0.343714	0.0231165	0.00161782	0.0597636	8.61905e-08	0.0966577	0.00434031	0.290966	0.168417	0.082689	0.0202996	5.14284	0.00476496	0.00229741	0.0144337	0.00792959	0.0101796	0.0628078	0.177236	0.213538	0.00280183	0.0083903	0.0211114	0.00220385	0.0115437	0.0313457	0.0473621	0.0469202	0.0213122	0.215847	0.111212
2023	-70.5	207.5	-1.08032	33.9505	37.6549	70.1849	0.344	0.02301	0.00160967	0.0577276	8.76471e-08	0.0965791	0.0039461	0.29121	0.167526	0.0827083	0.0190742	5.13234	0.00475482	0.00229741	0.0144062	0.00770217	0.0101674	0.0627312	0.177334	0.215873	0.00279851	0.00841121	0.0209893	0.00210987	0.0114684	0.0301141	0.0470301	0.0468743	0.0211103	0.214154	0.111144
2023	-70.5	208.5	-1.07909	33.9296	37.6532	71.1852	0.343907	0.0229515	0.0016055	0.0562595	8.78439e-08	0.0963775	0.00394344	0.29121	0.166859	0.0829448	0.0189255	5.11083	0.00475482	0.00229741	0.0143851	0.00763229	0.0101651	0.0620668	0.177334	0.216994	0.00278151	0.00831379	0.0209592	0.00209884	0.0114099	0.0298336	0.0468271	0.0461152	0.0210208	0.212841	0.111061
2023	-70.5	209.5	-1.08278	33.9095	37.661	72.4052	0.343513	0.022889	0.00160126	0.0551316	8.86411e-08	0.0961653	0.00392179	0.292016	0.166573	0.083086	0.0189722	5.09909	0.00476368	0.0022988	0.0143937	0.00762687	0.0101651	0.0620085	0.1771	0.216768	0.00278151	0.00828504	0.0209694	0.00210218	0.0114099	0.0297354	0.0469273	0.0453373	0.021056	0.212887	0.111157
2023	-70.5	210.5	-1.09137	33.8935	37.6657	73.7289	0.34306	0.0228114	0.00159613	0.054152	8.96239e-08	0.0959874	0.00390639	0.296002	0.165864	0.0836621	0.0189722	5.09202	0.00477343	0.00230046	0.0143683	0.00752169	0.0101273	0.0608139	0.1771	0.219253	0.00276416	0.00813683	0.0209121	0.00206699	0.0112725	0.0292549	0.0469227	0.0449717	0.0208888	0.211845	0.110889
2023	-70.5	211.5	-1.11037	33.8854	37.6559	73.9619	0.343061	0.0227194	0.00159029	0.0532826	8.8556e-08	0.0958596	0.00390742	0.291501	0.166636	0.083086	0.0188697	5.09909	0.00476423	0.0022988	0.0143937	0.00762687	0.0101651	0.062105	0.177334	0.216862	0.00278151	0.00835661	0.0209694	0.00210218	0.0114099	0.0297354	0.0469273	0.044814	0.021056	0.212887	0.111157
2023	-70.5	212.5	-1.12568	33.8794	37.6438	73.506	0.34302	0.0226382	0.00158508	0.05264	8.79242e-08	0.0957751	0.00385794	0.291268	0.166335	0.0829978	0.0188945	5.11083	0.0047612	0.0022988	0.0143851	0.00763229	0.0101651	0.0625605	0.177146	0.216688	0.00278151	0.00848277	0.0209694	0.00210695	0.0114099	0.0299227	0.0469656	0.0443001	0.0210432	0.212887	0.111252
2023	-70.5	213.5	-1.13375	33.8709	37.651	72.8449	0.342634	0.0225852	0.00158176	0.0521894	8.77514e-08	0.0956667	0.0039081	0.291268	0.167266	0.0827975	0.0188945	5.13234	0.00475537	0.00229741	0.0143851	0.00769113	0.0101691	0.0631252	0.177146	0.215902	0.00279276	0.00859017	0.0209893	0.00211551	0.0114457	0.0302052	0.047079	0.0442534	0.0211202	0.213944	0.111325
2023	-70.5	214.5	-1.13967	33.8585	37.66	71.4957	0.342443	0.0225271	0.00157811	0.0516983	8.71513e-08	0.0955321	0.00390228	0.291268	0.167266	0.0828484	0.0189944	5.13234	0.00475537	0.00229828	0.0144116	0.00770738	0.0101711	0.0634613	0.176912	0.215605	0.00279851	0.00860183	0.0209893	0.00211799	0.0114684	0.030225	0.0470818	0.044125	0.0211328	0.214154	0.111351
2023	-70.5	215.5	-1.14023	33.8409	37.6416	69.5356	0.342886	0.0224001	0.00156972	0.0508621	8.56956e-08	0.0954276	0.00385412	0.291268	0.1675	0.082889	0.0189097	5.16778	0.00476679	0.00229942	0.014478	0.00802027	0.0101774	0.0634721	0.177146	0.211846	0.00280718	0.00860183	0.0211255	0.00221123	0.0115578	0.0317705	0.0476517	0.044125	0.0213421	0.216124	0.111992
2023	-70.5	216.5	-1.14159	33.8161	37.6242	68.5516	0.343197	0.0222479	0.00155943	0.049795	8.5615e-08	0.0952632	0.00383912	0.291268	0.167589	0.0829307	0.0189097	5.16778	0.00476679	0.00229857	0.014478	0.00802027	0.0101774	0.0634721	0.177146	0.211846	0.00280718	0.00860183	0.0211255	0.00221123	0.0115578	0.0317705	0.0476517	0.0439053	0.0213421	0.216124	0.111992
2023	-70.5	217.5	-1.15382	33.7892	37.6159	69.5849	0.343136	0.022105	0.00154971	0.0488005	8.71501e-08	0.095037	0.00378355	0.291268	0.167401	0.0830494	0.0188567	5.13838	0.00475834	0.00229743	0.0144392	0.00770738	0.0101798	0.0634613	0.177146	0.215657	0.00279851	0.00860183	0.0209893	0.00211936	0.0114684	0.030225	0.0470818	0.0439053	0.0211328	0.214173	0.111351
2023	-70.5	218.5	-1.17092	33.7659	37.6082	71.1351	0.343339	0.0219661	0.0015403	0.0478756	8.8822e-08	0.0948192	0.00348496	0.291078	0.167	0.0844467	0.0188362	5.10503	0.00477261	0.00229883	0.0144457	0.00753145	0.0101604	0.0613279	0.179041	0.219767	0.0027527	0.00819052	0.0209155	0.00208401	0.0112725	0.0294501	0.0468175	0.0438293	0.020847	0.211789	0.110884
2023	-70.5	219.5	-1.18234	33.7477	37.6167	71.3436	0.34392	0.0218758	0.00153418	0.0470619	9.11283e-08	0.0946149	0.00382729	0.306752	0.166479	0.0849965	0.0188899	5.10608	0.00482328	0.00230751	0.0144541	0.00751665	0.0101586	0.0558589	0.17747	0.219281	0.00276416	0.00731761	0.0209379	0.00206902	0.0112725	0.0291027	0.0470285	0.0448916	0.0211419	0.211679	0.110372
2023	-70.5	220.5	-1.18037	33.7347	37.6436	71.1269	0.344594	0.0218384	0.00153177	0.0464148	8.95602e-08	0.0944536	0.0038821	0.295065	0.166424	0.0841879	0.0188789	5.10608	0.0048585	0.00230133	0.0144547	0.00752936	0.0101586	0.060863	0.17747	0.219173	0.00276416	0.00813683	0.0209121	0.0020694	0.0112725	0.0293493	0.0469638	0.0443294	0.0209112	0.211845	0.111006
2023	-70.5	221.5	-1.16634	33.7212	37.6511	70.3048	0.345383	0.0218035	0.0015295	0.0457867	8.66534e-08	0.0943828	0.00392599	0.290273	0.168845	0.0833325	0.0189017	5.16348	0.0048495	0.00229828	0.0145249	0.00793109	0.0101986	0.0634313	0.17747	0.213734	0.00280445	0.00860183	0.0210734	0.00218684	0.0115437	0.0313587	0.0473905	0.044125	0.0213346	0.215451	0.111494
2023	-70.5	222.5	-1.14891	33.7024	37.6666	69.0104	0.345972	0.0217832	0.00152828	0.0452247	8.62702e-08	0.0942696	0.00392599	0.290273	0.168845	0.0833325	0.0190172	5.16348	0.0048495	0.00229828	0.0145249	0.00793109	0.0101986	0.0634313	0.177236	0.21364	0.00280445	0.00860183	0.0210734	0.00218932	0.0115437	0.0313587	0.0473905	0.044125	0.0213346	0.215451	0.111494
2023	-70.5	223.5	-1.12835	33.6802	37.7192	68.8996	0.345998	0.0218094	0.0015303	0.044816	8.76112e-08	0.0940596	0.00430724	0.287474	0.168683	0.0832832	0.0189944	5.14123	0.00484044	0.00229828	0.0144909	0.007716	0.010207	0.063557	0.177236	0.215551	0.00279854	0.00860183	0.0209956	0.00213533	0.0114684	0.0302795	0.047122	0.044125	0.0211328	0.214198	0.111361
2023	-70.5	224.5	-1.11573	33.6598	37.7949	70.0886	0.345572	0.021883	0.00153531	0.0444694	8.83416e-08	0.093784	0.00486928	0.284449	0.168308	0.0836782	0.0189987	5.11094	0.0048626	0.00230084	0.014475	0.00764493	0.0101968	0.0624466	0.177236	0.214992	0.00278154	0.00842076	0.0209904	0.00213792	0.0114626	0.0301066	0.0470849	0.0441717	0.0210784	0.21398	0.111295
2023	-70.5	225.5	-1.11462	33.6426	37.8533	71.6647	0.34494	0.0219548	0.00153993	0.0441393	9.0323e-08	0.093538	0.00489003	0.286971	0.168925	0.0842173	0.0189987	5.14822	0.0048718	0.00230249	0.0144405	0.00753769	0.0101638	0.0611511	0.177236	0.217665	0.00276286	0.00816753	0.0209331	0.00209937	0.0113252	0.0296056	0.0470306	0.0443294	0.0209112	0.212933	0.110919
2023	-70.5	226.5	-1.11874	33.6307	37.8831	73.5755	0.344282	0.0220021	0.00154293	0.0438562	9.26663e-08	0.0933823	0.0049294	0.29856	0.168948	0.0849427	0.0190319	5.14822	0.00489517	0.00230952	0.0144478	0.00751713	0.0101638	0.0558255	0.17683	0.217628	0.00276127	0.00726922	0.0209688	0.002099	0.011316	0.0293517	0.0470976	0.0451113	0.0211269	0.212747	0.110407
2023	-70.5	227.5	-1.1312	33.6284	37.8808	73.4129	0.343806	0.0220261	0.00154445	0.0436541	9.53332e-08	0.093331	0.00501186	0.311698	0.168689	0.080845	0.0191541	5.13922	0.0048739	0.00232514	0.0144758	0.00745092	0.0101389	0.0556135	0.17701	0.217727	0.00280592	0.00725823	0.0209613	0.00208646	0.0112249	0.029153	0.0460222	0.0449986	0.021574	0.212668	0.108685
2023	-70.5	228.5	-1.14565	33.6328	37.8843	72.1233	0.343115	0.0220433	0.00154557	0.0435595	9.68893e-08	0.0933163	0.00501186	0.313537	0.168689	0.0794583	0.0191366	5.13781	0.00486628	0.00232514	0.0144023	0.00741165	0.0101389	0.0554432	0.17701	0.219935	0.00279787	0.00722713	0.0208722	0.00208362	0.0111941	0.0291018	0.0458792	0.0449986	0.021574	0.212098	0.108229
2023	-70.5	229.5	-1.15798	33.6385	37.86	69.8761	0.342375	0.0220137	0.00154313	0.0434695	9.85246e-08	0.0934044	0.0050069	0.314159	0.168347	0.079592	0.0191366	5.13781	0.00486628	0.00232514	0.0144023	0.00741206	0.0101389	0.0555137	0.177239	0.219935	0.00280058	0.00722035	0.0208798	0.00208362	0.0112032	0.029107	0.0458792	0.0451502	0.021589	0.212098	0.108249
2023	-70.5	230.5	-1.16573	33.6485	37.8437	67.5734	0.341594	0.0219833	0.00154074	0.0434592	9.95141e-08	0.0935261	0.0050051	0.314795	0.168258	0.0783568	0.0191313	5.13809	0.00486107	0.00232348	0.0144023	0.00741206	0.0101251	0.0554963	0.177239	0.222183	0.00278503	0.00722035	0.0207887	0.00207908	0.0111917	0.0290481	0.045818	0.0451502	0.021589	0.211458	0.108129
2023	-70.5	231.5	-1.16946	33.6598	37.8447	66.961	0.340935	0.021978	0.0015401	0.0435001	1.00385e-07	0.0936214	0.0050051	0.314795	0.168438	0.078185	0.0191313	5.13809	0.00488368	0.00232348	0.0144023	0.00740857	0.0101251	0.0554649	0.177239	0.222183	0.00278503	0.00722035	0.0207887	0.00207908	0.0111917	0.0290481	0.0457669	0.0450344	0.021589	0.211512	0.108078
2023	-70.5	232.5	-1.16962	33.6632	37.8475	67.7109	0.3406	0.0219473	0.00153758	0.0433963	1.00346e-07	0.0936619	0.0050051	0.314795	0.168438	0.078185	0.0191313	5.13809	0.00488368	0.00232348	0.0144023	0.00740857	0.0101251	0.0554649	0.177239	0.222183	0.00278503	0.00722035	0.0207887	0.00207908	0.0111917	0.0290481	0.0457669	0.0450344	0.021589	0.211512	0.108078
2023	-70.5	233.5	-1.16812	33.6598	37.8148	66.7332	0.340516	0.0218719	0.00153209	0.0431922	1.00647e-07	0.0937245	0.0050051	0.314795	0.168438	0.078185	0.0191313	5.13809	0.00488368	0.00232348	0.0144023	0.00740857	0.0101251	0.0554649	0.177239	0.222183	0.00278503	0.00722035	0.0207887	0.00207908	0.0111917	0.0290481	0.0457669	0.0450344	0.021589	0.211512	0.108078
2023	-70.5	234.5	-1.1679	33.6586	37.7665	63.6105	0.340384	0.0217793	0.00152556	0.0430549	1.01758e-07	0.0938194	0.00498771	0.31858	0.167177	0.0762311	0.0191149	5.07923	0.00487243	0.00231929	0.0144023	0.00738423	0.0098363	0.0551651	0.178039	0.225265	0.00273244	0.00718907	0.0206995	0.00206826	0.0111097	0.0287077	0.0457024	0.0450344	0.0213199	0.210624	0.108078
2023	-70.5	235.5	-1.16688	33.662	37.7136	60.7914	0.340117	0.0216679	0.00151745	0.0429606	1.04592e-07	0.0939842	0.00441601	0.322644	0.166316	0.0760017	0.0190996	5.07184	0.00487169	0.00231217	0.0143878	0.00736428	0.00983945	0.0547076	0.178039	0.227548	0.00266757	0.00712153	0.0205395	0.00204866	0.0108607	0.0280946	0.0455238	0.0454172	0.0209966	0.207134	0.107899
2023	-70.5	236.5	-1.16648	33.6693	37.666	59.3884	0.33996	0.0215583	0.00150938	0.0428891	1.08614e-07	0.0941572	0.0040654	0.319742	0.168292	0.0759705	0.0191159	5.07558	0.00487996	0.0023561	0.0143532	0.00736708	0.00982971	0.0545147	0.178039	0.228298	0.0026399	0.00710849	0.0204753	0.00203238	0.0107958	0.0279683	0.0456868	0.0462218	0.0209514	0.206743	0.1077
2023	-70.5	237.5	-1.16135	33.6742	37.652	59.5838	0.339828	0.0215057	0.00150499	0.0428153	1.1143e-07	0.0942389	0.00412692	0.325525	0.168369	0.0757401	0.0189891	5.07558	0.00486666	0.0023561	0.0143452	0.00736708	0.00982971	0.0545233	0.178273	0.228392	0.0026399	0.00704825	0.0204753	0.00202975	0.0107958	0.0279683	0.0457322	0.0464148	0.0209514	0.206882	0.107661
2023	-70.5	238.5	-1.15877	33.6741	37.6312	59.4222	0.339964	0.0214672	0.00150138	0.042668	1.12762e-07	0.0942792	0.00406395	0.325525	0.168443	0.0756476	0.0189634	5.0761	0.00486497	0.00236033	0.0143264	0.00736708	0.00982971	0.0545407	0.178273	0.228392	0.00264142	0.00704825	0.0204753	0.00202921	0.0107958	0.0279683	0.0457322	0.0464689	0.0210263	0.206602	0.107666
2023	-70.5	239.5	-1.16203	33.675	37.588	58.4118	0.34005	0.0213982	0.00149577	0.0425266	1.15745e-07	0.0943747	0.00368679	0.332089	0.167802	0.0761097	0.0189038	5.01452	0.00486497	0.00238577	0.0143301	0.00736693	0.00982971	0.0544945	0.179924	0.228224	0.00264142	0.00704855	0.0204714	0.00203054	0.0107958	0.0279683	0.0457322	0.0464639	0.0210263	0.206758	0.107679
2023	-70.5	240.5	-1.16552	33.6831	37.5232	56.5109	0.33988	0.021256	0.00148521	0.0424153	1.21619e-07	0.0946033	0.0036757	0.332749	0.169447	0.0761324	0.0188685	4.98645	0.00485842	0.00238199	0.0143391	0.00735861	0.00981919	0.0541815	0.179924	0.228107	0.00263213	0.00701739	0.0204556	0.00202818	0.0107549	0.0279253	0.0458036	0.0464639	0.021014	0.206659	0.107572
2023	-70.5	241.5	-1.16783	33.7001	37.4891	55.3373	0.339529	0.0210824	0.00147281	0.0423721	1.29849e-07	0.0948489	0.0036757	0.332749	0.164674	0.0761324	0.0188685	4.97499	0.00484531	0.00237974	0.0143391	0.00732027	0.00964971	0.0541406	0.179924	0.228447	0.00262828	0.00697947	0.0204556	0.00202437	0.0107549	0.0277254	0.0458799	0.0465871	0.021014	0.20596	0.107522
2023	-70.5	242.5	-1.16054	33.714	37.5325	56.1847	0.339026	0.0209921	0.00146676	0.0424588	1.37779e-07	0.0949291	0.0036757	0.332089	0.168841	0.0761324	0.0189356	4.98409	0.00486946	0.00240293	0.0143329	0.00735861	0.00981919	0.0542395	0.179924	0.228076	0.00263213	0.00698088	0.0205343	0.00202529	0.0107549	0.0278802	0.0458599	0.047446	0.0210084	0.207488	0.107756
2023	-70.5	243.5	-1.14063	33.7152	37.6546	57.5495	0.338562	0.0210721	0.0014732	0.0426909	1.39151e-07	0.0947385	0.00414355	0.332089	0.168917	0.0756041	0.0190092	4.98549	0.00488188	0.00240659	0.0143292	0.00736708	0.00982971	0.0545308	0.178195	0.227713	0.0026362	0.00701857	0.0205615	0.00202397	0.0107733	0.027923	0.0457756	0.0478493	0.0210207	0.207859	0.107885
2023	-70.5	244.5	-1.12057	33.7053	37.7848	57.6218	0.338632	0.0212708	0.00148826	0.0429614	1.32454e-07	0.0943998	0.00506586	0.333875	0.170678	0.0758615	0.0191247	4.96258	0.00488188	0.00240696	0.0143222	0.00737354	0.00983494	0.0546497	0.177961	0.226598	0.0026349	0.00705813	0.0205825	0.00205563	0.010816	0.0281619	0.0458921	0.0468565	0.0210943	0.20876	0.107848
2023	-70.5	245.5	-1.10795	33.6929	37.8526	56.5312	0.339138	0.0214301	0.00150031	0.0431235	1.24977e-07	0.0941624	0.00508134	0.330089	0.171709	0.0758615	0.0190799	5.04036	0.0048536	0.00238602	0.0143283	0.00737354	0.00983494	0.0546964	0.177961	0.226969	0.0026349	0.00708207	0.0205038	0.00205563	0.010816	0.0281817	0.0458359	0.0468672	0.0210998	0.2074	0.107681
2023	-70.5	246.5	-1.10414	33.6867	37.8762	55.127	0.339456	0.0214913	0.00150501	0.0432046	1.20835e-07	0.0940668	0.00510713	0.330089	0.171981	0.0758615	0.0190827	5.04036	0.00484126	0.00238602	0.0143283	0.00737354	0.00983494	0.0547759	0.177961	0.226629	0.0026349	0.00710971	0.0205038	0.00205921	0.0108069	0.0282243	0.0458359	0.0468672	0.0210848	0.207809	0.107713
2023	-70.5	247.5	-1.10539	33.6883	37.8871	53.9973	0.339474	0.0214914	0.00150506	0.0432816	1.20483e-07	0.0940635	0.00510713	0.330089	0.171981	0.0758615	0.0190827	5.0441	0.00484126	0.00238602	0.0143283	0.00737354	0.00983494	0.0547054	0.177961	0.226629	0.0026349	0.0071031	0.0205038	0.00205921	0.0108069	0.0282191	0.0458359	0.0468672	0.0210848	0.207809	0.107713
2023	-70.5	248.5	-1.10554	33.6944	37.8965	53.3417	0.339202	0.0214652	0.0015031	0.04339	1.2211e-07	0.0941176	0.00510713	0.330089	0.171709	0.0758615	0.0190671	5.0441	0.00484126	0.00238602	0.0143283	0.00737354	0.00983494	0.0546773	0.177961	0.226629	0.0026349	0.00707845	0.0205038	0.00205816	0.0108069	0.0282217	0.0458359	0.0468672	0.0210848	0.207809	0.107713
2023	-70.5	249.5	-1.09991	33.6993	37.8891	52.4611	0.338958	0.0214291	0.00150047	0.0435044	1.23765e-07	0.0942233	0.00510713	0.330089	0.171709	0.0758615	0.0190671	5.0441	0.00484126	0.00238602	0.0143283	0.00737354	0.00983494	0.0546259	0.177961	0.226969	0.0026349	0.00707845	0.0205038	0.00205563	0.0108069	0.0281765	0.0458359	0.0468672	0.0210848	0.2074	0.107675
2023	-70.5	250.5	-1.09162	33.6962	37.8419	51.2808	0.339426	0.0214175	0.00149951	0.0435088	1.21288e-07	0.0943266	0.00508134	0.330089	0.171709	0.0758615	0.0190799	5.0441	0.00484126	0.00238602	0.0143283	0.00737354	0.00983494	0.0547478	0.177961	0.226629	0.0026349	0.00708506	0.0205038	0.00205816	0.010816	0.0282269	0.0458359	0.0468672	0.0210998	0.207809	0.107719
2023	-70.5	251.5	-1.08397	33.6805	37.7295	48.6278	0.340768	0.0214106	0.00149877	0.0433008	1.15491e-07	0.0944321	0.00443543	0.337	0.168559	0.0763393	0.0190527	5.01251	0.00407187	0.00183182	0.0143225	0.00737137	0.00983494	0.054696	0.177961	0.227266	0.00264012	0.00705483	0.0204853	0.00205791	0.0108381	0.0281397	0.045801	0.0468672	0.0210998	0.207504	0.107671
2023	-70.5	252.5	-1.07434	33.6602	37.5995	45.9222	0.342061	0.0213876	0.00149723	0.0430677	1.09648e-07	0.0945527	0.00348407	0.325031	0.167328	0.0768725	0.0189984	5.07176	0.00364756	0.00145274	0.0142965	0.0073475	0.00974468	0.054442	0.180269	0.228344	0.00263215	0.00709509	0.0204492	0.00202736	0.0108132	0.0279004	0.0456591	0.0474126	0.0209514	0.206514	0.107652
2023	-70.5	253.5	-1.06746	33.6432	37.5042	44.4739	0.342731	0.0213683	0.0014961	0.0429424	1.0714e-07	0.0946348	0.0033361	0.306554	0.165933	0.0550208	0.0187384	5.05503	0.00322396	0.00114686	0.0136755	0.00725051	0.00952318	0.0557175	0.180031	0.239761	0.00252878	0.00726719	0.0198883	0.00199929	0.0104221	0.0277938	0.0429856	0.0466275	0.0179418	0.201271	0.105129
2023	-70.5	254.5	-1.06994	33.6305	37.4383	43.4776	0.342916	0.0213585	0.00149542	0.0429182	1.08259e-07	0.0946706	0.00325238	0.308436	0.164658	0.052397	0.0187144	4.95352	0.00307174	0.00111842	0.0136284	0.00712261	0.00951935	0.0532043	0.179845	0.244626	0.00241951	0.00708595	0.0189053	0.00193735	0.0101594	0.027518	0.0412835	0.0468355	0.0173033	0.197537	0.101597
2023	-70.5	255.5	-1.08035	33.615	37.3422	42.1495	0.343086	0.0213303	0.00149347	0.042887	1.09682e-07	0.0947309	0.00323268	0.323079	0.154206	0.0516364	0.018753	4.7436	0.00330167	0.00122584	0.0136531	0.00712066	0.00932562	0.0526655	0.180061	0.243521	0.0024853	0.00705131	0.0192619	0.00191662	0.0101637	0.0274165	0.0441787	0.0468355	0.0176561	0.198028	0.10555
2023	-70.5	256.5	-1.09321	33.5944	37.2023	40.9689	0.34371	0.0212776	0.00148991	0.0427303	1.08475e-07	0.0948257	0.00372119	0.307168	0.156325	0.0508175	0.0184023	4.71096	0.00286553	0.00107163	0.0131947	0.00687081	0.00919972	0.0545527	0.193302	0.25434	0.00236282	0.0072307	0.0184247	0.00189981	0.00963309	0.0267987	0.0413409	0.0465542	0.0174695	0.191679	0.0990708
2023	-70.5	257.5	-1.10615	33.5714	37.0896	39.8885	0.344342	0.0212304	0.00148685	0.0425529	1.06521e-07	0.0948283	0.00422548	0.304353	0.157307	0.0490489	0.0182359	4.69003	0.00287364	0.00107312	0.0125037	0.00637611	0.00929322	0.0548097	0.193132	0.270727	0.00201626	0.00733621	0.014835	0.00178633	0.00881192	0.0256318	0.0392054	0.0462571	0.0152443	0.181674	0.0974359
2023	-70.5	258.5	-1.13269	33.5386	36.9064	38.362	0.344869	0.0210991	0.00147785	0.0422913	1.09131e-07	0.0948719	0.0053606	0.312012	0.162546	0.0481226	0.0186911	4.70997	0.00285712	0.0010868	0.0113352	0.00532356	0.00907259	0.053379	0.19223	0.319637	0.00189808	0.00740103	0.0138631	0.00148861	0.00792492	0.0213054	0.0384786	0.0464743	0.0150001	0.16413	0.0928588
2023	-70.5	259.5	-1.16896	33.505	36.7284	37.5538	0.345361	0.0209951	0.00147081	0.0420614	1.11253e-07	0.0948584	0.0151608	0.313336	0.162546	0.0479094	0.0186822	4.68896	0.00288798	0.00109409	0.0113388	0.00534595	0.00905332	0.0534003	0.191793	0.319637	0.00189808	0.00729262	0.0138597	0.00150218	0.00792492	0.0214331	0.0384661	0.0467755	0.0149761	0.16413	0.0929672
2023	-70.5	260.5	-1.20471	33.4697	36.5908	36.8793	0.345715	0.0209467	0.00146756	0.0418832	1.11189e-07	0.0947364	0.0238703	0.312724	0.16225	0.0478938	0.0187086	4.68415	0.00291079	0.00109596	0.0113311	0.00535613	0.0090567	0.0533912	0.191793	0.319637	0.00189808	0.00728753	0.0138597	0.0015009	0.00792492	0.0214924	0.0384661	0.047025	0.0149761	0.16413	0.0929815
2023	-70.5	261.5	-1.24541	33.4373	36.4039	36.0278	0.345675	0.0207683	0.00145497	0.0415574	1.19415e-07	0.0947612	0.0381305	0.319254	0.16364	0.0478792	0.0187808	4.68234	0.00292313	0.0011184	0.011428	0.00535613	0.0090567	0.0533859	0.191608	0.319431	0.00190234	0.00727364	0.0138802	0.00150003	0.00792639	0.0214661	0.0384661	0.0480514	0.0150786	0.164189	0.0930795
2023	-70.5	262.5	-1.28115	33.41	36.0772	35.6547	0.345625	0.0202779	0.00142047	0.0408563	1.39817e-07	0.0952628	0.0450644	0.315506	0.162365	0.0480061	0.0192149	4.69797	0.00292762	0.00113394	0.0114509	0.00536881	0.00905899	0.0536167	0.191608	0.318568	0.00190234	0.00725024	0.014018	0.00150071	0.00792639	0.021485	0.0386415	0.0491047	0.0151292	0.166118	0.094127
2023	-70.5	263.5	-1.31723	33.3764	35.3579	34.661	0.345776	0.0190407	0.00133354	0.0392141	1.88118e-07	0.0968719	0.0464522	0.315506	0.160341	0.0468925	0.0279771	4.66553	0.00297244	0.00116534	0.0116517	0.00591274	0.00905785	0.0541055	0.191576	0.318216	0.00201895	0.00726937	0.0140007	0.00152148	0.00792639	0.0218585	0.0418981	0.0535252	0.0151292	0.16626	0.0945025
2023	-70.5	264.5	-1.35011	33.3496	34.609	37.1176	0.345877	0.0175744	0.00123132	0.0373825	2.45007e-07	0.0987237	0.0524014	0.322226	0.158678	0.0460112	0.0276683	4.69792	0.00331017	0.00133751	0.0116851	0.00591692	0.0090587	0.0543998	0.190444	0.315152	0.00210569	0.00726944	0.0142025	0.00157198	0.00798221	0.0228248	0.0431433	0.0588718	0.0154514	0.170752	0.0942989
2023	-70.5	265.5	-1.35462	33.3435	34.6419	41.3522	0.34529	0.0174346	0.00122316	0.0373505	2.4281e-07	0.0985373	0.0486758	0.323445	0.158942	0.0460332	0.0272891	4.66308	0.00329652	0.00133595	0.0116531	0.00592079	0.00875598	0.0540726	0.193433	0.31569	0.00210076	0.00721201	0.0141936	0.00157581	0.00798221	0.0228664	0.0429664	0.0581872	0.0153713	0.170752	0.0942205
2023	-70.5	266.5	-1.33542	33.3484	35.1016	43.5498	0.344803	0.0182014	0.00127732	0.03831	2.10763e-07	0.0972773	0.0391793	0.324595	0.161302	0.0463944	0.0271693	4.64644	0.00298708	0.0011781	0.0116363	0.00590662	0.00890943	0.0547252	0.193383	0.31806	0.00200111	0.00725126	0.0140383	0.0015327	0.00790927	0.0220708	0.041829	0.0535075	0.0150743	0.166659	0.0939658
2023	-70.5	267.5	-1.29952	33.3566	35.5521	44.8864	0.344641	0.0190096	0.00133364	0.0392275	1.82349e-07	0.0962129	0.0366858	0.322879	0.162768	0.0646425	0.0267911	4.62979	0.00299246	0.00119717	0.0116609	0.0058923	0.00882944	0.0531876	0.194411	0.313989	0.00204821	0.0071414	0.0141885	0.00154992	0.00798574	0.021849	0.0418752	0.0523587	0.0152912	0.168063	0.0939192
2023	-70.5	268.5	-1.25802	33.3673	35.8606	45.6803	0.344451	0.0195071	0.00136807	0.0397612	1.67303e-07	0.0956438	0.0363285	0.330109	0.159747	0.0673765	0.0247618	4.65147	0.00339283	0.00143439	0.0119722	0.00548176	0.00886262	0.0526013	0.194539	0.309185	0.00205874	0.00705338	0.0144114	0.00155897	0.00826243	0.0216318	0.0426371	0.0489827	0.0185249	0.170099	0.095514
2023	-70.5	269.5	-1.22616	33.3767	35.9887	46.0216	0.344082	0.0196424	0.00137715	0.0398693	1.63195e-07	0.0955539	0.0352025	0.330109	0.159481	0.0674075	0.0189637	4.66205	0.00339283	0.00143439	0.0119543	0.00547407	0.00886262	0.0524945	0.194539	0.309185	0.00204735	0.00705338	0.0144114	0.00155154	0.00826243	0.0216318	0.0425681	0.0487073	0.0185249	0.170099	0.0955102
2023	-70.5	270.5	-1.20002	33.3846	35.9382	45.8302	0.343606	0.0194235	0.00136146	0.0395724	1.66482e-07	0.0959662	0.0352025	0.330109	0.159747	0.0673765	0.0189922	4.66145	0.00339283	0.00143439	0.0119722	0.00548176	0.00886262	0.0526013	0.194539	0.309185	0.00205874	0.00705338	0.0144114	0.00155897	0.00826243	0.0216318	0.0426371	0.0489998	0.0185249	0.170099	0.095514
2023	-70.5	271.5	-1.18036	33.3973	35.7132	43.9947	0.342795	0.0187376	0.00131391	0.0388543	1.78523e-07	0.0969703	0.0366364	0.323894	0.16099	0.0478213	0.0263728	4.62545	0.00297072	0.00116149	0.011609	0.00589517	0.00890321	0.0547017	0.19368	0.317845	0.00200163	0.007237	0.0139735	0.00152755	0.00790927	0.0218564	0.0416202	0.0521451	0.0150219	0.166573	0.0940293
2023	-70.5	272.5	-1.16322	33.4293	35.4451	41.2575	0.341191	0.01756	0.00123473	0.0379881	1.96406e-07	0.0983149	0.0366451	0.323445	0.161353	0.0461269	0.0271981	4.6463	0.00294887	0.00115863	0.0116363	0.00589345	0.00874976	0.0533332	0.194911	0.31867	0.00200006	0.00716208	0.0139708	0.00151161	0.00788496	0.0218443	0.0417389	0.0545687	0.0150491	0.166362	0.0939227
2023	-70.5	273.5	-1.12876	33.4575	35.3953	43.1423	0.339543	0.0166375	0.00117478	0.0376646	2.03957e-07	0.099118	0.0366606	0.323445	0.16131	0.0462056	0.0271828	4.65146	0.00294631	0.00116332	0.0116363	0.00590233	0.00869279	0.0521206	0.194911	0.318868	0.00200111	0.00690994	0.0140021	0.00151561	0.00786931	0.0220587	0.041724	0.0550162	0.0150219	0.166657	0.0938177
2023	-70.5	274.5	-1.08296	33.4673	35.5662	45.1902	0.338781	0.0165643	0.00117073	0.0377774	1.98868e-07	0.0990126	0.0367167	0.327155	0.161808	0.0664041	0.0268448	4.65622	0.00312144	0.00130121	0.0117292	0.00588921	0.00884723	0.0511451	0.194833	0.311428	0.00205744	0.00669618	0.0142295	0.00154107	0.00815083	0.0220343	0.0421985	0.0559011	0.0157942	0.168661	0.0937794
2023	-70.5	275.5	-1.03969	33.4795	35.735	45.2621	0.337874	0.0165091	0.00116802	0.0379433	1.964e-07	0.0989177	0.0367307	0.327155	0.161808	0.0664041	0.0264681	4.65094	0.00312144	0.00130121	0.0117292	0.00588921	0.00884723	0.0511622	0.194833	0.311428	0.00205103	0.00669618	0.0142295	0.00154107	0.00815083	0.0218376	0.0421985	0.0559577	0.0157942	0.168661	0.0937794
2023	-70.5	276.5	-0.994047	33.5	35.9442	45.1654	0.336102	0.0163461	0.00115988	0.0383898	1.97147e-07	0.0989041	0.0351983	0.327155	0.161795	0.0663956	0.0191837	4.68885	0.00311886	0.00130121	0.0117342	0.00590212	0.00884723	0.0512175	0.194833	0.311169	0.00205199	0.0067016	0.014242	0.00153364	0.00815083	0.021863	0.0421718	0.0563448	0.0157942	0.168661	0.0937382
2023	-70.5	277.5	-0.944125	33.5251	36.3062	43.6347	0.333231	0.016396	0.00116791	0.0394264	1.96019e-07	0.0985818	0.0318104	0.323894	0.161429	0.0469548	0.0187465	4.70948	0.0029595	0.00117157	0.0116413	0.00590807	0.00890894	0.0533402	0.193994	0.317784	0.00200258	0.00694375	0.013986	0.00151664	0.00786931	0.0218818	0.0417873	0.0559294	0.0150219	0.166424	0.0937919
2023	-70.5	278.5	-0.898373	33.5396	36.8724	41.0943	0.329122	0.0167623	0.0011989	0.0411523	1.95796e-07	0.0976743	0.00469227	0.323445	0.161483	0.045218	0.0184866	4.71601	0.00288431	0.00114955	0.0116282	0.0058492	0.00875241	0.0519467	0.194911	0.318931	0.00200102	0.0069429	0.0139445	0.00149046	0.00788496	0.0216386	0.0415529	0.0558573	0.0150491	0.16616	0.0937665
2023	-70.5	279.5	-0.867296	33.5124	37.1999	37.9838	0.327509	0.0170668	0.00122278	0.0423309	1.84895e-07	0.0968601	0.00506028	0.323041	0.154672	0.0478772	0.018941	4.72461	0.00291399	0.00115456	0.013241	0.00722184	0.00944615	0.0545245	0.19054	0.253311	0.00245754	0.0071181	0.0185229	0.00188958	0.00953617	0.0269927	0.0447097	0.0542149	0.0176991	0.193623	0.100052
2023	-70.5	280.5	-0.865286	33.4215	36.8924	33.1863	0.33037	0.0169242	0.00120945	0.041676	1.68311e-07	0.0967481	0.0174925	0.313016	0.161324	0.0459792	0.0193636	4.71398	0.00290775	0.00114371	0.0116003	0.00546211	0.00905219	0.0525017	0.19203	0.317679	0.00199325	0.0071231	0.0139826	0.0014888	0.00788644	0.0215701	0.0401476	0.0521991	0.0151292	0.166332	0.094322
2023	-70.5	281.5	-0.916238	33.2382	35.7733	26.8804	0.337289	0.0161289	0.00114562	0.0387782	1.72725e-07	0.0975416	0.0482166	0.312548	0.160718	0.0469247	0.0270901	4.64048	0.00297532	0.00114777	0.0116125	0.0059643	0.00905407	0.0517118	0.191633	0.31801	0.00202849	0.00698633	0.0140741	0.00150777	0.00787585	0.0218493	0.0406804	0.05465	0.0151199	0.166791	0.0943952
2023	-70.5	282.5	-0.983618	32.9625	33.9474	18.5141	0.34464	0.014651	0.00103445	0.0349584	2.37423e-07	0.0996234	0.0615725	0.31414	0.156279	0.0477889	0.0284778	4.62753	0.00336657	0.00136815	0.0119224	0.00602049	0.00916382	0.0524251	0.18898	0.315379	0.00212028	0.00701864	0.0145005	0.00158406	0.00799895	0.0229339	0.042952	0.0594875	0.0155463	0.171347	0.0949529
2023	-70.5	283.5	-0.929655	32.6869	32.0303	14.9628	0.349532	0.0126481	0.000888996	0.0313659	3.89907e-07	0.103287	0.0719886	0.315711	0.144639	0.0485344	0.0310291	4.59107	0.00435533	0.001505	0.012142	0.0111431	0.00922639	0.0526781	0.178708	0.305801	0.00237117	0.00709182	0.0152289	0.00162448	0.0087056	0.0231417	0.0471594	0.0577311	0.0186331	0.173752	0.0998478
2023	-70.5	284.5	-0.637457	32.4529	30.2163	15.4485	0.352403	0.00991375	0.000696912	0.0277397	7.42999e-07	0.108832	0.0977131	0.312499	0.143192	0.0521655	0.0314617	4.45899	0.0045959	0.00154973	0.0141027	0.0118215	0.00928668	0.0566507	0.174311	0.289051	0.00264752	0.007398	0.0185461	0.00180288	0.0119718	0.0273609	0.05148	0.0526694	0.0198138	0.193727	0.10188
2023	-70.5	285.5	-0.457434	32.2786	29.1496	16.336	0.350963	0.00861468	0.000609483	0.0261577	9.96522e-07	0.111821	0.0979125	0.312138	0.142208	0.0519061	0.0313965	4.46431	0.00501689	0.00156363	0.0141027	0.0118339	0.00927926	0.0565652	0.174311	0.289329	0.00264752	0.007398	0.0185355	0.00180218	0.0119718	0.0273416	0.05148	0.0520233	0.0198138	0.193727	0.10187
2023	-70.5	286.5	-0.673258	31.5904	26.0484	9.27754	0.341845	0.00777041	0.000627216	0.0363901	1.49123e-06	0.117684	0.0996961	0.312546	0.142174	0.0520288	0.0316064	4.47341	0.00507991	0.00156603	0.0140946	0.0119394	0.00925665	0.0572101	0.174171	0.288966	0.00264752	0.00754046	0.0185571	0.00181017	0.0118938	0.0273219	0.0702066	0.0518972	0.0198169	0.193605	0.101958
2023	-70.5	287.5	-1.57822	31.098	23.4002	8.8207	0.364593	0.00836572	0.000571028	0.0227612	1.71472e-06	0.119418	0.100002	0.312546	0.141306	0.0512532	0.0316016	4.47341	0.00507746	0.00156501	0.0140946	0.0119361	0.00925134	0.057159	0.174171	0.289483	0.00264752	0.00756692	0.0185624	0.00180778	0.0118755	0.027346	0.0697955	0.0518972	0.0198169	0.19371	0.101958
2023	-70.5	291.5	-1.6056	30.166	26.5288	5.55885	0.294341	0.0145008	0.00113339	0.0416258	3.8727e-06	0.10987	0.0999669	0.313659	0.143321	0.0538927	0.031565	4.47569	0.00504513	0.00154995	0.0140435	0.0118165	0.00917417	0.055383	0.190461	0.291418	0.00264503	0.00737364	0.0184077	0.00178841	0.0117155	0.027032	0.0735206	0.0527463	0.0196891	0.193377	0.101026
2023	-70.5	298.5	-1.70853	33.4271	25.4821	17.0992	0.36959	0.0128428	0.000869421	0.0410466	2.68467e-06	0.129675	0.098055	0.317952	0.142127	0.0513188	0.0315388	4.47609	0.00501231	0.00156203	0.0140515	0.0117391	0.00921363	0.0556121	0.179118	0.28962	0.00264654	0.00724548	0.0185536	0.0017953	0.0119449	0.027219	0.0513782	0.0523947	0.0198189	0.193333	0.101839
2023	-70.5	299.5	-1.75186	33.5907	26.6879	45.2711	0.365939	0.0146571	0.000988792	0.0434868	2.41282e-06	0.125851	0.0852428	0.337486	0.144883	0.0680689	0.030735	4.54947	0.00496966	0.00160625	0.0138359	0.0116585	0.00896043	0.0549682	0.191757	0.284389	0.00269106	0.00701388	0.0186809	0.00182053	0.0120213	0.0271806	0.051038	0.0523245	0.0205975	0.194893	0.101539
2023	-70.5	300.5	-1.75334	33.7173	28.6446	56.9594	0.357469	0.0166781	0.00113304	0.0473611	7.44227e-07	0.119662	0.0852764	0.333548	0.143814	0.0672186	0.0303656	4.5191	0.00587576	0.00254444	0.013911	0.0105506	0.00890346	0.0557792	0.192791	0.282128	0.00273003	0.00717381	0.0185987	0.00182308	0.0119226	0.0271975	0.0527274	0.0527492	0.0224566	0.196376	0.102264
2023	-70.5	301.5	-1.714	33.8073	31.4413	56.2396	0.344877	0.0192717	0.00132587	0.0527661	4.94572e-07	0.110686	0.0559887	0.335099	0.144097	0.0666474	0.0304725	4.63864	0.00573604	0.00252526	0.012642	0.0093413	0.00891199	0.0555799	0.192776	0.293017	0.00257229	0.00726734	0.0175615	0.00171134	0.0107764	0.0252782	0.0512462	0.0560504	0.0223054	0.185649	0.101649
2023	-70.5	302.5	-1.67208	33.8269	33.422	49.8571	0.33759	0.0207706	0.00143527	0.055677	3.55947e-07	0.104973	0.0570461	0.331104	0.150481	0.0672091	0.0282044	4.65288	0.00514996	0.00253929	0.0121555	0.00894463	0.00892292	0.0537005	0.192776	0.302688	0.00236629	0.00713657	0.0151472	0.0016412	0.00905517	0.0231419	0.0475538	0.0563832	0.0201896	0.176433	0.098362
2023	-70.5	303.5	-1.616	33.8311	34.5862	58.8178	0.335046	0.0215096	0.0014883	0.0569235	2.66643e-07	0.101986	0.0489462	0.331104	0.156482	0.0677281	0.0275626	4.68765	0.00477975	0.00246238	0.0120496	0.00580847	0.00891004	0.0535791	0.192776	0.307553	0.00219886	0.00711687	0.0146494	0.00162879	0.00833381	0.0230048	0.0450954	0.057117	0.0187272	0.174152	0.0960506
2023	-70.5	304.5	-1.55444	33.8567	34.931	80.0469	0.335471	0.0217504	0.00150681	0.0573864	2.2929e-07	0.10133	0.0476743	0.331104	0.15618	0.0677175	0.0273966	4.68624	0.00477344	0.00244356	0.0120496	0.00580847	0.00891004	0.0535959	0.192776	0.307553	0.00217837	0.00708583	0.0146494	0.0016062	0.00833381	0.022928	0.044288	0.0567268	0.0186469	0.173819	0.0959747
2023	-70.5	305.5	-1.51802	33.8789	35.0267	85.2808	0.335896	0.0218419	0.0015139	0.0576956	2.13718e-07	0.101252	0.0440956	0.331104	0.158342	0.0676644	0.02733	4.6892	0.00471207	0.00241671	0.0120329	0.00580012	0.00891004	0.0531596	0.192776	0.308541	0.00212495	0.00706491	0.0145427	0.00157769	0.00828682	0.0223554	0.0440244	0.0533722	0.0185343	0.170661	0.0957529
2023	-70.5	306.5	-1.50247	33.8928	35.1543	81.9129	0.335934	0.0219251	0.00151879	0.0581142	2.0091e-07	0.101029	0.0368535	0.331104	0.159725	0.0679509	0.0272764	4.66832	0.00464012	0.00239674	0.0120329	0.00578384	0.00890382	0.0528149	0.194341	0.309142	0.00212362	0.00705791	0.0144469	0.00156367	0.00826243	0.0221171	0.0439638	0.0530583	0.0184514	0.170318	0.0956769
2023	-70.5	307.5	-1.47458	33.9083	35.3879	78.1039	0.335446	0.0221001	0.00153036	0.0588704	1.87375e-07	0.100615	0.0368622	0.331104	0.159725	0.0679509	0.0273017	4.65835	0.00463774	0.00239674	0.0120329	0.00578384	0.00890382	0.0526651	0.194341	0.309142	0.00211722	0.0069844	0.0144469	0.00156367	0.00826243	0.0219204	0.0438588	0.0524021	0.0184514	0.170318	0.0956769
2023	-70.5	308.5	-1.43628	33.9283	35.6305	75.6094	0.334948	0.0223036	0.00154455	0.0595704	1.7382e-07	0.100269	0.0369128	0.331104	0.159904	0.0679509	0.0268275	4.65727	0.00463774	0.00237692	0.0120056	0.00577342	0.00890382	0.0518602	0.194341	0.309142	0.00211722	0.00685062	0.0144469	0.00156077	0.00826243	0.0219204	0.0432134	0.0520648	0.0184514	0.170318	0.0956451
2023	-70.5	309.5	-1.40891	33.9437	35.6791	76.0376	0.334764	0.0223639	0.0015487	0.0596991	1.68369e-07	0.100359	0.0369128	0.331104	0.160345	0.0679509	0.02658	4.65727	0.00462868	0.00237692	0.0120056	0.00544455	0.00890382	0.0516754	0.194341	0.309142	0.00209303	0.00683831	0.0144469	0.00156077	0.00826243	0.0218562	0.0424265	0.0500206	0.0184514	0.170318	0.0955502
2023	-70.5	310.5	-1.40299	33.9578	35.664	78.2769	0.334688	0.0223967	0.00155079	0.0597292	1.68259e-07	0.100515	0.0369212	0.331104	0.160345	0.0679509	0.0266429	4.65727	0.00462868	0.00237692	0.0120056	0.00544455	0.00890744	0.0515975	0.194341	0.309142	0.00209303	0.00682898	0.0144829	0.00156077	0.00826243	0.0218562	0.0424265	0.050491	0.0184514	0.170318	0.0955034
2023	-70.5	311.5	-1.3981	33.9757	35.7422	80.1548	0.33442	0.0225158	0.00155948	0.0600819	1.65988e-07	0.100424	0.0365209	0.331609	0.159863	0.0679509	0.0274471	4.65727	0.00462868	0.00237692	0.0120056	0.00544279	0.00890467	0.0515699	0.194477	0.309142	0.00206554	0.00680565	0.0144829	0.00156077	0.00826243	0.0217417	0.0423588	0.0500452	0.0184514	0.170318	0.0955126
2023	-70.5	312.5	-1.38793	33.9842	35.8616	80.436	0.334038	0.0226644	0.00157033	0.060634	1.61828e-07	0.100179	0.0365324	0.331609	0.160027	0.0679424	0.0256485	4.68592	0.00462868	0.00237692	0.0119877	0.0054351	0.00890642	0.051493	0.194477	0.309175	0.0020551	0.00679598	0.0144829	0.00156083	0.00826243	0.0217417	0.0422899	0.0500132	0.0184514	0.170318	0.0954244
2023	-70.5	313.5	-1.37437	33.993	36.001	79.4703	0.33355	0.022826	0.00158159	0.0611892	1.57318e-07	0.0999235	0.0354113	0.331609	0.160022	0.0679424	0.0222065	4.71644	0.00464307	0.00237856	0.0120685	0.0054057	0.00937311	0.0515685	0.193785	0.308414	0.00208144	0.00679086	0.0147683	0.00155896	0.00838842	0.0218062	0.04237	0.0500858	0.0185243	0.170642	0.0956874
2023	-70.5	314.5	-1.36284	34.003	36.0946	78.2828	0.333146	0.0229367	0.001589	0.06154	1.54511e-07	0.0998103	0.0353158	0.331609	0.160022	0.0679424	0.0222783	4.71644	0.00464052	0.00237856	0.0120822	0.0054057	0.00939563	0.051588	0.193785	0.308193	0.00208144	0.00679044	0.0147805	0.00155896	0.00838842	0.0218301	0.04237	0.0497723	0.0185496	0.170642	0.0957208
2023	-70.5	315.5	-1.35701	34.0122	36.1305	77.5038	0.332895	0.022977	0.00159154	0.0616256	1.53306e-07	0.0998198	0.0353237	0.332652	0.160353	0.068082	0.0224144	4.71644	0.00463901	0.00237856	0.0120822	0.0054057	0.0093968	0.051588	0.193785	0.307878	0.00208035	0.00679044	0.0147805	0.00155896	0.00838842	0.0218301	0.0424433	0.0497723	0.0185496	0.170946	0.0958068
2023	-70.5	316.5	-1.35907	34.0192	36.1176	77.4447	0.332786	0.0229698	0.0015908	0.0615361	1.52905e-07	0.0998997	0.0353237	0.334107	0.160125	0.068082	0.0224421	4.71644	0.00464155	0.00237856	0.0120822	0.0054057	0.0093968	0.051588	0.193785	0.307878	0.00208035	0.00679044	0.0147805	0.00155896	0.00838842	0.0218301	0.0424433	0.0497723	0.0185496	0.170946	0.0958068
2023	-70.5	317.5	-1.36695	34.0234	36.0926	77.5902	0.332703	0.0229882	0.00159175	0.061548	1.52716e-07	0.0999762	0.0353669	0.334107	0.159185	0.068082	0.0228953	4.71644	0.00464155	0.00237856	0.0121028	0.0054057	0.0094427	0.051588	0.193301	0.306934	0.00208035	0.00679044	0.0148165	0.00155896	0.00838842	0.0218301	0.0424469	0.0497723	0.0185496	0.171005	0.0960214
2023	-70.5	318.5	-1.36688	34.0324	36.1823	76.9981	0.332294	0.023183	0.00160548	0.062174	1.50535e-07	0.0998159	0.0316627	0.334107	0.159484	0.068082	0.0228512	4.71961	0.00463393	0.00237856	0.0120463	0.0054057	0.00945356	0.051588	0.193301	0.306934	0.00208035	0.00678748	0.0148165	0.00155896	0.00838842	0.0218301	0.0424469	0.0497723	0.0185496	0.171005	0.0960214
2023	-70.5	319.5	-1.33898	34.0551	36.4365	75.0359	0.331866	0.0236032	0.00163549	0.0636019	1.44257e-07	0.0994317	0.0290649	0.334107	0.160024	0.0677347	0.0230558	4.71972	0.00463276	0.00237856	0.0120505	0.0054039	0.00946846	0.0515041	0.193301	0.307252	0.00205967	0.00678446	0.0148111	0.00156223	0.00838842	0.0217849	0.0417367	0.0499501	0.0185496	0.170862	0.0959537
2023	-70.5	320.5	-1.2856	34.0876	36.7697	73.5186	0.331832	0.0241094	0.00167237	0.0654063	1.39488e-07	0.0990662	0.0138304	0.332599	0.160242	0.0676579	0.0238052	4.74509	0.00458444	0.00234931	0.0119909	0.0054025	0.00954616	0.0517845	0.19245	0.30644	0.00205096	0.00677647	0.0149396	0.00158563	0.00845661	0.02187	0.0417913	0.0497528	0.0185496	0.171755	0.0961238
2023	-70.5	321.5	-1.24667	34.116	37.0338	73.4718	0.331943	0.0244817	0.00169991	0.0667783	1.35588e-07	0.0988091	0.00923081	0.331187	0.156046	0.0674706	0.0245856	4.7499	0.00457072	0.00236061	0.0131397	0.00649043	0.00990098	0.0533629	0.186272	0.257059	0.00214221	0.00674314	0.0158965	0.00192007	0.00928668	0.0260776	0.0432578	0.0499713	0.0186918	0.191022	0.101652
2023	-70.5	322.5	-1.22512	34.1302	37.1256	73.7353	0.332205	0.0246027	0.00170885	0.0673163	1.35292e-07	0.0988033	0.0134747	0.332024	0.15442	0.0682868	0.0274795	4.75004	0.00460948	0.00237071	0.0138218	0.00697807	0.0101788	0.053817	0.18431	0.232384	0.00254463	0.00673368	0.0205976	0.00205444	0.0105486	0.0281435	0.0461458	0.0499595	0.021021	0.202905	0.106213
2023	-70.5	323.5	-1.2045	34.1378	37.164	74.5691	0.332428	0.0246461	0.001712	0.0675415	1.35629e-07	0.0988668	0.013239	0.333092	0.153749	0.0693536	0.0270396	4.75004	0.00460619	0.00236833	0.0140943	0.00747024	0.0101806	0.0538081	0.184249	0.220163	0.002692	0.00674377	0.0212796	0.00206358	0.0106773	0.0289065	0.0491858	0.0496994	0.0213207	0.208395	0.106831
2023	-70.5	324.5	-1.18616	34.1436	37.1972	75.1601	0.332588	0.0246811	0.00171449	0.067697	1.35463e-07	0.0989156	0.013437	0.333092	0.153547	0.0695593	0.0271185	4.75004	0.00462769	0.00236931	0.0141259	0.00747759	0.0102125	0.0538232	0.184205	0.219767	0.0026793	0.0067443	0.0216002	0.00206665	0.0107089	0.0289982	0.049338	0.0496994	0.0213125	0.209532	0.107073
2023	-70.5	325.5	-1.17009	34.1479	37.2278	75.884	0.332748	0.0247172	0.00171711	0.0678632	1.34969e-07	0.0989473	0.0192571	0.343316	0.148424	0.069179	0.0270352	4.7321	0.00471568	0.00237245	0.0143836	0.00763003	0.010224	0.0538625	0.17489	0.216972	0.00269101	0.00678348	0.0216501	0.0020719	0.0108958	0.0294552	0.0502446	0.0497177	0.0213869	0.213731	0.110347
2023	-70.5	326.5	-1.15198	34.1516	37.2671	76.9063	0.332918	0.0247769	0.00172147	0.0681732	1.33463e-07	0.0989597	0.0200402	0.351348	0.147069	0.0714009	0.0272681	4.7341	0.00500887	0.00245191	0.0144649	0.00765494	0.0103702	0.0524943	0.173521	0.216564	0.00274205	0.00668633	0.0219911	0.00207392	0.0109992	0.0295829	0.0508496	0.0489383	0.0213763	0.213864	0.112303
2023	-70.5	327.5	-1.13298	34.1556	37.3179	78.0811	0.333081	0.0248585	0.00172727	0.0685898	1.31998e-07	0.0989575	0.0210116	0.351941	0.147021	0.0714009	0.0272681	4.73219	0.00500716	0.00244632	0.0144718	0.00766895	0.0103838	0.0521364	0.173521	0.216074	0.00274625	0.00661061	0.0220562	0.00207392	0.0110191	0.0296056	0.0508722	0.0488787	0.0213763	0.213718	0.112392
2023	-70.5	328.5	-1.11369	34.1595	37.3675	79.2059	0.333269	0.0249356	0.00173254	0.0689382	1.32091e-07	0.0989695	0.0241008	0.352716	0.148305	0.0714175	0.0272628	4.76441	0.00504957	0.00245892	0.0144454	0.00769255	0.0103854	0.0517634	0.173072	0.218072	0.0027499	0.00655835	0.0220457	0.00206764	0.0110651	0.0296254	0.0512939	0.0490581	0.0212758	0.213531	0.112851
2023	-70.5	329.5	-1.09422	34.1633	37.431	79.6046	0.333359	0.0250013	0.00173711	0.0691089	1.32878e-07	0.0989346	0.024274	0.349112	0.157411	0.0721098	0.0272046	4.88417	0.00489624	0.00240515	0.0143887	0.00767236	0.0104059	0.0521517	0.173174	0.218794	0.00272521	0.00657941	0.0219891	0.0020722	0.011061	0.0296301	0.0497728	0.0492116	0.0212737	0.212787	0.110158
2023	-70.5	330.5	-1.07955	34.1667	37.5044	79.4146	0.333232	0.0250529	0.00174102	0.069054	1.33651e-07	0.0988264	0.0243416	0.349112	0.158172	0.0740926	0.0273658	4.94286	0.00496692	0.00242625	0.0144297	0.00778257	0.0104141	0.0538209	0.173174	0.217345	0.00275883	0.00670789	0.0223198	0.00212563	0.011136	0.0297667	0.050612	0.0492116	0.0214531	0.213902	0.111951
2023	-70.5	331.5	-1.06707	34.168	37.5409	79.0746	0.333084	0.0250586	0.00174157	0.0687271	1.34046e-07	0.0987798	0.0279743	0.348452	0.160909	0.0745778	0.02748	4.96027	0.00506203	0.00244967	0.0144449	0.00783575	0.0105216	0.0539262	0.173189	0.216913	0.00278795	0.00672732	0.0223823	0.00213705	0.0112141	0.0299705	0.0504492	0.0492116	0.0215483	0.21443	0.112443
2023	-70.5	332.5	-1.05616	34.1656	37.5467	78.5743	0.332925	0.0250298	0.00173961	0.0682407	1.37249e-07	0.0987768	0.0243302	0.348452	0.162323	0.0740926	0.0273677	4.96817	0.00496105	0.0024285	0.0144468	0.00782369	0.0105216	0.0539262	0.173189	0.217345	0.00274406	0.00671334	0.0223305	0.00213168	0.011136	0.0299444	0.0504511	0.049991	0.0213831	0.214298	0.111918
2023	-70.5	333.5	-1.04864	34.1617	37.5344	78.2945	0.33272	0.0249791	0.00173614	0.067713	1.41664e-07	0.0988034	0.0243132	0.348452	0.161623	0.0740926	0.0274748	4.91124	0.00498517	0.0024605	0.0144849	0.00783867	0.0105216	0.0538911	0.173189	0.215507	0.00274843	0.00673019	0.022399	0.00213549	0.011147	0.0299424	0.050523	0.0498638	0.0217231	0.215393	0.112612
2023	-70.5	334.5	-1.04153	34.1576	37.5051	78.3071	0.332577	0.0249159	0.00173168	0.0672315	1.44861e-07	0.0988893	0.0241275	0.349112	0.157071	0.0740926	0.027473	4.88818	0.00499104	0.00245825	0.0144678	0.00779284	0.0104125	0.0537532	0.173174	0.212673	0.00277687	0.00671077	0.0224182	0.00212112	0.0110869	0.0297769	0.0507535	0.0500448	0.0218194	0.214786	0.112486
2023	-70.5	335.5	-1.02768	34.1544	37.4912	78.1797	0.332496	0.0248773	0.00172897	0.0669435	1.46429e-07	0.0989704	0.0209607	0.347909	0.157195	0.0740926	0.0274577	4.88818	0.00497288	0.00245825	0.0144678	0.00779284	0.0104125	0.0537532	0.173174	0.212941	0.00278035	0.0067381	0.0224199	0.00212013	0.0110869	0.0297643	0.0509224	0.0500448	0.0218194	0.214786	0.112455
2023	-70.5	336.5	-1.01098	34.1536	37.5251	78.3161	0.332347	0.024891	0.00173022	0.0669104	1.44776e-07	0.0989497	0.0197601	0.347909	0.161743	0.0740926	0.0274938	4.89256	0.00497177	0.0024605	0.0144677	0.00782105	0.0105236	0.0537789	0.173174	0.213378	0.00276716	0.00674838	0.022416	0.00212275	0.0110869	0.0299319	0.0507122	0.0500448	0.0218194	0.215075	0.112346
2023	-70.5	337.5	-0.990131	34.1546	37.5972	78.6823	0.332107	0.0249331	0.00173365	0.0669832	1.42711e-07	0.0988706	0.0211106	0.347249	0.16171	0.074045	0.0274925	4.90957	0.00496807	0.00246187	0.0144867	0.0078409	0.0105375	0.0541455	0.173189	0.212859	0.0027552	0.00679098	0.0224473	0.00212717	0.0110869	0.0299323	0.0500743	0.0498638	0.0217494	0.215468	0.112298
2023	-70.5	338.5	-0.964321	34.1551	37.6642	78.6501	0.331893	0.0249579	0.00173575	0.0669322	1.41603e-07	0.0988233	0.0214264	0.347249	0.161789	0.0736433	0.0276544	4.91562	0.00496807	0.00246272	0.014486	0.0078409	0.0105375	0.0542482	0.171837	0.213122	0.00274335	0.00679076	0.0225108	0.0021385	0.0111139	0.0299914	0.0500022	0.0502671	0.0216997	0.215595	0.11229
2023	-70.5	339.5	-0.951258	34.1535	37.684	78.0974	0.331746	0.0249362	0.00173449	0.0666188	1.44594e-07	0.0988252	0.0202392	0.349228	0.16203	0.0736433	0.0276699	4.91073	0.00496696	0.00246272	0.0144859	0.00782875	0.0105354	0.054235	0.171837	0.213509	0.00275007	0.00679076	0.0225087	0.00215643	0.0111139	0.0300622	0.0504904	0.0503339	0.0216997	0.21564	0.112305
2023	-70.5	340.5	-0.939945	34.1488	37.6541	77.1925	0.331756	0.0248355	0.00172789	0.0659846	1.52811e-07	0.0989266	0.0199659	0.34655	0.161503	0.0736433	0.0275619	4.91562	0.00496557	0.00245542	0.014508	0.00782875	0.0105375	0.0543524	0.172071	0.21321	0.00277247	0.00680939	0.0225292	0.0021339	0.0111139	0.0299856	0.0506091	0.050448	0.0216997	0.215974	0.112341
2023	-70.5	341.5	-0.928637	34.1387	37.5397	75.2314	0.332177	0.0246137	0.00171302	0.0650183	1.69921e-07	0.0992026	0.0125508	0.334435	0.1645	0.0745068	0.027564	4.90873	0.00488617	0.0024506	0.0145154	0.00793778	0.0104997	0.0544549	0.173296	0.210578	0.00287081	0.00679698	0.022336	0.00212485	0.0110843	0.0298877	0.0511763	0.0534987	0.0218944	0.21405	0.111827
2023	-70.5	342.5	-0.927873	34.1221	37.325	70.9408	0.333055	0.0242699	0.00168964	0.0638022	1.97172e-07	0.0996399	0.0125699	0.338901	0.149501	0.0719157	0.0263658	4.75225	0.00495801	0.00248391	0.0143838	0.00744314	0.0102292	0.0520999	0.173718	0.229551	0.00270754	0.00662643	0.0205346	0.00200734	0.0107022	0.0280722	0.0502274	0.0547899	0.0209606	0.207641	0.110236
2023	-70.5	343.5	-0.929405	34.0996	37.057	64.801	0.333994	0.0238607	0.0016612	0.0625121	2.27824e-07	0.100175	0.017239	0.331187	0.151508	0.0672735	0.0242429	4.75979	0.00473084	0.00245171	0.0133372	0.00677219	0.0098835	0.056438	0.187215	0.252808	0.00229684	0.00704711	0.0159828	0.00196219	0.009394	0.0274051	0.0454641	0.0570955	0.0188303	0.194913	0.102128
2023	-70.5	344.5	-0.923965	34.0727	36.7216	60.4071	0.334877	0.0233917	0.00162774	0.0611858	2.57413e-07	0.100929	0.0283383	0.332599	0.155922	0.0673911	0.0243318	4.76476	0.00476338	0.00246497	0.0121952	0.00581831	0.00962557	0.0528818	0.191801	0.305053	0.002217	0.0068985	0.015107	0.00164404	0.00851534	0.0231533	0.0451965	0.0582803	0.0187842	0.175325	0.0967278
2023	-70.5	345.5	-0.917986	34.0415	36.2894	57.5942	0.335801	0.0228621	0.00158952	0.0598461	2.87724e-07	0.101961	0.0459573	0.334107	0.151303	0.0671486	0.0233755	4.72676	0.00510757	0.00247883	0.0121659	0.00585774	0.0095053	0.052467	0.191633	0.303292	0.00229433	0.00683902	0.015104	0.00162362	0.00852838	0.0231032	0.0454457	0.0585623	0.0197651	0.175432	0.0978573
2023	-70.5	346.5	-0.904589	34.0033	35.8085	58.1698	0.336874	0.0223109	0.00154945	0.0585595	3.22937e-07	0.10316	0.0509703	0.331609	0.150986	0.0670705	0.0294801	4.67722	0.00516071	0.00249886	0.0122322	0.00595191	0.00942989	0.0525545	0.192409	0.302262	0.0023791	0.00685175	0.0154132	0.00164161	0.00892345	0.023216	0.0456613	0.0578165	0.0200792	0.175957	0.0981418
2023	-70.5	347.5	-0.887561	33.9572	35.3257	64.8628	0.338063	0.0217882	0.00151101	0.0573576	3.64219e-07	0.104352	0.0570691	0.331104	0.150629	0.0671806	0.0296748	4.64379	0.0051964	0.00253929	0.0121555	0.00916168	0.00892654	0.0526554	0.192964	0.302797	0.0023777	0.00693056	0.0151831	0.00163945	0.00905517	0.0231318	0.0474286	0.0566336	0.0201485	0.176545	0.098277
2023	-70.5	348.5	-0.894453	33.9108	34.8669	82.4675	0.339127	0.0213421	0.00147771	0.056301	4.07473e-07	0.105425	0.0565715	0.333821	0.14551	0.0677736	0.0299263	4.64053	0.00578396	0.00253931	0.0122638	0.00932755	0.00892292	0.0535929	0.192964	0.295141	0.00252324	0.00706518	0.0159419	0.00165288	0.00955218	0.0235802	0.0503385	0.0562829	0.0220061	0.179113	0.101391
2023	-70.5	349.5	-0.918111	33.8634	34.4097	98.5329	0.340471	0.0209376	0.00144703	0.0553337	4.78381e-07	0.106533	0.0559982	0.335099	0.144402	0.0679392	0.0304509	4.62037	0.00575418	0.00252526	0.0125859	0.00936698	0.00892292	0.0551684	0.192776	0.293017	0.00257153	0.00723187	0.0175788	0.00171589	0.0107764	0.0252782	0.0514231	0.0560709	0.0222731	0.185573	0.101649
2023	-70.5	350.5	-0.8929	33.867	34.255	102.343	0.341779	0.0207627	0.00143394	0.0549102	5.34518e-07	0.107198	0.0632205	0.334543	0.144577	0.0679392	0.0305793	4.62123	0.0057383	0.00252526	0.0133424	0.00940847	0.00892292	0.0567158	0.192776	0.288223	0.00261153	0.0074402	0.017734	0.00175699	0.0111597	0.0259011	0.0512454	0.0556026	0.0222731	0.191918	0.101772
2023	-70.5	351.5	-0.863868	33.8492	34.4367	111.407	0.340841	0.0209982	0.00144942	0.0551984	4.48426e-07	0.106691	0.0550095	0.335099	0.144533	0.0679334	0.0303585	4.62552	0.00581779	0.00254046	0.0122938	0.00934626	0.00892292	0.054022	0.192776	0.294599	0.00257016	0.00716004	0.0160644	0.00165502	0.00965556	0.0238747	0.0515464	0.0561545	0.0222277	0.179828	0.101587
2023	-70.5	352.5	-0.877877	33.7911	34.3266	117.814	0.341257	0.0212033	0.00146208	0.0552695	5.63471e-07	0.106392	0.0719527	0.334543	0.144865	0.0680432	0.0305804	4.62054	0.00577349	0.00252526	0.0138458	0.00945945	0.00892292	0.0570337	0.192776	0.282191	0.00268313	0.00746432	0.0183695	0.00181912	0.011815	0.0270533	0.0520422	0.0543036	0.0223827	0.195134	0.102172
2023	-70.5	353.5	-0.862062	33.8732	35.0958	127.773	0.338351	0.0215761	0.00150034	0.0568497	4.23358e-07	0.104181	0.0562006	0.333821	0.14482	0.0678939	0.0301811	4.64053	0.00579682	0.00254046	0.0123065	0.00933631	0.00892292	0.0539038	0.192776	0.295032	0.00252324	0.00715041	0.0159419	0.00165502	0.00955218	0.0237596	0.0504591	0.0562829	0.0221112	0.179344	0.101504
2023	-70.5	354.5	-0.879635	33.8627	34.9462	136.681	0.338784	0.0214372	0.00149071	0.0566029	4.38169e-07	0.104513	0.054758	0.333821	0.14482	0.0678939	0.0303427	4.62416	0.00579682	0.00254046	0.0122938	0.00933631	0.00892292	0.0539318	0.192776	0.295032	0.0025392	0.00716004	0.0159419	0.00165502	0.00955218	0.0238394	0.0515141	0.0562829	0.0221112	0.179638	0.101504
2023	-70.5	355.5	-0.888317	33.8466	34.7706	153.134	0.339296	0.0213006	0.00148058	0.0563068	4.5932e-07	0.104933	0.0550095	0.335099	0.144434	0.0679334	0.0303585	4.62552	0.00581779	0.00254046	0.0123385	0.00934303	0.00892292	0.0541003	0.192776	0.294206	0.00257016	0.00717842	0.0160805	0.00165931	0.00965556	0.0241219	0.0516947	0.0560755	0.0223088	0.180014	0.101649
2023	-70.5	356.5	-0.899655	33.8582	34.5683	141.692	0.340742	0.0211249	0.00146782	0.0559921	4.93559e-07	0.105675	0.0559982	0.335099	0.14456	0.0679392	0.0304509	4.61912	0.00574492	0.00252526	0.0126613	0.00936529	0.00892292	0.0555621	0.192776	0.293017	0.00257153	0.00726907	0.0175788	0.00171589	0.0107764	0.0252782	0.0512462	0.0559425	0.0222731	0.185664	0.101649
2023	-70.5	357.5	-0.928233	33.8277	34.6796	150.994	0.340312	0.0212537	0.00147817	0.0562313	4.92282e-07	0.10505	0.0559976	0.335099	0.144649	0.0679809	0.0304509	4.62206	0.00574492	0.00252526	0.0126613	0.00936529	0.00892292	0.0555621	0.192776	0.293017	0.00257153	0.00726907	0.0175788	0.00171589	0.0107764	0.0252782	0.0512462	0.0559425	0.0222731	0.185664	0.101649
2023	-70.5	358.5	-0.94301	33.8303	34.509	79.7533	0.341809	0.021081	0.00146598	0.0559144	5.20967e-07	0.105566	0.0590213	0.335099	0.144808	0.0679809	0.0305456	4.62055	0.00573237	0.00252526	0.0131751	0.00937307	0.00892292	0.0564367	0.192776	0.290478	0.00257917	0.00738529	0.0176674	0.00172753	0.0110925	0.0256125	0.0512259	0.0555566	0.0222731	0.187233	0.101685
2023	-69.5	0.5	-1.05128	33.8699	35.6611	64.3577	0.33771	0.0223876	0.00155844	0.0582496	4.26474e-07	0.101978	0.0562242	0.333821	0.14482	0.0678939	0.0294082	4.63995	0.00579444	0.00254046	0.0122938	0.00933075	0.00892292	0.0538728	0.192776	0.295032	0.00252324	0.00712961	0.0159419	0.00165502	0.00955218	0.0237596	0.0514841	0.0564711	0.0221435	0.17943	0.101504
2023	-69.5	1.5	-1.06263	33.8994	35.8928	64.0222	0.337795	0.0226823	0.00157932	0.0588664	3.73246e-07	0.101554	0.0548686	0.331104	0.150553	0.067172	0.0270993	4.69867	0.00520045	0.00253929	0.0121555	0.00909338	0.00892292	0.0536627	0.192964	0.302831	0.00236764	0.0071233	0.0151361	0.00163976	0.00905517	0.0231318	0.0474245	0.0569282	0.0201485	0.176628	0.0982837
2023	-69.5	2.5	-1.08002	33.9162	36.1478	64.9551	0.337418	0.0230401	0.00160428	0.059632	3.52983e-07	0.100976	0.0545367	0.331104	0.150882	0.0671288	0.0197015	4.69954	0.00516915	0.0025284	0.012137	0.00785353	0.00892292	0.0534293	0.192964	0.303277	0.00236332	0.00706915	0.0150819	0.0016263	0.00881011	0.0230738	0.0475816	0.0573712	0.0200822	0.17613	0.0979712
2023	-69.5	3.5	-1.1164	33.9101	36.2114	64.3872	0.33731	0.0231441	0.00161312	0.0598193	3.64179e-07	0.1005	0.0517234	0.331104	0.150553	0.067172	0.0209585	4.70184	0.00518865	0.00253929	0.0121555	0.00906604	0.00892292	0.0534527	0.192964	0.302831	0.00237473	0.00704979	0.0151361	0.0016263	0.00905517	0.0231318	0.0473994	0.0572024	0.0201485	0.176691	0.098299
2023	-69.5	4.5	-1.13818	33.8828	36.0156	71.3048	0.338127	0.022904	0.00159736	0.0591928	3.82108e-07	0.100625	0.0547829	0.333821	0.147537	0.0673213	0.0215645	4.69867	0.00568284	0.00253929	0.0121728	0.00922987	0.00892292	0.0536627	0.192964	0.299365	0.00245433	0.0071233	0.0152596	0.00163029	0.00905517	0.0231318	0.0482688	0.0573135	0.0213993	0.17682	0.100393
2023	-69.5	5.5	-1.14807	33.8798	35.8734	80.0449	0.339209	0.0227097	0.00158401	0.058782	3.66367e-07	0.100732	0.0563177	0.331104	0.149888	0.0672332	0.026996	4.68403	0.00520045	0.00253929	0.0121555	0.00910848	0.00892292	0.0536876	0.192776	0.302721	0.00236764	0.0071233	0.0151472	0.00163754	0.00905517	0.0231999	0.0475186	0.0568892	0.0201573	0.176542	0.0983234
2023	-69.5	6.5	-1.17111	33.867	35.6998	84.6727	0.340122	0.0225578	0.00157395	0.0584597	3.88464e-07	0.100897	0.0570977	0.333821	0.146873	0.0673911	0.0290705	4.63995	0.0056882	0.00253929	0.0121728	0.00928139	0.00892292	0.0537008	0.192776	0.299222	0.00245729	0.00711789	0.0152707	0.00164519	0.00905517	0.0231999	0.0483188	0.0564711	0.0214404	0.176838	0.100483
2023	-69.5	7.5	-1.1944	33.8682	35.6552	78.4558	0.340713	0.0225162	0.00157218	0.0584055	4.12462e-07	0.100847	0.0565918	0.333821	0.144846	0.0678348	0.0291423	4.63995	0.00578158	0.00253931	0.0122638	0.0093259	0.00892292	0.0537968	0.192776	0.295032	0.00252324	0.00711789	0.0159419	0.00165464	0.00955218	0.0236483	0.0504996	0.0564711	0.0220472	0.179113	0.101391
2023	-69.5	8.5	-1.20938	33.8681	35.7601	71.8397	0.340702	0.0226639	0.00158182	0.0586359	3.92307e-07	0.100473	0.0563451	0.333821	0.146873	0.0673911	0.0287427	4.64162	0.0056882	0.00253929	0.0121728	0.00927638	0.00892292	0.0537179	0.192776	0.299222	0.00245452	0.00711789	0.0152707	0.00164519	0.00905517	0.0231999	0.0482554	0.0564711	0.0214404	0.176838	0.100454
2023	-69.5	9.5	-1.22284	33.8881	35.6075	67.7199	0.342135	0.0224538	0.00156804	0.0583333	4.61997e-07	0.100972	0.0550311	0.335099	0.145098	0.0678721	0.0299194	4.62494	0.00581541	0.00254046	0.0123385	0.00934671	0.00892292	0.053932	0.192964	0.294315	0.00257092	0.00715762	0.0160805	0.00165755	0.00965556	0.0240538	0.0516208	0.0562039	0.0223	0.1801	0.101649
2023	-69.5	10.5	-1.21685	33.924	35.6857	68.2959	0.342486	0.0223895	0.00156311	0.0581065	4.58673e-07	0.10099	0.0550376	0.335099	0.145188	0.0678721	0.0295643	4.62651	0.00581541	0.00254046	0.0123385	0.00932186	0.00892292	0.0536536	0.192964	0.294315	0.00257092	0.00707234	0.0160805	0.00165755	0.00965556	0.0240538	0.0514702	0.0563922	0.0222677	0.1801	0.101649
2023	-69.5	11.5	-1.20113	33.8804	35.2418	73.5992	0.344426	0.0219058	0.00152824	0.0569871	4.93006e-07	0.101768	0.0559962	0.335099	0.145224	0.067878	0.0304437	4.61912	0.00574492	0.00252526	0.0126613	0.00936529	0.00892292	0.0554247	0.192964	0.293127	0.00257153	0.00726907	0.0175788	0.00171413	0.0107764	0.025245	0.0512656	0.0560709	0.022232	0.185664	0.101649
2023	-69.5	12.5	-1.21604	33.8014	34.7859	81.2183	0.345212	0.0214862	0.00149843	0.0560074	5.39591e-07	0.102275	0.0632236	0.334543	0.144666	0.0679809	0.0305793	4.62123	0.00573991	0.00252526	0.0133424	0.00941313	0.00892292	0.0567681	0.192776	0.288223	0.00261153	0.0074402	0.017734	0.00175699	0.0111597	0.0259011	0.0512259	0.0556026	0.0222731	0.191918	0.101772
2023	-69.5	13.5	-1.24094	33.7387	34.5325	87.2036	0.344453	0.0214274	0.00149255	0.0558234	4.91589e-07	0.102385	0.0560077	0.334105	0.144739	0.0680917	0.0304509	4.63192	0.00581008	0.00252526	0.0126706	0.00981935	0.00894446	0.0555468	0.192776	0.293017	0.00257153	0.00726907	0.0175788	0.00171589	0.0107764	0.0252782	0.051645	0.0559425	0.0222731	0.185664	0.101649
2023	-69.5	14.5	-1.246	33.6861	34.1892	88.5911	0.344583	0.021116	0.00146692	0.0550114	4.95286e-07	0.103161	0.0560077	0.334105	0.144739	0.0680917	0.0304509	4.62898	0.00581008	0.00252526	0.0126706	0.00983865	0.00894446	0.0555468	0.192776	0.293017	0.00257153	0.00728189	0.0175788	0.00171589	0.0107764	0.0252782	0.0516523	0.0559425	0.0222731	0.185664	0.101649
2023	-69.5	15.5	-1.33749	33.5716	33.1811	66.508	0.347346	0.0201844	0.00139653	0.0529339	7.24915e-07	0.105484	0.0852634	0.333548	0.144634	0.0697421	0.0305207	4.52659	0.00590204	0.00253643	0.0139387	0.0116461	0.00894186	0.0570168	0.192776	0.282128	0.00272055	0.00750257	0.0185889	0.00183169	0.0119625	0.0271832	0.0527283	0.0520953	0.0224566	0.196246	0.1024
2023	-69.5	16.5	-1.18865	33.6097	33.2868	85.4328	0.348093	0.0201964	0.0013976	0.0530363	5.18439e-07	0.106028	0.0590293	0.334105	0.144897	0.0680917	0.0305456	4.63041	0.00581331	0.00252526	0.0131845	0.00984687	0.00894446	0.0564215	0.192776	0.290478	0.00257917	0.00739811	0.0176674	0.00172753	0.0110925	0.0256125	0.0516986	0.0555155	0.0222731	0.187233	0.101685
2023	-69.5	17.5	-1.17073	33.6097	33.2891	56.7568	0.348667	0.020185	0.00139496	0.0531065	5.19271e-07	0.106063	0.0590293	0.334105	0.145072	0.0680605	0.0305671	4.64992	0.00580422	0.00252526	0.0131896	0.00983238	0.00894446	0.0564215	0.192776	0.290478	0.00257994	0.00738338	0.0176674	0.00172753	0.0110925	0.0256125	0.0516986	0.0555155	0.0223054	0.187217	0.101685
2023	-69.5	18.5	-1.24485	33.5299	32.7751	69.3981	0.350043	0.0197805	0.00136519	0.0523017	8.02045e-07	0.106922	0.0852571	0.333548	0.143907	0.0686385	0.0302159	4.50375	0.00593178	0.00253982	0.0139245	0.0116522	0.00893093	0.0570658	0.192776	0.282128	0.00272055	0.00753252	0.0185716	0.00183169	0.0119625	0.0271832	0.0527283	0.0516152	0.0224381	0.196163	0.1024
2023	-69.5	19.5	-1.14718	33.6451	33.723	73.7266	0.347453	0.0205974	0.00142679	0.0541175	4.34339e-07	0.105045	0.0562102	0.332826	0.144998	0.0680465	0.0302558	4.63401	0.00587776	0.00254046	0.0123173	0.0098115	0.00894446	0.0539688	0.192776	0.295032	0.0025342	0.00717286	0.0159419	0.00165502	0.00955218	0.0238394	0.0518707	0.0561545	0.0221112	0.179638	0.101504
2023	-69.5	20.5	-1.15029	33.6516	33.9135	69.7529	0.346919	0.0208431	0.0014448	0.0546865	4.56217e-07	0.104553	0.0550191	0.334105	0.144711	0.0680859	0.0303585	4.63538	0.00589873	0.00254046	0.0123173	0.00981816	0.00894446	0.0540409	0.192776	0.294599	0.00257092	0.00719124	0.0160805	0.00165931	0.00965556	0.0240568	0.0522157	0.056162	0.0222277	0.179999	0.101587
2023	-69.5	21.5	-1.19558	33.5924	33.6205	65.0288	0.347451	0.0206561	0.00143126	0.0544043	7.21588e-07	0.105036	0.0843661	0.333548	0.144634	0.0697421	0.030674	4.59414	0.00587989	0.00253463	0.0139387	0.0116461	0.00894186	0.0570168	0.192776	0.282128	0.00272055	0.00750257	0.0185889	0.00183169	0.0119625	0.0271832	0.0527283	0.0520953	0.0224566	0.196246	0.1024
2023	-69.5	22.5	-1.09438	33.6419	34.0437	64.9267	0.346805	0.0209357	0.00145297	0.0550404	4.32172e-07	0.104511	0.0562102	0.332826	0.144998	0.0680465	0.0302271	4.63401	0.00587776	0.00254046	0.0123173	0.0098115	0.00894446	0.0539688	0.192776	0.295032	0.00253497	0.00717286	0.0159419	0.00165502	0.00955218	0.0238394	0.0518707	0.0561545	0.0221435	0.179623	0.101504
2023	-69.5	23.5	-1.0591	33.6844	34.5024	63.2549	0.345626	0.0214217	0.00149011	0.0560942	3.10588e-07	0.103369	0.051264	0.330109	0.151129	0.0673015	0.0276339	4.67707	0.00520762	0.00249569	0.0121161	0.00590811	0.00894446	0.0535454	0.192776	0.303134	0.00235553	0.00715152	0.0150491	0.00163368	0.00881011	0.0231312	0.0462825	0.0572261	0.0200222	0.175531	0.0979012
2023	-69.5	24.5	-1.03763	33.678	34.5295	64.4738	0.345852	0.0215078	0.00149655	0.0563185	3.02449e-07	0.103377	0.0510128	0.330109	0.152521	0.0673015	0.0276339	4.67707	0.00517492	0.00248304	0.0120917	0.00588382	0.00894446	0.0534677	0.192776	0.30539	0.00228705	0.00714462	0.0148492	0.00162879	0.00841504	0.0230184	0.0463045	0.0572261	0.0198511	0.174972	0.0975046
2023	-69.5	25.5	-1.00557	33.6418	34.2269	65.0507	0.347186	0.0212373	0.0014765	0.0557368	3.14168e-07	0.104312	0.051264	0.330109	0.151129	0.0673015	0.0276339	4.67707	0.00522964	0.00249723	0.0121161	0.00590811	0.00894446	0.0535454	0.192776	0.303134	0.00235553	0.00715152	0.0150797	0.00163368	0.00881011	0.0231312	0.0462825	0.0572261	0.0200222	0.175531	0.0979012
2023	-69.5	26.5	-0.979056	33.6032	33.8707	66.0767	0.349007	0.0208488	0.00144737	0.0548182	3.43939e-07	0.105165	0.0568322	0.330109	0.150815	0.0673443	0.0278632	4.6526	0.00526366	0.0025284	0.0121605	0.00605284	0.00894446	0.0536671	0.192776	0.303134	0.00236572	0.00715193	0.0150929	0.0016412	0.00881011	0.0231312	0.0465676	0.0567635	0.0201233	0.175969	0.0980251
2023	-69.5	27.5	-0.946676	33.5609	33.3493	70.872	0.351508	0.0201871	0.00139712	0.053334	3.95965e-07	0.106735	0.0570837	0.332826	0.147052	0.0675437	0.0298735	4.63377	0.00577153	0.00253929	0.0121963	0.010914	0.00894446	0.0537689	0.192776	0.299222	0.00245729	0.00716733	0.0152707	0.00164519	0.00905517	0.0231999	0.0486649	0.0561545	0.0214404	0.176838	0.100483
2023	-69.5	28.5	-0.954158	33.5581	32.8921	60.2938	0.354581	0.0196471	0.00135885	0.0522927	4.65078e-07	0.10804	0.0550114	0.334105	0.143886	0.0669882	0.0304121	4.61876	0.00589732	0.00254046	0.0123447	0.0109768	0.00893353	0.0541355	0.192776	0.294206	0.00257092	0.00723814	0.0160632	0.00165931	0.00965556	0.0241219	0.0521846	0.055991	0.0223411	0.179999	0.101649
2023	-69.5	29.5	-0.976426	33.4879	32.5085	78.6293	0.354936	0.0194129	0.00134106	0.051749	4.97716e-07	0.108698	0.0560001	0.334105	0.144012	0.0669882	0.0303591	4.592	0.00582445	0.00252526	0.0126533	0.0109928	0.00893353	0.0555474	0.192776	0.293017	0.00257153	0.00731467	0.0175615	0.00171589	0.0107764	0.0252782	0.0517189	0.055858	0.0222731	0.185664	0.101649
2023	-69.5	30.5	-1.01704	33.4295	32.1328	66.9719	0.354452	0.0190417	0.0013127	0.0508948	5.91162e-07	0.109068	0.0742253	0.333548	0.144352	0.0665082	0.0305434	4.59979	0.00585141	0.00252526	0.0138916	0.0110938	0.00893353	0.0570194	0.192776	0.282191	0.0026839	0.00749692	0.0183521	0.00181594	0.011815	0.0271044	0.052116	0.0542234	0.022415	0.19513	0.102292
2023	-69.5	31.5	-1.07604	33.3146	30.4799	64.2657	0.358331	0.0172941	0.00118196	0.0472548	7.47037e-07	0.113112	0.0852707	0.333548	0.14447	0.067879	0.0301749	4.47699	0.00590063	0.00253982	0.0139226	0.0116461	0.00893093	0.056101	0.193199	0.282128	0.00272055	0.00723372	0.0185716	0.00182308	0.0119226	0.0271832	0.0527283	0.0525944	0.0224566	0.196246	0.102335
2023	-69.5	32.5	-1.15034	33.2285	29.4733	79.8483	0.360886	0.016473	0.00112002	0.0456459	8.78561e-07	0.115663	0.0852826	0.333548	0.143627	0.067348	0.0302417	4.49183	0.00624813	0.00255275	0.0139204	0.0116483	0.00890346	0.0557624	0.192791	0.282128	0.00272757	0.00721851	0.018625	0.00182308	0.0119226	0.0271975	0.052794	0.0520549	0.0224381	0.196155	0.102264
2023	-69.5	35.5	-1.65235	32.6104	25.512	17.4688	0.377174	0.0137096	0.000908749	0.0396606	4.82432e-06	0.124177	0.0980363	0.318231	0.142365	0.0512078	0.0314293	4.47831	0.00501052	0.001567	0.0140262	0.011729	0.00923992	0.0556781	0.178915	0.289783	0.00264654	0.00723924	0.0185536	0.00179097	0.0119449	0.027191	0.0513684	0.0527288	0.0198074	0.193333	0.101835
2023	-69.5	36.5	-1.60174	32.5436	24.8825	7.29796	0.378634	0.0128178	0.000842456	0.0381169	1.3244e-05	0.126731	0.0996917	0.313129	0.141825	0.0513771	0.031689	4.48047	0.00506905	0.00156582	0.014055	0.0118724	0.00921888	0.056395	0.17876	0.289482	0.00264462	0.00744693	0.0185752	0.00180329	0.0118938	0.0272814	0.0736444	0.0522629	0.0198284	0.193344	0.101868
[truncated: 43,457 more rows]

## Sheet: Figure 2b
lat	lon	Cluster_Label	ES
[truncated: 44,564 more rows]

## Sheet: Figure 2c
	Ascomycota	Bacteroidetes	Cyanobacteria	Firmicutes	Proteobacteria	Others
[truncated: 7 more rows]

[truncated: 2 more sheets: Figure 2d, Figure 2e]
