# Supplementary material for: Global biogeography of microbes driving ocean ecological status under climate change
Source: Nat Commun. 2024 May 31;15:4657. doi: 10.1038/s41467-024-49124-0 (PMC11143227; doi:10.1038/s41467-024-49124-0)
Supplement: Supplementary file 14 — Source Data [file 41467_2024_49124_MOESM14_ESM.zip › Source Data 3 The source data for Figure 3 in manuscript.xlsx]

## Sheet: Figure 3a, b
lat	lon	ssp119_changed	ssp585_changed
-77.5	162.5	0	0
-77.5	163.5	0	0
-77.5	164.5	0	0
-77.5	165.5	1	1
-77.5	166.5	1	1
-77.5	167.5	0	1
-77.5	168.5	0	1
-77.5	169.5	0	1
-77.5	170.5	0	1
-77.5	171.5	0	1
-77.5	172.5	0	0
-77.5	173.5	0	1
-77.5	174.5	0	1
-77.5	175.5	0	1
-77.5	176.5	0	1
-77.5	177.5	0	1
-77.5	178.5	0	1
-77.5	179.5	0	1
-77.5	180.5	0	1
-77.5	181.5	0	1
-77.5	182.5	0	1
-77.5	183.5	0	1
-77.5	184.5	0	1
-77.5	185.5	0	1
-77.5	186.5	0	1
-77.5	187.5	0	1
-77.5	188.5	1	1
-77.5	189.5	1	1
-77.5	190.5	1	1
-77.5	191.5	1	1
-77.5	192.5	0	0
-77.5	193.5	0	0
-77.5	194.5	0	0
-77.5	195.5	0	0
-77.5	196.5	0	0
-77.5	197.5	0	0
-77.5	198.5	0	0
-77.5	199.5	0	0
-77.5	200.5	0	0
-77.5	201.5	0	0
-77.5	202.5	0	0
-77.5	203.5	0	0
-77.5	204.5	0	0
-77.5	205.5	0	0
-77.5	206.5	0	0
-77.5	207.5	0	0
-77.5	208.5	0	0
-77.5	308.5	1	1
-77.5	309.5	1	1
-77.5	310.5	1	1
-77.5	311.5	1	1
-77.5	312.5	0	0
-77.5	313.5	0	0
-77.5	314.5	0	0
-77.5	315.5	0	0
-77.5	316.5	0	0
-77.5	317.5	0	0
-77.5	318.5	0	0
-77.5	319.5	0	0
-77.5	320.5	0	0
-77.5	321.5	0	0
-77.5	322.5	0	0
-77.5	323.5	0	0
-77.5	324.5	0	0
-77.5	325.5	0	0
-77.5	326.5	0	0
-77.5	327.5	0	0
-77.5	328.5	0	0
-76.5	162.5	0	0
-76.5	163.5	0	0
-76.5	164.5	1	1
-76.5	165.5	0	1
-76.5	166.5	0	1
-76.5	167.5	0	1
-76.5	168.5	0	1
-76.5	169.5	0	1
-76.5	170.5	0	1
-76.5	171.5	0	1
-76.5	172.5	0	1
-76.5	173.5	0	1
-76.5	174.5	0	1
-76.5	175.5	0	1
-76.5	176.5	0	1
-76.5	177.5	0	1
-76.5	178.5	0	1
-76.5	179.5	0	1
-76.5	180.5	0	1
-76.5	181.5	0	1
-76.5	182.5	0	1
-76.5	183.5	0	1
-76.5	184.5	0	1
-76.5	185.5	0	1
-76.5	186.5	0	1
-76.5	187.5	0	1
-76.5	188.5	0	1
-76.5	189.5	1	1
-76.5	190.5	1	1
-76.5	191.5	1	1
-76.5	192.5	1	1
-76.5	193.5	1	1
-76.5	194.5	1	1
-76.5	195.5	0	0
-76.5	196.5	0	1
-76.5	197.5	0	1
-76.5	198.5	1	0
-76.5	199.5	0	0
-76.5	200.5	0	0
-76.5	201.5	0	0
-76.5	202.5	0	0
-76.5	203.5	0	0
-76.5	204.5	0	0
-76.5	205.5	0	0
-76.5	206.5	0	0
-76.5	207.5	0	0
-76.5	208.5	0	0
-76.5	209.5	0	0
-76.5	210.5	0	0
-76.5	211.5	0	0
-76.5	304.5	0	1
-76.5	305.5	1	1
-76.5	306.5	1	1
-76.5	307.5	0	0
-76.5	308.5	0	0
-76.5	309.5	0	0
-76.5	310.5	0	0
-76.5	311.5	0	0
-76.5	312.5	0	0
-76.5	313.5	0	0
-76.5	314.5	0	0
-76.5	315.5	0	0
-76.5	316.5	0	0
-76.5	317.5	0	0
-76.5	318.5	0	0
-76.5	319.5	0	0
-76.5	320.5	0	0
-76.5	321.5	0	0
-76.5	322.5	0	0
-76.5	323.5	0	0
-76.5	324.5	0	0
-76.5	325.5	0	0
-76.5	326.5	0	0
-76.5	327.5	0	0
-76.5	328.5	0	0
-76.5	329.5	0	0
-76.5	330.5	0	0
-76.5	331.5	0	0
-76.5	332.5	0	0
-76.5	333.5	0	0
-75.5	162.5	0	1
-75.5	163.5	0	0
-75.5	164.5	1	1
-75.5	165.5	0	1
-75.5	166.5	0	1
-75.5	167.5	0	1
-75.5	168.5	0	1
-75.5	169.5	0	1
-75.5	170.5	0	1
-75.5	171.5	0	1
-75.5	172.5	0	1
-75.5	173.5	0	1
-75.5	174.5	0	1
-75.5	175.5	0	1
-75.5	176.5	0	1
-75.5	177.5	0	1
-75.5	178.5	0	1
-75.5	179.5	0	1
-75.5	180.5	0	1
-75.5	181.5	0	1
-75.5	182.5	1	1
-75.5	183.5	1	1
-75.5	184.5	1	1
-75.5	185.5	1	1
-75.5	186.5	1	1
-75.5	187.5	1	1
-75.5	188.5	1	1
-75.5	189.5	0	1
-75.5	190.5	0	1
-75.5	191.5	0	1
-75.5	192.5	0	1
-75.5	193.5	0	1
-75.5	194.5	1	0
-75.5	195.5	0	0
-75.5	196.5	0	0
-75.5	197.5	0	0
-75.5	198.5	0	0
-75.5	199.5	0	0
-75.5	200.5	0	0
-75.5	201.5	0	0
-75.5	202.5	0	0
-75.5	203.5	0	0
-75.5	204.5	0	0
-75.5	205.5	0	1
-75.5	206.5	0	1
-75.5	207.5	0	1
-75.5	208.5	1	0
-75.5	209.5	1	0
-75.5	210.5	0	0
-75.5	211.5	0	0
-75.5	212.5	0	0
-75.5	213.5	0	0
-75.5	214.5	0	0
-75.5	215.5	0	0
-75.5	216.5	0	0
-75.5	217.5	0	0
-75.5	218.5	0	0
-75.5	219.5	0	0
-75.5	220.5	0	0
-75.5	221.5	0	0
-75.5	222.5	0	0
-75.5	250.5	0	0
-75.5	251.5	0	0
-75.5	253.5	0	0
-75.5	254.5	0	0
-75.5	255.5	0	0
-75.5	256.5	0	0
-75.5	257.5	0	0
-75.5	258.5	0	0
-75.5	298.5	0	1
-75.5	299.5	0	1
-75.5	300.5	0	1
-75.5	301.5	1	1
-75.5	302.5	0	1
-75.5	303.5	1	1
-75.5	304.5	1	1
-75.5	305.5	0	0
-75.5	306.5	0	0
-75.5	307.5	0	0
-75.5	308.5	0	0
-75.5	309.5	0	0
-75.5	310.5	0	0
-75.5	311.5	1	1
-75.5	312.5	1	1
-75.5	313.5	1	1
-75.5	314.5	1	1
-75.5	315.5	0	0
-75.5	316.5	0	0
-75.5	317.5	0	0
-75.5	318.5	0	0
-75.5	319.5	0	0
-75.5	320.5	1	1
-75.5	321.5	1	1
-75.5	322.5	0	0
-75.5	323.5	0	0
-75.5	324.5	0	0
-75.5	325.5	0	0
-75.5	326.5	1	1
-75.5	327.5	1	1
-75.5	328.5	1	1
-75.5	329.5	0	0
-75.5	330.5	0	0
-75.5	331.5	0	0
-75.5	332.5	0	0
-75.5	333.5	0	0
-75.5	334.5	0	0
-75.5	335.5	0	0
-74.5	163.5	0	0
-74.5	164.5	0	0
-74.5	165.5	1	1
-74.5	166.5	0	1
-74.5	167.5	0	1
-74.5	168.5	0	1
-74.5	169.5	0	1
-74.5	170.5	0	1
-74.5	171.5	0	1
-74.5	172.5	0	1
-74.5	173.5	0	1
-74.5	174.5	0	1
-74.5	175.5	0	1
-74.5	176.5	0	1
-74.5	177.5	0	1
-74.5	178.5	0	1
-74.5	179.5	0	1
-74.5	180.5	0	1
-74.5	181.5	0	1
-74.5	182.5	0	1
-74.5	183.5	0	1
-74.5	184.5	0	0
-74.5	185.5	0	0
-74.5	186.5	0	0
-74.5	187.5	0	0
-74.5	188.5	0	0
-74.5	189.5	0	0
-74.5	190.5	0	1
-74.5	191.5	1	0
-74.5	192.5	1	0
-74.5	193.5	1	0
-74.5	194.5	0	0
-74.5	195.5	0	0
-74.5	196.5	0	0
-74.5	197.5	0	0
-74.5	198.5	0	0
-74.5	199.5	0	0
-74.5	200.5	0	0
-74.5	201.5	1	1
-74.5	202.5	1	1
-74.5	203.5	1	1
-74.5	204.5	0	1
-74.5	205.5	0	1
-74.5	206.5	0	1
-74.5	207.5	1	0
-74.5	208.5	1	0
-74.5	209.5	1	0
-74.5	210.5	1	0
-74.5	211.5	1	0
-74.5	212.5	1	1
-74.5	213.5	1	1
-74.5	214.5	1	1
-74.5	215.5	0	1
-74.5	216.5	1	0
-74.5	217.5	1	0
-74.5	218.5	1	0
-74.5	219.5	1	0
-74.5	220.5	1	0
-74.5	221.5	0	0
-74.5	222.5	0	0
-74.5	223.5	0	0
-74.5	224.5	0	0
-74.5	225.5	0	0
-74.5	226.5	0	0
-74.5	227.5	0	0
-74.5	228.5	0	0
-74.5	229.5	0	0
-74.5	230.5	0	0
-74.5	231.5	0	0
-74.5	232.5	0	0
-74.5	241.5	0	0
-74.5	242.5	0	0
-74.5	244.5	0	0
-74.5	246.5	0	0
-74.5	247.5	0	0
-74.5	248.5	0	0
-74.5	249.5	0	0
-74.5	250.5	0	0
-74.5	251.5	0	0
-74.5	252.5	0	0
-74.5	253.5	0	0
-74.5	254.5	0	0
-74.5	255.5	0	0
-74.5	256.5	0	0
-74.5	257.5	0	0
-74.5	258.5	0	0
-74.5	298.5	0	1
-74.5	299.5	1	1
-74.5	300.5	1	1
-74.5	301.5	1	1
-74.5	302.5	1	1
-74.5	303.5	1	1
-74.5	304.5	0	0
-74.5	305.5	0	0
-74.5	306.5	0	0
-74.5	307.5	0	0
-74.5	308.5	0	0
-74.5	309.5	0	0
-74.5	310.5	0	0
-74.5	311.5	0	0
-74.5	312.5	1	1
-74.5	313.5	0	1
-74.5	314.5	0	1
-74.5	315.5	0	1
-74.5	316.5	0	1
-74.5	317.5	1	1
-74.5	318.5	1	1
-74.5	319.5	1	1
-74.5	320.5	1	1
-74.5	321.5	1	1
-74.5	322.5	1	1
-74.5	323.5	1	1
-74.5	324.5	1	1
-74.5	325.5	1	1
-74.5	326.5	1	1
-74.5	327.5	1	1
-74.5	328.5	1	1
-74.5	329.5	1	1
-74.5	330.5	0	0
-74.5	331.5	0	0
-74.5	332.5	0	0
-74.5	333.5	0	0
-74.5	334.5	0	0
-74.5	335.5	0	0
-74.5	336.5	0	0
-74.5	337.5	0	0
-74.5	338.5	0	0
-73.5	165.5	0	1
-73.5	166.5	1	1
-73.5	167.5	0	1
-73.5	168.5	0	1
-73.5	169.5	0	1
-73.5	170.5	0	1
-73.5	171.5	0	1
-73.5	172.5	0	1
-73.5	173.5	0	1
-73.5	174.5	0	1
-73.5	175.5	0	1
-73.5	176.5	0	1
-73.5	177.5	0	1
-73.5	178.5	0	1
-73.5	179.5	0	1
-73.5	180.5	0	1
-73.5	181.5	0	1
-73.5	182.5	0	1
-73.5	183.5	0	0
-73.5	184.5	0	0
-73.5	185.5	0	0
-73.5	186.5	0	0
-73.5	187.5	0	0
-73.5	188.5	0	0
-73.5	189.5	0	0
-73.5	190.5	0	0
-73.5	191.5	0	0
-73.5	192.5	0	0
-73.5	193.5	1	1
-73.5	194.5	1	1
-73.5	195.5	1	1
-73.5	196.5	1	1
-73.5	197.5	1	1
-73.5	198.5	1	1
-73.5	199.5	1	1
-73.5	200.5	1	1
-73.5	201.5	1	1
-73.5	202.5	1	1
-73.5	203.5	1	1
-73.5	204.5	0	0
-73.5	205.5	0	0
-73.5	206.5	0	0
-73.5	207.5	0	0
-73.5	208.5	0	0
-73.5	209.5	0	1
-73.5	210.5	0	0
-73.5	211.5	0	0
-73.5	212.5	0	0
-73.5	213.5	0	0
-73.5	214.5	0	0
-73.5	215.5	0	0
-73.5	216.5	0	0
-73.5	217.5	0	1
-73.5	218.5	0	1
-73.5	219.5	1	0
-73.5	220.5	1	0
-73.5	221.5	1	0
-73.5	222.5	1	0
-73.5	223.5	0	0
-73.5	224.5	1	0
-73.5	225.5	1	0
-73.5	226.5	1	0
-73.5	227.5	0	0
-73.5	228.5	0	0
-73.5	229.5	0	0
-73.5	230.5	0	0
-73.5	231.5	0	0
-73.5	232.5	0	0
-73.5	233.5	0	0
-73.5	234.5	0	0
-73.5	235.5	0	0
-73.5	236.5	0	0
-73.5	237.5	0	0
-73.5	238.5	0	0
-73.5	239.5	0	0
-73.5	240.5	0	0
-73.5	241.5	0	0
-73.5	242.5	0	0
-73.5	243.5	0	0
-73.5	244.5	1	0
-73.5	245.5	0	0
-73.5	246.5	0	0
-73.5	247.5	0	0
-73.5	248.5	0	0
-73.5	249.5	0	0
-73.5	250.5	0	0
-73.5	251.5	0	0
-73.5	252.5	0	1
-73.5	253.5	0	1
-73.5	254.5	0	1
-73.5	255.5	0	1
-73.5	256.5	0	0
-73.5	257.5	0	0
-73.5	258.5	0	0
-73.5	272.5	0	0
-73.5	273.5	0	0
-73.5	274.5	0	0
-73.5	275.5	0	0
-73.5	276.5	0	0
-73.5	277.5	0	0
-73.5	278.5	0	0
-73.5	279.5	1	0
-73.5	280.5	0	0
-73.5	281.5	0	0
-73.5	282.5	0	0
-73.5	285.5	0	0
-73.5	286.5	0	0
-73.5	287.5	0	0
-73.5	299.5	1	1
-73.5	300.5	0	0
-73.5	301.5	0	0
-73.5	302.5	1	1
-73.5	303.5	0	0
-73.5	304.5	0	0
-73.5	305.5	0	0
-73.5	306.5	0	0
-73.5	307.5	0	0
-73.5	308.5	0	0
-73.5	309.5	0	0
-73.5	310.5	0	0
-73.5	311.5	0	0
-73.5	312.5	0	0
-73.5	313.5	1	1
-73.5	314.5	0	1
-73.5	315.5	0	1
-73.5	316.5	0	1
-73.5	317.5	0	1
-73.5	318.5	0	1
-73.5	319.5	1	1
-73.5	320.5	1	1
-73.5	321.5	1	1
-73.5	322.5	1	1
-73.5	323.5	1	1
-73.5	324.5	1	1
-73.5	325.5	1	1
-73.5	326.5	1	1
-73.5	327.5	1	1
-73.5	328.5	1	1
-73.5	329.5	1	1
-73.5	330.5	1	1
-73.5	331.5	1	1
-73.5	332.5	0	0
-73.5	333.5	0	0
-73.5	334.5	0	0
-73.5	335.5	0	0
-73.5	336.5	0	0
-73.5	337.5	0	0
-73.5	338.5	0	0
-73.5	339.5	0	0
-73.5	340.5	0	1
-72.5	170.5	0	1
-72.5	171.5	0	1
-72.5	172.5	0	1
-72.5	173.5	0	1
-72.5	174.5	0	1
-72.5	175.5	0	1
-72.5	176.5	0	1
-72.5	177.5	0	1
-72.5	178.5	0	1
-72.5	179.5	0	1
-72.5	180.5	0	1
-72.5	181.5	0	1
-72.5	182.5	0	1
-72.5	183.5	0	1
-72.5	184.5	0	1
-72.5	185.5	0	0
-72.5	186.5	0	0
-72.5	187.5	0	0
-72.5	188.5	0	0
-72.5	189.5	0	0
-72.5	190.5	0	0
-72.5	191.5	0	0
-72.5	192.5	0	0
-72.5	193.5	0	0
-72.5	194.5	0	0
-72.5	195.5	0	0
-72.5	196.5	0	0
-72.5	197.5	0	0
-72.5	198.5	0	0
-72.5	199.5	0	0
-72.5	200.5	0	0
-72.5	201.5	0	0
-72.5	202.5	0	0
-72.5	203.5	0	0
-72.5	204.5	0	0
-72.5	205.5	0	0
-72.5	206.5	0	0
-72.5	207.5	0	0
-72.5	208.5	0	0
-72.5	209.5	0	0
-72.5	210.5	0	0
-72.5	211.5	0	0
-72.5	212.5	0	0
-72.5	213.5	0	0
-72.5	214.5	0	0
-72.5	215.5	0	0
-72.5	216.5	0	0
-72.5	217.5	0	0
-72.5	218.5	0	0
-72.5	219.5	0	0
-72.5	220.5	0	0
-72.5	221.5	0	0
-72.5	222.5	0	0
-72.5	223.5	0	0
-72.5	224.5	0	1
-72.5	225.5	0	1
-72.5	226.5	0	1
-72.5	227.5	1	0
-72.5	228.5	1	0
-72.5	229.5	0	0
-72.5	230.5	0	1
-72.5	231.5	0	1
-72.5	232.5	0	1
-72.5	233.5	1	0
-72.5	234.5	1	0
-72.5	235.5	1	0
-72.5	236.5	1	0
-72.5	237.5	0	1
-72.5	238.5	0	1
-72.5	239.5	0	0
-72.5	240.5	1	0
-72.5	241.5	1	0
-72.5	242.5	1	1
-72.5	243.5	1	1
-72.5	244.5	1	1
-72.5	245.5	1	1
-72.5	246.5	1	0
-72.5	247.5	0	1
-72.5	248.5	0	1
-72.5	249.5	0	1
-72.5	250.5	1	1
-72.5	251.5	1	1
-72.5	252.5	1	1
-72.5	253.5	1	1
-72.5	254.5	0	1
-72.5	255.5	0	1
-72.5	256.5	0	0
-72.5	257.5	0	0
-72.5	264.5	0	0
-72.5	265.5	0	0
-72.5	266.5	0	0
-72.5	267.5	0	0
-72.5	268.5	0	0
-72.5	269.5	0	0
-72.5	270.5	0	0
-72.5	271.5	1	0
-72.5	272.5	0	0
-72.5	273.5	0	0
-72.5	274.5	0	1
-72.5	275.5	0	1
-72.5	276.5	0	1
-72.5	277.5	0	1
-72.5	278.5	0	1
-72.5	279.5	0	1
-72.5	280.5	1	0
-72.5	281.5	0	0
-72.5	282.5	0	0
-72.5	283.5	0	0
-72.5	284.5	0	0
-72.5	285.5	0	0
-72.5	286.5	0	0
-72.5	287.5	0	0
-72.5	299.5	0	0
-72.5	300.5	0	0
-72.5	301.5	0	0
-72.5	302.5	0	0
-72.5	303.5	0	0
-72.5	304.5	0	0
-72.5	305.5	0	1
-72.5	306.5	1	1
-72.5	307.5	1	1
-72.5	308.5	1	1
-72.5	309.5	1	1
-72.5	310.5	0	0
-72.5	311.5	1	1
-72.5	312.5	1	1
-72.5	313.5	0	1
-72.5	314.5	0	1
-72.5	315.5	0	1
-72.5	316.5	0	1
-72.5	317.5	0	1
-72.5	318.5	0	1
-72.5	319.5	0	1
-72.5	320.5	0	1
-72.5	321.5	0	1
-72.5	322.5	0	1
-72.5	323.5	0	1
-72.5	324.5	0	1
-72.5	325.5	0	1
-72.5	326.5	0	1
-72.5	327.5	0	1
-72.5	328.5	0	1
-72.5	329.5	0	1
-72.5	330.5	0	1
-72.5	331.5	0	1
-72.5	332.5	0	1
-72.5	333.5	1	1
-72.5	334.5	1	1
-72.5	335.5	1	1
-72.5	336.5	0	0
-72.5	337.5	0	0
-72.5	338.5	0	0
-72.5	339.5	0	0
-72.5	340.5	0	0
-72.5	341.5	0	0
-72.5	342.5	0	0
-72.5	343.5	0	0
-72.5	344.5	0	0
-72.5	345.5	0	0
-72.5	346.5	0	0
-71.5	168.5	0	0
-71.5	169.5	1	0
-71.5	170.5	0	1
-71.5	171.5	0	1
-71.5	172.5	1	1
-71.5	173.5	0	1
-71.5	174.5	0	1
-71.5	175.5	0	1
-71.5	176.5	0	1
-71.5	177.5	0	1
-71.5	178.5	0	1
-71.5	179.5	1	1
-71.5	180.5	1	1
-71.5	181.5	0	1
-71.5	182.5	0	1
-71.5	183.5	1	1
-71.5	184.5	0	0
-71.5	185.5	0	0
-71.5	186.5	0	0
-71.5	187.5	0	0
-71.5	188.5	0	0
-71.5	189.5	0	0
-71.5	190.5	0	0
-71.5	191.5	0	0
-71.5	192.5	0	0
-71.5	193.5	0	0
-71.5	194.5	0	0
-71.5	195.5	0	0
-71.5	196.5	0	0
-71.5	197.5	0	0
-71.5	198.5	0	0
-71.5	199.5	0	0
-71.5	200.5	0	0
-71.5	201.5	0	0
-71.5	202.5	0	0
-71.5	203.5	0	0
-71.5	204.5	0	0
-71.5	205.5	0	0
-71.5	206.5	0	0
-71.5	207.5	0	0
-71.5	208.5	0	0
-71.5	209.5	0	0
-71.5	210.5	0	0
-71.5	211.5	0	0
-71.5	212.5	0	0
-71.5	213.5	0	0
-71.5	214.5	0	0
-71.5	215.5	0	0
-71.5	216.5	0	0
-71.5	217.5	0	0
-71.5	218.5	0	0
-71.5	219.5	0	0
-71.5	220.5	0	0
-71.5	221.5	0	0
-71.5	222.5	0	0
-71.5	223.5	0	0
-71.5	224.5	1	0
-71.5	225.5	0	0
-71.5	226.5	0	0
-71.5	227.5	0	0
-71.5	228.5	0	0
-71.5	229.5	0	0
-71.5	230.5	0	0
-71.5	231.5	0	0
-71.5	232.5	0	0
-71.5	233.5	0	0
-71.5	234.5	0	0
-71.5	235.5	0	0
-71.5	236.5	0	0
-71.5	237.5	0	0
-71.5	238.5	0	0
-71.5	239.5	0	0
-71.5	240.5	0	0
-71.5	241.5	0	0
-71.5	242.5	0	0
-71.5	243.5	0	0
-71.5	244.5	0	0
-71.5	245.5	0	0
-71.5	246.5	0	0
-71.5	247.5	0	0
-71.5	248.5	0	0
-71.5	249.5	1	0
-71.5	250.5	1	1
-71.5	251.5	1	1
-71.5	252.5	1	1
-71.5	253.5	1	1
-71.5	254.5	1	1
-71.5	255.5	0	1
-71.5	256.5	0	1
-71.5	257.5	0	1
-71.5	258.5	1	0
-71.5	259.5	1	0
-71.5	260.5	0	0
-71.5	261.5	1	0
-71.5	262.5	0	0
-71.5	263.5	1	0
-71.5	264.5	0	0
-71.5	265.5	1	0
-71.5	266.5	1	1
-71.5	267.5	0	0
-71.5	268.5	0	0
-71.5	269.5	0	0
-71.5	270.5	0	0
-71.5	271.5	1	0
-71.5	272.5	1	0
-71.5	273.5	1	0
-71.5	274.5	1	0
-71.5	275.5	1	1
-71.5	276.5	1	1
-71.5	277.5	1	1
-71.5	278.5	1	0
-71.5	279.5	0	1
-71.5	280.5	0	1
-71.5	281.5	0	1
-71.5	282.5	1	0
-71.5	283.5	0	0
-71.5	284.5	0	0
-71.5	285.5	0	0
-71.5	286.5	0	0
-71.5	299.5	0	0
-71.5	300.5	0	0
-71.5	301.5	0	0
-71.5	302.5	0	0
-71.5	303.5	1	1
-71.5	304.5	0	1
-71.5	305.5	0	1
-71.5	306.5	0	1
-71.5	307.5	0	1
-71.5	308.5	0	1
-71.5	309.5	0	1
-71.5	310.5	0	1
-71.5	311.5	0	1
-71.5	312.5	0	1
-71.5	313.5	0	1
-71.5	314.5	0	1
-71.5	315.5	0	1
-71.5	316.5	0	1
-71.5	317.5	0	1
-71.5	318.5	0	1
-71.5	319.5	0	1
-71.5	320.5	0	1
-71.5	321.5	0	1
-71.5	322.5	0	1
-71.5	323.5	0	1
-71.5	324.5	0	1
-71.5	325.5	0	1
-71.5	326.5	0	1
-71.5	327.5	0	1
-71.5	328.5	0	1
-71.5	329.5	0	1
-71.5	330.5	0	1
-71.5	331.5	0	1
-71.5	332.5	0	1
-71.5	333.5	0	1
-71.5	334.5	0	1
-71.5	335.5	0	1
-71.5	336.5	0	1
-71.5	337.5	0	1
-71.5	338.5	0	1
-71.5	339.5	0	1
-71.5	340.5	0	1
-71.5	341.5	0	1
-71.5	342.5	0	1
-71.5	343.5	0	0
-71.5	344.5	0	0
-71.5	345.5	0	0
-71.5	346.5	0	0
-71.5	347.5	0	0
-71.5	348.5	0	0
-71.5	349.5	0	0
-71.5	350.5	0	0
-70.5	0.5	0	0
-70.5	1.5	0	0
-70.5	2.5	0	0
-70.5	3.5	0	0
-70.5	4.5	0	0
-70.5	5.5	0	0
-70.5	6.5	0	0
-70.5	7.5	0	0
-70.5	9.5	0	0
-70.5	10.5	1	1
-70.5	11.5	1	1
-70.5	12.5	0	0
-70.5	21.5	0	0
-70.5	22.5	0	0
-70.5	23.5	0	0
-70.5	24.5	0	0
-70.5	25.5	0	0
-70.5	26.5	0	0
-70.5	27.5	0	0
-70.5	160.5	0	0
-70.5	161.5	1	1
-70.5	162.5	0	0
-70.5	163.5	0	0
-70.5	164.5	0	0
-70.5	165.5	0	0
-70.5	166.5	1	0
-70.5	167.5	0	1
-70.5	168.5	0	1
-70.5	169.5	1	1
-70.5	170.5	0	0
-70.5	171.5	0	0
-70.5	172.5	0	0
-70.5	173.5	0	0
-70.5	174.5	0	0
-70.5	175.5	0	0
-70.5	176.5	0	0
-70.5	177.5	0	0
-70.5	178.5	0	0
-70.5	179.5	0	0
-70.5	180.5	0	0
-70.5	181.5	0	0
-70.5	182.5	0	0
-70.5	183.5	0	0
-70.5	184.5	0	0
-70.5	185.5	0	0
-70.5	186.5	0	0
-70.5	187.5	0	0
-70.5	188.5	0	0
-70.5	189.5	0	0
-70.5	190.5	0	0
-70.5	191.5	0	0
-70.5	192.5	0	0
-70.5	193.5	0	0
-70.5	194.5	0	0
-70.5	195.5	0	0
-70.5	196.5	0	0
-70.5	197.5	0	0
-70.5	198.5	0	0
-70.5	199.5	0	0
-70.5	200.5	0	0
-70.5	201.5	0	0
-70.5	202.5	0	0
-70.5	203.5	0	0
-70.5	204.5	0	0
-70.5	205.5	0	0
-70.5	206.5	0	0
-70.5	207.5	0	0
-70.5	208.5	0	0
-70.5	209.5	0	0
-70.5	210.5	0	0
-70.5	211.5	0	0
-70.5	212.5	0	0
-70.5	213.5	0	0
-70.5	214.5	0	0
-70.5	215.5	0	0
-70.5	216.5	0	0
-70.5	217.5	0	0
-70.5	218.5	0	0
-70.5	219.5	0	0
-70.5	220.5	0	0
-70.5	221.5	0	0
-70.5	222.5	0	0
-70.5	223.5	0	0
-70.5	224.5	0	0
-70.5	225.5	0	0
-70.5	226.5	0	0
-70.5	227.5	0	0
-70.5	228.5	0	0
-70.5	229.5	0	0
-70.5	230.5	0	0
-70.5	231.5	0	0
-70.5	232.5	0	0
-70.5	233.5	0	0
-70.5	234.5	1	0
-70.5	235.5	1	0
-70.5	236.5	1	0
-70.5	237.5	1	0
-70.5	238.5	1	0
-70.5	239.5	1	0
-70.5	240.5	1	0
-70.5	241.5	0	0
-70.5	242.5	0	0
-70.5	243.5	0	0
-70.5	244.5	0	0
-70.5	245.5	0	0
-70.5	246.5	0	0
-70.5	247.5	0	0
-70.5	248.5	0	0
-70.5	249.5	0	0
-70.5	250.5	0	0
-70.5	251.5	0	0
-70.5	252.5	0	0
-70.5	253.5	0	0
-70.5	254.5	0	0
-70.5	255.5	0	0
-70.5	256.5	0	0
-70.5	257.5	1	1
-70.5	258.5	1	1
-70.5	259.5	1	1
-70.5	260.5	1	1
-70.5	261.5	1	1
-70.5	262.5	1	0
-70.5	263.5	1	0
-70.5	264.5	1	0
-70.5	265.5	1	1
-70.5	266.5	1	1
-70.5	267.5	1	1
-70.5	268.5	1	0
-70.5	269.5	1	1
-70.5	270.5	1	1
-70.5	271.5	1	1
-70.5	272.5	1	1
-70.5	273.5	1	1
-70.5	274.5	1	1
-70.5	275.5	1	1
-70.5	276.5	1	1
-70.5	277.5	1	1
-70.5	278.5	1	1
-70.5	279.5	1	0
-70.5	280.5	0	0
-70.5	281.5	0	1
-70.5	282.5	0	1
-70.5	283.5	1	0
-70.5	284.5	0	0
-70.5	285.5	0	0
-70.5	286.5	0	0
-70.5	287.5	0	0
-70.5	291.5	0	0
-70.5	298.5	0	0
-70.5	299.5	0	0
-70.5	300.5	0	0
-70.5	301.5	0	0
-70.5	302.5	0	0
-70.5	303.5	0	1
-70.5	304.5	0	1
-70.5	305.5	0	1
-70.5	306.5	0	1
-70.5	307.5	0	1
-70.5	308.5	0	1
-70.5	309.5	0	1
-70.5	310.5	0	1
-70.5	311.5	0	1
-70.5	312.5	0	1
-70.5	313.5	0	1
-70.5	314.5	0	1
-70.5	315.5	0	1
-70.5	316.5	0	1
-70.5	317.5	0	1
-70.5	318.5	0	1
-70.5	319.5	0	1
-70.5	320.5	0	1
-70.5	321.5	1	0
-70.5	322.5	1	0
-70.5	323.5	1	0
-70.5	324.5	1	0
-70.5	325.5	1	0
-70.5	326.5	1	0
-70.5	327.5	1	0
-70.5	328.5	0	0
-70.5	329.5	0	0
-70.5	330.5	0	0
-70.5	331.5	0	0
-70.5	332.5	1	0
-70.5	333.5	1	0
-70.5	334.5	1	0
-70.5	335.5	1	0
-70.5	336.5	1	0
-70.5	337.5	1	0
-70.5	338.5	1	0
-70.5	339.5	1	0
-70.5	340.5	1	0
-70.5	341.5	1	0
-70.5	342.5	1	0
-70.5	343.5	1	1
-70.5	344.5	0	1
-70.5	345.5	0	1
-70.5	346.5	0	1
-70.5	347.5	0	0
-70.5	348.5	0	0
-70.5	349.5	0	0
-70.5	350.5	0	0
-70.5	351.5	0	0
-70.5	352.5	0	0
-70.5	353.5	0	0
-70.5	354.5	0	0
-70.5	355.5	0	0
-70.5	356.5	0	0
-70.5	357.5	0	0
-70.5	358.5	0	0
-69.5	0.5	0	0
-69.5	1.5	0	0
-69.5	2.5	1	0
-69.5	3.5	1	0
-69.5	4.5	0	0
-69.5	5.5	1	0
-69.5	6.5	0	0
-69.5	7.5	0	0
-69.5	8.5	0	0
-69.5	9.5	0	0
-69.5	10.5	0	0
-69.5	11.5	0	0
-69.5	12.5	0	0
-69.5	13.5	0	0
-69.5	14.5	0	0
-69.5	15.5	0	0
-69.5	16.5	0	0
-69.5	17.5	0	0
-69.5	18.5	0	0
-69.5	19.5	0	0
-69.5	20.5	0	0
-69.5	21.5	0	0
-69.5	22.5	0	0
-69.5	23.5	0	1
-69.5	24.5	0	1
-69.5	25.5	0	1
-69.5	26.5	1	1
-69.5	27.5	0	0
-69.5	28.5	0	0
-69.5	29.5	0	0
-69.5	30.5	0	0
-69.5	31.5	0	0
-69.5	32.5	0	0
-69.5	35.5	0	0
-69.5	36.5	0	0
-69.5	37.5	0	0
-69.5	38.5	0	0
-69.5	39.5	0	0
-69.5	73.5	0	0
-69.5	74.5	0	0
-69.5	75.5	0	0
-69.5	76.5	0	0
-69.5	77.5	0	0
-69.5	156.5	0	0
-69.5	157.5	0	0
-69.5	158.5	0	0
-69.5	159.5	0	0
-69.5	160.5	0	0
-69.5	161.5	0	0
-69.5	162.5	1	1
-69.5	163.5	1	1
-69.5	164.5	0	0
-69.5	165.5	0	0
-69.5	166.5	0	0
-69.5	167.5	0	0
-69.5	168.5	0	0
-69.5	169.5	0	0
-69.5	170.5	0	0
-69.5	171.5	0	0
-69.5	172.5	0	0
-69.5	173.5	0	0
-69.5	174.5	0	0
-69.5	175.5	0	0
-69.5	176.5	0	0
-69.5	177.5	0	0
-69.5	178.5	0	0
-69.5	179.5	0	0
-69.5	180.5	0	0
-69.5	181.5	0	0
-69.5	182.5	0	0
-69.5	183.5	0	0
-69.5	184.5	0	0
-69.5	185.5	0	0
-69.5	186.5	0	0
-69.5	187.5	0	0
-69.5	188.5	0	0
-69.5	189.5	0	0
-69.5	190.5	0	0
-69.5	191.5	0	0
-69.5	192.5	0	0
-69.5	193.5	0	0
-69.5	194.5	0	0
-69.5	195.5	0	0
-69.5	196.5	0	0
-69.5	197.5	0	0
-69.5	198.5	0	0
-69.5	199.5	0	0
-69.5	200.5	0	0
-69.5	201.5	0	0
-69.5	202.5	0	0
-69.5	203.5	0	0
-69.5	204.5	0	0
-69.5	205.5	0	0
-69.5	206.5	0	0
-69.5	207.5	0	0
-69.5	208.5	0	0
-69.5	209.5	0	0
-69.5	210.5	0	0
-69.5	211.5	0	0
-69.5	212.5	0	0
-69.5	213.5	0	0
-69.5	214.5	0	0
-69.5	215.5	0	0
-69.5	216.5	0	0
-69.5	217.5	0	0
-69.5	218.5	0	0
-69.5	219.5	0	0
-69.5	220.5	0	0
-69.5	221.5	0	0
-69.5	222.5	0	0
-69.5	223.5	0	0
-69.5	224.5	0	0
-69.5	225.5	0	0
-69.5	226.5	0	0
-69.5	227.5	0	0
-69.5	228.5	0	0
-69.5	229.5	0	0
-69.5	230.5	0	0
-69.5	231.5	0	0
-69.5	232.5	0	0
-69.5	233.5	0	0
-69.5	234.5	0	0
-69.5	235.5	0	0
-69.5	236.5	0	0
-69.5	237.5	1	0
-69.5	238.5	1	0
-69.5	239.5	1	0
-69.5	240.5	1	0
-69.5	241.5	1	0
-69.5	242.5	1	0
-69.5	243.5	1	0
-69.5	244.5	1	0
-69.5	245.5	1	0
-69.5	246.5	1	0
-69.5	247.5	1	0
-69.5	248.5	1	0
-69.5	249.5	1	0
-69.5	250.5	1	0
-69.5	251.5	1	0
-69.5	252.5	0	1
-69.5	253.5	0	1
-69.5	254.5	0	1
-69.5	255.5	0	1
-69.5	256.5	0	1
-69.5	257.5	0	1
-69.5	258.5	0	1
-69.5	259.5	0	1
-69.5	260.5	0	1
-69.5	261.5	0	1
-69.5	262.5	0	1
-69.5	263.5	0	1
-69.5	264.5	0	1
-69.5	265.5	0	1
-69.5	266.5	0	1
-69.5	267.5	0	1
-69.5	268.5	1	1
-69.5	269.5	1	1
-69.5	270.5	1	1
-69.5	271.5	1	1
-69.5	272.5	1	1
-69.5	273.5	1	1
-69.5	274.5	1	1
-69.5	275.5	1	1
-69.5	276.5	1	1
-69.5	277.5	1	1
-69.5	278.5	1	1
-69.5	279.5	0	0
-69.5	280.5	0	0
-69.5	281.5	0	1
-69.5	282.5	0	1
-69.5	283.5	0	1
-69.5	284.5	1	1
-69.5	285.5	0	0
-69.5	286.5	0	0
-69.5	287.5	0	0
-69.5	288.5	0	0
-69.5	290.5	0	0
-69.5	291.5	0	0
-69.5	292.5	0	0
-69.5	298.5	0	0
-69.5	299.5	0	0
-69.5	300.5	0	0
-69.5	301.5	0	0
-69.5	302.5	0	0
-69.5	303.5	0	1
-69.5	304.5	0	1
-69.5	305.5	0	1
-69.5	306.5	0	1
-69.5	307.5	0	1
-69.5	308.5	0	1
-69.5	309.5	0	1
-69.5	310.5	0	1
-69.5	311.5	0	1
-69.5	312.5	0	1
-69.5	313.5	0	1
-69.5	314.5	0	1
-69.5	315.5	0	1
-69.5	316.5	1	0
-69.5	317.5	1	0
-69.5	318.5	1	0
-69.5	319.5	1	0
-69.5	320.5	0	0
-69.5	321.5	0	0
-69.5	322.5	0	0
-69.5	323.5	0	0
-69.5	324.5	0	0
-69.5	325.5	0	0
-69.5	326.5	0	0
-69.5	327.5	0	0
-69.5	328.5	0	0
-69.5	329.5	0	0
-69.5	330.5	0	0
-69.5	331.5	0	0
-69.5	332.5	0	0
-69.5	333.5	0	0
-69.5	334.5	0	0
-69.5	335.5	0	0
-69.5	336.5	0	0
-69.5	337.5	0	0
-69.5	338.5	0	0
-69.5	339.5	0	0
-69.5	340.5	0	0
-69.5	341.5	0	0
-69.5	342.5	0	0
-69.5	343.5	0	0
-69.5	344.5	0	0
-69.5	345.5	1	0
-69.5	346.5	1	0
-69.5	347.5	1	0
-69.5	348.5	1	1
-69.5	349.5	1	1
-69.5	350.5	1	1
-69.5	351.5	0	1
-69.5	352.5	0	1
-69.5	353.5	0	1
-69.5	354.5	0	1
-69.5	355.5	1	1
-69.5	356.5	0	0
-69.5	357.5	0	0
-69.5	358.5	0	0
-69.5	359.5	0	0
-68.5	0.5	0	0
-68.5	1.5	0	0
-68.5	2.5	0	0
-68.5	3.5	0	0
-68.5	4.5	0	0
-68.5	5.5	0	0
-68.5	6.5	0	0
-68.5	7.5	0	0
-68.5	8.5	0	0
-68.5	9.5	0	0
-68.5	10.5	1	0
-68.5	11.5	1	1
-68.5	12.5	0	1
-68.5	13.5	0	1
-68.5	14.5	0	1
-68.5	15.5	0	1
-68.5	16.5	0	1
-68.5	17.5	0	1
-68.5	18.5	1	0
-68.5	19.5	1	0
-68.5	20.5	0	1
-68.5	21.5	0	1
-68.5	22.5	1	0
-68.5	23.5	1	0
-68.5	24.5	1	0
-68.5	25.5	1	0
-68.5	26.5	0	1
-68.5	27.5	0	1
-68.5	28.5	0	1
-68.5	29.5	0	1
-68.5	30.5	0	1
-68.5	31.5	0	0
-68.5	32.5	0	0
-68.5	33.5	0	0
-68.5	34.5	0	0
-68.5	35.5	0	0
-68.5	36.5	0	0
-68.5	37.5	0	0
-68.5	38.5	0	0
-68.5	39.5	0	0
-68.5	40.5	0	0
-68.5	41.5	0	0
-68.5	42.5	0	0
-68.5	43.5	0	0
-68.5	69.5	0	0
-68.5	70.5	0	0
-68.5	71.5	1	1
-68.5	72.5	0	0
-68.5	73.5	0	0
-68.5	74.5	0	0
-68.5	75.5	0	0
-68.5	76.5	0	0
-68.5	77.5	0	0
-68.5	78.5	0	0
-68.5	79.5	0	0
-68.5	147.5	0	0
-68.5	148.5	0	0
-68.5	149.5	0	0
-68.5	150.5	0	0
-68.5	151.5	0	0
-68.5	152.5	1	1
-68.5	153.5	0	0
-68.5	154.5	0	0
-68.5	155.5	0	0
-68.5	156.5	0	0
-68.5	157.5	0	0
-68.5	158.5	0	1
-68.5	159.5	0	0
-68.5	160.5	0	0
-68.5	161.5	0	0
-68.5	162.5	0	0
-68.5	163.5	0	0
-68.5	164.5	0	0
-68.5	165.5	0	0
-68.5	166.5	0	0
-68.5	167.5	0	0
-68.5	168.5	0	0
-68.5	169.5	0	0
-68.5	170.5	0	0
-68.5	171.5	0	0
-68.5	172.5	0	0
-68.5	173.5	0	0
-68.5	174.5	0	0
-68.5	175.5	0	0
-68.5	176.5	0	0
-68.5	177.5	0	0
-68.5	178.5	0	0
-68.5	179.5	0	0
-68.5	180.5	0	0
-68.5	181.5	0	0
-68.5	182.5	0	0
-68.5	183.5	0	0
-68.5	184.5	0	0
-68.5	185.5	0	0
-68.5	186.5	0	0
-68.5	187.5	0	0
-68.5	188.5	0	0
-68.5	189.5	0	0
-68.5	190.5	0	0
-68.5	191.5	0	0
-68.5	192.5	0	0
-68.5	193.5	0	0
-68.5	194.5	0	0
-68.5	195.5	0	0
-68.5	196.5	0	0
-68.5	197.5	0	0
-68.5	198.5	0	0
-68.5	199.5	0	0
-68.5	200.5	0	0
-68.5	201.5	0	0
-68.5	202.5	0	0
-68.5	203.5	0	0
-68.5	204.5	0	0
-68.5	205.5	0	0
-68.5	206.5	0	0
-68.5	207.5	0	0
-68.5	208.5	0	0
-68.5	209.5	0	0
-68.5	210.5	0	0
-68.5	211.5	0	0
-68.5	212.5	0	0
-68.5	213.5	0	0
-68.5	214.5	0	0
-68.5	215.5	0	0
-68.5	216.5	0	0
-68.5	217.5	0	0
-68.5	218.5	0	0
-68.5	219.5	0	0
-68.5	220.5	0	0
-68.5	221.5	0	0
-68.5	222.5	0	0
-68.5	223.5	0	0
-68.5	224.5	0	0
-68.5	225.5	0	0
-68.5	226.5	0	0
-68.5	227.5	0	0
-68.5	228.5	0	0
-68.5	229.5	0	0
-68.5	230.5	0	0
-68.5	231.5	0	0
-68.5	232.5	0	0
-68.5	233.5	1	0
-68.5	234.5	1	0
-68.5	235.5	1	0
-68.5	236.5	1	0
-68.5	237.5	1	0
-68.5	238.5	1	0
-68.5	239.5	1	0
-68.5	240.5	1	0
-68.5	241.5	1	0
-68.5	242.5	1	0
-68.5	243.5	1	0
-68.5	244.5	1	0
-68.5	245.5	1	0
-68.5	246.5	1	0
-68.5	247.5	1	0
-68.5	248.5	1	0
-68.5	249.5	1	0
-68.5	250.5	0	1
-68.5	251.5	0	1
-68.5	252.5	1	0
-68.5	253.5	1	0
-68.5	254.5	1	0
-68.5	255.5	1	0
-68.5	256.5	1	0
-68.5	257.5	1	0
-68.5	258.5	1	0
-68.5	259.5	1	0
-68.5	260.5	1	0
-68.5	261.5	1	0
-68.5	262.5	1	0
-68.5	263.5	0	1
-68.5	264.5	0	1
-68.5	265.5	0	1
-68.5	266.5	0	1
-68.5	267.5	0	1
-68.5	268.5	0	1
-68.5	269.5	0	1
-68.5	270.5	1	1
-68.5	271.5	1	1
-68.5	272.5	1	1
-68.5	273.5	1	1
-68.5	274.5	0	1
-68.5	275.5	0	1
-68.5	276.5	0	1
-68.5	277.5	0	1
-68.5	278.5	0	1
-68.5	279.5	0	1
-68.5	280.5	1	0
-68.5	281.5	1	0
-68.5	282.5	1	1
-68.5	283.5	0	1
-68.5	284.5	0	1
-68.5	285.5	0	1
-68.5	286.5	1	1
-68.5	287.5	1	1
-68.5	288.5	1	1
-68.5	289.5	0	0
-68.5	290.5	0	0
-68.5	291.5	0	0
-68.5	292.5	0	0
-68.5	298.5	0	0
-68.5	299.5	0	0
-68.5	300.5	0	0
-68.5	301.5	0	0
-68.5	302.5	0	0
-68.5	303.5	0	1
-68.5	304.5	0	1
-68.5	305.5	0	1
-68.5	306.5	0	1
-68.5	307.5	0	1
-68.5	308.5	0	1
-68.5	309.5	0	1
-68.5	310.5	1	0
-68.5	311.5	1	0
-68.5	312.5	1	0
-68.5	313.5	1	0
-68.5	314.5	1	0
-68.5	315.5	1	0
-68.5	316.5	1	0
-68.5	317.5	0	0
-68.5	318.5	0	0
-68.5	319.5	0	0
-68.5	320.5	0	0
-68.5	321.5	0	0
-68.5	322.5	0	0
-68.5	323.5	0	0
-68.5	324.5	0	0
-68.5	325.5	0	0
-68.5	326.5	0	0
-68.5	327.5	0	0
-68.5	328.5	0	0
-68.5	329.5	0	0
-68.5	330.5	0	0
-68.5	331.5	0	0
-68.5	332.5	0	0
-68.5	333.5	0	0
-68.5	334.5	0	0
-68.5	335.5	0	0
-68.5	336.5	0	0
-68.5	337.5	0	0
-68.5	338.5	0	0
-68.5	339.5	0	0
-68.5	340.5	0	0
-68.5	341.5	0	0
-68.5	342.5	0	0
-68.5	343.5	0	0
-68.5	344.5	0	0
-68.5	345.5	0	0
-68.5	346.5	0	0
-68.5	347.5	0	0
-68.5	348.5	0	0
-68.5	349.5	0	0
-68.5	350.5	0	0
-68.5	351.5	0	0
-68.5	352.5	1	0
-68.5	353.5	1	0
-68.5	354.5	1	0
-68.5	355.5	1	0
-68.5	356.5	1	0
-68.5	357.5	0	0
-68.5	358.5	0	0
-68.5	359.5	0	0
-67.5	0.5	0	0
-67.5	1.5	0	0
-67.5	2.5	0	0
-67.5	3.5	0	0
-67.5	4.5	0	0
-67.5	5.5	0	0
-67.5	6.5	0	0
-67.5	7.5	0	0
-67.5	8.5	0	0
-67.5	9.5	0	0
-67.5	10.5	0	0
-67.5	11.5	1	0
-67.5	12.5	1	0
-67.5	13.5	1	0
-67.5	14.5	0	0
-67.5	15.5	0	0
-67.5	16.5	0	0
-67.5	17.5	0	0
-67.5	18.5	0	0
-67.5	19.5	1	0
-67.5	20.5	1	0
-67.5	21.5	1	0
-67.5	22.5	1	0
-67.5	23.5	1	0
-67.5	24.5	1	0
-67.5	25.5	1	0
-67.5	26.5	1	0
-67.5	27.5	1	0
-67.5	28.5	1	0
-67.5	29.5	1	0
-67.5	30.5	1	0
-67.5	31.5	1	0
-67.5	32.5	1	1
-67.5	33.5	0	1
-67.5	34.5	0	1
-67.5	35.5	0	1
-67.5	36.5	0	1
-67.5	37.5	0	1
-67.5	38.5	0	1
-67.5	39.5	0	1
-67.5	40.5	0	1
-67.5	41.5	0	1
-67.5	42.5	0	1
-67.5	43.5	0	0
-67.5	44.5	0	0
-67.5	45.5	0	0
-67.5	46.5	0	0
-67.5	47.5	0	0
-67.5	48.5	0	0
-67.5	49.5	0	0
-67.5	50.5	0	0
-67.5	58.5	0	0
-67.5	59.5	0	0
-67.5	60.5	0	0
-67.5	61.5	0	0
-67.5	62.5	0	0
-67.5	63.5	0	0
-67.5	64.5	0	0
-67.5	65.5	0	0
-67.5	66.5	0	0
-67.5	67.5	0	0
-67.5	68.5	0	0
-67.5	69.5	0	0
-67.5	70.5	0	0
-67.5	71.5	0	0
-67.5	72.5	0	0
-67.5	73.5	0	0
-67.5	74.5	0	0
-67.5	75.5	0	0
-67.5	76.5	0	0
-67.5	77.5	0	0
-67.5	78.5	0	0
-67.5	79.5	0	0
-67.5	80.5	0	0
-67.5	81.5	1	1
-67.5	82.5	0	0
-67.5	83.5	0	0
-67.5	84.5	0	0
-67.5	128.5	0	0
-67.5	144.5	0	0
-67.5	145.5	0	0
-67.5	146.5	0	0
-67.5	147.5	0	0
-67.5	148.5	0	0
-67.5	149.5	0	1
-67.5	150.5	0	0
-67.5	151.5	0	1
-67.5	152.5	0	1
-67.5	153.5	1	1
-67.5	154.5	0	0
-67.5	155.5	0	0
-67.5	156.5	0	0
-67.5	157.5	0	0
-67.5	158.5	0	0
-67.5	159.5	0	0
-67.5	160.5	0	0
-67.5	161.5	0	0
-67.5	162.5	0	0
-67.5	163.5	0	0
-67.5	164.5	0	0
-67.5	165.5	0	0
-67.5	166.5	0	0
-67.5	167.5	0	0
-67.5	168.5	0	0
-67.5	169.5	0	0
-67.5	170.5	0	0
-67.5	171.5	0	0
-67.5	172.5	0	0
-67.5	173.5	0	0
-67.5	174.5	0	0
-67.5	175.5	0	0
-67.5	176.5	0	0
-67.5	177.5	0	0
-67.5	178.5	0	0
-67.5	179.5	0	0
-67.5	180.5	0	0
-67.5	181.5	0	0
-67.5	182.5	0	0
-67.5	183.5	0	0
-67.5	184.5	0	0
-67.5	185.5	0	0
-67.5	186.5	0	0
-67.5	187.5	0	0
-67.5	188.5	0	0
-67.5	189.5	0	0
-67.5	190.5	0	0
-67.5	191.5	0	0
-67.5	192.5	0	0
-67.5	193.5	0	0
-67.5	194.5	0	0
-67.5	195.5	0	0
-67.5	196.5	0	0
-67.5	197.5	0	0
-67.5	198.5	0	0
-67.5	199.5	0	0
-67.5	200.5	0	0
-67.5	201.5	0	0
-67.5	202.5	0	0
-67.5	203.5	0	0
-67.5	204.5	0	0
-67.5	205.5	0	0
-67.5	206.5	0	0
-67.5	207.5	0	0
-67.5	208.5	0	0
-67.5	209.5	0	0
-67.5	210.5	0	0
-67.5	211.5	0	0
-67.5	212.5	0	0
-67.5	213.5	0	0
-67.5	214.5	0	0
-67.5	215.5	0	0
-67.5	216.5	0	0
-67.5	217.5	0	0
-67.5	218.5	0	0
-67.5	219.5	0	0
-67.5	220.5	0	0
-67.5	221.5	0	0
-67.5	222.5	0	0
-67.5	223.5	0	0
-67.5	224.5	0	0
-67.5	225.5	0	0
-67.5	226.5	0	0
-67.5	227.5	0	0
-67.5	228.5	0	0
-67.5	229.5	0	0
-67.5	230.5	0	0
-67.5	231.5	0	0
-67.5	232.5	0	0
-67.5	233.5	0	0
-67.5	234.5	0	0
-67.5	235.5	1	0
-67.5	236.5	1	0
-67.5	237.5	1	0
-67.5	238.5	1	0
-67.5	239.5	1	0
-67.5	240.5	1	0
-67.5	241.5	1	0
-67.5	242.5	1	0
-67.5	243.5	1	0
-67.5	244.5	1	0
-67.5	245.5	1	0
-67.5	246.5	1	0
-67.5	247.5	1	0
-67.5	248.5	1	0
-67.5	249.5	1	0
-67.5	250.5	1	0
-67.5	251.5	1	0
-67.5	252.5	1	0
-67.5	253.5	1	0
-67.5	254.5	1	0
-67.5	255.5	1	0
-67.5	256.5	1	0
-67.5	257.5	1	0
-67.5	258.5	1	0
-67.5	259.5	1	0
-67.5	260.5	1	0
-67.5	261.5	1	0
-67.5	262.5	1	0
-67.5	263.5	1	0
-67.5	264.5	1	0
-67.5	265.5	1	0
-67.5	266.5	1	0
-67.5	267.5	1	0
-67.5	268.5	1	0
-67.5	269.5	1	0
-67.5	270.5	1	0
-67.5	271.5	0	1
-67.5	272.5	0	1
-67.5	273.5	0	1
-67.5	274.5	0	1
-67.5	275.5	0	1
-67.5	276.5	0	1
-67.5	277.5	0	1
-67.5	278.5	0	1
-67.5	279.5	0	1
-67.5	280.5	0	1
-67.5	281.5	0	1
-67.5	282.5	0	1
-67.5	283.5	1	0
-67.5	284.5	1	0
-67.5	285.5	0	1
-67.5	286.5	0	0
-67.5	287.5	0	1
-67.5	288.5	0	1
-67.5	289.5	0	0
-67.5	290.5	0	0
-67.5	291.5	0	0
-67.5	292.5	0	0
-67.5	293.5	0	0
-67.5	299.5	0	0
-67.5	300.5	0	0
-67.5	301.5	0	0
-67.5	302.5	1	0
-67.5	303.5	0	1
-67.5	304.5	0	1
-67.5	305.5	0	1
-67.5	306.5	0	1
-67.5	307.5	0	1
-67.5	308.5	1	0
-67.5	309.5	1	0
-67.5	310.5	1	0
-67.5	311.5	1	0
-67.5	312.5	1	0
-67.5	313.5	1	0
-67.5	314.5	1	0
-67.5	315.5	0	0
-67.5	316.5	0	0
-67.5	317.5	0	0
-67.5	318.5	0	0
-67.5	319.5	0	0
-67.5	320.5	0	0
-67.5	321.5	0	0
-67.5	322.5	0	0
-67.5	323.5	0	0
-67.5	324.5	0	0
-67.5	325.5	0	0
-67.5	326.5	0	0
-67.5	327.5	0	0
-67.5	328.5	0	0
-67.5	329.5	0	0
-67.5	330.5	0	0
-67.5	331.5	0	0
-67.5	332.5	0	0
-67.5	333.5	0	0
-67.5	334.5	0	0
-67.5	335.5	0	0
-67.5	336.5	0	0
-67.5	337.5	0	0
-67.5	338.5	0	0
-67.5	339.5	0	0
-67.5	340.5	0	0
-67.5	341.5	0	0
-67.5	342.5	0	0
-67.5	343.5	0	0
-67.5	344.5	0	0
-67.5	345.5	0	0
-67.5	346.5	0	0
-67.5	347.5	0	0
-67.5	348.5	0	0
-67.5	349.5	0	0
-67.5	350.5	0	0
-67.5	351.5	0	0
-67.5	352.5	0	0
-67.5	353.5	0	0
-67.5	354.5	0	0
-67.5	355.5	0	0
-67.5	356.5	0	0
-67.5	357.5	0	0
-67.5	358.5	0	0
-67.5	359.5	0	0
-66.5	0.5	0	0
-66.5	1.5	0	0
-66.5	2.5	0	0
-66.5	3.5	0	0
-66.5	4.5	0	0
-66.5	5.5	0	0
-66.5	6.5	0	0
-66.5	7.5	0	0
-66.5	8.5	0	0
-66.5	9.5	0	0
-66.5	10.5	0	0
-66.5	11.5	0	0
-66.5	12.5	0	0
-66.5	13.5	0	0
-66.5	14.5	0	0
-66.5	15.5	0	0
-66.5	16.5	0	0
-66.5	17.5	0	0
-66.5	18.5	0	0
-66.5	19.5	1	0
-66.5	20.5	1	0
-66.5	21.5	1	0
-66.5	22.5	1	0
-66.5	23.5	1	0
-66.5	24.5	1	0
-66.5	25.5	1	0
-66.5	26.5	1	0
-66.5	27.5	1	0
-66.5	28.5	1	0
-66.5	29.5	1	0
-66.5	30.5	1	0
-66.5	31.5	1	0
-66.5	32.5	1	0
-66.5	33.5	1	0
-66.5	34.5	1	0
-66.5	35.5	1	0
-66.5	36.5	1	0
-66.5	37.5	1	0
-66.5	38.5	1	0
-66.5	39.5	1	0
-66.5	40.5	1	0
-66.5	41.5	1	0
-66.5	42.5	1	0
-66.5	43.5	0	1
-66.5	44.5	0	1
-66.5	45.5	0	1
-66.5	46.5	0	1
-66.5	47.5	0	0
-66.5	48.5	0	0
-66.5	49.5	0	0
-66.5	50.5	0	0
-66.5	51.5	0	0
-66.5	55.5	0	0
-66.5	56.5	0	0
-66.5	57.5	0	0
-66.5	58.5	0	0
-66.5	59.5	0	0
-66.5	60.5	1	0
-66.5	61.5	0	1
-66.5	62.5	0	1
-66.5	63.5	0	1
-66.5	64.5	1	1
-66.5	65.5	1	1
-66.5	66.5	1	1
-66.5	67.5	1	1
-66.5	68.5	1	1
-66.5	69.5	1	1
-66.5	70.5	0	1
-66.5	71.5	0	1
-66.5	72.5	0	1
-66.5	73.5	0	1
-66.5	74.5	0	1
-66.5	75.5	0	1
-66.5	76.5	0	0
-66.5	77.5	0	0
-66.5	78.5	0	0
-66.5	79.5	0	0
-66.5	80.5	0	0
-66.5	81.5	0	0
-66.5	82.5	0	0
-66.5	83.5	0	0
-66.5	84.5	0	0
-66.5	85.5	0	0
-66.5	86.5	0	0
-66.5	87.5	0	0
-66.5	88.5	0	0
-66.5	89.5	0	0
-66.5	90.5	0	0
-66.5	91.5	0	0
-66.5	92.5	0	0
-66.5	93.5	0	0
-66.5	94.5	0	0
-66.5	95.5	0	0
-66.5	104.5	0	0
-66.5	105.5	0	0
-66.5	106.5	0	0
-66.5	107.5	0	0
-66.5	108.5	0	0
-66.5	109.5	0	0
-66.5	110.5	0	0
-66.5	114.5	0	0
-66.5	115.5	0	0
-66.5	116.5	0	0
-66.5	117.5	0	0
-66.5	118.5	0	0
-66.5	119.5	0	0
-66.5	120.5	0	0
-66.5	121.5	0	0
-66.5	122.5	0	0
-66.5	123.5	0	0
-66.5	124.5	0	0
-66.5	125.5	0	0
-66.5	126.5	0	0
-66.5	127.5	0	0
-66.5	128.5	0	0
-66.5	129.5	0	0
-66.5	130.5	0	0
-66.5	131.5	0	0
-66.5	132.5	0	0
-66.5	133.5	0	0
-66.5	134.5	0	0
-66.5	135.5	0	0
-66.5	136.5	0	0
-66.5	137.5	0	0
-66.5	138.5	0	0
-66.5	139.5	0	0
-66.5	140.5	0	0
-66.5	141.5	0	0
-66.5	142.5	0	0
-66.5	143.5	0	0
-66.5	144.5	0	0
-66.5	145.5	0	0
-66.5	146.5	0	0
[truncated: 42,565 more rows]

## Sheet: Figure 3c
	1	2	3	4	5	6	7
current	0.269994	0.168746	0.0760704	0.141549	0.0803563	0.0845974	0.178687
ssp119	0.288013	0.178126	0.0614173	0.140629	0.0935957	0.0874697	0.150749
ssp585	0.0749484	0.182681	0.0450139	0.246073	0.101719	0.186249	0.163316

## Sheet: Figure 3d
current	ssp119	COUNT	PRPPORTION			current	ssp585	COUNT	PRPPORTION
1	2	12	0.206434			1	2	16	0.11065
1	3	139	2.39119			1	3	218	1.50761
1	4	449	7.72407			1	4	4262	29.4744
1	6	94	1.61707			1	5	144	0.995851
2	1	18	0.309651			1	6	4391	30.3665
2	3	88	1.51385			2	1	5	0.0345781
2	4	9	0.154825			2	3	74	0.511757
2	5	255	4.38672			2	4	26	0.179806
2	6	7	0.12042			2	5	363	2.51037
2	7	34	0.584896			2	6	31	0.214385
3	1	700	12.042			2	7	49	0.338866
3	2	194	3.33735			3	1	298	2.06086
3	5	15	0.258042			3	2	484	3.34716
3	6	174	2.99329			3	4	390	2.6971
3	7	2	0.0344056			3	5	50	0.345781
4	1	499	8.58421			3	6	726	5.02075
5	1	27	0.464476			3	7	4	0.0276625
5	2	590	10.1497			4	1	17	0.117566
5	6	161	2.76965			4	3	3	0.0207469
5	7	146	2.51161			4	5	2	0.0138313
6	1	253	4.35231			4	6	2	0.0138313
6	2	10	0.172028			5	2	571	3.94882
6	3	204	3.50938			5	3	6	0.0414938
6	5	254	4.36952			5	6	77	0.532503
6	7	26	0.447273			5	7	250	1.72891
7	2	23	0.395665			6	1	19	0.131397
7	3	1	0.0172028			6	2	54	0.373444
7	5	990	17.0308			6	3	236	1.63209
7	6	439	7.55204			6	4	4	0.0276625
						6	5	642	4.43983
						6	7	29	0.200553
						7	2	44	0.304288
						7	3	31	0.214385
						7	5	655	4.52974
						7	6	287	1.98479

## Sheet: Figure 3e, f
	Change	3h4h	acetyl-CoA_pathway	Antenna_proteins	Ascomycota	Assimilatory_nitrate_reduction	Assimilatory_sulfate_reduction	ATP_synthesis	Bacteroidetes	bi-cycle	Calvin_cycle	Cyanobacteria	Cysteine_biosynthesis	Denitrification	Dissimilatory_nitrate_reduction	Dissimilatory_sulfate_reduction	Firmicutes	Nitrification	Nitrogen_fixation	Patack	Photosynthetic_electron_transport	Photosystem_I	Photosystem_II	Proteobacteria	shannon	Sulfur_oxidation
SSP119	increase	2733	2823	2303	2262	2697	2615	3088	2386	3531	3258	3737	2604	2699	2631	2932	2728	2749	2832	2806	3079	3160	3015	2098	2893	2391
	decrease	-3076	-2990	-3510	-3551	-3115	-3198	-2714	-3426	-2282	-2552	-2075	-3204	-3113	-3173	-2875	-3085	-3063	-2978	-2989	-2732	-2649	-2798	-3680	-2920	-3422
SSP585	increase	4526	4272	3065	7126	3219	3963	3981	6558	5039	11571	8922	2746	2803	2391	3367	6190	3342	2886	12036	4085	9340	8262	3990	2420	4087
	decrease	-9934	-10188	-11395	-7334	-11241	-10497	-10479	-7902	-9421	-2889	-5538	-11714	-11657	-12069	-11093	-8270	-11118	-11574	-2424	-10375	-5120	-6198	-10470	-12040	-10373
