# Supplementary material for: Global biogeography of microbes driving ocean ecological status under climate change
Source: Nat Commun. 2024 May 31;15:4657. doi: 10.1038/s41467-024-49124-0 (PMC11143227; doi:10.1038/s41467-024-49124-0)
Supplement: Supplementary file 14 — Source Data [file 41467_2024_49124_MOESM14_ESM.zip › Source Data 4 The source data for Figure 4 in manuscript.xlsx]

## Sheet: Figure 4a
lat	lon	index		Temperature	1	250	4.30071
-77.5	165.5	9		Salinity	2	724	12.4548
-77.5	166.5	4		pCO2	3	936	16.1018
-77.5	188.5	1		MLD	4	885	15.2245
-77.5	189.5	1		Oxygen	5	357	6.14141
-77.5	190.5	10		Nitrate	6	325	5.59092
-77.5	191.5	10		Phosphate	7	341	5.86616
-77.5	308.5	5		Silicate	8	773	13.2978
-77.5	309.5	7		Iron	9	688	11.8355
-77.5	310.5	10		Carbonate	10	534	9.18631
-77.5	311.5	10
-76.5	164.5	3
-76.5	189.5	9
-76.5	190.5	3
-76.5	191.5	6
-76.5	192.5	3
-76.5	193.5	3
-76.5	194.5	3
-76.5	198.5	10
-76.5	305.5	9
-76.5	306.5	8
-75.5	164.5	3
-75.5	182.5	2
-75.5	183.5	9
-75.5	184.5	2
-75.5	185.5	9
-75.5	186.5	10
-75.5	187.5	10
-75.5	188.5	10
-75.5	194.5	4
-75.5	208.5	5
-75.5	209.5	5
-75.5	301.5	9
-75.5	303.5	7
-75.5	304.5	7
-75.5	311.5	8
-75.5	312.5	8
-75.5	313.5	8
-75.5	314.5	8
-75.5	320.5	5
-75.5	321.5	5
-75.5	326.5	8
-75.5	327.5	5
-75.5	328.5	5
-74.5	165.5	10
-74.5	191.5	3
-74.5	192.5	9
-74.5	193.5	7
-74.5	201.5	2
-74.5	202.5	2
-74.5	203.5	2
-74.5	207.5	10
-74.5	208.5	10
-74.5	209.5	10
-74.5	210.5	10
-74.5	211.5	10
-74.5	212.5	10
-74.5	213.5	1
-74.5	214.5	1
-74.5	216.5	5
-74.5	217.5	5
-74.5	218.5	5
-74.5	219.5	5
-74.5	220.5	5
-74.5	299.5	9
-74.5	300.5	8
-74.5	301.5	6
-74.5	302.5	9
-74.5	303.5	9
-74.5	312.5	8
-74.5	317.5	8
-74.5	318.5	8
-74.5	319.5	8
-74.5	320.5	5
-74.5	321.5	5
-74.5	322.5	5
-74.5	323.5	5
-74.5	324.5	5
-74.5	325.5	5
-74.5	326.5	5
-74.5	327.5	5
-74.5	328.5	5
-74.5	329.5	5
-73.5	166.5	10
-73.5	193.5	7
-73.5	194.5	4
-73.5	195.5	4
-73.5	196.5	4
-73.5	197.5	4
-73.5	198.5	4
-73.5	199.5	4
-73.5	200.5	4
-73.5	201.5	4
-73.5	202.5	4
-73.5	203.5	4
-73.5	219.5	10
-73.5	220.5	10
-73.5	221.5	10
-73.5	222.5	10
-73.5	224.5	4
-73.5	225.5	4
-73.5	226.5	4
-73.5	244.5	5
-73.5	279.5	4
-73.5	299.5	8
-73.5	302.5	8
-73.5	313.5	2
-73.5	319.5	5
-73.5	320.5	5
-73.5	321.5	5
-73.5	322.5	5
-73.5	323.5	5
-73.5	324.5	5
-73.5	325.5	5
-73.5	326.5	5
-73.5	327.5	5
-73.5	328.5	5
-73.5	329.5	5
-73.5	330.5	5
-73.5	331.5	5
-72.5	227.5	10
-72.5	228.5	10
-72.5	233.5	5
-72.5	234.5	5
-72.5	235.5	5
-72.5	236.5	4
-72.5	240.5	1
-72.5	241.5	10
-72.5	242.5	10
-72.5	243.5	10
-72.5	244.5	10
-72.5	245.5	10
-72.5	246.5	10
-72.5	250.5	4
-72.5	251.5	4
-72.5	252.5	4
-72.5	253.5	4
-72.5	271.5	4
-72.5	280.5	6
-72.5	306.5	4
-72.5	307.5	5
-72.5	308.5	1
-72.5	309.5	1
-72.5	311.5	8
-72.5	312.5	5
-72.5	333.5	1
-72.5	334.5	1
-72.5	335.5	1
-71.5	169.5	8
-71.5	172.5	9
-71.5	179.5	9
-71.5	180.5	9
-71.5	183.5	3
-71.5	224.5	1
-71.5	249.5	4
-71.5	250.5	8
-71.5	251.5	8
-71.5	252.5	8
-71.5	253.5	8
-71.5	254.5	4
-71.5	258.5	5
-71.5	259.5	4
-71.5	261.5	4
-71.5	263.5	5
-71.5	265.5	5
-71.5	266.5	5
-71.5	271.5	1
-71.5	272.5	1
-71.5	273.5	1
-71.5	274.5	9
-71.5	275.5	5
-71.5	276.5	1
-71.5	277.5	1
-71.5	278.5	1
-71.5	282.5	7
-71.5	303.5	1
-70.5	10.5	8
-70.5	11.5	1
-70.5	161.5	4
-70.5	166.5	2
-70.5	169.5	10
-70.5	234.5	1
-70.5	235.5	1
-70.5	236.5	4
-70.5	237.5	4
-70.5	238.5	4
-70.5	239.5	4
-70.5	240.5	4
-70.5	257.5	10
-70.5	258.5	1
-70.5	259.5	1
-70.5	260.5	1
-70.5	261.5	1
-70.5	262.5	1
-70.5	263.5	9
-70.5	264.5	9
-70.5	265.5	7
-70.5	266.5	9
-70.5	267.5	1
-70.5	268.5	1
-70.5	269.5	1
-70.5	270.5	1
-70.5	271.5	1
-70.5	272.5	9
-70.5	273.5	9
-70.5	274.5	10
-70.5	275.5	10
-70.5	276.5	10
-70.5	277.5	10
-70.5	278.5	1
-70.5	279.5	6
-70.5	283.5	6
-70.5	321.5	7
-70.5	322.5	6
-70.5	323.5	6
-70.5	324.5	6
-70.5	325.5	5
-70.5	326.5	1
-70.5	327.5	1
-70.5	332.5	1
-70.5	333.5	1
-70.5	334.5	1
-70.5	335.5	1
-70.5	336.5	9
-70.5	337.5	9
-70.5	338.5	1
-70.5	339.5	1
-70.5	340.5	1
-70.5	341.5	1
-70.5	342.5	1
-70.5	343.5	1
-69.5	2.5	6
-69.5	3.5	3
-69.5	5.5	6
-69.5	26.5	1
-69.5	162.5	4
-69.5	163.5	8
-69.5	237.5	1
-69.5	238.5	1
-69.5	239.5	1
-69.5	240.5	1
-69.5	241.5	1
-69.5	242.5	1
-69.5	243.5	1
-69.5	244.5	1
-69.5	245.5	4
-69.5	246.5	4
-69.5	247.5	4
-69.5	248.5	2
-69.5	249.5	4
-69.5	250.5	4
-69.5	251.5	4
-69.5	268.5	7
-69.5	269.5	10
-69.5	270.5	10
-69.5	271.5	10
-69.5	272.5	7
-69.5	273.5	7
-69.5	274.5	7
-69.5	275.5	7
-69.5	276.5	10
-69.5	277.5	10
-69.5	278.5	1
-69.5	284.5	10
-69.5	316.5	7
-69.5	317.5	7
-69.5	318.5	10
-69.5	319.5	5
-69.5	345.5	1
-69.5	346.5	1
-69.5	347.5	1
-69.5	348.5	1
-69.5	349.5	1
-69.5	350.5	1
-69.5	355.5	1
-68.5	10.5	1
-68.5	11.5	1
-68.5	18.5	1
-68.5	19.5	1
-68.5	22.5	4
-68.5	23.5	1
-68.5	24.5	1
-68.5	25.5	1
-68.5	71.5	1
-68.5	152.5	2
-68.5	233.5	2
-68.5	234.5	2
-68.5	235.5	2
-68.5	236.5	2
-68.5	237.5	2
-68.5	238.5	2
-68.5	239.5	2
-68.5	240.5	2
-68.5	241.5	2
-68.5	242.5	2
-68.5	243.5	4
-68.5	244.5	4
-68.5	245.5	2
-68.5	246.5	2
-68.5	247.5	2
-68.5	248.5	2
-68.5	249.5	2
-68.5	252.5	2
-68.5	253.5	2
-68.5	254.5	2
-68.5	255.5	2
-68.5	256.5	2
-68.5	257.5	9
-68.5	258.5	9
-68.5	259.5	9
-68.5	260.5	9
-68.5	261.5	9
-68.5	262.5	4
-68.5	270.5	1
-68.5	271.5	1
-68.5	272.5	7
-68.5	273.5	7
-68.5	280.5	5
-68.5	281.5	5
-68.5	282.5	4
-68.5	286.5	1
-68.5	287.5	1
-68.5	288.5	1
-68.5	310.5	1
-68.5	311.5	1
-68.5	312.5	1
-68.5	313.5	1
-68.5	314.5	1
-68.5	315.5	1
-68.5	316.5	1
-68.5	352.5	1
-68.5	353.5	1
-68.5	354.5	1
-68.5	355.5	1
-68.5	356.5	1
-67.5	11.5	9
-67.5	12.5	1
-67.5	13.5	1
-67.5	19.5	2
-67.5	20.5	5
-67.5	21.5	4
-67.5	22.5	2
-67.5	23.5	2
-67.5	24.5	2
-67.5	25.5	2
-67.5	26.5	4
-67.5	27.5	10
-67.5	28.5	7
-67.5	29.5	10
-67.5	30.5	4
-67.5	31.5	4
-67.5	32.5	7
-67.5	81.5	8
-67.5	153.5	10
-67.5	235.5	2
-67.5	236.5	2
-67.5	237.5	2
-67.5	238.5	2
-67.5	239.5	2
-67.5	240.5	2
-67.5	241.5	2
-67.5	242.5	2
-67.5	243.5	2
-67.5	244.5	2
-67.5	245.5	2
-67.5	246.5	2
-67.5	247.5	2
-67.5	248.5	2
-67.5	249.5	2
-67.5	250.5	2
-67.5	251.5	2
-67.5	252.5	2
-67.5	253.5	2
-67.5	254.5	2
-67.5	255.5	2
-67.5	256.5	2
-67.5	257.5	2
-67.5	258.5	2
-67.5	259.5	2
-67.5	260.5	9
-67.5	261.5	9
-67.5	262.5	4
-67.5	263.5	9
-67.5	264.5	9
-67.5	265.5	9
-67.5	266.5	9
-67.5	267.5	9
-67.5	268.5	10
-67.5	269.5	2
-67.5	270.5	2
-67.5	283.5	5
-67.5	284.5	5
-67.5	302.5	8
-67.5	308.5	1
-67.5	309.5	1
-67.5	310.5	1
-67.5	311.5	1
-67.5	312.5	1
-67.5	313.5	1
-67.5	314.5	1
-66.5	19.5	10
-66.5	20.5	5
-66.5	21.5	2
-66.5	22.5	2
-66.5	23.5	2
-66.5	24.5	2
-66.5	25.5	2
-66.5	26.5	2
-66.5	27.5	9
-66.5	28.5	5
-66.5	29.5	5
-66.5	30.5	10
-66.5	31.5	4
-66.5	32.5	10
-66.5	33.5	10
-66.5	34.5	9
-66.5	35.5	9
-66.5	36.5	10
-66.5	37.5	9
-66.5	38.5	9
-66.5	39.5	9
-66.5	40.5	4
-66.5	41.5	4
-66.5	42.5	4
-66.5	60.5	5
-66.5	64.5	7
-66.5	65.5	7
-66.5	66.5	7
-66.5	67.5	10
-66.5	68.5	10
-66.5	69.5	10
-66.5	148.5	8
-66.5	150.5	8
-66.5	258.5	2
-66.5	259.5	2
-66.5	260.5	8
-66.5	261.5	4
-66.5	262.5	9
-66.5	263.5	9
-66.5	264.5	9
-66.5	265.5	9
-66.5	266.5	10
-66.5	267.5	10
-66.5	268.5	10
-66.5	269.5	10
-66.5	270.5	10
-66.5	271.5	10
-66.5	272.5	10
-66.5	273.5	9
-66.5	274.5	9
-66.5	275.5	9
-66.5	276.5	7
-66.5	277.5	9
-66.5	278.5	7
-66.5	279.5	9
-66.5	280.5	7
-66.5	281.5	4
-66.5	282.5	4
-66.5	283.5	4
-66.5	284.5	4
-66.5	285.5	9
-66.5	286.5	5
-66.5	290.5	1
-66.5	303.5	4
-66.5	308.5	4
-66.5	309.5	4
-66.5	310.5	4
-66.5	311.5	1
-66.5	312.5	1
-66.5	313.5	1
-65.5	22.5	10
-65.5	23.5	9
-65.5	24.5	2
-65.5	25.5	9
-65.5	26.5	9
-65.5	27.5	6
-65.5	28.5	9
-65.5	29.5	4
-65.5	30.5	4
-65.5	31.5	10
-65.5	32.5	10
-65.5	33.5	10
-65.5	34.5	10
-65.5	35.5	4
-65.5	36.5	10
-65.5	37.5	9
-65.5	38.5	9
-65.5	39.5	9
-65.5	40.5	9
-65.5	41.5	9
-65.5	42.5	9
-65.5	43.5	9
-65.5	44.5	4
-65.5	45.5	4
-65.5	46.5	9
-65.5	50.5	7
-65.5	52.5	4
-65.5	53.5	2
-65.5	54.5	2
-65.5	56.5	8
-65.5	67.5	2
-65.5	68.5	2
-65.5	69.5	1
-65.5	70.5	1
-65.5	71.5	4
-65.5	72.5	4
-65.5	73.5	4
-65.5	78.5	9
-65.5	79.5	4
-65.5	80.5	8
-65.5	81.5	6
-65.5	82.5	6
-65.5	83.5	6
-65.5	84.5	6
-65.5	85.5	4
-65.5	86.5	4
-65.5	87.5	7
-65.5	88.5	7
-65.5	89.5	7
-65.5	90.5	4
-65.5	91.5	4
-65.5	121.5	8
-65.5	122.5	4
-65.5	123.5	9
-65.5	128.5	1
-65.5	129.5	1
-65.5	130.5	1
-65.5	131.5	1
-65.5	132.5	1
-65.5	137.5	1
-65.5	138.5	8
-65.5	139.5	9
-65.5	140.5	9
-65.5	141.5	9
-65.5	142.5	1
-65.5	143.5	8
-65.5	144.5	8
-65.5	145.5	4
-65.5	146.5	8
-65.5	147.5	4
-65.5	148.5	4
-65.5	149.5	4
-65.5	150.5	1
-65.5	151.5	1
-65.5	152.5	1
-65.5	153.5	1
-65.5	154.5	1
-65.5	256.5	2
-65.5	257.5	4
-65.5	258.5	2
-65.5	259.5	9
-65.5	260.5	10
-65.5	261.5	9
-65.5	262.5	9
-65.5	263.5	10
-65.5	264.5	4
-65.5	265.5	4
-65.5	266.5	4
-65.5	267.5	4
-65.5	268.5	4
-65.5	269.5	4
-65.5	270.5	4
-65.5	271.5	4
-65.5	272.5	4
-65.5	273.5	4
-65.5	274.5	4
-65.5	275.5	4
-65.5	276.5	4
-65.5	277.5	4
-65.5	278.5	4
-65.5	279.5	4
-65.5	280.5	4
-65.5	281.5	7
-65.5	282.5	7
-65.5	283.5	4
-65.5	284.5	4
-65.5	285.5	4
-65.5	286.5	4
-65.5	287.5	4
-65.5	288.5	9
-65.5	291.5	10
-65.5	308.5	4
-65.5	309.5	4
-65.5	310.5	4
-65.5	311.5	1
-65.5	312.5	1
-64.5	24.5	2
-64.5	25.5	5
-64.5	26.5	9
-64.5	27.5	6
-64.5	28.5	4
-64.5	29.5	6
-64.5	30.5	10
-64.5	31.5	9
-64.5	32.5	9
-64.5	33.5	10
-64.5	34.5	7
-64.5	35.5	6
-64.5	36.5	6
-64.5	37.5	10
-64.5	38.5	10
-64.5	39.5	10
-64.5	40.5	9
-64.5	47.5	4
-64.5	48.5	4
-64.5	49.5	4
-64.5	50.5	4
-64.5	51.5	9
-64.5	54.5	10
-64.5	55.5	4
-64.5	56.5	4
-64.5	57.5	9
-64.5	58.5	1
-64.5	59.5	1
-64.5	60.5	1
-64.5	79.5	9
-64.5	80.5	9
-64.5	81.5	9
-64.5	82.5	8
-64.5	83.5	4
-64.5	84.5	9
-64.5	92.5	1
-64.5	93.5	7
-64.5	94.5	7
-64.5	95.5	8
-64.5	102.5	3
-64.5	103.5	1
-64.5	104.5	1
-64.5	105.5	1
-64.5	106.5	1
-64.5	107.5	9
-64.5	108.5	4
-64.5	109.5	7
-64.5	110.5	4
-64.5	111.5	7
-64.5	112.5	7
-64.5	113.5	10
-64.5	114.5	10
-64.5	115.5	10
-64.5	116.5	10
-64.5	117.5	10
-64.5	118.5	10
-64.5	119.5	9
-64.5	120.5	9
-64.5	121.5	10
-64.5	122.5	7
-64.5	123.5	1
-64.5	124.5	2
-64.5	125.5	2
-64.5	127.5	8
-64.5	128.5	2
-64.5	129.5	1
-64.5	130.5	1
-64.5	131.5	1
-64.5	132.5	1
-64.5	133.5	1
-64.5	134.5	1
-64.5	135.5	1
-64.5	136.5	1
-64.5	137.5	10
-64.5	138.5	8
-64.5	139.5	1
-64.5	140.5	1
-64.5	141.5	8
-64.5	142.5	9
-64.5	143.5	9
-64.5	144.5	9
-64.5	145.5	9
-64.5	146.5	9
-64.5	147.5	9
-64.5	148.5	9
-64.5	149.5	9
-64.5	150.5	9
-64.5	151.5	9
-64.5	152.5	9
-64.5	153.5	9
-64.5	154.5	9
-64.5	155.5	8
-64.5	156.5	1
-64.5	241.5	4
-64.5	242.5	4
-64.5	243.5	4
-64.5	244.5	4
-64.5	251.5	8
-64.5	252.5	8
-64.5	253.5	8
-64.5	254.5	8
-64.5	255.5	8
-64.5	256.5	8
-64.5	257.5	8
-64.5	258.5	4
-64.5	259.5	4
-64.5	260.5	4
-64.5	261.5	4
-64.5	262.5	4
-64.5	263.5	4
-64.5	264.5	4
-64.5	265.5	4
-64.5	266.5	4
-64.5	267.5	4
-64.5	268.5	4
-64.5	269.5	6
-64.5	270.5	4
-64.5	271.5	4
-64.5	272.5	4
-64.5	273.5	4
-64.5	274.5	4
-64.5	275.5	4
-64.5	276.5	4
-64.5	277.5	4
-64.5	278.5	4
-64.5	279.5	4
-64.5	280.5	4
-64.5	281.5	4
-64.5	282.5	7
-64.5	283.5	7
-64.5	284.5	7
-64.5	285.5	7
-64.5	286.5	7
-64.5	287.5	4
-64.5	288.5	4
-64.5	289.5	4
-64.5	290.5	4
-64.5	293.5	6
-64.5	294.5	2
-64.5	305.5	6
-64.5	307.5	4
-64.5	308.5	4
-64.5	309.5	4
-64.5	310.5	6
-64.5	311.5	4
-64.5	312.5	7
-64.5	313.5	4
-63.5	24.5	10
-63.5	25.5	2
-63.5	26.5	2
-63.5	27.5	10
-63.5	28.5	10
-63.5	29.5	10
-63.5	30.5	10
-63.5	31.5	10
-63.5	32.5	10
-63.5	33.5	10
-63.5	34.5	10
-63.5	35.5	10
-63.5	36.5	10
-63.5	58.5	2
-63.5	59.5	2
-63.5	60.5	2
-63.5	61.5	2
-63.5	62.5	9
-63.5	63.5	9
-63.5	64.5	9
-63.5	65.5	4
-63.5	80.5	4
-63.5	81.5	4
-63.5	82.5	9
-63.5	83.5	9
-63.5	84.5	9
-63.5	85.5	4
-63.5	98.5	1
-63.5	99.5	9
-63.5	100.5	7
-63.5	101.5	1
-63.5	102.5	1
-63.5	103.5	10
-63.5	108.5	10
-63.5	109.5	9
-63.5	110.5	9
-63.5	111.5	9
-63.5	112.5	9
-63.5	113.5	9
-63.5	114.5	9
-63.5	115.5	9
-63.5	116.5	9
-63.5	117.5	9
-63.5	118.5	9
-63.5	119.5	7
-63.5	120.5	7
-63.5	121.5	7
-63.5	122.5	10
-63.5	123.5	10
-63.5	129.5	9
-63.5	130.5	9
-63.5	131.5	9
-63.5	132.5	9
-63.5	133.5	9
-63.5	134.5	9
-63.5	135.5	9
-63.5	136.5	9
-63.5	137.5	9
-63.5	138.5	9
-63.5	139.5	4
-63.5	140.5	4
-63.5	141.5	4
-63.5	142.5	4
-63.5	143.5	4
-63.5	144.5	4
-63.5	145.5	4
-63.5	146.5	4
-63.5	147.5	4
-63.5	148.5	8
-63.5	149.5	8
-63.5	150.5	8
-63.5	151.5	8
-63.5	152.5	8
-63.5	153.5	8
-63.5	154.5	8
-63.5	155.5	9
-63.5	156.5	9
-63.5	157.5	10
-63.5	242.5	4
-63.5	243.5	4
-63.5	244.5	4
-63.5	245.5	4
-63.5	246.5	4
-63.5	247.5	4
-63.5	248.5	4
-63.5	249.5	4
-63.5	250.5	4
-63.5	251.5	4
-63.5	252.5	4
-63.5	253.5	4
-63.5	254.5	4
-63.5	255.5	4
-63.5	256.5	4
-63.5	257.5	4
-63.5	258.5	4
-63.5	259.5	4
-63.5	260.5	4
-63.5	261.5	4
-63.5	262.5	4
-63.5	263.5	4
-63.5	264.5	4
-63.5	265.5	4
-63.5	266.5	4
-63.5	267.5	4
-63.5	268.5	4
-63.5	269.5	6
-63.5	270.5	4
-63.5	271.5	4
-63.5	272.5	4
-63.5	273.5	4
-63.5	274.5	4
-63.5	275.5	4
-63.5	276.5	4
-63.5	277.5	4
-63.5	278.5	4
-63.5	279.5	4
-63.5	280.5	4
-63.5	281.5	4
-63.5	282.5	4
-63.5	283.5	4
-63.5	284.5	4
-63.5	285.5	4
-63.5	286.5	7
-63.5	287.5	7
-63.5	288.5	7
-63.5	289.5	4
-63.5	290.5	4
-63.5	291.5	9
-63.5	292.5	4
-63.5	293.5	4
-63.5	308.5	4
-63.5	309.5	4
-63.5	310.5	4
-63.5	311.5	9
-63.5	312.5	4
-63.5	313.5	4
-63.5	314.5	4
-63.5	315.5	4
-62.5	65.5	8
-62.5	66.5	8
-62.5	67.5	8
-62.5	68.5	8
-62.5	69.5	8
-62.5	70.5	8
-62.5	71.5	4
-62.5	72.5	8
-62.5	73.5	8
-62.5	74.5	8
-62.5	75.5	8
-62.5	76.5	8
-62.5	77.5	8
-62.5	78.5	8
-62.5	79.5	4
-62.5	83.5	9
-62.5	84.5	9
-62.5	85.5	4
-62.5	110.5	10
-62.5	111.5	4
-62.5	112.5	5
-62.5	113.5	4
-62.5	114.5	4
-62.5	115.5	8
-62.5	116.5	8
-62.5	117.5	8
-62.5	118.5	8
-62.5	119.5	6
-62.5	120.5	4
-62.5	121.5	4
-62.5	122.5	8
-62.5	123.5	8
-62.5	124.5	7
-62.5	125.5	10
-62.5	126.5	8
-62.5	135.5	4
-62.5	136.5	4
-62.5	137.5	4
-62.5	143.5	8
-62.5	144.5	8
-62.5	145.5	8
-62.5	146.5	8
-62.5	147.5	8
-62.5	148.5	8
-62.5	149.5	8
-62.5	150.5	8
-62.5	151.5	8
-62.5	152.5	8
-62.5	153.5	8
-62.5	154.5	4
-62.5	155.5	9
-62.5	248.5	9
-62.5	249.5	9
-62.5	250.5	9
-62.5	251.5	4
-62.5	252.5	4
-62.5	253.5	4
-62.5	254.5	4
-62.5	255.5	4
-62.5	258.5	9
-62.5	259.5	9
-62.5	276.5	9
-62.5	277.5	9
-62.5	278.5	9
-62.5	279.5	9
-62.5	280.5	9
-62.5	281.5	9
-62.5	282.5	9
-62.5	283.5	9
-62.5	284.5	4
-62.5	285.5	4
-62.5	286.5	4
-62.5	287.5	4
-62.5	288.5	4
-62.5	289.5	4
-62.5	290.5	4
-62.5	291.5	9
-62.5	292.5	9
-62.5	293.5	4
-62.5	294.5	4
-62.5	295.5	4
-62.5	296.5	5
-62.5	297.5	9
-62.5	306.5	8
-62.5	307.5	4
-62.5	308.5	8
-62.5	309.5	7
-62.5	310.5	7
-62.5	311.5	4
-62.5	312.5	4
-62.5	313.5	7
-62.5	314.5	7
-62.5	315.5	7
-62.5	316.5	9
-62.5	317.5	9
-61.5	5.5	10
-61.5	6.5	10
-61.5	7.5	10
-61.5	8.5	10
-61.5	9.5	10
-61.5	74.5	8
-61.5	75.5	8
-61.5	76.5	8
-61.5	77.5	8
-61.5	78.5	8
-61.5	85.5	8
-61.5	97.5	5
-61.5	98.5	5
-61.5	99.5	5
-61.5	100.5	4
-61.5	101.5	4
-61.5	102.5	10
-61.5	103.5	9
-61.5	104.5	9
-61.5	105.5	9
-61.5	106.5	7
-61.5	107.5	9
-61.5	108.5	9
-61.5	109.5	5
-61.5	110.5	9
-61.5	111.5	10
-61.5	112.5	9
-61.5	113.5	9
-61.5	114.5	10
-61.5	115.5	10
-61.5	116.5	9
-61.5	117.5	9
-61.5	118.5	8
-61.5	119.5	8
-61.5	120.5	8
-61.5	121.5	4
-61.5	122.5	4
-61.5	149.5	7
-61.5	150.5	7
-61.5	151.5	8
-61.5	152.5	8
-61.5	153.5	8
-61.5	154.5	4
-61.5	290.5	9
-61.5	291.5	4
-61.5	292.5	4
-61.5	293.5	9
-61.5	294.5	10
-61.5	295.5	10
-61.5	296.5	9
-61.5	297.5	9
-61.5	298.5	8
-61.5	299.5	8
-61.5	300.5	2
-61.5	301.5	2
-61.5	302.5	8
-61.5	303.5	8
-61.5	304.5	8
-61.5	305.5	9
-61.5	306.5	8
-61.5	308.5	8
-61.5	309.5	2
-61.5	310.5	7
-61.5	311.5	4
-61.5	312.5	8
-61.5	314.5	4
-61.5	315.5	4
-60.5	4.5	4
-60.5	5.5	9
-60.5	6.5	10
-60.5	104.5	8
-60.5	105.5	8
-60.5	106.5	9
-60.5	107.5	10
-60.5	108.5	10
-60.5	109.5	10
-60.5	110.5	10
-60.5	111.5	9
-60.5	112.5	9
-60.5	113.5	9
-60.5	114.5	8
-60.5	115.5	8
-60.5	116.5	10
-60.5	117.5	8
-60.5	150.5	7
-60.5	151.5	8
-60.5	292.5	4
-60.5	293.5	9
-60.5	294.5	4
-60.5	295.5	10
-60.5	296.5	10
-60.5	297.5	6
-60.5	298.5	10
-60.5	299.5	9
-60.5	300.5	9
-60.5	301.5	2
-60.5	302.5	9
-60.5	303.5	2
-60.5	314.5	8
-59.5	107.5	9
-59.5	108.5	9
-59.5	109.5	9
-59.5	110.5	8
-59.5	111.5	9
-59.5	292.5	4
-59.5	293.5	9
-59.5	294.5	10
-59.5	295.5	9
-58.5	294.5	9
-56.5	289.5	8
-56.5	293.5	10
-55.5	161.5	3
-55.5	162.5	3
-55.5	163.5	3
-55.5	164.5	3
-55.5	165.5	5
-55.5	166.5	5
-55.5	167.5	3
-55.5	168.5	9
-55.5	216.5	4
-54.5	161.5	3
-54.5	162.5	4
-54.5	163.5	3
-54.5	164.5	3
-54.5	168.5	3
-54.5	169.5	5
-54.5	170.5	3
-54.5	171.5	3
-54.5	172.5	3
-54.5	304.5	3
-53.5	148.5	7
-53.5	149.5	3
-53.5	150.5	1
-53.5	160.5	3
-53.5	161.5	3
-53.5	162.5	10
-53.5	163.5	4
-53.5	171.5	3
-53.5	173.5	3
-53.5	174.5	3
-53.5	284.5	4
-53.5	303.5	3
-52.5	72.5	3
-52.5	147.5	3
-52.5	148.5	4
-52.5	149.5	4
-52.5	150.5	3
-52.5	151.5	3
-52.5	152.5	3
-52.5	153.5	3
-52.5	154.5	3
-52.5	155.5	3
-52.5	156.5	3
-52.5	157.5	3
-52.5	158.5	3
-52.5	159.5	10
-52.5	160.5	10
-52.5	161.5	3
-52.5	162.5	3
-52.5	172.5	3
-52.5	173.5	9
-52.5	174.5	3
-52.5	217.5	3
-52.5	218.5	3
-52.5	220.5	10
-52.5	282.5	2
-52.5	304.5	10
-51.5	127.5	3
-51.5	128.5	3
-51.5	145.5	3
-51.5	146.5	1
-51.5	147.5	4
-51.5	148.5	4
-51.5	149.5	4
-51.5	150.5	4
-51.5	151.5	3
-51.5	152.5	3
-51.5	153.5	3
-51.5	154.5	3
-51.5	155.5	3
-51.5	159.5	7
-51.5	160.5	4
-51.5	172.5	3
-51.5	173.5	3
-51.5	174.5	3
-51.5	175.5	3
-51.5	280.5	9
-51.5	283.5	3
-51.5	304.5	10
-50.5	78.5	3
-50.5	79.5	4
-50.5	80.5	4
-50.5	81.5	3
-50.5	82.5	3
-50.5	116.5	5
-50.5	122.5	3
-50.5	123.5	3
-50.5	124.5	3
-50.5	125.5	3
-50.5	126.5	3
-50.5	127.5	3
-50.5	128.5	3
-50.5	129.5	3
-50.5	130.5	3
-50.5	131.5	3
-50.5	143.5	10
-50.5	144.5	1
-50.5	145.5	1
-50.5	146.5	4
-50.5	165.5	2
-50.5	169.5	3
-50.5	170.5	9
-50.5	171.5	9
-50.5	172.5	4
-50.5	173.5	3
-50.5	174.5	3
-50.5	175.5	3
-50.5	187.5	4
-50.5	188.5	4
-50.5	189.5	4
-50.5	190.5	4
-50.5	191.5	4
-50.5	192.5	4
-50.5	194.5	5
-50.5	195.5	5
-50.5	196.5	5
-50.5	197.5	5
-50.5	198.5	5
-50.5	199.5	5
-50.5	200.5	5
-50.5	214.5	3
-50.5	215.5	3
-50.5	216.5	3
-50.5	217.5	3
-50.5	218.5	3
-50.5	219.5	3
-50.5	249.5	8
-50.5	250.5	8
-50.5	251.5	10
-50.5	252.5	10
-50.5	253.5	3
-50.5	254.5	3
-50.5	255.5	3
-50.5	256.5	3
-50.5	257.5	3
-50.5	258.5	3
-50.5	304.5	10
-49.5	76.5	3
-49.5	77.5	1
-49.5	78.5	1
-49.5	79.5	3
-49.5	80.5	4
-49.5	81.5	4
-49.5	82.5	3
-49.5	83.5	3
-49.5	84.5	9
-49.5	85.5	9
-49.5	86.5	10
-49.5	87.5	10
-49.5	88.5	4
-49.5	89.5	9
-49.5	90.5	9
-49.5	91.5	9
-49.5	110.5	3
-49.5	111.5	3
-49.5	112.5	4
-49.5	113.5	4
-49.5	114.5	7
-49.5	115.5	7
-49.5	116.5	4
-49.5	117.5	7
-49.5	118.5	8
-49.5	119.5	3
-49.5	120.5	3
-49.5	121.5	3
-49.5	122.5	3
-49.5	123.5	4
-49.5	124.5	4
-49.5	125.5	4
-49.5	126.5	4
-49.5	129.5	4
-49.5	130.5	3
-49.5	131.5	3
-49.5	132.5	3
-49.5	133.5	3
-49.5	134.5	3
-49.5	135.5	3
-49.5	140.5	3
-49.5	168.5	3
-49.5	169.5	4
-49.5	170.5	7
-49.5	171.5	4
-49.5	172.5	4
-49.5	173.5	4
-49.5	174.5	3
-49.5	175.5	10
-49.5	176.5	3
-49.5	177.5	3
-49.5	178.5	3
-49.5	180.5	3
-49.5	181.5	10
-49.5	182.5	6
-49.5	183.5	6
-49.5	184.5	6
-49.5	185.5	6
-49.5	186.5	9
-49.5	216.5	5
-49.5	217.5	3
-49.5	218.5	3
-49.5	227.5	3
-49.5	228.5	3
-49.5	229.5	3
-49.5	230.5	3
-49.5	231.5	3
-49.5	232.5	3
-49.5	233.5	3
-49.5	234.5	3
-49.5	235.5	3
-49.5	236.5	3
-49.5	237.5	3
-49.5	238.5	3
-49.5	239.5	3
-49.5	240.5	3
-49.5	241.5	3
-49.5	245.5	3
-49.5	246.5	3
-49.5	247.5	8
-49.5	249.5	3
-49.5	250.5	3
-49.5	251.5	3
-49.5	252.5	3
-49.5	253.5	3
-49.5	254.5	3
-49.5	255.5	3
-49.5	256.5	3
-49.5	257.5	3
-49.5	258.5	3
-49.5	259.5	3
-49.5	260.5	3
-49.5	277.5	2
-49.5	282.5	8
-48.5	15.5	9
-48.5	20.5	9
-48.5	21.5	6
-48.5	22.5	6
-48.5	27.5	6
-48.5	28.5	7
-48.5	29.5	7
-48.5	30.5	3
-48.5	31.5	3
-48.5	32.5	6
-48.5	77.5	3
-48.5	78.5	3
-48.5	79.5	1
-48.5	80.5	3
-48.5	91.5	9
-48.5	92.5	9
-48.5	106.5	3
-48.5	107.5	4
-48.5	108.5	4
-48.5	109.5	10
-48.5	113.5	4
-48.5	114.5	4
-48.5	116.5	4
-48.5	117.5	4
-48.5	135.5	4
-48.5	136.5	4
-48.5	137.5	7
-48.5	138.5	7
-48.5	169.5	4
-48.5	170.5	3
-48.5	171.5	4
-48.5	172.5	4
-48.5	173.5	4
-48.5	174.5	4
-48.5	175.5	4
-48.5	176.5	3
-48.5	177.5	3
-48.5	178.5	3
-48.5	180.5	10
-48.5	181.5	5
-48.5	182.5	4
-48.5	183.5	4
-48.5	184.5	3
-48.5	190.5	2
-48.5	191.5	2
-48.5	192.5	2
-48.5	193.5	2
-48.5	194.5	8
-48.5	195.5	8
-48.5	196.5	8
-48.5	197.5	8
-48.5	198.5	2
-48.5	199.5	2
-48.5	200.5	2
-48.5	216.5	2
-48.5	217.5	3
-48.5	218.5	3
-48.5	219.5	3
-48.5	220.5	3
-48.5	221.5	3
-48.5	222.5	3
-48.5	223.5	3
-48.5	224.5	3
-48.5	225.5	3
-48.5	226.5	3
-48.5	227.5	3
-48.5	228.5	3
-48.5	229.5	3
-48.5	230.5	3
-48.5	231.5	3
-48.5	232.5	3
-48.5	233.5	3
-48.5	234.5	5
-48.5	235.5	5
-48.5	236.5	2
-48.5	237.5	2
-48.5	238.5	2
-48.5	239.5	3
-48.5	240.5	3
-48.5	241.5	3
-48.5	242.5	3
-48.5	243.5	3
-48.5	244.5	3
-48.5	245.5	3
-48.5	246.5	3
-48.5	247.5	3
-48.5	248.5	3
-48.5	249.5	3
-48.5	250.5	3
-48.5	251.5	3
-48.5	252.5	3
-48.5	253.5	3
-48.5	254.5	3
-48.5	255.5	3
-48.5	256.5	3
-48.5	257.5	3
-48.5	258.5	8
-48.5	259.5	8
-48.5	260.5	3
-48.5	261.5	3
-48.5	277.5	2
-48.5	282.5	10
-48.5	307.5	4
-48.5	321.5	8
-48.5	322.5	8
-48.5	323.5	10
-47.5	10.5	5
-47.5	17.5	1
-47.5	18.5	9
-47.5	22.5	9
-47.5	23.5	1
-47.5	24.5	9
-47.5	31.5	3
-47.5	32.5	6
-47.5	33.5	9
-47.5	36.5	6
-47.5	37.5	6
-47.5	77.5	3
-47.5	78.5	3
-47.5	79.5	4
-47.5	92.5	3
-47.5	93.5	3
-47.5	94.5	3
-47.5	102.5	3
-47.5	103.5	3
-47.5	104.5	3
-47.5	168.5	10
-47.5	170.5	3
-47.5	171.5	2
-47.5	172.5	3
-47.5	173.5	3
-47.5	174.5	2
-47.5	179.5	2
-47.5	180.5	5
-47.5	181.5	2
-47.5	182.5	2
-47.5	183.5	3
-47.5	195.5	8
-47.5	196.5	8
-47.5	197.5	8
-47.5	198.5	8
-47.5	199.5	8
-47.5	200.5	8
-47.5	201.5	8
-47.5	202.5	8
-47.5	203.5	3
-47.5	239.5	3
-47.5	240.5	3
-47.5	241.5	3
-47.5	242.5	3
-47.5	243.5	3
-47.5	244.5	3
-47.5	245.5	3
-47.5	246.5	3
-47.5	247.5	3
-47.5	248.5	3
-47.5	249.5	3
-47.5	250.5	3
-47.5	251.5	3
-47.5	252.5	3
-47.5	253.5	3
-47.5	254.5	3
-47.5	255.5	3
-47.5	256.5	3
-47.5	257.5	3
-47.5	258.5	3
-47.5	259.5	3
-47.5	260.5	7
-47.5	261.5	3
-47.5	302.5	2
-47.5	308.5	3
-47.5	309.5	3
-47.5	310.5	3
-47.5	318.5	2
-47.5	319.5	10
-47.5	320.5	2
-47.5	321.5	2
-47.5	322.5	2
-47.5	323.5	2
-47.5	324.5	2
-46.5	0.5	9
-46.5	1.5	9
-46.5	2.5	9
-46.5	3.5	6
-46.5	4.5	1
-46.5	10.5	2
-46.5	11.5	3
-46.5	12.5	3
-46.5	13.5	2
-46.5	31.5	9
-46.5	32.5	9
-46.5	33.5	10
-46.5	34.5	9
-46.5	35.5	9
-46.5	36.5	10
-46.5	37.5	10
-46.5	60.5	6
-46.5	73.5	3
-46.5	76.5	3
-46.5	77.5	3
-46.5	78.5	7
-46.5	94.5	3
-46.5	97.5	3
-46.5	98.5	3
-46.5	99.5	3
-46.5	100.5	3
-46.5	101.5	3
-46.5	164.5	7
-46.5	171.5	3
-46.5	172.5	3
-46.5	173.5	3
-46.5	174.5	2
-46.5	176.5	4
-46.5	177.5	3
-46.5	178.5	2
-46.5	179.5	1
-46.5	180.5	1
-46.5	181.5	2
-46.5	182.5	4
-46.5	197.5	10
-46.5	198.5	2
-46.5	199.5	2
-46.5	240.5	3
-46.5	241.5	3
-46.5	242.5	3
-46.5	243.5	3
-46.5	244.5	3
-46.5	245.5	3
-46.5	246.5	3
-46.5	247.5	3
-46.5	248.5	3
-46.5	249.5	5
-46.5	250.5	3
-46.5	251.5	3
-46.5	252.5	3
-46.5	253.5	3
-46.5	254.5	3
-46.5	255.5	3
-46.5	256.5	3
-46.5	257.5	3
-46.5	258.5	3
-46.5	259.5	3
-46.5	260.5	3
-46.5	261.5	3
-46.5	274.5	2
-46.5	275.5	2
-46.5	277.5	2
-46.5	294.5	3
-46.5	295.5	9
-46.5	298.5	3
-46.5	305.5	3
-46.5	306.5	4
-46.5	307.5	4
-46.5	308.5	8
-46.5	309.5	8
-46.5	310.5	9
-46.5	311.5	9
-46.5	312.5	9
-46.5	313.5	9
-46.5	314.5	9
-46.5	315.5	3
-46.5	320.5	10
-46.5	321.5	10
-46.5	322.5	2
-46.5	323.5	2
-46.5	324.5	10
-46.5	325.5	10
-46.5	326.5	10
-46.5	327.5	10
-46.5	354.5	5
-46.5	355.5	1
-46.5	356.5	5
-46.5	357.5	7
-46.5	358.5	4
-46.5	359.5	4
-45.5	5.5	9
-45.5	8.5	3
-45.5	9.5	6
-45.5	10.5	3
-45.5	11.5	3
-45.5	12.5	3
-45.5	13.5	3
-45.5	14.5	3
-45.5	31.5	3
-45.5	32.5	8
-45.5	33.5	6
-45.5	34.5	6
-45.5	35.5	3
-45.5	36.5	3
-45.5	37.5	3
-45.5	52.5	10
-45.5	53.5	10
-45.5	54.5	10
-45.5	55.5	4
-45.5	58.5	1
-45.5	64.5	6
-45.5	94.5	3
-45.5	95.5	3
-45.5	96.5	3
-45.5	144.5	2
-45.5	148.5	8
-45.5	149.5	2
-45.5	150.5	2
-45.5	164.5	3
-45.5	171.5	3
-45.5	172.5	9
-45.5	173.5	4
-45.5	174.5	3
-45.5	175.5	6
-45.5	176.5	3
-45.5	177.5	4
-45.5	178.5	4
-45.5	179.5	4
-45.5	180.5	4
-45.5	194.5	6
-45.5	195.5	7
-45.5	196.5	7
-45.5	246.5	3
-45.5	247.5	3
-45.5	248.5	9
-45.5	249.5	3
-45.5	250.5	3
-45.5	251.5	3
-45.5	252.5	3
-45.5	253.5	3
-45.5	254.5	3
-45.5	255.5	3
-45.5	256.5	3
-45.5	257.5	3
-45.5	258.5	3
-45.5	259.5	3
-45.5	260.5	3
-45.5	261.5	3
-45.5	262.5	3
-45.5	263.5	9
-45.5	272.5	2
-45.5	273.5	6
-45.5	274.5	6
-45.5	275.5	10
-45.5	283.5	4
-45.5	297.5	3
-45.5	298.5	3
-45.5	304.5	8
-45.5	308.5	4
-45.5	309.5	4
-45.5	310.5	8
-45.5	311.5	9
-45.5	312.5	9
-45.5	313.5	9
-45.5	314.5	9
-45.5	315.5	9
-45.5	316.5	9
-45.5	317.5	9
-45.5	318.5	9
-45.5	319.5	3
-45.5	320.5	3
-45.5	321.5	10
-45.5	322.5	4
-45.5	323.5	10
-45.5	324.5	2
-45.5	325.5	2
-45.5	326.5	2
-45.5	327.5	2
-45.5	328.5	10
-45.5	329.5	10
-45.5	348.5	9
-45.5	349.5	5
-45.5	350.5	9
-44.5	3.5	3
-44.5	4.5	3
-44.5	5.5	3
-44.5	6.5	3
-44.5	7.5	3
-44.5	8.5	3
-44.5	9.5	3
-44.5	34.5	3
-44.5	35.5	4
-44.5	36.5	4
-44.5	37.5	3
-44.5	39.5	9
-44.5	40.5	9
-44.5	42.5	4
-44.5	43.5	10
-44.5	44.5	10
-44.5	48.5	7
-44.5	51.5	4
-44.5	52.5	5
-44.5	53.5	10
-44.5	150.5	3
-44.5	164.5	3
-44.5	174.5	10
-44.5	189.5	7
-44.5	190.5	8
-44.5	191.5	6
-44.5	192.5	6
-44.5	193.5	6
-44.5	194.5	6
-44.5	195.5	6
-44.5	196.5	6
-44.5	253.5	3
-44.5	254.5	3
-44.5	255.5	3
-44.5	256.5	3
-44.5	257.5	3
-44.5	258.5	3
-44.5	259.5	3
-44.5	260.5	3
-44.5	261.5	3
-44.5	262.5	3
-44.5	263.5	2
-44.5	264.5	10
-44.5	265.5	10
-44.5	275.5	3
-44.5	297.5	3
-44.5	304.5	1
-44.5	313.5	9
-44.5	314.5	9
-44.5	315.5	9
-44.5	316.5	4
-44.5	317.5	4
-44.5	318.5	4
-44.5	319.5	4
-44.5	320.5	9
-44.5	321.5	9
-44.5	322.5	9
-44.5	323.5	9
-44.5	324.5	3
-44.5	325.5	6
-44.5	326.5	4
-44.5	327.5	10
-44.5	328.5	5
-44.5	342.5	3
-44.5	343.5	3
-44.5	347.5	3
-44.5	351.5	2
-44.5	352.5	10
-43.5	2.5	3
-43.5	3.5	3
-43.5	4.5	3
-43.5	37.5	3
-43.5	38.5	3
-43.5	39.5	3
-43.5	42.5	10
-43.5	43.5	2
-43.5	44.5	2
-43.5	48.5	2
-43.5	49.5	2
-43.5	50.5	2
-43.5	141.5	10
-43.5	142.5	10
-43.5	150.5	7
-43.5	157.5	7
-43.5	158.5	8
-43.5	165.5	3
-43.5	166.5	8
-43.5	187.5	2
-43.5	188.5	10
-43.5	189.5	2
-43.5	190.5	2
-43.5	191.5	8
-43.5	192.5	10
-43.5	193.5	2
-43.5	194.5	6
-43.5	195.5	4
-43.5	196.5	4
-43.5	197.5	4
-43.5	198.5	5
-43.5	252.5	4
-43.5	253.5	4
-43.5	254.5	3
-43.5	255.5	3
-43.5	256.5	3
-43.5	257.5	3
-43.5	258.5	3
-43.5	259.5	3
-43.5	260.5	3
-43.5	261.5	3
-43.5	284.5	8
-43.5	298.5	3
-43.5	304.5	1
-43.5	323.5	3
-43.5	324.5	3
-43.5	325.5	3
-43.5	326.5	3
-43.5	336.5	4
-43.5	338.5	3
-43.5	339.5	3
-43.5	340.5	3
-43.5	341.5	3
-43.5	343.5	3
-43.5	345.5	10
-43.5	347.5	9
-43.5	351.5	2
-42.5	46.5	4
-42.5	47.5	3
-42.5	139.5	4
-42.5	140.5	10
-42.5	141.5	4
-42.5	152.5	6
-42.5	157.5	8
-42.5	158.5	10
-42.5	159.5	10
-42.5	160.5	10
-42.5	167.5	3
-42.5	168.5	3
-42.5	177.5	8
-42.5	178.5	3
-42.5	187.5	2
-42.5	188.5	8
-42.5	192.5	2
-42.5	193.5	6
-42.5	194.5	6
-42.5	195.5	6
-42.5	196.5	6
-42.5	251.5	3
-42.5	252.5	3
-42.5	253.5	3
-42.5	254.5	3
-42.5	255.5	3
-42.5	256.5	3
-42.5	323.5	3
-42.5	324.5	3
-42.5	325.5	3
-42.5	326.5	3
-42.5	327.5	3
-42.5	328.5	3
-42.5	339.5	3
-42.5	340.5	3
-42.5	341.5	9
-42.5	342.5	5
-42.5	345.5	3
-42.5	346.5	3
-42.5	352.5	3
-42.5	356.5	3
-42.5	357.5	3
-42.5	358.5	2
-42.5	359.5	2
-41.5	27.5	2
-41.5	28.5	3
-41.5	42.5	3
-41.5	43.5	3
-41.5	44.5	10
-41.5	140.5	8
-41.5	155.5	2
-41.5	156.5	1
-41.5	157.5	8
-41.5	158.5	6
-41.5	159.5	6
-41.5	160.5	6
-41.5	161.5	3
-41.5	162.5	3
-41.5	163.5	3
-41.5	164.5	3
-41.5	165.5	10
-41.5	167.5	10
-41.5	168.5	10
-41.5	181.5	6
-41.5	182.5	6
-41.5	183.5	6
-41.5	184.5	2
-41.5	250.5	3
-41.5	251.5	3
-41.5	252.5	3
-41.5	253.5	3
-41.5	297.5	6
-41.5	298.5	10
-41.5	306.5	9
-41.5	307.5	5
-41.5	308.5	3
-41.5	309.5	9
-41.5	324.5	8
-41.5	325.5	3
-41.5	326.5	3
-41.5	327.5	3
-41.5	328.5	3
-41.5	329.5	1
-41.5	330.5	2
-41.5	331.5	2
-41.5	341.5	1
-41.5	342.5	6
-41.5	353.5	5
-41.5	354.5	5
-40.5	14.5	6
-40.5	15.5	4
-40.5	23.5	7
-40.5	32.5	4
-40.5	33.5	7
-40.5	34.5	7
-40.5	35.5	7
-40.5	36.5	7
-40.5	37.5	7
-40.5	38.5	7
-40.5	39.5	7
-40.5	40.5	4
-40.5	142.5	2
-40.5	144.5	6
-40.5	145.5	10
-40.5	148.5	6
-40.5	149.5	9
-40.5	150.5	9
-40.5	151.5	9
-40.5	153.5	4
-40.5	157.5	10
-40.5	158.5	10
-40.5	159.5	3
-40.5	160.5	10
-40.5	161.5	7
-40.5	162.5	3
-40.5	163.5	3
-40.5	164.5	3
-40.5	165.5	10
-40.5	166.5	6
-40.5	167.5	6
-40.5	168.5	3
-40.5	169.5	2
-40.5	172.5	3
-40.5	173.5	4
-40.5	183.5	6
-40.5	184.5	6
-40.5	185.5	6
-40.5	250.5	3
-40.5	251.5	3
-40.5	252.5	3
-40.5	296.5	2
-40.5	305.5	9
-40.5	309.5	3
-40.5	310.5	3
-40.5	311.5	9
-40.5	312.5	9
-40.5	313.5	9
-40.5	314.5	9
-40.5	315.5	9
-40.5	316.5	9
-40.5	317.5	9
-40.5	318.5	3
-40.5	319.5	3
-40.5	320.5	3
-40.5	321.5	3
-40.5	322.5	3
-40.5	323.5	3
-40.5	328.5	8
-40.5	329.5	3
-40.5	330.5	3
-40.5	331.5	7
-40.5	336.5	5
-40.5	337.5	7
-40.5	338.5	5
-40.5	339.5	2
-40.5	342.5	1
-40.5	343.5	9
-40.5	344.5	1
-39.5	9.5	6
-39.5	10.5	1
-39.5	38.5	1
-39.5	39.5	1
-39.5	40.5	4
-39.5	41.5	3
-39.5	42.5	3
-39.5	61.5	2
-39.5	62.5	2
-39.5	63.5	2
-39.5	64.5	2
-39.5	65.5	2
-39.5	66.5	2
-39.5	67.5	2
-39.5	68.5	2
-39.5	69.5	2
-39.5	70.5	2
-39.5	139.5	7
-39.5	141.5	8
-39.5	142.5	8
-39.5	145.5	9
-39.5	146.5	2
-39.5	148.5	6
-39.5	157.5	9
-39.5	158.5	8
-39.5	159.5	8
-39.5	163.5	3
-39.5	164.5	10
-39.5	165.5	2
-39.5	166.5	10
-39.5	167.5	10
-39.5	168.5	10
-39.5	169.5	8
-39.5	186.5	8
-39.5	252.5	8
-39.5	253.5	8
-39.5	322.5	7
-39.5	323.5	7
-39.5	324.5	4
-39.5	325.5	4
-39.5	326.5	4
-39.5	327.5	4
[truncated: 3,814 more rows]

## Sheet: Figure 4b
lat	lon	index		Temperature	1	571
-77.5	165.5	6		Salinity	2	1288
-77.5	166.5	3		pCO2	3	1804
-77.5	167.5	3		MLD	4	642
-77.5	168.5	3		Oxygen	5	3720
-77.5	169.5	3		Nitrate	6	965
-77.5	170.5	3		Phosphate	7	318
-77.5	171.5	3		Silicate	8	1112
-77.5	173.5	3		Iron	9	411
-77.5	174.5	3		Carbonate	10	3629
-77.5	175.5	3
-77.5	176.5	3
-77.5	177.5	3
-77.5	178.5	3
-77.5	179.5	3
-77.5	180.5	3
-77.5	181.5	3
-77.5	182.5	3
-77.5	183.5	3
-77.5	184.5	3
-77.5	185.5	3
-77.5	186.5	3
-77.5	187.5	3
-77.5	188.5	3
-77.5	189.5	3
-77.5	190.5	3
-77.5	191.5	3
-77.5	308.5	3
-77.5	309.5	3
-77.5	310.5	3
-77.5	311.5	3
-76.5	164.5	3
-76.5	165.5	3
-76.5	166.5	3
-76.5	167.5	3
-76.5	168.5	3
-76.5	169.5	3
-76.5	170.5	3
-76.5	171.5	3
-76.5	172.5	3
-76.5	173.5	3
-76.5	174.5	3
-76.5	175.5	3
-76.5	176.5	3
-76.5	177.5	3
-76.5	178.5	3
-76.5	179.5	3
-76.5	180.5	3
-76.5	181.5	3
-76.5	182.5	3
-76.5	183.5	3
-76.5	184.5	3
-76.5	185.5	3
-76.5	186.5	3
-76.5	187.5	3
-76.5	188.5	9
-76.5	189.5	9
-76.5	190.5	3
-76.5	191.5	3
-76.5	192.5	3
-76.5	193.5	3
-76.5	194.5	3
-76.5	196.5	3
-76.5	197.5	3
-76.5	304.5	3
-76.5	305.5	3
-76.5	306.5	3
-75.5	162.5	3
-75.5	164.5	6
-75.5	165.5	3
-75.5	166.5	3
-75.5	167.5	3
-75.5	168.5	3
-75.5	169.5	3
-75.5	170.5	3
-75.5	171.5	3
-75.5	172.5	3
-75.5	173.5	3
-75.5	174.5	3
-75.5	175.5	3
-75.5	176.5	3
-75.5	177.5	3
-75.5	178.5	3
-75.5	179.5	3
-75.5	180.5	3
-75.5	181.5	3
-75.5	182.5	3
-75.5	183.5	3
-75.5	184.5	3
-75.5	185.5	3
-75.5	186.5	3
-75.5	187.5	10
-75.5	188.5	3
-75.5	189.5	5
-75.5	190.5	5
-75.5	191.5	5
-75.5	192.5	5
-75.5	193.5	5
-75.5	205.5	3
-75.5	206.5	3
-75.5	207.5	3
-75.5	298.5	3
-75.5	299.5	3
-75.5	300.5	3
-75.5	301.5	3
-75.5	302.5	3
-75.5	303.5	3
-75.5	304.5	3
-75.5	311.5	3
-75.5	312.5	3
-75.5	313.5	3
-75.5	314.5	3
-75.5	320.5	3
-75.5	321.5	3
-75.5	326.5	3
-75.5	327.5	3
-75.5	328.5	3
-74.5	165.5	3
-74.5	166.5	3
-74.5	167.5	3
-74.5	168.5	3
-74.5	169.5	3
-74.5	170.5	3
-74.5	171.5	3
-74.5	172.5	3
-74.5	173.5	3
-74.5	174.5	3
-74.5	175.5	3
-74.5	176.5	3
-74.5	177.5	3
-74.5	178.5	3
-74.5	179.5	3
-74.5	180.5	3
-74.5	181.5	3
-74.5	182.5	3
-74.5	183.5	3
-74.5	190.5	3
-74.5	201.5	4
-74.5	202.5	3
-74.5	203.5	3
-74.5	204.5	3
-74.5	205.5	3
-74.5	206.5	4
-74.5	212.5	3
-74.5	213.5	3
-74.5	214.5	3
-74.5	215.5	3
-74.5	298.5	3
-74.5	299.5	3
-74.5	300.5	6
-74.5	301.5	3
-74.5	302.5	3
-74.5	303.5	3
-74.5	312.5	3
-74.5	313.5	3
-74.5	314.5	9
-74.5	315.5	9
-74.5	316.5	9
-74.5	317.5	6
-74.5	318.5	3
-74.5	319.5	3
-74.5	320.5	3
-74.5	321.5	3
-74.5	322.5	3
-74.5	323.5	3
-74.5	324.5	3
-74.5	325.5	3
-74.5	326.5	3
-74.5	327.5	3
-74.5	328.5	3
-74.5	329.5	3
-73.5	165.5	3
-73.5	166.5	3
-73.5	167.5	3
-73.5	168.5	3
-73.5	169.5	3
-73.5	170.5	3
-73.5	171.5	3
-73.5	172.5	3
-73.5	173.5	3
-73.5	174.5	3
-73.5	175.5	3
-73.5	176.5	3
-73.5	177.5	3
-73.5	178.5	3
-73.5	179.5	3
-73.5	180.5	3
-73.5	181.5	3
-73.5	182.5	3
-73.5	193.5	4
-73.5	194.5	4
-73.5	195.5	4
-73.5	196.5	4
-73.5	197.5	4
-73.5	198.5	4
-73.5	199.5	4
-73.5	200.5	4
-73.5	201.5	4
-73.5	202.5	4
-73.5	203.5	4
-73.5	209.5	9
-73.5	217.5	9
-73.5	218.5	3
-73.5	252.5	3
-73.5	253.5	3
-73.5	254.5	3
-73.5	255.5	3
-73.5	299.5	3
-73.5	302.5	3
-73.5	313.5	3
-73.5	314.5	9
-73.5	315.5	9
-73.5	316.5	3
-73.5	317.5	3
-73.5	318.5	3
-73.5	319.5	3
-73.5	320.5	3
-73.5	321.5	3
-73.5	322.5	3
-73.5	323.5	3
-73.5	324.5	3
-73.5	325.5	3
-73.5	326.5	3
-73.5	327.5	3
-73.5	328.5	3
-73.5	329.5	3
-73.5	330.5	3
-73.5	331.5	3
-73.5	340.5	3
-72.5	170.5	3
-72.5	171.5	3
-72.5	172.5	3
-72.5	173.5	3
-72.5	174.5	3
-72.5	175.5	3
-72.5	176.5	3
-72.5	177.5	3
-72.5	178.5	3
-72.5	179.5	3
-72.5	180.5	3
-72.5	181.5	3
-72.5	182.5	3
-72.5	183.5	3
-72.5	184.5	6
-72.5	224.5	1
-72.5	225.5	1
-72.5	226.5	9
-72.5	230.5	3
-72.5	231.5	3
-72.5	232.5	3
-72.5	237.5	3
-72.5	238.5	3
-72.5	242.5	3
-72.5	243.5	3
-72.5	244.5	3
-72.5	245.5	3
-72.5	247.5	1
-72.5	248.5	1
-72.5	249.5	1
-72.5	250.5	1
-72.5	251.5	1
-72.5	252.5	1
-72.5	253.5	1
-72.5	254.5	3
-72.5	255.5	3
-72.5	274.5	3
-72.5	275.5	3
-72.5	276.5	3
-72.5	277.5	3
-72.5	278.5	3
-72.5	279.5	3
-72.5	305.5	3
-72.5	306.5	3
-72.5	307.5	3
-72.5	308.5	3
-72.5	309.5	3
-72.5	311.5	3
-72.5	312.5	3
-72.5	313.5	3
-72.5	314.5	10
-72.5	315.5	3
-72.5	316.5	3
-72.5	317.5	3
-72.5	318.5	3
-72.5	319.5	3
-72.5	320.5	3
-72.5	321.5	3
-72.5	322.5	3
-72.5	323.5	3
-72.5	324.5	3
-72.5	325.5	3
-72.5	326.5	3
-72.5	327.5	3
-72.5	328.5	3
-72.5	329.5	3
-72.5	330.5	3
-72.5	331.5	3
-72.5	332.5	3
-72.5	333.5	3
-72.5	334.5	3
-72.5	335.5	3
-71.5	170.5	3
-71.5	171.5	3
-71.5	172.5	7
-71.5	173.5	9
-71.5	174.5	3
-71.5	175.5	3
-71.5	176.5	10
-71.5	177.5	10
-71.5	178.5	3
-71.5	179.5	3
-71.5	180.5	10
-71.5	181.5	9
-71.5	182.5	9
-71.5	183.5	4
-71.5	250.5	1
-71.5	251.5	1
-71.5	252.5	1
-71.5	253.5	1
-71.5	254.5	1
-71.5	255.5	3
-71.5	256.5	3
-71.5	257.5	3
-71.5	266.5	10
-71.5	275.5	5
-71.5	276.5	5
-71.5	277.5	5
-71.5	279.5	7
-71.5	280.5	3
-71.5	281.5	3
-71.5	303.5	3
-71.5	304.5	3
-71.5	305.5	3
-71.5	306.5	3
-71.5	307.5	3
-71.5	308.5	9
-71.5	309.5	9
-71.5	310.5	9
-71.5	311.5	4
-71.5	312.5	4
-71.5	313.5	4
-71.5	314.5	9
-71.5	315.5	9
-71.5	316.5	9
-71.5	317.5	9
-71.5	318.5	9
-71.5	319.5	9
-71.5	320.5	9
-71.5	321.5	10
-71.5	322.5	10
-71.5	323.5	10
-71.5	324.5	10
-71.5	325.5	10
-71.5	326.5	10
-71.5	327.5	10
-71.5	328.5	10
-71.5	329.5	10
-71.5	330.5	10
-71.5	331.5	10
-71.5	332.5	10
-71.5	333.5	9
-71.5	334.5	9
-71.5	335.5	9
-71.5	336.5	9
-71.5	337.5	3
-71.5	338.5	3
-71.5	339.5	3
-71.5	340.5	3
-71.5	341.5	3
-71.5	342.5	3
-70.5	10.5	2
-70.5	11.5	3
-70.5	161.5	3
-70.5	167.5	3
-70.5	168.5	3
-70.5	169.5	3
-70.5	257.5	6
-70.5	258.5	6
-70.5	259.5	6
-70.5	260.5	6
-70.5	261.5	6
-70.5	265.5	4
-70.5	266.5	6
-70.5	267.5	6
-70.5	269.5	4
-70.5	270.5	4
-70.5	271.5	4
-70.5	272.5	4
-70.5	273.5	9
-70.5	274.5	4
-70.5	275.5	4
-70.5	276.5	4
-70.5	277.5	4
-70.5	278.5	4
-70.5	281.5	3
-70.5	282.5	3
-70.5	303.5	3
-70.5	304.5	3
-70.5	305.5	3
-70.5	306.5	9
-70.5	307.5	9
-70.5	308.5	5
-70.5	309.5	5
-70.5	310.5	5
-70.5	311.5	9
-70.5	312.5	9
-70.5	313.5	5
-70.5	314.5	10
-70.5	315.5	10
-70.5	316.5	10
-70.5	317.5	10
-70.5	318.5	10
-70.5	319.5	10
-70.5	320.5	10
-70.5	343.5	1
-70.5	344.5	3
-70.5	345.5	3
-70.5	346.5	3
-69.5	23.5	3
-69.5	24.5	3
-69.5	25.5	3
-69.5	26.5	3
-69.5	162.5	3
-69.5	163.5	4
-69.5	252.5	4
-69.5	253.5	4
-69.5	254.5	4
-69.5	255.5	4
-69.5	256.5	4
-69.5	257.5	4
-69.5	258.5	4
-69.5	259.5	4
-69.5	260.5	4
-69.5	261.5	4
-69.5	262.5	4
-69.5	263.5	4
-69.5	264.5	4
-69.5	265.5	4
-69.5	266.5	4
-69.5	267.5	4
-69.5	268.5	4
-69.5	269.5	4
-69.5	270.5	4
-69.5	271.5	4
-69.5	272.5	4
-69.5	273.5	4
-69.5	274.5	4
-69.5	275.5	4
-69.5	276.5	4
-69.5	277.5	4
-69.5	278.5	4
-69.5	281.5	3
-69.5	282.5	3
-69.5	283.5	3
-69.5	284.5	3
-69.5	303.5	3
-69.5	304.5	3
-69.5	305.5	9
-69.5	306.5	9
-69.5	307.5	2
-69.5	308.5	10
-69.5	309.5	10
-69.5	310.5	10
-69.5	311.5	10
-69.5	312.5	10
-69.5	313.5	10
-69.5	314.5	10
-69.5	315.5	10
-69.5	348.5	10
-69.5	349.5	1
-69.5	350.5	1
-69.5	351.5	3
-69.5	352.5	3
-69.5	353.5	3
-69.5	354.5	3
-69.5	355.5	3
-68.5	11.5	1
-68.5	12.5	3
-68.5	13.5	3
-68.5	14.5	3
-68.5	15.5	3
-68.5	16.5	3
-68.5	17.5	4
-68.5	20.5	10
-68.5	21.5	10
-68.5	26.5	4
-68.5	27.5	4
-68.5	28.5	3
-68.5	29.5	3
-68.5	30.5	3
-68.5	71.5	3
-68.5	152.5	3
-68.5	158.5	3
-68.5	250.5	10
-68.5	251.5	10
-68.5	263.5	10
-68.5	264.5	4
-68.5	265.5	4
-68.5	266.5	4
-68.5	267.5	4
-68.5	268.5	4
-68.5	269.5	4
-68.5	270.5	4
-68.5	271.5	4
-68.5	272.5	4
-68.5	273.5	4
-68.5	274.5	4
-68.5	275.5	4
-68.5	276.5	4
-68.5	277.5	4
-68.5	278.5	4
-68.5	279.5	4
-68.5	282.5	3
-68.5	283.5	3
-68.5	284.5	3
-68.5	285.5	3
-68.5	286.5	3
-68.5	287.5	3
-68.5	288.5	3
-68.5	303.5	3
-68.5	304.5	3
-68.5	305.5	9
-68.5	306.5	4
-68.5	307.5	2
-68.5	308.5	10
-68.5	309.5	10
-67.5	32.5	1
-67.5	33.5	1
-67.5	34.5	3
-67.5	35.5	3
-67.5	36.5	4
-67.5	37.5	9
-67.5	38.5	9
-67.5	39.5	9
-67.5	40.5	3
-67.5	41.5	3
-67.5	42.5	3
-67.5	81.5	3
-67.5	149.5	3
-67.5	151.5	9
-67.5	152.5	9
-67.5	153.5	9
-67.5	271.5	4
-67.5	272.5	4
-67.5	273.5	4
-67.5	274.5	4
-67.5	275.5	4
-67.5	276.5	10
-67.5	277.5	4
-67.5	278.5	10
-67.5	279.5	4
-67.5	280.5	4
-67.5	281.5	4
-67.5	282.5	4
-67.5	285.5	6
-67.5	287.5	3
-67.5	288.5	3
-67.5	303.5	3
-67.5	304.5	3
-67.5	305.5	4
-67.5	306.5	4
-67.5	307.5	10
-66.5	43.5	9
-66.5	44.5	4
-66.5	45.5	3
-66.5	46.5	3
-66.5	61.5	3
-66.5	62.5	3
-66.5	63.5	3
-66.5	64.5	3
-66.5	65.5	3
-66.5	66.5	9
-66.5	67.5	9
-66.5	68.5	10
-66.5	69.5	10
-66.5	70.5	10
-66.5	71.5	10
-66.5	72.5	10
-66.5	73.5	9
-66.5	74.5	3
-66.5	75.5	3
-66.5	148.5	9
-66.5	149.5	3
-66.5	150.5	3
-66.5	287.5	6
-66.5	288.5	6
-66.5	289.5	6
-66.5	290.5	3
-66.5	304.5	3
-66.5	305.5	9
-66.5	306.5	4
-66.5	307.5	4
-65.5	47.5	9
-65.5	48.5	3
-65.5	49.5	3
-65.5	50.5	3
-65.5	52.5	3
-65.5	53.5	3
-65.5	54.5	3
-65.5	57.5	3
-65.5	58.5	9
-65.5	59.5	9
-65.5	60.5	10
-65.5	61.5	10
-65.5	62.5	10
-65.5	63.5	2
-65.5	64.5	2
-65.5	65.5	10
-65.5	66.5	10
-65.5	67.5	10
-65.5	68.5	10
-65.5	69.5	10
-65.5	70.5	10
-65.5	71.5	10
-65.5	72.5	10
-65.5	73.5	10
-65.5	74.5	10
-65.5	75.5	10
-65.5	76.5	10
-65.5	77.5	10
-65.5	82.5	4
-65.5	83.5	4
-65.5	84.5	4
-65.5	89.5	9
-65.5	90.5	4
-65.5	91.5	4
-65.5	118.5	4
-65.5	119.5	4
-65.5	120.5	4
-65.5	124.5	4
-65.5	138.5	10
-65.5	289.5	6
-65.5	290.5	6
-65.5	305.5	3
-65.5	306.5	4
-65.5	307.5	4
-64.5	52.5	10
-64.5	53.5	10
-64.5	61.5	10
-64.5	62.5	4
-64.5	63.5	4
-64.5	64.5	4
-64.5	65.5	4
-64.5	66.5	4
-64.5	67.5	4
-64.5	68.5	4
-64.5	69.5	4
-64.5	70.5	4
-64.5	71.5	10
-64.5	72.5	10
-64.5	73.5	10
-64.5	74.5	10
-64.5	75.5	10
-64.5	76.5	10
-64.5	77.5	10
-64.5	78.5	10
-64.5	92.5	1
-64.5	93.5	1
-64.5	94.5	1
-64.5	103.5	5
-64.5	104.5	9
-64.5	106.5	5
-64.5	291.5	10
-64.5	292.5	10
-63.5	66.5	10
-63.5	67.5	10
-63.5	68.5	10
-63.5	69.5	10
-63.5	70.5	10
-63.5	71.5	10
-63.5	72.5	10
-63.5	73.5	10
-63.5	74.5	10
-63.5	75.5	10
-63.5	76.5	10
-63.5	77.5	10
-63.5	78.5	10
-63.5	79.5	10
-63.5	101.5	5
-63.5	294.5	10
-63.5	295.5	3
-63.5	296.5	3
-63.5	307.5	3
-63.5	308.5	3
-62.5	296.5	4
-62.5	297.5	5
-62.5	306.5	3
-61.5	298.5	4
-61.5	299.5	4
-61.5	300.5	4
-61.5	301.5	4
-61.5	302.5	4
-61.5	303.5	5
-61.5	304.5	5
-61.5	305.5	4
-61.5	306.5	7
-57.5	292.5	10
-57.5	293.5	10
-56.5	150.5	9
-56.5	151.5	9
-56.5	218.5	10
-56.5	293.5	10
-56.5	294.5	10
-56.5	295.5	10
-55.5	162.5	3
-55.5	163.5	10
-55.5	164.5	3
-55.5	215.5	10
-55.5	217.5	10
-55.5	218.5	10
-55.5	296.5	10
-55.5	297.5	10
-55.5	298.5	10
-54.5	162.5	10
-54.5	163.5	10
-54.5	164.5	10
-54.5	168.5	10
-54.5	212.5	10
-54.5	213.5	10
-54.5	214.5	10
-54.5	284.5	10
-54.5	304.5	10
-54.5	322.5	10
-54.5	323.5	10
-54.5	324.5	10
-53.5	148.5	4
-53.5	149.5	4
-53.5	162.5	10
-53.5	163.5	10
-53.5	171.5	3
-53.5	221.5	10
-53.5	222.5	10
-53.5	223.5	10
-53.5	224.5	5
-53.5	225.5	5
-53.5	226.5	10
-53.5	281.5	10
-53.5	282.5	10
-53.5	283.5	10
-53.5	284.5	4
-52.5	72.5	10
-52.5	73.5	10
-52.5	81.5	10
-52.5	147.5	3
-52.5	148.5	10
-52.5	149.5	10
-52.5	150.5	3
-52.5	154.5	3
-52.5	155.5	10
-52.5	156.5	10
-52.5	157.5	3
-52.5	160.5	3
-52.5	161.5	10
-52.5	162.5	10
-52.5	169.5	3
-52.5	172.5	8
-52.5	173.5	10
-52.5	217.5	10
-52.5	218.5	10
-52.5	220.5	10
-52.5	277.5	10
-52.5	278.5	10
-52.5	279.5	10
-52.5	280.5	10
-52.5	281.5	10
-52.5	282.5	10
-51.5	76.5	10
-51.5	77.5	10
-51.5	78.5	10
-51.5	128.5	3
-51.5	146.5	3
-51.5	147.5	10
-51.5	148.5	10
-51.5	149.5	10
-51.5	150.5	10
-51.5	151.5	10
-51.5	152.5	10
-51.5	153.5	10
-51.5	154.5	10
-51.5	155.5	10
-51.5	159.5	10
-51.5	160.5	2
-51.5	166.5	3
-51.5	173.5	10
-51.5	274.5	10
-51.5	275.5	10
-51.5	276.5	10
-51.5	277.5	10
-51.5	278.5	10
-51.5	279.5	10
-51.5	280.5	10
-51.5	328.5	10
-50.5	71.5	9
-50.5	78.5	10
-50.5	79.5	10
-50.5	80.5	10
-50.5	81.5	10
-50.5	82.5	10
-50.5	83.5	10
-50.5	84.5	10
-50.5	89.5	10
-50.5	90.5	10
-50.5	91.5	10
-50.5	92.5	10
-50.5	93.5	10
-50.5	94.5	10
-50.5	95.5	10
-50.5	96.5	10
-50.5	97.5	10
-50.5	98.5	10
-50.5	122.5	10
-50.5	123.5	10
-50.5	124.5	10
-50.5	125.5	10
-50.5	126.5	10
-50.5	127.5	10
-50.5	128.5	10
-50.5	129.5	10
-50.5	130.5	10
-50.5	142.5	10
-50.5	143.5	10
-50.5	144.5	10
-50.5	145.5	10
-50.5	146.5	10
-50.5	169.5	3
-50.5	171.5	3
-50.5	172.5	3
-50.5	173.5	3
-50.5	181.5	10
-50.5	182.5	10
-50.5	183.5	10
-50.5	184.5	10
-50.5	185.5	10
-50.5	186.5	10
-50.5	193.5	2
-50.5	198.5	1
-50.5	199.5	5
-50.5	200.5	5
-50.5	226.5	10
-50.5	227.5	10
-50.5	228.5	10
-50.5	229.5	10
-50.5	230.5	10
-50.5	231.5	10
-50.5	273.5	10
-50.5	274.5	10
-50.5	275.5	10
-50.5	276.5	10
-50.5	277.5	10
-50.5	278.5	10
-50.5	279.5	10
-49.5	76.5	4
-49.5	77.5	10
-49.5	78.5	10
-49.5	79.5	10
-49.5	80.5	10
-49.5	81.5	10
-49.5	82.5	10
-49.5	83.5	10
-49.5	84.5	10
-49.5	85.5	10
-49.5	86.5	10
-49.5	87.5	10
-49.5	88.5	10
-49.5	89.5	10
-49.5	90.5	10
-49.5	91.5	10
-49.5	92.5	10
-49.5	93.5	10
-49.5	94.5	10
-49.5	95.5	10
-49.5	96.5	10
-49.5	110.5	10
-49.5	111.5	10
-49.5	112.5	10
-49.5	113.5	10
-49.5	114.5	10
-49.5	115.5	10
-49.5	116.5	10
-49.5	117.5	10
-49.5	118.5	10
-49.5	119.5	10
-49.5	120.5	10
-49.5	121.5	10
-49.5	122.5	10
-49.5	123.5	10
-49.5	124.5	10
-49.5	125.5	10
-49.5	126.5	10
-49.5	129.5	10
-49.5	130.5	10
-49.5	131.5	10
-49.5	132.5	10
-49.5	133.5	10
-49.5	134.5	3
-49.5	139.5	10
-49.5	140.5	10
-49.5	174.5	3
-49.5	177.5	10
-49.5	178.5	10
-49.5	179.5	10
-49.5	180.5	10
-49.5	182.5	3
-49.5	183.5	3
-49.5	184.5	3
-49.5	185.5	3
-49.5	186.5	3
-49.5	187.5	3
-49.5	221.5	10
-49.5	222.5	10
-49.5	223.5	10
-49.5	224.5	10
-49.5	225.5	10
-49.5	226.5	10
-49.5	227.5	10
-49.5	228.5	10
-49.5	229.5	10
-49.5	267.5	2
-49.5	268.5	10
-49.5	269.5	5
-49.5	270.5	10
-49.5	271.5	10
-49.5	272.5	10
-49.5	273.5	10
-49.5	274.5	10
-49.5	275.5	5
-49.5	276.5	10
-49.5	304.5	10
-49.5	307.5	10
-49.5	308.5	10
-49.5	309.5	10
-49.5	310.5	10
-49.5	311.5	10
-49.5	318.5	10
-49.5	319.5	10
-49.5	320.5	10
-49.5	321.5	10
-49.5	322.5	10
-49.5	353.5	10
-49.5	354.5	10
-48.5	12.5	2
-48.5	15.5	10
-48.5	27.5	10
-48.5	28.5	10
-48.5	29.5	10
-48.5	30.5	10
-48.5	31.5	10
-48.5	32.5	10
-48.5	71.5	10
-48.5	78.5	10
-48.5	79.5	10
-48.5	80.5	10
-48.5	91.5	10
-48.5	92.5	10
-48.5	93.5	10
-48.5	94.5	10
-48.5	95.5	10
-48.5	105.5	10
-48.5	106.5	10
-48.5	107.5	10
-48.5	108.5	10
-48.5	109.5	10
-48.5	113.5	10
-48.5	114.5	10
-48.5	116.5	10
-48.5	117.5	10
-48.5	135.5	10
-48.5	136.5	10
-48.5	137.5	10
-48.5	138.5	10
-48.5	175.5	10
-48.5	176.5	10
-48.5	177.5	3
-48.5	178.5	3
-48.5	179.5	3
-48.5	180.5	3
-48.5	181.5	3
-48.5	190.5	3
-48.5	191.5	3
-48.5	192.5	3
-48.5	193.5	3
-48.5	215.5	8
-48.5	217.5	10
-48.5	218.5	3
-48.5	219.5	10
-48.5	220.5	10
-48.5	221.5	10
-48.5	222.5	10
-48.5	223.5	10
-48.5	224.5	10
-48.5	225.5	10
-48.5	266.5	10
-48.5	267.5	10
-48.5	268.5	10
-48.5	269.5	10
-48.5	270.5	10
-48.5	271.5	10
-48.5	272.5	10
-48.5	273.5	10
-48.5	274.5	10
-48.5	275.5	10
-48.5	276.5	10
-48.5	301.5	10
-48.5	302.5	10
-48.5	305.5	10
-48.5	307.5	10
-48.5	308.5	10
-48.5	309.5	10
-48.5	310.5	10
-48.5	312.5	10
-48.5	313.5	9
-48.5	314.5	9
-48.5	315.5	10
-48.5	321.5	4
-48.5	322.5	10
-48.5	323.5	10
-47.5	17.5	10
-47.5	18.5	10
-47.5	22.5	10
-47.5	23.5	10
-47.5	24.5	10
-47.5	31.5	10
-47.5	32.5	10
-47.5	33.5	10
-47.5	35.5	9
-47.5	36.5	10
-47.5	37.5	10
-47.5	38.5	10
-47.5	39.5	10
-47.5	40.5	10
-47.5	41.5	10
-47.5	42.5	10
-47.5	43.5	10
-47.5	78.5	4
-47.5	79.5	10
-47.5	92.5	10
-47.5	93.5	10
-47.5	94.5	10
-47.5	95.5	10
-47.5	102.5	10
-47.5	103.5	10
-47.5	104.5	10
-47.5	165.5	3
-47.5	170.5	10
-47.5	171.5	10
-47.5	172.5	10
-47.5	173.5	2
-47.5	174.5	2
-47.5	175.5	3
-47.5	176.5	3
-47.5	177.5	3
-47.5	178.5	3
-47.5	179.5	3
-47.5	180.5	3
-47.5	194.5	10
-47.5	227.5	6
-47.5	228.5	6
-47.5	229.5	6
-47.5	230.5	6
-47.5	233.5	6
-47.5	234.5	6
-47.5	235.5	6
-47.5	236.5	8
-47.5	237.5	8
-47.5	238.5	8
-47.5	260.5	10
-47.5	261.5	10
-47.5	265.5	10
-47.5	266.5	10
-47.5	267.5	10
-47.5	268.5	2
-47.5	269.5	2
-47.5	270.5	10
-47.5	271.5	10
-47.5	272.5	10
-47.5	273.5	10
-47.5	274.5	10
-47.5	275.5	10
-47.5	276.5	10
-47.5	300.5	4
-47.5	301.5	10
-47.5	305.5	10
-47.5	306.5	10
-47.5	307.5	10
-47.5	308.5	10
-47.5	309.5	10
-47.5	310.5	10
-47.5	311.5	10
-47.5	312.5	10
-47.5	313.5	10
-47.5	314.5	10
-47.5	315.5	10
-47.5	316.5	10
-47.5	317.5	10
-47.5	318.5	10
-47.5	319.5	10
-47.5	320.5	10
-47.5	321.5	10
-47.5	322.5	4
-47.5	323.5	10
-47.5	324.5	10
-46.5	0.5	10
-46.5	1.5	10
-46.5	2.5	10
-46.5	3.5	10
-46.5	11.5	3
-46.5	12.5	3
-46.5	13.5	3
-46.5	31.5	10
-46.5	32.5	10
-46.5	33.5	10
-46.5	34.5	10
-46.5	35.5	10
-46.5	36.5	10
-46.5	37.5	10
-46.5	38.5	10
-46.5	39.5	10
-46.5	40.5	10
-46.5	41.5	10
-46.5	42.5	10
-46.5	43.5	10
-46.5	44.5	10
-46.5	45.5	10
-46.5	46.5	10
-46.5	47.5	10
-46.5	74.5	1
-46.5	76.5	6
-46.5	78.5	10
-46.5	94.5	10
-46.5	95.5	10
-46.5	96.5	10
-46.5	97.5	10
-46.5	98.5	10
-46.5	99.5	10
-46.5	100.5	10
-46.5	101.5	10
-46.5	145.5	8
-46.5	146.5	3
-46.5	147.5	3
-46.5	164.5	5
-46.5	169.5	3
-46.5	170.5	3
-46.5	171.5	10
-46.5	172.5	2
-46.5	173.5	4
-46.5	174.5	3
-46.5	175.5	3
-46.5	191.5	8
-46.5	192.5	8
-46.5	193.5	10
-46.5	194.5	8
-46.5	195.5	8
-46.5	196.5	10
-46.5	235.5	8
-46.5	236.5	9
-46.5	237.5	3
-46.5	238.5	10
-46.5	239.5	3
-46.5	240.5	3
-46.5	241.5	10
-46.5	242.5	10
-46.5	243.5	10
-46.5	248.5	10
-46.5	249.5	10
-46.5	250.5	10
-46.5	251.5	10
-46.5	252.5	10
-46.5	253.5	10
-46.5	254.5	10
-46.5	255.5	10
-46.5	256.5	10
-46.5	257.5	10
-46.5	258.5	10
-46.5	259.5	10
-46.5	260.5	10
-46.5	261.5	10
-46.5	262.5	10
-46.5	263.5	10
-46.5	264.5	10
-46.5	265.5	10
-46.5	266.5	10
-46.5	267.5	10
-46.5	268.5	10
-46.5	269.5	10
-46.5	270.5	10
-46.5	271.5	10
-46.5	272.5	10
-46.5	273.5	10
-46.5	276.5	10
-46.5	277.5	10
-46.5	292.5	10
-46.5	293.5	3
-46.5	294.5	3
-46.5	295.5	10
-46.5	296.5	3
-46.5	297.5	2
-46.5	300.5	10
-46.5	301.5	10
-46.5	304.5	10
-46.5	305.5	9
-46.5	306.5	4
-46.5	307.5	3
-46.5	308.5	9
-46.5	309.5	9
-46.5	310.5	10
-46.5	311.5	10
-46.5	312.5	10
-46.5	313.5	10
-46.5	314.5	10
-46.5	315.5	10
-46.5	316.5	10
-46.5	317.5	10
-46.5	318.5	10
-46.5	319.5	10
-46.5	320.5	10
-46.5	321.5	10
-46.5	322.5	10
-46.5	323.5	10
-46.5	324.5	10
-46.5	325.5	10
-46.5	326.5	10
-46.5	327.5	10
-46.5	340.5	10
-46.5	341.5	10
-46.5	347.5	10
-46.5	348.5	10
-46.5	349.5	10
-46.5	350.5	10
-46.5	351.5	10
-46.5	355.5	10
-46.5	359.5	3
-45.5	5.5	10
-45.5	9.5	3
-45.5	10.5	3
-45.5	11.5	3
-45.5	12.5	3
-45.5	13.5	3
-45.5	31.5	10
-45.5	32.5	10
-45.5	33.5	10
-45.5	34.5	10
-45.5	35.5	10
-45.5	36.5	10
-45.5	37.5	10
-45.5	38.5	10
-45.5	39.5	10
-45.5	40.5	10
-45.5	41.5	10
-45.5	42.5	10
-45.5	43.5	10
-45.5	44.5	10
-45.5	45.5	10
-45.5	46.5	10
-45.5	48.5	10
-45.5	49.5	10
-45.5	52.5	6
-45.5	53.5	10
-45.5	54.5	6
-45.5	55.5	10
-45.5	56.5	6
-45.5	57.5	10
-45.5	58.5	2
-45.5	64.5	10
-45.5	69.5	3
-45.5	94.5	10
-45.5	95.5	10
-45.5	96.5	10
-45.5	143.5	3
-45.5	144.5	3
-45.5	163.5	2
-45.5	164.5	8
-45.5	170.5	10
-45.5	172.5	4
-45.5	173.5	4
-45.5	174.5	3
-45.5	175.5	3
-45.5	190.5	3
-45.5	191.5	2
-45.5	192.5	2
-45.5	193.5	10
-45.5	241.5	9
-45.5	242.5	9
-45.5	243.5	9
-45.5	244.5	9
-45.5	245.5	3
-45.5	246.5	10
-45.5	247.5	10
-45.5	248.5	10
-45.5	249.5	10
-45.5	250.5	10
-45.5	251.5	10
-45.5	252.5	10
-45.5	253.5	10
-45.5	254.5	10
-45.5	255.5	10
-45.5	256.5	10
-45.5	257.5	10
-45.5	258.5	10
-45.5	259.5	10
-45.5	260.5	10
-45.5	261.5	10
-45.5	262.5	10
-45.5	263.5	10
-45.5	264.5	10
-45.5	265.5	10
-45.5	266.5	10
-45.5	267.5	10
-45.5	268.5	10
-45.5	269.5	10
-45.5	270.5	10
-45.5	271.5	10
-45.5	292.5	10
-45.5	293.5	3
-45.5	296.5	3
-45.5	303.5	10
-45.5	304.5	10
-45.5	308.5	3
-45.5	309.5	3
-45.5	310.5	3
-45.5	311.5	3
-45.5	312.5	3
-45.5	313.5	9
-45.5	314.5	9
-45.5	315.5	9
-45.5	316.5	10
-45.5	317.5	10
-45.5	318.5	10
-45.5	319.5	10
-45.5	320.5	10
-45.5	321.5	10
-45.5	322.5	10
-45.5	323.5	10
-45.5	324.5	3
-45.5	325.5	3
-45.5	326.5	10
-45.5	327.5	10
-45.5	328.5	10
-45.5	329.5	10
-45.5	330.5	10
-45.5	331.5	10
-45.5	332.5	10
-45.5	333.5	10
-45.5	334.5	10
-45.5	335.5	10
-45.5	336.5	10
-45.5	337.5	10
-45.5	338.5	10
-45.5	339.5	10
-45.5	340.5	10
-45.5	341.5	10
-45.5	342.5	10
-45.5	349.5	3
-45.5	350.5	10
-44.5	3.5	3
-44.5	4.5	3
-44.5	7.5	3
-44.5	8.5	3
-44.5	9.5	3
-44.5	10.5	3
-44.5	34.5	10
-44.5	35.5	10
-44.5	36.5	10
-44.5	37.5	6
-44.5	38.5	6
-44.5	39.5	10
-44.5	40.5	10
-44.5	41.5	10
-44.5	42.5	10
-44.5	43.5	6
-44.5	44.5	10
-44.5	45.5	10
-44.5	46.5	6
-44.5	49.5	10
-44.5	50.5	10
-44.5	52.5	10
-44.5	53.5	10
-44.5	141.5	3
-44.5	142.5	3
-44.5	151.5	3
-44.5	152.5	3
-44.5	164.5	7
-44.5	173.5	4
-44.5	174.5	3
-44.5	184.5	10
-44.5	239.5	8
-44.5	240.5	8
-44.5	241.5	9
-44.5	242.5	3
-44.5	243.5	3
-44.5	244.5	3
-44.5	245.5	3
-44.5	246.5	3
-44.5	247.5	10
-44.5	248.5	10
-44.5	249.5	10
-44.5	250.5	3
-44.5	251.5	3
-44.5	252.5	10
-44.5	253.5	10
-44.5	254.5	10
-44.5	255.5	10
-44.5	256.5	10
-44.5	257.5	10
-44.5	275.5	10
-44.5	296.5	3
-44.5	302.5	10
-44.5	303.5	10
-44.5	304.5	3
-44.5	313.5	3
-44.5	314.5	3
-44.5	315.5	3
-44.5	316.5	3
-44.5	317.5	3
-44.5	318.5	3
-44.5	319.5	3
-44.5	320.5	3
-44.5	321.5	7
-44.5	322.5	7
-44.5	323.5	3
-44.5	324.5	3
-44.5	325.5	3
-44.5	326.5	3
-44.5	327.5	3
-44.5	328.5	3
-44.5	329.5	3
-44.5	330.5	10
-44.5	331.5	10
-44.5	332.5	10
-44.5	333.5	10
-44.5	334.5	10
-44.5	335.5	10
-44.5	336.5	10
-44.5	337.5	3
-44.5	338.5	3
-44.5	339.5	3
-44.5	340.5	3
-44.5	341.5	3
-44.5	342.5	10
-44.5	344.5	10
-44.5	347.5	10
-44.5	351.5	10
-44.5	352.5	10
-43.5	1.5	2
-43.5	37.5	10
-43.5	38.5	10
-43.5	39.5	10
-43.5	40.5	10
-43.5	41.5	10
-43.5	42.5	10
-43.5	43.5	10
-43.5	44.5	10
-43.5	45.5	10
-43.5	46.5	10
-43.5	47.5	10
-43.5	48.5	10
-43.5	51.5	10
-43.5	141.5	3
-43.5	142.5	7
-43.5	151.5	7
-43.5	152.5	7
-43.5	153.5	3
-43.5	154.5	3
-43.5	155.5	3
-43.5	164.5	3
-43.5	165.5	3
-43.5	166.5	9
-43.5	177.5	9
-43.5	178.5	10
-43.5	180.5	10
-43.5	181.5	10
-43.5	182.5	10
-43.5	183.5	10
-43.5	184.5	10
-43.5	186.5	5
-43.5	236.5	8
-43.5	237.5	8
-43.5	238.5	8
-43.5	239.5	8
-43.5	240.5	8
-43.5	241.5	8
-43.5	242.5	8
-43.5	243.5	8
-43.5	244.5	8
-43.5	245.5	3
-43.5	246.5	3
-43.5	247.5	3
-43.5	248.5	3
-43.5	249.5	3
-43.5	250.5	3
-43.5	251.5	3
-43.5	297.5	3
-43.5	301.5	10
-43.5	302.5	10
-43.5	303.5	10
-43.5	304.5	3
-43.5	325.5	7
-43.5	326.5	3
-43.5	327.5	3
-43.5	328.5	3
-43.5	329.5	3
-43.5	330.5	3
-43.5	331.5	3
-43.5	332.5	3
-43.5	333.5	3
-43.5	334.5	7
-43.5	335.5	7
-43.5	336.5	7
-43.5	337.5	3
-43.5	338.5	3
-43.5	339.5	3
-43.5	340.5	3
-43.5	341.5	3
-43.5	342.5	10
-43.5	344.5	10
-43.5	346.5	10
-43.5	347.5	10
-42.5	40.5	10
-42.5	41.5	10
-42.5	42.5	10
-42.5	43.5	10
-42.5	44.5	10
-42.5	45.5	10
-42.5	46.5	10
-42.5	47.5	10
-42.5	140.5	3
-42.5	141.5	7
-42.5	149.5	10
-42.5	150.5	10
-42.5	151.5	10
-42.5	152.5	10
-42.5	153.5	2
-42.5	154.5	2
-42.5	155.5	2
-42.5	156.5	3
-42.5	166.5	2
-42.5	167.5	2
-42.5	168.5	3
-42.5	186.5	5
-42.5	236.5	8
-42.5	237.5	8
-42.5	238.5	8
-42.5	239.5	8
-42.5	240.5	3
-42.5	241.5	3
-42.5	242.5	8
-42.5	243.5	8
-42.5	244.5	8
-42.5	245.5	8
-42.5	246.5	8
-42.5	247.5	8
-42.5	248.5	3
-42.5	249.5	3
-42.5	250.5	3
-42.5	297.5	3
-42.5	298.5	3
-42.5	302.5	10
-42.5	303.5	10
-42.5	304.5	10
-42.5	329.5	6
-42.5	330.5	6
-42.5	331.5	6
-42.5	332.5	6
-42.5	333.5	6
-42.5	334.5	6
-42.5	335.5	6
-42.5	336.5	6
-42.5	337.5	7
-42.5	338.5	7
-42.5	339.5	3
-42.5	340.5	3
-42.5	341.5	3
-42.5	342.5	10
-42.5	351.5	9
-42.5	355.5	2
-42.5	356.5	2
-42.5	357.5	2
-42.5	358.5	2
-42.5	359.5	2
-41.5	27.5	10
-41.5	28.5	10
-41.5	42.5	10
-41.5	43.5	10
-41.5	44.5	10
-41.5	139.5	3
-41.5	140.5	3
-41.5	143.5	10
-41.5	144.5	10
-41.5	149.5	10
-41.5	150.5	10
-41.5	151.5	10
-41.5	152.5	10
-41.5	153.5	10
-41.5	154.5	10
-41.5	155.5	2
-41.5	156.5	2
-41.5	157.5	1
-41.5	158.5	3
-41.5	159.5	3
-41.5	160.5	3
-41.5	161.5	3
-41.5	162.5	3
-41.5	163.5	3
-41.5	176.5	7
-41.5	178.5	8
-41.5	179.5	8
-41.5	180.5	8
-41.5	181.5	8
-41.5	235.5	8
-41.5	236.5	8
-41.5	237.5	8
-41.5	238.5	8
-41.5	239.5	8
-41.5	240.5	3
-41.5	241.5	3
-41.5	242.5	3
-41.5	243.5	3
-41.5	244.5	3
-41.5	245.5	3
-41.5	246.5	3
-41.5	247.5	3
-41.5	248.5	8
-41.5	249.5	8
-41.5	297.5	3
-41.5	298.5	3
-41.5	304.5	3
-41.5	332.5	10
-41.5	333.5	6
-41.5	334.5	6
-41.5	335.5	4
-41.5	336.5	3
-41.5	337.5	3
-41.5	338.5	7
-41.5	339.5	4
-41.5	340.5	8
-41.5	341.5	3
-41.5	342.5	9
-41.5	343.5	10
-41.5	344.5	10
-40.5	14.5	2
-40.5	15.5	2
-40.5	16.5	2
-40.5	17.5	2
-40.5	18.5	2
-40.5	19.5	2
-40.5	20.5	2
-40.5	21.5	2
-40.5	22.5	2
-40.5	23.5	2
-40.5	29.5	2
-40.5	30.5	2
-40.5	31.5	2
-40.5	32.5	2
-40.5	33.5	9
-40.5	34.5	9
-40.5	35.5	5
-40.5	36.5	6
-40.5	37.5	5
-40.5	38.5	5
-40.5	39.5	5
-40.5	40.5	5
-40.5	112.5	3
-40.5	138.5	7
-40.5	139.5	2
-40.5	141.5	10
-40.5	143.5	10
-40.5	146.5	10
-40.5	147.5	2
-40.5	154.5	10
-40.5	155.5	10
-40.5	157.5	2
-40.5	158.5	2
-40.5	159.5	7
-40.5	160.5	7
-40.5	161.5	1
-40.5	162.5	1
-40.5	163.5	1
-40.5	171.5	1
-40.5	177.5	7
-40.5	178.5	2
-40.5	179.5	8
-40.5	180.5	8
-40.5	181.5	2
-40.5	182.5	8
-40.5	236.5	8
-40.5	237.5	8
-40.5	238.5	8
-40.5	239.5	8
-40.5	240.5	8
-40.5	241.5	8
-40.5	242.5	8
-40.5	243.5	8
-40.5	244.5	3
-40.5	245.5	3
-40.5	246.5	8
-40.5	247.5	8
-40.5	248.5	8
-40.5	249.5	8
-40.5	296.5	3
-40.5	305.5	7
-40.5	306.5	10
-40.5	330.5	3
-40.5	331.5	3
-40.5	332.5	3
-40.5	333.5	3
-40.5	334.5	3
-40.5	335.5	3
-40.5	336.5	3
-40.5	340.5	3
-40.5	341.5	7
-40.5	342.5	3
-40.5	343.5	9
-40.5	344.5	10
-39.5	9.5	2
-39.5	10.5	2
-39.5	11.5	2
-39.5	12.5	2
-39.5	13.5	2
-39.5	14.5	2
-39.5	15.5	2
-39.5	16.5	2
-39.5	17.5	2
-39.5	18.5	2
-39.5	19.5	2
-39.5	20.5	2
-39.5	21.5	2
-39.5	22.5	2
-39.5	23.5	2
-39.5	24.5	2
-39.5	25.5	2
-39.5	26.5	2
-39.5	27.5	2
-39.5	28.5	2
-39.5	29.5	2
-39.5	30.5	2
-39.5	31.5	2
-39.5	32.5	6
-39.5	33.5	6
-39.5	34.5	5
-39.5	35.5	5
-39.5	36.5	5
-39.5	37.5	5
-39.5	38.5	5
-39.5	39.5	8
-39.5	40.5	8
-39.5	41.5	8
-39.5	42.5	8
-39.5	107.5	3
-39.5	108.5	3
-39.5	136.5	7
-39.5	137.5	2
-39.5	138.5	2
-39.5	139.5	10
-39.5	140.5	10
-39.5	143.5	10
-39.5	144.5	3
-39.5	149.5	7
-39.5	150.5	7
-39.5	151.5	2
-39.5	157.5	10
-39.5	158.5	10
-39.5	159.5	10
-39.5	160.5	10
-39.5	163.5	1
-39.5	170.5	10
-39.5	179.5	2
-39.5	180.5	2
-39.5	181.5	2
-39.5	182.5	2
-39.5	183.5	7
-39.5	184.5	7
-39.5	185.5	2
-39.5	235.5	8
-39.5	236.5	8
-39.5	237.5	8
-39.5	238.5	8
-39.5	239.5	8
-39.5	240.5	8
-39.5	241.5	8
-39.5	242.5	8
-39.5	243.5	8
-39.5	244.5	8
-39.5	245.5	8
-39.5	246.5	8
-39.5	247.5	8
-39.5	248.5	8
-39.5	249.5	8
-39.5	250.5	8
-39.5	251.5	8
-39.5	252.5	8
-39.5	253.5	3
-39.5	305.5	7
-39.5	306.5	3
-39.5	309.5	7
-39.5	317.5	7
-39.5	318.5	2
-39.5	319.5	7
-39.5	320.5	2
-39.5	321.5	2
-39.5	326.5	3
-39.5	327.5	3
-39.5	328.5	3
-39.5	329.5	3
-39.5	330.5	3
-39.5	331.5	3
-39.5	332.5	3
-39.5	333.5	3
-39.5	334.5	3
-39.5	335.5	3
-39.5	336.5	3
-39.5	337.5	3
-39.5	338.5	3
-39.5	339.5	7
-39.5	340.5	7
-39.5	342.5	3
-39.5	343.5	2
-39.5	344.5	10
-39.5	345.5	10
-38.5	6.5	2
-38.5	7.5	2
-38.5	8.5	2
-38.5	9.5	2
-38.5	10.5	2
-38.5	11.5	2
-38.5	12.5	2
-38.5	13.5	2
-38.5	14.5	2
-38.5	15.5	2
-38.5	16.5	2
-38.5	17.5	2
-38.5	18.5	2
-38.5	19.5	5
-38.5	20.5	5
-38.5	21.5	5
-38.5	22.5	5
-38.5	23.5	2
-38.5	24.5	4
-38.5	25.5	4
-38.5	26.5	4
-38.5	27.5	1
-38.5	28.5	1
-38.5	29.5	2
-38.5	30.5	6
-38.5	31.5	6
-38.5	32.5	9
-38.5	33.5	5
-38.5	34.5	8
-38.5	35.5	9
-38.5	36.5	8
-38.5	37.5	9
-38.5	38.5	9
-38.5	39.5	9
-38.5	40.5	9
-38.5	41.5	5
-38.5	63.5	10
-38.5	64.5	10
-38.5	65.5	10
-38.5	131.5	7
-38.5	132.5	7
-38.5	134.5	4
-38.5	135.5	7
-38.5	136.5	10
-38.5	137.5	10
-38.5	138.5	10
-38.5	161.5	10
-38.5	170.5	10
-38.5	171.5	10
-38.5	173.5	10
-38.5	174.5	1
-38.5	180.5	2
-38.5	181.5	2
-38.5	182.5	2
-38.5	183.5	2
-38.5	184.5	2
-38.5	185.5	2
-38.5	186.5	2
-38.5	187.5	2
-38.5	233.5	1
-38.5	234.5	1
-38.5	235.5	1
-38.5	236.5	1
-38.5	237.5	1
-38.5	238.5	1
-38.5	239.5	1
-38.5	240.5	8
-38.5	241.5	8
-38.5	242.5	8
-38.5	243.5	8
-38.5	244.5	8
-38.5	245.5	8
-38.5	246.5	8
-38.5	247.5	8
-38.5	248.5	8
-38.5	249.5	8
-38.5	250.5	8
-38.5	251.5	8
-38.5	252.5	8
-38.5	253.5	8
-38.5	254.5	8
-38.5	255.5	8
-38.5	304.5	10
-38.5	305.5	7
-38.5	306.5	3
-38.5	316.5	7
-38.5	318.5	6
-38.5	319.5	4
-38.5	320.5	6
-38.5	321.5	7
-38.5	322.5	4
-38.5	323.5	4
-38.5	324.5	8
-38.5	325.5	4
-38.5	326.5	4
-38.5	327.5	3
-38.5	328.5	3
-38.5	329.5	3
-38.5	330.5	3
-38.5	331.5	3
-38.5	332.5	3
-38.5	333.5	4
-38.5	334.5	4
-38.5	335.5	10
-38.5	336.5	10
-38.5	337.5	4
-38.5	338.5	4
-38.5	339.5	10
-38.5	340.5	10
-38.5	341.5	3
-37.5	1.5	10
-37.5	2.5	2
-37.5	3.5	2
-37.5	4.5	2
-37.5	5.5	2
-37.5	6.5	2
-37.5	7.5	2
-37.5	8.5	2
-37.5	9.5	4
-37.5	10.5	6
-37.5	11.5	6
-37.5	12.5	4
-37.5	13.5	6
-37.5	14.5	2
-37.5	15.5	2
-37.5	16.5	2
-37.5	17.5	5
-37.5	18.5	5
-37.5	19.5	5
-37.5	20.5	5
-37.5	21.5	5
-37.5	22.5	5
-37.5	23.5	5
-37.5	24.5	5
-37.5	25.5	5
-37.5	26.5	5
-37.5	27.5	5
-37.5	28.5	7
-37.5	29.5	7
-37.5	30.5	7
-37.5	31.5	7
-37.5	32.5	9
-37.5	33.5	9
-37.5	34.5	9
-37.5	35.5	9
-37.5	36.5	9
-37.5	37.5	9
-37.5	38.5	9
-37.5	40.5	9
-37.5	41.5	9
-37.5	42.5	9
-37.5	64.5	10
-37.5	65.5	10
-37.5	66.5	10
-37.5	67.5	10
-37.5	68.5	10
-37.5	69.5	10
-37.5	70.5	10
-37.5	71.5	10
-37.5	72.5	10
-37.5	73.5	10
-37.5	74.5	10
-37.5	75.5	10
-37.5	76.5	10
-37.5	77.5	10
-37.5	78.5	10
-37.5	79.5	10
-37.5	87.5	10
-37.5	113.5	8
-37.5	114.5	8
-37.5	115.5	8
-37.5	118.5	4
-37.5	119.5	4
-37.5	120.5	4
-37.5	121.5	4
-37.5	122.5	4
-37.5	123.5	2
-37.5	124.5	2
-37.5	125.5	2
-37.5	126.5	2
-37.5	127.5	4
-37.5	128.5	4
-37.5	129.5	4
[truncated: 12,461 more rows]
