# Supplementary material for: Global biogeography of microbes driving ocean ecological status under climate change
Source: Nat Commun. 2024 May 31;15:4657. doi: 10.1038/s41467-024-49124-0 (PMC11143227; doi:10.1038/s41467-024-49124-0)
Supplement: Supplementary file 14 — Source Data [file 41467_2024_49124_MOESM14_ESM.zip › Source Data 5 The source data for Supplementary Figures.xlsx]

## Sheet: Supplementary Figure 1-6
time	site	Photosynthetic electron transport	ATP synthesis	Photosystem II	Photosystem I	Photosynthesis - antenna proteins	3-Hydroxypropionate bi-cycle	Calvin cycle	Reductive acetyl-CoA pathway	3-hydroxypropionate/4-hydroxybutyrate cycle/Dicarboxylate-hydroxybutyrate cycle	Phosphate acetyltransferase-acetate kinase pathway	Denitrification	Dissimilatory nitrate reduction	Assimilatory nitrate reduction	Nitrification	Nitrogen fixation	Assimilatory sulfate reduction	Dissimilatory sulfate reduction	Sulfur oxidation	Cysteine biosynthesis	Cyanobacteria	Proteobacteria	Ascomycota	Bacteroidetes	Firmicutes	richness	shannon
2016	MONS	0.019329	0.0154647	0.0110258	0.00431844	0.0104431	0.00923889	0.0916691	0.0763365	0.0045096	0.126703	0.0430564	0.0177789	0.068034	0.00319859	0.0358739	0.289825	0.0346703	0.0272433	0.142326	0.58641	0.196648	0.0439321	0.0206354	0.0227126	2971.46	2.84948
2018	WTRA	0.0203857	0.0150031	0.0124765	0.0043313	0.0109406	0.00762729	0.0910305	0.0678487	0.00470484	0.127306	0.0423579	0.0185024	0.0555898	0.00326627	0.0379567	0.294531	0.0365361	0.0374038	0.144332	0.56861	0.181289	0.0513403	0.0226802	0.0236852	3012.88	2.87716
2016	PEQD	0.016267	0.0129268	0.00753307	0.00267347	0.0100812	0.00942923	0.124584	0.0753374	0.00384083	0.133677	0.0398021	0.0152985	0.0528808	0.00276445	0.0303506	0.262596	0.0280258	0.0661777	0.13134	0.102498	0.305236	0.135071	0.0627783	0.0448368	3012.94	5.16163
2018	SATL	0.0190586	0.013508	0.00872361	0.00329391	0.00992606	0.00775646	0.127491	0.0653038	0.00385924	0.13325	0.0378816	0.0157071	0.0557713	0.00282033	0.0312643	0.26643	0.03052	0.0613447	0.133307	0.496237	0.153901	0.0773186	0.030082	0.0241885	3014.8	3.37743
2016	PNEC	0.019778	0.0150636	0.0123548	0.00458861	0.00974167	0.00723497	0.119309	0.0625438	0.00418079	0.130187	0.0389484	0.0166782	0.0510097	0.00295289	0.0342723	0.276646	0.0330343	0.0513219	0.139481	0.564744	0.149097	0.0621123	0.0238696	0.0240146	3013.59	3.01906
2016	ISSG	0.018695	0.0146817	0.00696661	0.00308458	0.00935602	0.00834977	0.131823	0.0680807	0.00390135	0.137358	0.0387763	0.015942	0.062548	0.00286174	0.0312859	0.264366	0.0304771	0.0462385	0.132565	0.516159	0.16404	0.0762396	0.0289235	0.0265074	2951.62	3.33788
2018	NATR	0.0191182	0.0137572	0.0104098	0.00389968	0.00973341	0.00700174	0.139723	0.0620417	0.00410755	0.131701	0.0383934	0.0165368	0.0527486	0.00299065	0.0338339	0.270984	0.0327754	0.0429849	0.136234	0.588435	0.150493	0.0579226	0.0217896	0.02139	3008.88	2.89749
2013	NADR	0.0174999	0.0133887	0.00806159	0.00243761	0.0133315	0.0118054	0.0598503	0.0958451	0.00484255	0.135145	0.049177	0.0197901	0.0568987	0.00346481	0.0372635	0.302022	0.0346711	0.0164609	0.149089	0.202613	0.376214	0.0722691	0.0686453	0.0543439	2976.6	4.58092
2018	NASE	0.0196724	0.0132847	0.00979824	0.00329388	0.00861945	0.00829544	0.1478	0.0655213	0.00338845	0.131307	0.0356911	0.0143303	0.0589967	0.00257519	0.0280246	0.251556	0.0279603	0.0639396	0.131	0.570738	0.114601	0.0786421	0.0222406	0.0197254	2991.45	3.10432
2018	MONS	0.0186886	0.0157895	0.0100882	0.00397341	0.00926562	0.00905774	0.139175	0.071355	0.00381183	0.137227	0.0384521	0.0151035	0.0535011	0.00280021	0.0300627	0.260087	0.0292045	0.0486473	0.130242	0.569732	0.126672	0.0685175	0.0202988	0.0216363	2977.2	3.12109
2018	ISSG	0.018403	0.0138776	0.00859951	0.00335639	0.00952746	0.0102578	0.106596	0.0806006	0.00407332	0.131082	0.0416845	0.0163502	0.0582575	0.00301249	0.032325	0.279688	0.0310248	0.0430343	0.136676	0.547249	0.149024	0.0673357	0.0218393	0.023596	2979.96	3.1942
2018	NADR	0.0180464	0.0116074	0.00825675	0.0022593	0.0102501	0.00943946	0.116734	0.0770492	0.00411422	0.132655	0.041245	0.0165439	0.05609	0.00286521	0.0325216	0.278183	0.0320372	0.0427661	0.135083	0.264949	0.238807	0.109173	0.0560962	0.0396582	3029.75	4.53824
2013	GFST	0.0181475	0.013836	0.00798831	0.00309898	0.0128047	0.0115764	0.0554292	0.0941705	0.0047894	0.129086	0.0488549	0.019999	0.0574583	0.00349668	0.0377902	0.311289	0.0369746	0.0158577	0.150264	0.325247	0.389363	0.0545482	0.0397401	0.0348263	2978.67	3.60791
2013	ARCT	0.0161622	0.0133169	0.00560009	0.00192469	0.012026	0.011882	0.0529094	0.0973254	0.00497612	0.138432	0.0501749	0.0203849	0.0585578	0.00358143	0.0371818	0.303771	0.0359775	0.0167222	0.150782	0.0400437	0.519665	0.078551	0.0717814	0.0458291	2991	4.48942
2018	ARAB	0.0190038	0.0170381	0.0117018	0.00405832	0.00905177	0.00803151	0.154876	0.0642125	0.00374898	0.142443	0.0370601	0.0149277	0.052159	0.00271026	0.029842	0.253719	0.029335	0.0442706	0.128139	0.571146	0.127891	0.067187	0.0187216	0.0203969	2948.57	3.09237
2013	NASW	0.021537	0.0153257	0.010596	0.00526751	0.0123886	0.00864777	0.0509744	0.0779133	0.00520863	0.121706	0.0477765	0.0210517	0.0533717	0.00377157	0.0431875	0.323437	0.0419623	0.0142338	0.158326	0.604026	0.192933	0.0349012	0.0260364	0.0272724	2990.6	2.78371
2013	NWCS	0.0173474	0.0134693	0.0058906	0.00201747	0.0130213	0.0100122	0.0497697	0.0875828	0.00519046	0.130727	0.0505541	0.0221335	0.0522468	0.00369026	0.041664	0.316007	0.0396567	0.0155293	0.158361	0.152804	0.50185	0.0596412	0.0721877	0.0496373	2977.5	4.19834
2018	SSTC	0.0156485	0.0114882	0.00530552	0.00194452	0.00939815	0.00705453	0.181669	0.0587476	0.00365293	0.144383	0.0337152	0.0133301	0.0549637	0.00234003	0.0256433	0.24108	0.0269246	0.0607199	0.12371	0.0610058	0.358249	0.128668	0.0484645	0.0331553	3003.8	4.83385
2018	SANT	0.0151541	0.0111362	0.00459637	0.00157669	0.00974738	0.00649157	0.149511	0.0590645	0.00392871	0.143519	0.0361482	0.0151279	0.0556082	0.00253843	0.0297298	0.263511	0.0287557	0.0578203	0.130789	0.0580828	0.414604	0.114223	0.0613919	0.0363378	3024	4.73187
2017	ANTA	0.0135276	0.0103039	0.00290974	0.00113424	0.00731625	0.00830663	0.247445	0.0622913	0.00249128	0.183088	0.0295452	0.0104284	0.0436629	0.00204567	0.0184718	0.202526	0.0173368	0.0471425	0.106557	0.00302011	0.27167	0.170338	0.0603141	0.0170667	2976.25	4.90905
2017	SANT	0.0138476	0.0105429	0.00333242	0.00133668	0.00734082	0.00695068	0.226323	0.0557203	0.00268787	0.179841	0.0294902	0.0113343	0.0461942	0.00211378	0.0209826	0.211504	0.0205435	0.0612332	0.106551	0.00580858	0.298979	0.171009	0.0745181	0.0278765	2964	5.15705
2017	SSTC	0.0140006	0.0110867	0.00326912	0.00118309	0.00842037	0.00735736	0.238199	0.0583303	0.0028699	0.148102	0.0311388	0.0118759	0.047588	0.00225223	0.0228376	0.214463	0.0206865	0.0615044	0.113886	0.0235006	0.234748	0.187589	0.0701532	0.0370388	2997.25	5.47241
2017	SPSG	0.0155048	0.0121596	0.00376105	0.00138128	0.00806943	0.00761054	0.197015	0.0603979	0.00305926	0.142861	0.03279	0.0126005	0.0502874	0.00233975	0.024501	0.23058	0.0236667	0.0697395	0.122533	0.126891	0.242738	0.159687	0.0517223	0.0340179	3005.05	4.92684
2016	SPSG	0.0170162	0.0135589	0.00723863	0.00298843	0.00881802	0.00808776	0.149957	0.0642534	0.00359324	0.128995	0.036303	0.0145045	0.052554	0.00261813	0.0290996	0.255669	0.0288047	0.0686937	0.132297	0.233753	0.258224	0.119017	0.0489838	0.036731	2970.94	4.50798
2018	NECS	0.0148048	0.0111575	0.00492321	0.00140558	0.00888557	0.00838008	0.210647	0.0642982	0.00309265	0.142822	0.0345099	0.0124433	0.0654196	0.00241979	0.0238588	0.239588	0.0251656	0.0456779	0.104104	0.0550347	0.232652	0.155574	0.0621775	0.0309707	3023	5.40289
2016	AUSW	0.0186138	0.0150717	0.0128503	0.00336807	0.00915991	0.00820847	0.144815	0.0664657	0.00370802	0.139821	0.0372981	0.0150162	0.0600482	0.00280349	0.0296203	0.252202	0.0281229	0.0503822	0.127823	0.527941	0.131367	0.0737313	0.0238817	0.0214289	2959	3.26564
2018	INDW	0.0193349	0.0214492	0.0124406	0.00499917	0.00950463	0.00795068	0.155822	0.0641169	0.00371243	0.153388	0.0364358	0.01424	0.0480906	0.00261386	0.0290262	0.248658	0.0296893	0.0378544	0.126483	0.572375	0.140386	0.0629247	0.0187455	0.0206145	2942	3.19609
2014	PEQD	0.0183431	0.0142504	0.0157214	0.00665552	0.0118517	0.010182	0.0588915	0.0879455	0.0050076	0.122093	0.0469017	0.019484	0.0550868	0.00330615	0.0406271	0.311732	0.0390209	0.016924	0.150447	0.228058	0.288745	0.0896164	0.055047	0.0671138	2988.23	4.8332
2014	PNEC	0.0214578	0.015342	0.0133424	0.0058474	0.011155	0.00844694	0.0587012	0.0761798	0.00509059	0.122781	0.0465404	0.020373	0.0541727	0.0034981	0.0423621	0.319974	0.0405345	0.0164684	0.153856	0.601673	0.176537	0.0417481	0.0220892	0.0296433	2987.5	2.69274
2014	NPTG	0.0237148	0.0161758	0.0158523	0.00700519	0.0104124	0.0071693	0.0627822	0.0680858	0.00512477	0.124185	0.0437695	0.019926	0.0566963	0.00334474	0.0412564	0.314091	0.0461556	0.0171676	0.153258	0.579677	0.172196	0.0467628	0.0241065	0.0322473	2991.9	2.8342
2016	INDE	0.0176281	0.015164	0.0130838	0.00398257	0.012446	0.0101521	0.0965409	0.0797905	0.00433712	0.128023	0.0428601	0.0169588	0.0743797	0.00309489	0.0343482	0.277509	0.032271	0.0299557	0.136769	0.544757	0.204244	0.0446679	0.0292593	0.0242204	2971.75	3.29977
2011	NATR	0.0207171	0.0148625	0.0105134	0.00475085	0.012064	0.0102432	0.0629983	0.0843519	0.00494341	0.130195	0.0468915	0.0196125	0.0541839	0.00347356	0.0393158	0.3108	0.0390565	0.0150717	0.149859	0.50968	0.229077	0.0486202	0.0277832	0.0306045	2981.33	3.2853
2011	NASW	0.0198471	0.01446	0.00978852	0.003961	0.0124502	0.00971002	0.0594491	0.0823237	0.0050095	0.129797	0.0474696	0.0199613	0.0541058	0.0035026	0.0400727	0.313844	0.0409037	0.0158657	0.151684	0.433073	0.286158	0.0472727	0.0344456	0.0317133	2976.62	3.55756
2011	GFST	0.0238822	0.016498	0.019554	0.00648754	0.0132102	0.00779085	0.0595819	0.0717538	0.00512832	0.118428	0.0459078	0.020313	0.0532533	0.00356821	0.0425552	0.318108	0.0423073	0.0144788	0.153662	0.656267	0.151571	0.0317835	0.0168642	0.019789	2983	2.48527
2016	CCAL	0.0155602	0.0123439	0.00819592	0.00191763	0.00860423	0.00684971	0.214488	0.0533894	0.00284012	0.133214	0.0308867	0.0118599	0.0477719	0.00218107	0.0229264	0.209823	0.0214004	0.0936446	0.121823	0.366882	0.118207	0.120575	0.0325564	0.0220014	2961	4.2854
2020	SATL	0.0194331	0.0158832	0.00863564	0.00354432	0.00907396	0.00728377	0.161183	0.0601068	0.00367169	0.136503	0.0361664	0.0151442	0.0568386	0.00268195	0.0301034	0.25306	0.0292526	0.0490598	0.128758	0.529489	0.149495	0.0786382	0.020335	0.0192345	2961.73	3.13594
2020	NWCS	0.0174037	0.0140653	0.00928691	0.00340379	0.0111206	0.0103299	0.112422	0.0804045	0.00407298	0.134759	0.0417269	0.0161518	0.0633781	0.00296112	0.0315261	0.27007	0.029639	0.0403776	0.134155	0.459061	0.170475	0.078698	0.0269717	0.025427	2962	3.86523
2020	NASW	0.0169686	0.0153928	0.00566433	0.00195241	0.00999051	0.00810665	0.171321	0.064772	0.00367202	0.134367	0.0369635	0.0147387	0.0580902	0.00269155	0.0288156	0.248678	0.0275334	0.0487833	0.126354	0.29038	0.182879	0.125314	0.0336122	0.0323387	2982.07	4.58445
2020	GFST	0.0165237	0.0131519	0.00636787	0.00209878	0.00978861	0.00866863	0.143029	0.0689493	0.00385959	0.131016	0.0384539	0.0154615	0.0591609	0.0028116	0.0306618	0.260594	0.028579	0.0537218	0.133011	0.318608	0.192718	0.110117	0.0296136	0.0332475	3056	4.40139
2020	NATR	0.0191115	0.0171955	0.00867661	0.00368977	0.00953323	0.00658737	0.159975	0.0567884	0.00382209	0.135124	0.0364999	0.0155405	0.05827	0.00278364	0.0315356	0.256661	0.0306003	0.0450261	0.129826	0.477475	0.155614	0.0868943	0.0299502	0.0238811	2950.87	3.59056
2020	SSTC	0.0137981	0.0120935	0.00336524	0.00103623	0.00781026	0.00677057	0.262167	0.0505998	0.00248721	0.160198	0.027572	0.0102807	0.0486593	0.00197866	0.0191111	0.191919	0.0176961	0.0720259	0.106902	0.0373382	0.187206	0.200064	0.0429923	0.0277503	2986	5.24114
2020	WTRA	0.020015	0.016796	0.0131081	0.00477762	0.0105533	0.00751234	0.125859	0.0644318	0.00433364	0.131192	0.0402268	0.0171	0.0565206	0.00307126	0.0350742	0.27599	0.032955	0.0343839	0.13619	0.639064	0.110691	0.0528619	0.0189251	0.0179533	2976.64	2.81111
2020	BENG	0.0174007	0.0160175	0.0107291	0.00338448	0.00816537	0.00524259	0.189967	0.0487721	0.00350004	0.13035	0.0320433	0.0136011	0.0561363	0.00235103	0.0277344	0.224981	0.0274299	0.0691985	0.136054	0.458229	0.148407	0.0881245	0.0361069	0.0248199	2858	3.6916
2020	EAFR	0.0172795	0.0143454	0.0107331	0.00279038	0.00869689	0.00627768	0.199176	0.0518883	0.00344329	0.136287	0.0331272	0.0138033	0.0448252	0.00240183	0.0278094	0.230584	0.0269455	0.0649459	0.128582	0.476039	0.121253	0.0912888	0.0261957	0.0238064	2987	3.60308

## Sheet: Supplementary Figure 7
sample	Temperature (℃)	Salinity (PSU)	pCO2 (Pa)	Mixed-layer depth (m)	Oxygen (mol m-3)	Nitrate (mol m-3)	Phosphate (mol m-3)	Silicate (mol m-3)	Iron (mol m-3)	Carbonate (mol m-3)			variable	sd	average	cv
SRR12479645	30.5011	34.055	42.0699	10.4621	0.197312	0.000432868	2.36e-06	0.00150762	4.52e-07	0.235964			Temperature (℃)	4.74678	26.0143	18.2468
SRR12479646	30.5011	34.055	42.0699	10.4621	0.197312	0.000432868	2.36e-06	0.00150762	4.52e-07	0.235964			Salinity (PSU)	1.52153	35.316	4.30832
SRR12479647	30.3795	34.0759	41.9806	12.2941	0.197684	0.000352643	2.37e-06	0.00149928	4.06e-07	0.235828			pCO2 (Pa)	2.72741	41.2679	6.60902
SRR12479648	30.3795	34.0759	41.9806	12.2941	0.197684	0.000352643	2.37e-06	0.00149928	4.06e-07	0.235828			Mixed-layer depth (m)	9.11256	20.6863	44.0513
SRR12479649	25.2353	35.695	41.032	23.5323	0.21624	8.62e-05	1.27e-05	0.00123057	3.58e-07	0.232657			Oxygen (mol m-3)	0.0213758	0.212179	10.0744
SRR12479650	30.3795	34.0759	41.9806	12.2941	0.197684	0.000352643	2.37e-06	0.00149928	4.06e-07	0.235828			Nitrate (mol m-3)	0.00228559	0.000876631	260.724
SRR12479651	26.3385	34.9177	44.7526	17.5982	0.210193	0.00403526	0.000294972	0.00165485	3.79e-08	0.215433			Phosphate (mol m-3)	0.000159854	4.61924e-05	346.062
SRR12479652	18.3405	35.2732	39.1295	20.4296	0.24443	2.13e-05	2.05e-05	0.00118907	2.43e-07	0.194197			Silicate (mol m-3)	0.00175459	0.00163416	107.37
SRR12479653	26.1997	34.8274	44.576	12.3714	0.209382	0.0039568	0.000286406	0.00173256	4.31e-08	0.21404			Iron (mol m-3)	2.75628e-07	4.0823e-07	67.5178
SRR12479654	27.1741	34.3447	41.5782	10.8366	0.210155	0.00122647	9.89e-05	0.0014237	5.11e-08	0.223081			Carbonate (mol m-3)	0.0239042	0.231297	10.3349
SRR12479655	27.2591	34.3487	41.319	11.4154	0.209654	0.00101392	8.45e-05	0.00138216	4.77e-08	0.224494
SRR12479656	27.933	34.0574	40.0727	14.8224	0.207039	0.000136882	2.46e-05	0.00116657	4.97e-08	0.228717
SRR12479657	28.1714	33.971	39.9378	15.6559	0.205597	8.18e-05	2.27e-05	0.00112859	4.58e-08	0.229352
SRR12479658	28.1935	33.9696	39.8331	15.3277	0.205313	7.1e-05	2.17e-05	0.00112169	4.44e-08	0.229802
SRR12479659	28.4743	33.6063	39.947	18.4546	0.204192	7.7e-05	2.84e-05	0.00110475	5.02e-08	0.226193
SRR12479660	28.2443	33.4407	40.1078	19.9185	0.20493	9.9e-05	3.24e-05	0.00119754	6.32e-08	0.22235
SRR12479661	28.2443	33.4407	40.1078	19.9185	0.20493	9.9e-05	3.24e-05	0.00119754	6.32e-08	0.22235
SRR12479662	28.0984	33.4402	40.2014	22.9307	0.20505	5.88e-05	2.68e-05	0.00125593	7.72e-08	0.221357
SRR12479663	19.092	35.5098	39.1005	23.2845	0.240513	1.7e-05	2.05e-05	0.00114982	2e-07	0.201329
SRR12479664	28.1948	33.4129	40.1701	22.4476	0.204601	4.62e-05	2.53e-05	0.00121834	7.52e-08	0.221601
SRR12479665	28.2272	33.521	40.2444	27.1517	0.20421	5.62e-05	2.26e-05	0.00124523	1.02e-07	0.223093
SRR12479666	29.1791	33.5033	41.2563	18.8812	0.200845	1.22e-05	1.7e-05	0.00119841	1.37e-07	0.224734
SRR12479667	29.2681	33.5967	41.4001	20.1597	0.200225	6.08e-06	1.78e-05	0.00116506	1.28e-07	0.225971
SRR12479669	29.1931	33.6531	41.3568	19.2209	0.200425	5.69e-06	1.8e-05	0.00115213	1.24e-07	0.226432
SRR12479670	28.8496	33.8618	41.4368	13.1032	0.201127	7.11e-06	1.98e-05	0.00118263	1.19e-07	0.227155
SRR12479671	28.3954	34.1403	41.6077	13.0601	0.202101	8.67e-06	2.24e-05	0.00125842	1.2e-07	0.228082
SRR12479672	28.3954	34.1403	41.6077	13.0601	0.202101	8.67e-06	2.24e-05	0.00125842	1.2e-07	0.228082
SRR12479673	28.377	34.4077	42.2139	14.7387	0.202387	1.1e-05	3.06e-05	0.00139107	1.41e-07	0.230228
SRR12479674	20.111	35.9574	39.283	20.4954	0.235401	1.04e-05	2.3e-05	0.00110033	1.72e-07	0.212032
SRR12479675	27.5814	34.6228	40.0072	16.7865	0.204799	4.91e-06	1.01e-05	0.00149651	4.46e-07	0.23429
SRR12479676	27.5471	34.642	40.03	17.3911	0.204892	5e-06	1.01e-05	0.0014925	4.65e-07	0.234288
SRR12479677	27.5814	34.6228	40.0072	16.7865	0.204799	4.91e-06	1.01e-05	0.00149651	4.46e-07	0.23429
SRR12479678	28.2905	36.2849	44.3043	15.3188	0.202853	0.000335484	3.42e-06	0.00129583	1.22e-06	0.247755
SRR12479680	27.1535	34.7352	39.9524	18.2514	0.206148	3.43e-06	1.07e-05	0.00150645	4.42e-07	0.233557
SRR12479681	27.1812	34.7302	39.9356	18.3301	0.206019	3.48e-06	1.09e-05	0.00149778	4.65e-07	0.233713
SRR12479682	27.1535	34.7352	39.9524	18.2514	0.206148	3.43e-06	1.07e-05	0.00150645	4.42e-07	0.233557
SRR12479683	27.1535	34.7352	39.9524	18.2514	0.206148	3.43e-06	1.07e-05	0.00150645	4.42e-07	0.233557
SRR12479684	26.7763	34.8054	39.777	18.54	0.207356	2.95e-06	1.17e-05	0.00150333	4.55e-07	0.232954
SRR12479685	26.7871	34.8195	39.8358	19.128	0.207317	2.86e-06	1.13e-05	0.00151247	4.36e-07	0.232993
SRR12479686	26.7871	34.8195	39.8358	19.128	0.207317	2.86e-06	1.13e-05	0.00151247	4.36e-07	0.232993
SRR12479687	26.445	34.9179	39.854	20.4616	0.208351	2.05e-06	1.17e-05	0.00152258	4.14e-07	0.232262
SRR12479688	26.445	34.9179	39.854	20.4616	0.208351	2.05e-06	1.17e-05	0.00152258	4.14e-07	0.232262
SRR12479689	26.397	34.9101	39.7801	20.1178	0.208532	2.09e-06	1.2e-05	0.00151551	4.26e-07	0.232147
SRR12479690	27.6231	36.4262	43.4179	19.8387	0.204954	0.000397253	4.3e-06	0.00133582	1.06e-06	0.248726
SRR12479691	26.445	34.9179	39.854	20.4616	0.208351	2.05e-06	1.17e-05	0.00152258	4.14e-07	0.232262
SRR12479692	25.9874	35.0898	39.9832	19.8427	0.209725	1.34e-06	1.23e-05	0.00153628	3.82e-07	0.231443
SRR12479693	25.9874	35.0898	39.9832	19.8427	0.209725	1.34e-06	1.23e-05	0.00153628	3.82e-07	0.231443
SRR12479694	25.9874	35.0898	39.9832	19.8427	0.209725	1.34e-06	1.23e-05	0.00153628	3.82e-07	0.231443
SRR12479695	25.9874	35.0898	39.9832	19.8427	0.209725	1.34e-06	1.23e-05	0.00153628	3.82e-07	0.231443
SRR12479696	25.5283	35.1929	40.0568	22.8909	0.211404	9.42e-07	1.33e-05	0.00153334	3.72e-07	0.229919
SRR12479697	25.5283	35.1929	40.0568	22.8909	0.211404	9.42e-07	1.33e-05	0.00153334	3.72e-07	0.229919
SRR12479698	25.5283	35.1929	40.0568	22.8909	0.211404	9.42e-07	1.33e-05	0.00153334	3.72e-07	0.229919
SRR12479699	25.0805	35.2862	39.9394	22.6248	0.21301	8.5e-07	1.38e-05	0.00153702	3.44e-07	0.228954
SRR12479700	25.0805	35.2862	39.9394	22.6248	0.21301	8.5e-07	1.38e-05	0.00153702	3.44e-07	0.228954
SRR12479701	27.3416	36.4707	43.2314	24.5698	0.204956	0.000328563	3.64e-06	0.00123958	1.04e-06	0.248091
SRR12479702	25.2286	35.2226	39.8555	22.4114	0.212462	9.05e-07	1.36e-05	0.00153239	3.66e-07	0.229272
SRR12479703	24.6113	35.3925	40.0044	22.528	0.214698	8.29e-07	1.48e-05	0.00153426	3.26e-07	0.227402
SRR12479704	24.7555	35.328	39.8103	20.7665	0.214101	9.25e-07	1.44e-05	0.00153229	3.51e-07	0.228063
SRR12479705	24.7555	35.328	39.8103	20.7665	0.214101	9.25e-07	1.44e-05	0.00153229	3.51e-07	0.228063
SRR12479706	24.7555	35.328	39.8103	20.7665	0.214101	9.25e-07	1.44e-05	0.00153229	3.51e-07	0.228063
SRR12479707	24.1462	35.516	40.1586	23.303	0.21645	7.98e-07	1.59e-05	0.00152805	3.1e-07	0.225802
SRR12479708	24.1462	35.516	40.1586	23.303	0.21645	7.98e-07	1.59e-05	0.00152805	3.1e-07	0.225802
SRR12479709	24.1462	35.516	40.1586	23.303	0.21645	7.98e-07	1.59e-05	0.00152805	3.1e-07	0.225802
SRR12479710	24.1561	35.5059	40.0569	21.3661	0.216379	8.83e-07	1.57e-05	0.00152723	3.23e-07	0.226069
SRR12479711	23.7538	35.6154	40.3366	27.0637	0.218125	6.81e-07	1.67e-05	0.00152032	2.86e-07	0.224224
SRR12479712	27.2026	36.6335	43.6801	25.4352	0.204509	0.000340642	3.66e-06	0.000982695	9.08e-07	0.247525
SRR12479713	23.7538	35.6154	40.3366	27.0637	0.218125	6.81e-07	1.67e-05	0.00152032	2.86e-07	0.224224
SRR12479714	23.6973	35.6321	40.3234	26.4837	0.218367	7.18e-07	1.66e-05	0.00151842	2.88e-07	0.224155
SRR12479715	23.7538	35.6154	40.3366	27.0637	0.218125	6.81e-07	1.67e-05	0.00152032	2.86e-07	0.224224
SRR12479716	23.5691	35.6428	40.1345	30.7987	0.219017	5.17e-07	1.63e-05	0.00151895	2.55e-07	0.224183
SRR12479717	23.4014	35.6785	39.9245	25.4187	0.219537	4.77e-07	1.58e-05	0.00151751	2.43e-07	0.224395
SRR12479718	23.4014	35.6785	39.9245	25.4187	0.219537	4.77e-07	1.58e-05	0.00151751	2.43e-07	0.224395
SRR12479719	23.2074	35.7106	40.0025	25.57	0.220356	4.82e-07	1.64e-05	0.0015123	2.37e-07	0.223425
SRR12479720	22.9009	35.8153	40.2144	21.4101	0.221399	4.78e-07	1.71e-05	0.0015026	2.29e-07	0.22232
SRR12479721	22.7375	35.8469	40.488	24.4584	0.222146	4.85e-07	1.82e-05	0.00149612	2.38e-07	0.220874
SRR12479722	22.6872	35.7924	40.2851	23.513	0.222396	5.62e-07	1.83e-05	0.00149978	2.71e-07	0.220582
SRR12479723	20.5127	36.1023	41.5138	24.4136	0.232009	0.00109007	6.16e-06	0.00103758	1.32e-07	0.208495
SRR12479724	27.9788	34.6011	40.5151	26.0408	0.203732	5.28e-06	1.04e-05	0.00154541	1.69e-07	0.234162
SRR12479725	28.061	34.5787	40.5136	27.4772	0.20342	4.42e-06	9.6e-06	0.001547	1.74e-07	0.234334
SRR12479726	27.9728	34.5385	40.3305	28.7168	0.203765	4.79e-06	8.96e-06	0.00154598	1.75e-07	0.233927
SRR12479727	27.9728	34.5385	40.3305	28.7168	0.203765	4.79e-06	8.96e-06	0.00154598	1.75e-07	0.233927
SRR12479728	28.0492	34.546	40.3638	30.0215	0.203373	3.92e-06	8.27e-06	0.00154583	1.79e-07	0.234356
SRR12479729	28.0492	34.546	40.3638	30.0215	0.203373	3.92e-06	8.27e-06	0.00154583	1.79e-07	0.234356
SRR12479730	28.0492	34.546	40.3638	30.0215	0.203373	3.92e-06	8.27e-06	0.00154583	1.79e-07	0.234356
SRR12479731	27.9754	34.5413	40.2823	29.9772	0.203625	3.47e-06	8.11e-06	0.00154548	1.79e-07	0.234152
SRR12479732	27.9754	34.5413	40.2823	29.9772	0.203625	3.47e-06	8.11e-06	0.00154548	1.79e-07	0.234152
SRR12479733	27.9754	34.5413	40.2823	29.9772	0.203625	3.47e-06	8.11e-06	0.00154548	1.79e-07	0.234152
SRR12479734	19.3826	35.9789	40.1421	23.7964	0.236705	0.00116009	7.3e-06	0.00106986	1.74e-07	0.20501
SRR12479735	27.8809	34.5654	40.2079	29.0745	0.203929	3.95e-06	8.16e-06	0.0015464	1.78e-07	0.234203
SRR12479736	27.8809	34.5654	40.2079	29.0745	0.203929	3.95e-06	8.16e-06	0.0015464	1.78e-07	0.234203
SRR12479737	27.8809	34.5654	40.2079	29.0745	0.203929	3.95e-06	8.16e-06	0.0015464	1.78e-07	0.234203
SRR12479738	27.8809	34.5654	40.2079	29.0745	0.203929	3.95e-06	8.16e-06	0.0015464	1.78e-07	0.234203
SRR12479739	27.6926	34.6221	40.0152	27.157	0.204328	4.71e-06	8.27e-06	0.00154388	1.81e-07	0.234573
SRR12479740	27.6926	34.6221	40.0152	27.157	0.204328	4.71e-06	8.27e-06	0.00154388	1.81e-07	0.234573
SRR12479741	27.5381	34.7154	39.9319	28.6799	0.20472	3.36e-06	8.58e-06	0.00154085	1.8e-07	0.235262
SRR12479742	27.5381	34.7154	39.9319	28.6799	0.20472	3.36e-06	8.58e-06	0.00154085	1.8e-07	0.235262
SRR12479743	27.5381	34.7154	39.9319	28.6799	0.20472	3.36e-06	8.58e-06	0.00154085	1.8e-07	0.235262
SRR12479744	27.398	34.7542	39.8826	29.7315	0.205211	2.82e-06	9.2e-06	0.00153974	1.76e-07	0.235151
SRR12479745	17.9738	35.8361	38.7068	27.8439	0.243009	0.00117344	1.14e-05	0.00114739	1.54e-07	0.200068
SRR12479746	27.398	34.7542	39.8826	29.7315	0.205211	2.82e-06	9.2e-06	0.00153974	1.76e-07	0.235151
SRR12479747	30.6291	35.4062	43.9994	10.1375	0.195904	0.00054396	2.28e-06	0.00152162	5.05e-07	0.248928
SRR12479748	30.8526	35.303	44.1879	8.99898	0.195421	0.00056998	2.28e-06	0.00151934	5.02e-07	0.248145
SRR12479749	30.8526	35.303	44.1879	8.99898	0.195421	0.00056998	2.28e-06	0.00151934	5.02e-07	0.248145
SRR12479750	30.8526	35.303	44.1879	8.99898	0.195421	0.00056998	2.28e-06	0.00151934	5.02e-07	0.248145
SRR12479751	30.8526	35.303	44.1879	8.99898	0.195421	0.00056998	2.28e-06	0.00151934	5.02e-07	0.248145
SRR12479752	30.8526	35.303	44.1879	8.99898	0.195421	0.00056998	2.28e-06	0.00151934	5.02e-07	0.248145
SRR12479753	22.8062	36.6154	42.7148	31.0618	0.222123	0.000829388	4.31e-06	0.00111553	1.89e-07	0.224413
SRR12479754	31.033	35.2122	44.3573	8.82083	0.195119	0.000508747	2.25e-06	0.00152119	4.87e-07	0.247317
SRR12479755	31.033	35.2122	44.3573	8.82083	0.195119	0.000508747	2.25e-06	0.00152119	4.87e-07	0.247317
SRR12479756	31.033	35.2122	44.3573	8.82083	0.195119	0.000508747	2.25e-06	0.00152119	4.87e-07	0.247317
SRR12479757	31.0311	35.1669	44.2808	9.79228	0.195291	0.000465695	2.25e-06	0.00152266	4.64e-07	0.2469
SRR12479758	31.118	35.1728	44.4952	9.73556	0.195062	0.000420429	2.21e-06	0.00152865	4.59e-07	0.246777
SRR12479759	31.118	35.1728	44.4952	9.73556	0.195062	0.000420429	2.21e-06	0.00152865	4.59e-07	0.246777
SRR12479760	31.118	35.1728	44.4952	9.73556	0.195062	0.000420429	2.21e-06	0.00152865	4.59e-07	0.246777
SRR12479761	31.118	35.1728	44.4952	9.73556	0.195062	0.000420429	2.21e-06	0.00152865	4.59e-07	0.246777
SRR12479762	31.0458	35.1172	44.4836	10.4913	0.19527	0.000271548	2.21e-06	0.00155063	4.06e-07	0.2456
SRR12479763	31.0689	35.1266	44.5753	10.3272	0.195219	0.000246431	2.18e-06	0.00155566	4.02e-07	0.245567
SRR12479764	23.9932	36.5534	45.4828	17.132	0.218712	0.000828726	3.84e-06	0.00108804	1.71e-07	0.221807
SRR12479765	31.0689	35.1266	44.5753	10.3272	0.195219	0.000246431	2.18e-06	0.00155566	4.02e-07	0.245567
SRR12479766	31.0689	35.1266	44.5753	10.3272	0.195219	0.000246431	2.18e-06	0.00155566	4.02e-07	0.245567
SRR12479767	31.0313	35.0976	44.7707	11.5495	0.195432	0.000115451	2.23e-06	0.00158508	3.49e-07	0.244297
SRR12479768	31.0313	35.0976	44.7707	11.5495	0.195432	0.000115451	2.23e-06	0.00158508	3.49e-07	0.244297
SRR12479769	31.0313	35.0976	44.7707	11.5495	0.195432	0.000115451	2.23e-06	0.00158508	3.49e-07	0.244297
SRR12479770	31.0313	35.0976	44.7707	11.5495	0.195432	0.000115451	2.23e-06	0.00158508	3.49e-07	0.244297
SRR12479771	28.2841	34.726	41.0798	23.7799	0.202571	3.4e-06	1.07e-05	0.00155116	1.77e-07	0.235656
SRR12479772	28.0652	34.7416	40.8849	23.9232	0.203375	5.79e-06	1.18e-05	0.00154894	1.73e-07	0.235296
SRR12479774	28.0652	34.7416	40.8849	23.9232	0.203375	5.79e-06	1.18e-05	0.00154894	1.73e-07	0.235296
SRR12479775	24.6441	35.8028	39.6711	25.5027	0.21407	1.61e-06	1.32e-05	0.00150235	3.32e-07	0.234244
SRR12479776	27.9728	34.5385	40.3305	28.7168	0.203765	4.79e-06	8.96e-06	0.00154598	1.75e-07	0.233927
SRR12479777	28.0492	34.546	40.3638	30.0215	0.203373	3.92e-06	8.27e-06	0.00154583	1.79e-07	0.234356
SRR12479778	27.8809	34.5654	40.2079	29.0745	0.203929	3.95e-06	8.16e-06	0.0015464	1.78e-07	0.234203
SRR12479779	27.5381	34.7154	39.9319	28.6799	0.20472	3.36e-06	8.58e-06	0.00154085	1.8e-07	0.235262
SRR12479780	24.6998	35.8231	39.5858	26.0802	0.213817	1.58e-06	1.25e-05	0.00150854	3.39e-07	0.235163
SRR12479781	27.398	34.7542	39.8826	29.7315	0.205211	2.82e-06	9.2e-06	0.00153974	1.76e-07	0.235151
SRR12479782	27.166	34.8163	39.7386	28.5626	0.205895	2.73e-06	9.97e-06	0.00153711	1.75e-07	0.23517
SRR12479783	26.9261	34.8909	39.612	29.4218	0.206594	2.53e-06	1.09e-05	0.00153101	1.76e-07	0.235257
SRR12479785	26.74	34.9722	39.5875	29.5602	0.207144	2.35e-06	1.19e-05	0.00152261	1.74e-07	0.235373
SRR12479786	24.7761	35.83	39.5157	26.3626	0.213506	1.65e-06	1.18e-05	0.00151695	3.47e-07	0.235976
SRR12479787	26.5304	35.0525	39.5622	28.4009	0.207396	2.43e-06	1.31e-05	0.00151308	1.72e-07	0.235341
SRR12479788	26.3596	35.0972	39.5622	28.5296	0.208105	2.72e-06	1.43e-05	0.00150289	1.7e-07	0.234958
SRR12479789	25.8821	35.1776	39.2859	31.9403	0.210162	3.11e-06	1.58e-05	0.00148902	1.68e-07	0.234271
SRR12479790	25.8821	35.1776	39.2859	31.9403	0.210162	3.11e-06	1.58e-05	0.00148902	1.68e-07	0.234271
SRR12479791	24.3084	35.8431	39.3634	25.2685	0.215142	1.75e-06	1.09e-05	0.00151776	3.67e-07	0.233945
SRR12479792	25.3526	35.1469	38.9498	31.9769	0.212411	2.99e-06	1.55e-05	0.00147681	2.15e-07	0.232058
SRR12479793	26.0824	35.1663	40.1806	28.5344	0.209794	1.67e-06	1.49e-05	0.00147909	2.38e-07	0.232218
SRR12479794	25.0559	35.7885	39.537	26.0856	0.212538	1.85e-06	1.09e-05	0.0015301	3.52e-07	0.237003
SRR12479798	28.8218	34.3004	41.1716	16.9931	0.201533	8.78e-06	9.21e-06	0.00157084	3.06e-07	0.23286
SRR12479799	28.9443	34.2665	41.2648	16.7942	0.201125	1.33e-05	8.31e-06	0.00156416	3.05e-07	0.232763
SRR12479800	28.8218	34.3004	41.1716	16.9931	0.201533	8.78e-06	9.21e-06	0.00157084	3.06e-07	0.23286
SRR12479801	28.5267	34.3126	40.7101	19.3977	0.202356	9.16e-06	9.04e-06	0.00154861	3.31e-07	0.232966
SRR12479802	28.5267	34.3126	40.7101	19.3977	0.202356	9.16e-06	9.04e-06	0.00154861	3.31e-07	0.232966
SRR12479803	28.615	35.7847	44.3383	10.4341	0.203249	0.000360214	3.71e-06	0.00127876	1.41e-06	0.242587
SRR12479804	28.6031	34.2674	40.7604	18.4961	0.202141	1.89e-05	8.32e-06	0.00155533	3.28e-07	0.232598
SRR12479805	28.5267	34.3126	40.7101	19.3977	0.202356	9.16e-06	9.04e-06	0.00154861	3.31e-07	0.232966
SRR12479806	28.257	34.3174	40.2409	21.0543	0.203058	1.17e-05	8.84e-06	0.00152746	3.5e-07	0.233123
SRR12479807	28.3511	34.2746	40.2911	20.4528	0.202729	1.68e-05	7.73e-06	0.00153235	3.53e-07	0.232896
SRR12479808	28.257	34.3174	40.2409	21.0543	0.203058	1.17e-05	8.84e-06	0.00152746	3.5e-07	0.233123
SRR12479809	28.1078	34.3251	39.8758	21.9693	0.203231	1.04e-05	8.07e-06	0.00149778	3.88e-07	0.233664
SRR12479810	28.0089	34.3668	39.8371	21.868	0.203596	7.87e-06	9.53e-06	0.00149174	3.78e-07	0.233804
SRR12479811	28.0089	34.3668	39.8371	21.868	0.203596	7.87e-06	9.53e-06	0.00149174	3.78e-07	0.233804
SRR12479812	28.0089	34.3668	39.8371	21.868	0.203596	7.87e-06	9.53e-06	0.00149174	3.78e-07	0.233804
SRR12479813	27.7778	34.4427	39.6509	23.9226	0.204131	4.9e-06	1.06e-05	0.00147902	3.96e-07	0.234194
SRR12479814	28.546	35.971	44.6882	11.4926	0.203381	0.000369452	4.08e-06	0.00127499	1.26e-06	0.243517
SRR12479815	27.7778	34.4427	39.6509	23.9226	0.204131	4.9e-06	1.06e-05	0.00147902	3.96e-07	0.234194
SRR12479816	27.7778	34.4427	39.6509	23.9226	0.204131	4.9e-06	1.06e-05	0.00147902	3.96e-07	0.234194
SRR12479817	27.7778	34.4427	39.6509	23.9226	0.204131	4.9e-06	1.06e-05	0.00147902	3.96e-07	0.234194
SRR12479818	27.5191	34.5308	39.5387	23.996	0.204754	3.66e-06	1.15e-05	0.00148287	4.06e-07	0.234312
SRR12479819	27.5763	34.507	39.5347	24.2117	0.20459	4.61e-06	1.1e-05	0.00147863	4.2e-07	0.234336
SRR12479820	27.9746	34.5234	40.1467	18.267	0.203761	6.55e-06	1e-05	0.00148765	4.44e-07	0.234714
SRR12479821	27.5471	34.642	40.03	17.3911	0.204892	5e-06	1.01e-05	0.0014925	4.65e-07	0.234288
SRR12479822	29.6406	36.3265	43.9193	8.50508	0.19791	0.000561453	2.41e-06	0.00145799	6.85e-07	0.256139
SRR12479823	29.6406	36.3265	43.9193	8.50508	0.19791	0.000561453	2.41e-06	0.00145799	6.85e-07	0.256139
SRR12479824	29.8016	36.0135	43.7042	8.1404	0.197607	0.000473962	2.3e-06	0.00149873	6.28e-07	0.253448
SRR12479825	29.8016	36.0135	43.7042	8.1404	0.197607	0.000473962	2.3e-06	0.00149873	6.28e-07	0.253448
SRR12479826	29.8016	36.0135	43.7042	8.1404	0.197607	0.000473962	2.3e-06	0.00149873	6.28e-07	0.253448
SRR12479827	29.9295	35.7625	43.5851	9.11349	0.197373	0.00039135	2.24e-06	0.00152892	5.66e-07	0.251109
SRR12479828	29.9295	35.7625	43.5851	9.11349	0.197373	0.00039135	2.24e-06	0.00152892	5.66e-07	0.251109
SRR12479829	24.712	37.4738	42.5647	34.7943	0.212965	0.000222519	3.71e-06	0.000963855	4.14e-07	0.247857
SRR12479830	30.0753	35.6377	43.5679	9.58401	0.196965	0.000387505	2.22e-06	0.00153668	5.5e-07	0.250296
SRR12479831	30.0753	35.6377	43.5679	9.58401	0.196965	0.000387505	2.22e-06	0.00153668	5.5e-07	0.250296
SRR12479832	30.0753	35.6377	43.5679	9.58401	0.196965	0.000387505	2.22e-06	0.00153668	5.5e-07	0.250296
SRR12479833	30.1014	35.6868	43.7265	8.63484	0.196957	0.000377201	2.21e-06	0.00153771	5.6e-07	0.2506
SRR12479834	30.1014	35.6868	43.7265	8.63484	0.196957	0.000377201	2.21e-06	0.00153771	5.6e-07	0.2506
SRR12479835	30.2284	35.5586	43.6892	9.42992	0.196687	0.000405357	2.22e-06	0.00153651	5.19e-07	0.249699
SRR12479836	30.2284	35.5586	43.6892	9.42992	0.196687	0.000405357	2.22e-06	0.00153651	5.19e-07	0.249699
SRR12479837	30.2284	35.5586	43.6892	9.42992	0.196687	0.000405357	2.22e-06	0.00153651	5.19e-07	0.249699
SRR12479838	30.4181	35.4795	43.8505	10.2385	0.196329	0.000429781	2.24e-06	0.00153249	4.9e-07	0.249179
SRR12479839	30.4181	35.4795	43.8505	10.2385	0.196329	0.000429781	2.24e-06	0.00153249	4.9e-07	0.249179
SRR12479840	23.3071	36.8339	43.1741	29.0835	0.219898	0.000719355	3.75e-06	0.00109697	2.08e-07	0.228712
SRR12479842	30.4181	35.4795	43.8505	10.2385	0.196329	0.000429781	2.24e-06	0.00153249	4.9e-07	0.249179
SRR12479843	30.4181	35.4795	43.8505	10.2385	0.196329	0.000429781	2.24e-06	0.00153249	4.9e-07	0.249179
SRR12479844	30.6291	35.4062	43.9994	10.1375	0.195904	0.00054396	2.28e-06	0.00152162	5.05e-07	0.248928
SRR12479845	30.6291	35.4062	43.9994	10.1375	0.195904	0.00054396	2.28e-06	0.00152162	5.05e-07	0.248928
SRR12479846	28.4786	33.8757	40.4706	10.8743	0.204883	0.0029774	4e-06	0.00153352	6.28e-07	0.230014
SRR12479847	28.96	34.0415	41.3275	9.45151	0.203729	0.00232078	3.69e-06	0.00162148	6.32e-07	0.231667
SRR12479848	28.96	34.0415	41.3275	9.45151	0.203729	0.00232078	3.69e-06	0.00162148	6.32e-07	0.231667
SRR12479849	28.96	34.0415	41.3275	9.45151	0.203729	0.00232078	3.69e-06	0.00162148	6.32e-07	0.231667
SRR12479850	28.96	34.0415	41.3275	9.45151	0.203729	0.00232078	3.69e-06	0.00162148	6.32e-07	0.231667
SRR12479851	28.96	34.0415	41.3275	9.45151	0.203729	0.00232078	3.69e-06	0.00162148	6.32e-07	0.231667
SRR12479852	29.2807	34.0626	41.8037	8.0124	0.203331	0.0020309	3.64e-06	0.00165882	6.3e-07	0.232038
SRR12479853	22.1834	36.5847	38.3708	29.2651	0.224659	8.19e-06	1.22e-05	0.00107766	2.19e-07	0.236092
SRR12479854	29.2807	34.0626	41.8037	8.0124	0.203331	0.0020309	3.64e-06	0.00165882	6.3e-07	0.232038
SRR12479855	29.2807	34.0626	41.8037	8.0124	0.203331	0.0020309	3.64e-06	0.00165882	6.3e-07	0.232038
SRR12479856	29.2807	34.0626	41.8037	8.0124	0.203331	0.0020309	3.64e-06	0.00165882	6.3e-07	0.232038
SRR12479857	29.471	34.0522	42.0951	6.99755	0.202882	0.00183963	3.67e-06	0.00169394	6.37e-07	0.231973
SRR12479859	29.6232	34.1985	42.4682	7.52031	0.202178	0.00158111	3.48e-06	0.00170663	6.32e-07	0.23327
SRR12479860	29.6232	34.1985	42.4682	7.52031	0.202178	0.00158111	3.48e-06	0.00170663	6.32e-07	0.23327
SRR12479861	29.7211	34.2492	42.5653	7.06381	0.201503	0.00144189	3.31e-06	0.00171752	6.3e-07	0.233998
SRR12479862	29.7211	34.2492	42.5653	7.06381	0.201503	0.00144189	3.31e-06	0.00171752	6.3e-07	0.233998
SRR12479863	29.7211	34.2492	42.5653	7.06381	0.201503	0.00144189	3.31e-06	0.00171752	6.3e-07	0.233998
SRR12479864	22.363	36.4069	38.3529	26.0201	0.223587	5.79e-06	1.11e-05	0.00107598	2.42e-07	0.23486
SRR12479865	29.7211	34.2492	42.5653	7.06381	0.201503	0.00144189	3.31e-06	0.00171752	6.3e-07	0.233998
SRR12479866	29.7682	34.2791	42.558	7.71391	0.200837	0.00129299	3.14e-06	0.00170933	5.91e-07	0.234476
SRR12479867	29.78	34.4207	42.4741	8.49981	0.200689	0.00116258	3.01e-06	0.00164403	5.21e-07	0.236423
SRR12479868	29.78	34.4207	42.4741	8.49981	0.200689	0.00116258	3.01e-06	0.00164403	5.21e-07	0.236423
SRR12479869	29.78	34.4207	42.4741	8.49981	0.200689	0.00116258	3.01e-06	0.00164403	5.21e-07	0.236423
SRR12479870	25.235	35.2759	39.6931	23.0009	0.212441	1.75e-06	1.5e-05	0.00146981	2.47e-07	0.230496
SRR12479871	24.5502	35.3632	39.5445	23.1845	0.214815	1.74e-06	1.59e-05	0.00145095	2.32e-07	0.22819
SRR12479872	24.5502	35.3632	39.5445	23.1845	0.214815	1.74e-06	1.59e-05	0.00145095	2.32e-07	0.22819
SRR12479873	24.5502	35.3632	39.5445	23.1845	0.214815	1.74e-06	1.59e-05	0.00145095	2.32e-07	0.22819
SRR12479874	24.5502	35.3632	39.5445	23.1845	0.214815	1.74e-06	1.59e-05	0.00145095	2.32e-07	0.22819
SRR12479875	29.4931	36.8963	43.3537	23.5699	0.195952	0.00113966	2.72e-06	0.00135664	9.28e-07	0.265323
SRR12479877	29.4931	36.8963	43.3537	23.5699	0.195952	0.00113966	2.72e-06	0.00135664	9.28e-07	0.265323
SRR12479878	29.5532	36.7641	43.2763	24.4237	0.196161	0.0010093	2.63e-06	0.0013623	8.24e-07	0.264071
SRR12479879	23.7427	35.4309	39.5947	25.3767	0.217926	1.48e-06	1.55e-05	0.00142563	2.47e-07	0.224286
SRR12479880	29.5532	36.7641	43.2763	24.4237	0.196161	0.0010093	2.63e-06	0.0013623	8.24e-07	0.264071
SRR12479881	29.5942	36.7519	43.5131	24.1552	0.196195	0.000932565	2.63e-06	0.00136913	8.02e-07	0.263346
SRR12479882	29.557	36.8464	43.6059	24.4616	0.196068	0.000992526	2.63e-06	0.00135984	8.49e-07	0.26414
SRR12479883	23.7427	35.4309	39.5947	25.3767	0.217926	1.48e-06	1.55e-05	0.00142563	2.47e-07	0.224286
SRR12479884	29.3466	36.7115	44.069	10.1133	0.198294	0.000740112	2.52e-06	0.00139924	7.84e-07	0.259275
SRR12479885	29.4952	36.5261	44.0068	8.96386	0.198088	0.000636518	2.46e-06	0.00143027	7.29e-07	0.257776
SRR12479886	29.6406	36.3265	43.9193	8.50508	0.19791	0.000561453	2.41e-06	0.00145799	6.85e-07	0.256139
SRR12479888	29.8016	36.0135	43.7042	8.1404	0.197607	0.000473962	2.3e-06	0.00149873	6.28e-07	0.253448
SRR12479889	30.0753	35.6377	43.5679	9.58401	0.196965	0.000387505	2.22e-06	0.00153668	5.5e-07	0.250296
SRR12479890	30.1014	35.6868	43.7265	8.63484	0.196957	0.000377201	2.21e-06	0.00153771	5.6e-07	0.2506
SRR12479891	30.2284	35.5586	43.6892	9.42992	0.196687	0.000405357	2.22e-06	0.00153651	5.19e-07	0.249699
SRR12479892	30.4181	35.4795	43.8505	10.2385	0.196329	0.000429781	2.24e-06	0.00153249	4.9e-07	0.249179
SRR12479893	23.9106	35.4672	39.5327	24.5348	0.217261	1.53e-06	1.46e-05	0.00144303	2.71e-07	0.225951
SRR12479895	7.81107	34.2059	37.382	49.5391	0.30519	0.0140731	0.000989704	0.0113289	4.46e-07	0.13517
SRR12479896	7.80727	34.1774	37.7667	44.2071	0.306776	0.0144261	0.00101209	0.0107203	4.89e-07	0.133774
SRR12479897	8.20623	34.1582	37.6815	36.9865	0.305073	0.0138256	0.000967472	0.00915203	5.2e-07	0.135681
SRR12479898	10.0072	34.4212	37.0427	37.914	0.293788	0.0107878	0.000756742	0.00607225	5.99e-07	0.14846
SRR12479899	9.38808	34.2576	37.1193	34.1807	0.298575	0.0115487	0.000809704	0.00663193	5.79e-07	0.143768
SRR12479902	3.02074	33.7212	37.5494	48.853	0.335812	0.0204646	0.00142148	0.0310272	6.74e-08	0.11054
SRR12479903	4.28872	33.8556	37.2209	46.6426	0.325768	0.0192859	0.00134049	0.0234497	8.29e-08	0.117496
SRR12479904	5.21079	33.9047	37.0508	44.4885	0.318338	0.0178574	0.00124343	0.0185387	8.93e-08	0.122145
SRR12479905	5.88701	33.9495	36.9791	44.5767	0.313363	0.0168185	0.00117335	0.01553	9.66e-08	0.125556
SRR12479906	14.858	35.08	36.0442	31.5932	0.264439	0.00245177	0.000178268	0.0019104	5.63e-07	0.183039
SRR12479908	6.65862	33.9845	36.9926	42.447	0.30793	0.0156534	0.00109652	0.012984	1.05e-07	0.129185
SRR12479909	7.61272	34.0175	37.1882	45.4412	0.301911	0.0144468	0.00100679	0.0093587	9.75e-08	0.133187
SRR12479910	7.61272	34.0175	37.1882	45.4412	0.301911	0.0144468	0.00100679	0.0093587	9.75e-08	0.133187
SRR12479911	8.15534	34.0288	37.3072	45.4397	0.298625	0.0136756	0.000960289	0.00847801	9.29e-08	0.135452
SRR12479912	8.76905	34.0542	37.4281	45.1799	0.29445	0.0127956	0.000903593	0.00773418	9.26e-08	0.138188
SRR12479913	9.07866	34.086	37.4621	44.6764	0.292805	0.0120119	0.000846679	0.00617584	9.39e-08	0.139685
SRR12479914	9.22013	34.0796	37.5443	41.4882	0.293031	0.0118084	0.000830929	0.00544682	8.94e-08	0.140022
SRR12479915	9.62783	34.0759	37.6904	38.6452	0.290888	0.0113038	0.000798975	0.00501477	8.49e-08	0.141514
SRR12479916	10.1942	34.102	37.8389	38.2985	0.287256	0.0104568	0.00074263	0.00447643	8.3e-08	0.144
SRR12479917	10.6914	34.1142	38.0577	37.7178	0.284374	0.00961764	0.000685903	0.00390927	7.7e-08	0.145858
SRR12479918	15.2775	35.058	36.4537	28.2837	0.26191	0.00185686	0.000138425	0.0017412	5.08e-07	0.183679
SRR12479919	11.3123	34.13	38.2619	34.6502	0.280697	0.00843165	0.000605331	0.0033278	7.27e-08	0.148394
SRR12479920	11.8378	34.1359	38.4581	32.0997	0.27812	0.00768329	0.000556009	0.00304151	7.01e-08	0.150451
SRR12479921	13.2204	34.1202	39.2001	24.8468	0.271451	0.00647448	0.000478193	0.00262216	6.07e-08	0.155084
SRR12479922	13.2204	34.1202	39.2001	24.8468	0.271451	0.00647448	0.000478193	0.00262216	6.07e-08	0.155084
SRR12479923	14.0845	34.093	39.7587	23.544	0.266917	0.0054243	0.000410397	0.00220921	5.1e-08	0.157555
SRR12479924	30.9593	35.0891	44.7485	12.5648	0.19564	5.82e-05	2.45e-06	0.00159895	3.29e-07	0.243838
SRR12479925	30.9593	35.0891	44.7485	12.5648	0.19564	5.82e-05	2.45e-06	0.00159895	3.29e-07	0.243838
SRR12479926	30.9593	35.0891	44.7485	12.5648	0.19564	5.82e-05	2.45e-06	0.00159895	3.29e-07	0.243838
SRR12479927	30.9593	35.0891	44.7485	12.5648	0.19564	5.82e-05	2.45e-06	0.00159895	3.29e-07	0.243838
SRR12479928	23.6088	36.4065	44.9006	17.6585	0.220434	0.000883092	4.36e-06	0.00111712	1.6e-07	0.219493
SRR12479929	30.8325	35.0981	44.6233	12.7424	0.195688	2.91e-05	2.67e-06	0.00160665	3.17e-07	0.243663
SRR12479930	30.8325	35.0981	44.6233	12.7424	0.195688	2.91e-05	2.67e-06	0.00160665	3.17e-07	0.243663
SRR12479931	30.8325	35.0981	44.6233	12.7424	0.195688	2.91e-05	2.67e-06	0.00160665	3.17e-07	0.243663
SRR12479932	30.8325	35.0981	44.6233	12.7424	0.195688	2.91e-05	2.67e-06	0.00160665	3.17e-07	0.243663
SRR12479933	30.8325	35.0981	44.6233	12.7424	0.195688	2.91e-05	2.67e-06	0.00160665	3.17e-07	0.243663
SRR12479934	30.8325	35.0981	44.6233	12.7424	0.195688	2.91e-05	2.67e-06	0.00160665	3.17e-07	0.243663
SRR12479935	30.5848	35.1028	44.3417	13.5553	0.19608	1.14e-05	3.73e-06	0.00161582	2.98e-07	0.24322
SRR12479936	30.5848	35.1028	44.3417	13.5553	0.19608	1.14e-05	3.73e-06	0.00161582	2.98e-07	0.24322
SRR12479937	30.5848	35.1028	44.3417	13.5553	0.19608	1.14e-05	3.73e-06	0.00161582	2.98e-07	0.24322
SRR12479938	30.3269	35.1016	44.0457	16.3883	0.196581	6.44e-06	4.93e-06	0.00162269	2.95e-07	0.242724
SRR12479939	22.7144	36.3168	43.8962	19.9528	0.223574	0.000950126	4.69e-06	0.00107138	1.51e-07	0.216257
SRR12479940	30.3269	35.1016	44.0457	16.3883	0.196581	6.44e-06	4.93e-06	0.00162269	2.95e-07	0.242724
SRR12479941	30.3269	35.1016	44.0457	16.3883	0.196581	6.44e-06	4.93e-06	0.00162269	2.95e-07	0.242724
SRR12479942	30.3269	35.1016	44.0457	16.3883	0.196581	6.44e-06	4.93e-06	0.00162269	2.95e-07	0.242724
SRR12479943	30.3269	35.1016	44.0457	16.3883	0.196581	6.44e-06	4.93e-06	0.00162269	2.95e-07	0.242724
SRR12479944	30.0431	35.0665	43.5708	19.133	0.197059	4.98e-06	5.9e-06	0.00162591	3.2e-07	0.242141
SRR12479945	29.9443	35.0934	43.5628	19.6933	0.197457	4.76e-06	6.41e-06	0.00162659	3.13e-07	0.241974
SRR12479946	29.9443	35.0934	43.5628	19.6933	0.197457	4.76e-06	6.41e-06	0.00162659	3.13e-07	0.241974
SRR12479947	29.1955	35.0105	42.3026	22.2128	0.199215	6.11e-06	7.97e-06	0.00162706	3.55e-07	0.240683
SRR12479948	29.6575	34.4214	41.781	9.86621	0.200247	0.000845606	2.91e-06	0.00162426	4.67e-07	0.237679
SRR12479949	29.6575	34.4214	41.781	9.86621	0.200247	0.000845606	2.91e-06	0.00162426	4.67e-07	0.237679
SRR12479950	29.6575	34.4214	41.781	9.86621	0.200247	0.000845606	2.91e-06	0.00162426	4.67e-07	0.237679
SRR12479951	23.9368	35.9644	39.3331	30.5171	0.217052	2.49e-06	6.11e-06	0.00111774	3.04e-07	0.234688
SRR12479952	29.6503	34.3469	41.877	9.60196	0.200475	0.000927651	3e-06	0.00164775	4.88e-07	0.236468
SRR12479953	29.6503	34.3469	41.877	9.60196	0.200475	0.000927651	3e-06	0.00164775	4.88e-07	0.236468
SRR12479954	29.6503	34.3469	41.877	9.60196	0.200475	0.000927651	3e-06	0.00164775	4.88e-07	0.236468
SRR12479955	29.6503	34.3469	41.877	9.60196	0.200475	0.000927651	3e-06	0.00164775	4.88e-07	0.236468
SRR12479956	29.6503	34.3469	41.877	9.60196	0.200475	0.000927651	3e-06	0.00164775	4.88e-07	0.236468
SRR12479957	29.6503	34.3469	41.877	9.60196	0.200475	0.000927651	3e-06	0.00164775	4.88e-07	0.236468
SRR12479958	29.6503	34.3469	41.877	9.60196	0.200475	0.000927651	3e-06	0.00164775	4.88e-07	0.236468
SRR12479959	29.6503	34.3469	41.877	9.60196	0.200475	0.000927651	3e-06	0.00164775	4.88e-07	0.236468
SRR12479960	29.6986	34.3368	41.8301	10.5072	0.200072	0.000851502	3.01e-06	0.00164484	4.78e-07	0.236667
SRR12479961	29.6986	34.3368	41.8301	10.5072	0.200072	0.000851502	3.01e-06	0.00164484	4.78e-07	0.236667
SRR12479962	24.3184	35.9082	39.7237	30.3999	0.215632	4.06e-06	5.61e-06	0.00112811	3.08e-07	0.23479
SRR12479963	29.6986	34.3368	41.8301	10.5072	0.200072	0.000851502	3.01e-06	0.00164484	4.78e-07	0.236667
SRR12479964	29.6986	34.3368	41.8301	10.5072	0.200072	0.000851502	3.01e-06	0.00164484	4.78e-07	0.236667
SRR12479965	29.6727	34.2873	41.8347	10.5638	0.200071	0.000876438	3.08e-06	0.00166515	4.9e-07	0.235912
SRR12479966	29.7759	34.3495	41.8884	12.1477	0.199574	0.000744619	3.03e-06	0.00163091	4.72e-07	0.236969
SRR12479967	29.7759	34.3495	41.8884	12.1477	0.199574	0.000744619	3.03e-06	0.00163091	4.72e-07	0.236969
SRR12479968	29.7759	34.3495	41.8884	12.1477	0.199574	0.000744619	3.03e-06	0.00163091	4.72e-07	0.236969
SRR12479969	29.7759	34.3495	41.8884	12.1477	0.199574	0.000744619	3.03e-06	0.00163091	4.72e-07	0.236969
SRR12479970	29.7759	34.3495	41.8884	12.1477	0.199574	0.000744619	3.03e-06	0.00163091	4.72e-07	0.236969
SRR12479971	29.7759	34.3495	41.8884	12.1477	0.199574	0.000744619	3.03e-06	0.00163091	4.72e-07	0.236969
SRR12479972	14.9642	34.1084	40.1872	22.1902	0.26243	0.00398763	0.000311385	0.00177737	4.54e-08	0.160857
SRR12479973	14.9524	34.1202	40.1244	21.6909	0.262509	0.00402115	0.000312709	0.00177395	4.65e-08	0.161091
SRR12479974	15.9148	34.1265	40.6829	19.6775	0.258009	0.00259302	0.000213585	0.00147131	4.16e-08	0.164378
SRR12479975	16.8867	34.1606	40.9676	18.2052	0.25352	0.00102743	0.000102159	0.00120364	3.95e-08	0.168787
SRR12479976	18.3858	34.1895	42.9826	16.4565	0.245169	5.36e-06	2.45e-05	0.000989786	4.35e-08	0.170832
SRR12479977	16.2065	35.0516	37.3024	28.3651	0.255833	0.000397281	4.11e-05	0.00134378	3.9e-07	0.185907
SRR12479978	18.3858	34.1895	42.9826	16.4565	0.245169	5.36e-06	2.45e-05	0.000989786	4.35e-08	0.170832
SRR12479979	18.8986	34.1659	44.1348	14.3601	0.242951	1.1e-06	2.46e-05	0.00092339	4.48e-08	0.169954
SRR12479980	20.5298	34.2557	45.8396	12.5847	0.23598	4.14e-07	2.63e-05	0.000835306	4.84e-08	0.174503
SRR12479981	19.4612	34.1888	44.8814	13.6081	0.240499	4.83e-07	2.5e-05	0.000878766	4.86e-08	0.170931
SRR12479982	20.4702	34.2078	45.873	12.2225	0.236429	3.89e-07	2.65e-05	0.000836861	4.74e-08	0.173675
SRR12479983	21.0495	34.2786	46.351	11.9088	0.234062	3.75e-07	2.66e-05	0.000828328	4.72e-08	0.176117
SRR12479984	21.6608	34.3617	46.81	11.5553	0.231846	3.85e-07	2.66e-05	0.000827723	4.7e-08	0.178889
SRR12479985	22.1809	34.5425	46.6429	11.9474	0.229642	3.66e-07	2.64e-05	0.000819016	4.4e-08	0.183915
SRR12479986	22.6939	34.7457	46.2106	11.6708	0.227191	3.72e-07	2.6e-05	0.000805169	4.07e-08	0.19
SRR12479987	23.3602	35.0825	45.4115	11.3681	0.224097	4.65e-07	2.58e-05	0.000773268	3.58e-08	0.19987
SRR12479988	16.4594	35.043	37.6026	22.5836	0.255193	0.000290022	3.48e-05	0.00131719	3.63e-07	0.186234
SRR12479989	24.0516	35.6342	44.2169	13.424	0.220643	2.47e-06	2.96e-05	0.000724366	2.78e-08	0.214182
SRR12479990	24.6236	36.0552	42.8506	15.0318	0.21848	4.4e-05	4.12e-05	0.000712983	2.17e-08	0.227424
SRR12479991	25.0434	36.3619	41.5824	17.1958	0.216992	0.000419484	7.51e-05	0.000738563	1.69e-08	0.238225
SRR12479992	24.0125	36.3745	40.3589	17.1287	0.220118	0.00076927	9.07e-05	0.000738953	1.78e-08	0.236245
SRR12479993	24.0323	36.3462	40.3733	16.5683	0.220366	0.00107201	0.000113653	0.000761084	1.67e-08	0.236
SRR12479994	24.0125	36.3745	40.3589	17.1287	0.220118	0.00076927	9.07e-05	0.000738953	1.78e-08	0.236245
SRR12479995	24.0125	36.3745	40.3589	17.1287	0.220118	0.00076927	9.07e-05	0.000738953	1.78e-08	0.236245
SRR12479996	25.8821	35.1776	39.2859	31.9403	0.210162	3.11e-06	1.58e-05	0.00148902	1.68e-07	0.234271
SRR12479997	25.8821	35.1776	39.2859	31.9403	0.210162	3.11e-06	1.58e-05	0.00148902	1.68e-07	0.234271
SRR12479998	25.8821	35.1776	39.2859	31.9403	0.210162	3.11e-06	1.58e-05	0.00148902	1.68e-07	0.234271
SRR12479999	25.6316	35.156	39.1076	32.1712	0.211338	3.04e-06	1.58e-05	0.00148113	1.92e-07	0.233204
SRR12480000	25.6316	35.156	39.1076	32.1712	0.211338	3.04e-06	1.58e-05	0.00148113	1.92e-07	0.233204
SRR12480001	25.6316	35.156	39.1076	32.1712	0.211338	3.04e-06	1.58e-05	0.00148113	1.92e-07	0.233204
SRR12480002	25.6316	35.156	39.1076	32.1712	0.211338	3.04e-06	1.58e-05	0.00148113	1.92e-07	0.233204
SRR12480003	25.6316	35.156	39.1076	32.1712	0.211338	3.04e-06	1.58e-05	0.00148113	1.92e-07	0.233204
SRR12480004	16.1592	35.6647	42.7913	77.4719	0.25167	0.000611639	9.35e-05	0.0013181	2.03e-06	0.175929
SRR12480005	25.3526	35.1469	38.9498	31.9769	0.212411	2.99e-06	1.55e-05	0.00147681	2.15e-07	0.232058
SRR12480006	25.3526	35.1469	38.9498	31.9769	0.212411	2.99e-06	1.55e-05	0.00147681	2.15e-07	0.232058
SRR12480007	26.0824	35.1663	40.1806	28.5344	0.209794	1.67e-06	1.49e-05	0.00147909	2.38e-07	0.232218
SRR12480008	26.0824	35.1663	40.1806	28.5344	0.209794	1.67e-06	1.49e-05	0.00147909	2.38e-07	0.232218
SRR12480009	26.0824	35.1663	40.1806	28.5344	0.209794	1.67e-06	1.49e-05	0.00147909	2.38e-07	0.232218
SRR12480010	26.0824	35.1663	40.1806	28.5344	0.209794	1.67e-06	1.49e-05	0.00147909	2.38e-07	0.232218
SRR12480011	25.7605	35.209	39.973	26.1167	0.210813	1.63e-06	1.48e-05	0.00147743	2.45e-07	0.231667
SRR12480012	25.7605	35.209	39.973	26.1167	0.210813	1.63e-06	1.48e-05	0.00147743	2.45e-07	0.231667
SRR12480013	25.7605	35.209	39.973	26.1167	0.210813	1.63e-06	1.48e-05	0.00147743	2.45e-07	0.231667
SRR12480014	25.7605	35.209	39.973	26.1167	0.210813	1.63e-06	1.48e-05	0.00147743	2.45e-07	0.231667
SRR12480016	25.7605	35.209	39.973	26.1167	0.210813	1.63e-06	1.48e-05	0.00147743	2.45e-07	0.231667
SRR12480017	25.7605	35.209	39.973	26.1167	0.210813	1.63e-06	1.48e-05	0.00147743	2.45e-07	0.231667
SRR12480018	25.235	35.2759	39.6931	23.0009	0.212441	1.75e-06	1.5e-05	0.00146981	2.47e-07	0.230496
SRR12480019	25.235	35.2759	39.6931	23.0009	0.212441	1.75e-06	1.5e-05	0.00146981	2.47e-07	0.230496
SRR12480020	26.8605	36.6943	42.7346	25.7232	0.205775	0.000393936	4.98e-06	0.000841503	6.19e-07	0.249483
SRR12480021	22.7431	35.6905	39.8063	22.7759	0.222194	6.16e-07	1.78e-05	0.00150901	2.93e-07	0.221203
SRR12480022	22.7431	35.6905	39.8063	22.7759	0.222194	6.16e-07	1.78e-05	0.00150901	2.93e-07	0.221203
SRR12480023	22.5489	35.6183	39.2432	19.5262	0.222859	5.7e-07	1.76e-05	0.00151258	2.94e-07	0.221076
SRR12480024	22.798	35.5327	39.0541	22.3214	0.221824	5.26e-07	1.72e-05	0.00151721	3.03e-07	0.222057
SRR12480025	22.7799	35.4972	38.9771	27.597	0.222062	5.29e-07	1.72e-05	0.00151431	2.97e-07	0.221756
SRR12480026	22.2197	35.6087	39.0766	33.8487	0.224286	8.77e-07	1.85e-05	0.00150522	2.68e-07	0.219626
SRR12480027	22.2197	35.6087	39.0766	33.8487	0.224286	8.77e-07	1.85e-05	0.00150522	2.68e-07	0.219626
SRR12480028	21.8933	35.5975	38.7336	34.9195	0.225882	1.08e-06	1.9e-05	0.00149573	2.34e-07	0.218794
SRR12480029	21.7642	35.6391	38.9659	33.3902	0.226311	1.05e-06	1.94e-05	0.00150073	2.46e-07	0.217802
SRR12480030	21.9686	35.6777	39.4235	30.1355	0.225067	8.84e-07	1.95e-05	0.00154483	3.54e-07	0.217953
SRR12480031	26.7761	36.8186	42.7005	23.7031	0.205918	0.000369981	4.66e-06	0.00087548	6.58e-07	0.250849
SRR12480032	22.1922	35.6456	39.4605	26.4493	0.223908	8.06e-07	1.91e-05	0.00158745	4.59e-07	0.21874
SRR12480033	22.3927	35.6089	39.4447	24.5079	0.22301	9.07e-07	1.89e-05	0.00161463	5.36e-07	0.219501
SRR12480034	22.5953	35.5587	39.3874	24.0952	0.222172	1.05e-06	1.86e-05	0.00163669	6.07e-07	0.220242
SRR12480035	22.2325	35.5882	39.3654	24.1017	0.223613	1.13e-06	1.94e-05	0.00163556	6.17e-07	0.218627
SRR12480036	22.2325	35.5882	39.3654	24.1017	0.223613	1.13e-06	1.94e-05	0.00163556	6.17e-07	0.218627
SRR12480037	29.4931	36.8963	43.3537	23.5699	0.195952	0.00113966	2.72e-06	0.00135664	9.28e-07	0.265323
SRR12480038	29.4931	36.8963	43.3537	23.5699	0.195952	0.00113966	2.72e-06	0.00135664	9.28e-07	0.265323
SRR12480039	29.4931	36.8963	43.3537	23.5699	0.195952	0.00113966	2.72e-06	0.00135664	9.28e-07	0.265323
SRR12480040	29.4931	36.8963	43.3537	23.5699	0.195952	0.00113966	2.72e-06	0.00135664	9.28e-07	0.265323
SRR12480041	29.4678	36.9586	43.4658	22.562	0.196032	0.00126104	2.98e-06	0.00138711	1.02e-06	0.265724
SRR12480042	26.2556	37.2403	42.4269	21.065	0.207238	0.000253045	3.93e-06	0.000966048	7.12e-07	0.254675
SRR12480043	29.4678	36.9586	43.4658	22.562	0.196032	0.00126104	2.98e-06	0.00138711	1.02e-06	0.265724
SRR12480044	27.398	34.7542	39.8826	29.7315	0.205211	2.82e-06	9.2e-06	0.00153974	1.76e-07	0.235151
SRR12480045	27.166	34.8163	39.7386	28.5626	0.205895	2.73e-06	9.97e-06	0.00153711	1.75e-07	0.23517
SRR12480046	27.166	34.8163	39.7386	28.5626	0.205895	2.73e-06	9.97e-06	0.00153711	1.75e-07	0.23517
SRR12480047	26.9154	34.9081	39.6179	29.0977	0.206656	2.33e-06	1.07e-05	0.00152987	1.77e-07	0.235412
SRR12480048	26.9261	34.8909	39.612	29.4218	0.206594	2.53e-06	1.09e-05	0.00153101	1.76e-07	0.235257
SRR12480049	26.9261	34.8909	39.612	29.4218	0.206594	2.53e-06	1.09e-05	0.00153101	1.76e-07	0.235257
SRR12480050	26.9261	34.8909	39.612	29.4218	0.206594	2.53e-06	1.09e-05	0.00153101	1.76e-07	0.235257
SRR12480051	26.74	34.9722	39.5875	29.5602	0.207144	2.35e-06	1.19e-05	0.00152261	1.74e-07	0.235373
SRR12480052	26.74	34.9722	39.5875	29.5602	0.207144	2.35e-06	1.19e-05	0.00152261	1.74e-07	0.235373
SRR12480053	17.8633	35.9509	38.6281	30.0499	0.243284	0.0011967	1.1e-05	0.00100149	2.12e-07	0.20097
SRR12480055	26.74	34.9722	39.5875	29.5602	0.207144	2.35e-06	1.19e-05	0.00152261	1.74e-07	0.235373
SRR12480056	26.74	34.9722	39.5875	29.5602	0.207144	2.35e-06	1.19e-05	0.00152261	1.74e-07	0.235373
SRR12480057	26.5304	35.0525	39.5622	28.4009	0.207396	2.43e-06	1.31e-05	0.00151308	1.72e-07	0.235341
SRR12480058	26.5304	35.0525	39.5622	28.4009	0.207396	2.43e-06	1.31e-05	0.00151308	1.72e-07	0.235341
SRR12480059	26.3596	35.0972	39.5622	28.5296	0.208105	2.72e-06	1.43e-05	0.00150289	1.7e-07	0.234958
SRR12480060	26.3596	35.0972	39.5622	28.5296	0.208105	2.72e-06	1.43e-05	0.00150289	1.7e-07	0.234958
SRR12480061	26.3596	35.0972	39.5622	28.5296	0.208105	2.72e-06	1.43e-05	0.00150289	1.7e-07	0.234958
SRR12480062	26.3596	35.0972	39.5622	28.5296	0.208105	2.72e-06	1.43e-05	0.00150289	1.7e-07	0.234958
SRR12480063	26.143	35.138	39.4754	28.8783	0.209176	3.17e-06	1.51e-05	0.00149548	1.68e-07	0.234568
SRR12480064	26.143	35.138	39.4754	28.8783	0.209176	3.17e-06	1.51e-05	0.00149548	1.68e-07	0.234568
SRR12480065	16.2145	36.0653	39.3089	70.2481	0.251574	0.00283251	0.000164894	0.00112943	1.35e-06	0.190543
SRR12480066	26.143	35.138	39.4754	28.8783	0.209176	3.17e-06	1.51e-05	0.00149548	1.68e-07	0.234568
SRR12480067	26.143	35.138	39.4754	28.8783	0.209176	3.17e-06	1.51e-05	0.00149548	1.68e-07	0.234568
SRR12480068	24.3151	36.3511	40.5057	17.0209	0.218905	0.00127399	0.000127661	0.000783662	1.65e-08	0.237287
SRR12480069	24.4789	36.259	40.5799	17.6019	0.218104	0.00196727	0.000175233	0.00084299	1.53e-08	0.236771
SRR12480070	24.5097	36.1483	40.7488	19.0308	0.217692	0.00262769	0.000219579	0.000897953	1.45e-08	0.234836
SRR12480071	17.0372	35.1277	38.1069	20.8969	0.252031	0.000216409	3.09e-05	0.00127666	3.3e-07	0.188766
SRR12480072	24.4972	36.0297	40.8455	20.4002	0.217453	0.00308438	0.000248367	0.0009467	1.44e-08	0.23281
SRR12480073	24.4192	35.7833	40.6376	23.6507	0.21734	0.00342158	0.000261546	0.00102035	1.39e-08	0.229708
SRR12480074	24.5936	35.7702	40.7628	22.038	0.216738	0.00334902	0.000255381	0.00102437	1.42e-08	0.230107
SRR12480075	24.3659	35.5645	40.8727	26.1711	0.217336	0.0039509	0.000290141	0.0011135	1.38e-08	0.225611
SRR12480076	24.5135	35.5175	40.9567	25.5768	0.21683	0.00389098	0.000283836	0.00112854	1.39e-08	0.225532
SRR12480077	24.3852	35.4777	41.1151	27.1496	0.217247	0.00427992	0.000309911	0.00116782	1.42e-08	0.223715
SRR12480078	24.5954	35.4267	41.3351	25.6452	0.216301	0.00432215	0.000310254	0.00120327	1.45e-08	0.223463
SRR12480079	25.0385	35.3982	41.5753	27.189	0.214609	0.00401948	0.000287402	0.0012171	1.44e-08	0.224761
SRR12480080	25.554	35.3843	42.5429	28.7882	0.212933	0.00419629	0.000299056	0.0013255	1.7e-08	0.224199
SRR12480081	25.8943	35.3793	43.0695	28.5898	0.211787	0.00396754	0.000283555	0.00134914	1.99e-08	0.224351
SRR12480082	17.6686	35.1693	38.821	19.3927	0.248122	6.17e-05	2.11e-05	0.00122224	2.97e-07	0.190353
SRR12480083	25.9418	35.3774	43.1377	29.1957	0.211596	0.00399177	0.000285512	0.00134965	1.92e-08	0.22437
SRR12480084	26.2098	35.3486	43.6984	27.6966	0.210839	0.0038704	0.000276788	0.00139904	2.14e-08	0.223713
SRR12480085	26.4254	35.3057	44.1128	27.6614	0.210275	0.00380243	0.000273739	0.00148466	2.28e-08	0.223045
SRR12480086	26.484	35.2016	44.6444	27.1674	0.210706	0.00372083	0.000267633	0.00158125	2.72e-08	0.220374
SRR12480087	26.4279	35.1107	45.258	25.4028	0.211557	0.00387804	0.000280627	0.00173658	3.15e-08	0.217026
SRR12480088	26.4334	35.1096	45.3757	25.6537	0.211486	0.00395891	0.000287941	0.0017595	3.11e-08	0.216672
SRR12480089	26.5198	35.0299	45.2303	24.6487	0.211325	0.00408749	0.00030247	0.0016909	3.03e-08	0.216475
SRR12480090	26.5198	35.0299	45.2303	24.6487	0.211325	0.00408749	0.00030247	0.0016909	3.03e-08	0.216475
SRR12480091	26.3385	34.9177	44.7526	17.5982	0.210193	0.00403526	0.000294972	0.00165485	3.79e-08	0.215433
SRR12480092	25.4128	35.524	41.8163	30.4008	0.213754	7.45e-05	5.24e-06	0.00123274	2.28e-07	0.22886
SRR12480093	30.7303	34.3137	42.7321	7.9128	0.197006	0.000382738	2.26e-06	0.00149738	3.94e-07	0.238494
SRR12480094	30.7303	34.3137	42.7321	7.9128	0.197006	0.000382738	2.26e-06	0.00149738	3.94e-07	0.238494
SRR12480095	30.7303	34.3137	42.7321	7.9128	0.197006	0.000382738	2.26e-06	0.00149738	3.94e-07	0.238494
SRR12480096	30.738	34.2702	42.6495	7.77012	0.197	0.000429119	2.28e-06	0.00150014	4.19e-07	0.238245
SRR12480097	30.738	34.2702	42.6495	7.77012	0.197	0.000429119	2.28e-06	0.00150014	4.19e-07	0.238245
SRR12480098	30.6865	34.1715	42.5181	8.74483	0.197111	0.000422761	2.3e-06	0.00150637	4.3e-07	0.237067
SRR12480099	30.6865	34.1715	42.5181	8.74483	0.197111	0.000422761	2.3e-06	0.00150637	4.3e-07	0.237067
SRR12480100	30.6865	34.1715	42.5181	8.74483	0.197111	0.000422761	2.3e-06	0.00150637	4.3e-07	0.237067
SRR12480101	30.6865	34.1715	42.5181	8.74483	0.197111	0.000422761	2.3e-06	0.00150637	4.3e-07	0.237067
SRR12480102	30.6865	34.1715	42.5181	8.74483	0.197111	0.000422761	2.3e-06	0.00150637	4.3e-07	0.237067
SRR12480103	25.3514	35.5537	41.7457	27.9326	0.214754	6.1e-05	5.88e-06	0.00125093	2.4e-07	0.229062
SRR12480104	30.5187	34.1508	42.2461	10.8087	0.197393	0.000372001	2.33e-06	0.0015006	4.06e-07	0.236722
SRR12480105	30.5187	34.1508	42.2461	10.8087	0.197393	0.000372001	2.33e-06	0.0015006	4.06e-07	0.236722
SRR12480106	30.5187	34.1508	42.2461	10.8087	0.197393	0.000372001	2.33e-06	0.0015006	4.06e-07	0.236722
SRR12480107	30.5011	34.055	42.0699	10.4621	0.197312	0.000432868	2.36e-06	0.00150762	4.52e-07	0.235964
SRR12480108	30.5011	34.055	42.0699	10.4621	0.197312	0.000432868	2.36e-06	0.00150762	4.52e-07	0.235964
SRR12480109	30.5011	34.055	42.0699	10.4621	0.197312	0.000432868	2.36e-06	0.00150762	4.52e-07	0.235964
SRR12480110	12.6428	34.934	36.6562	38.6455	0.275586	0.00727479	0.000503625	0.00359412	6.91e-07	0.1676
SRR12480111	12.9621	34.9472	36.0738	36.8109	0.275708	0.00601383	0.000421218	0.00302718	6.91e-07	0.171462
SRR12480112	14.1051	35.1466	35.7078	38.4534	0.268107	0.00402581	0.000283899	0.00230354	6.87e-07	0.180899
SRR12480123	14.6704	35.1587	35.9547	34.7153	0.26524	0.00329419	0.000232304	0.0020397	6.49e-07	0.183207
SRR12480137	21.5589	36.7874	38.2213	34.2104	0.227656	7.97e-06	1.56e-05	0.00108965	1.86e-07	0.235556
SRR12480141	28.8346	33.907	41.014	8.55448	0.204372	0.0024864	4.08e-06	0.00164052	6.38e-07	0.23051
SRR12480142	27.9412	33.5775	39.4071	11.3865	0.206606	0.00375973	4.54e-06	0.00144606	6.88e-07	0.227179
SRR12480143	27.8654	33.6248	39.3327	12.1419	0.206707	0.00377111	4.47e-06	0.00142305	6.55e-07	0.227581
SRR12480144	27.8654	33.6248	39.3327	12.1419	0.206707	0.00377111	4.47e-06	0.00142305	6.55e-07	0.227581
SRR12480145	27.8654	33.6248	39.3327	12.1419	0.206707	0.00377111	4.47e-06	0.00142305	6.55e-07	0.227581
SRR12480146	27.8654	33.6248	39.3327	12.1419	0.206707	0.00377111	4.47e-06	0.00142305	6.55e-07	0.227581
SRR12480147	27.8654	33.6248	39.3327	12.1419	0.206707	0.00377111	4.47e-06	0.00142305	6.55e-07	0.227581
SRR12480148	22.1095	36.6655	38.4104	27.2296	0.225036	1.04e-05	1.35e-05	0.00108154	2.11e-07	0.236567
SRR12480149	28.4786	33.8757	40.4706	10.8743	0.204883	0.0029774	4e-06	0.00153352	6.28e-07	0.230014
SRR12480150	28.4786	33.8757	40.4706	10.8743	0.204883	0.0029774	4e-06	0.00153352	6.28e-07	0.230014
SRR12480151	28.4786	33.8757	40.4706	10.8743	0.204883	0.0029774	4e-06	0.00153352	6.28e-07	0.230014
SRR12480152	29.9981	34.4958	41.8672	13.8268	0.198264	0.000504888	2.59e-06	0.00153287	4.07e-07	0.239842
SRR12480153	25.2531	35.7481	40.9713	32.2267	0.212582	1.98e-05	4.4e-06	0.00115401	2.94e-07	0.233766
SRR12480154	29.9981	34.4958	41.8672	13.8268	0.198264	0.000504888	2.59e-06	0.00153287	4.07e-07	0.239842
SRR12480155	29.9981	34.4958	41.8672	13.8268	0.198264	0.000504888	2.59e-06	0.00153287	4.07e-07	0.239842
SRR12480156	29.9981	34.4958	41.8672	13.8268	0.198264	0.000504888	2.59e-06	0.00153287	4.07e-07	0.239842
SRR12480157	29.9981	34.4958	41.8672	13.8268	0.198264	0.000504888	2.59e-06	0.00153287	4.07e-07	0.239842
SRR12480158	30.2026	34.5273	42.1643	12.2346	0.197653	0.000387	2.35e-06	0.00150494	3.63e-07	0.240274
SRR12480159	30.2026	34.5273	42.1643	12.2346	0.197653	0.000387	2.35e-06	0.00150494	3.63e-07	0.240274
SRR12480160	30.2026	34.5273	42.1643	12.2346	0.197653	0.000387	2.35e-06	0.00150494	3.63e-07	0.240274
SRR12480161	30.1915	34.5086	42.088	12.1333	0.197584	0.000416464	2.4e-06	0.00151112	3.87e-07	0.240265
SRR12480162	30.1915	34.5086	42.088	12.1333	0.197584	0.000416464	2.4e-06	0.00151112	3.87e-07	0.240265
SRR12480163	30.1915	34.5086	42.088	12.1333	0.197584	0.000416464	2.4e-06	0.00151112	3.87e-07	0.240265
SRR12480164	25.4086	35.6859	41.2878	31.6585	0.212347	3.49e-05	4.3e-06	0.00116276	2.8e-07	0.232777
SRR12480166	30.401	34.4927	42.3865	9.91626	0.197255	0.000357946	2.28e-06	0.0014952	3.66e-07	0.240165
SRR12480167	30.401	34.4927	42.3865	9.91626	0.197255	0.000357946	2.28e-06	0.0014952	3.66e-07	0.240165
SRR12480168	30.401	34.4927	42.3865	9.91626	0.197255	0.000357946	2.28e-06	0.0014952	3.66e-07	0.240165
SRR12480169	30.4072	34.4696	42.3297	9.40527	0.197262	0.00039902	2.31e-06	0.00149686	3.88e-07	0.240111
SRR12480170	30.4072	34.4696	42.3297	9.40527	0.197262	0.00039902	2.31e-06	0.00149686	3.88e-07	0.240111
SRR12480171	30.6459	34.4108	42.6614	7.82909	0.196975	0.000386666	2.25e-06	0.00149259	3.89e-07	0.239551
SRR12480172	30.6459	34.4108	42.6614	7.82909	0.196975	0.000386666	2.25e-06	0.00149259	3.89e-07	0.239551
SRR12480173	30.6459	34.4108	42.6614	7.82909	0.196975	0.000386666	2.25e-06	0.00149259	3.89e-07	0.239551
SRR12480174	30.6459	34.4108	42.6614	7.82909	0.196975	0.000386666	2.25e-06	0.00149259	3.89e-07	0.239551
SRR12480175	30.6459	34.4108	42.6614	7.82909	0.196975	0.000386666	2.25e-06	0.00149259	3.89e-07	0.239551
SRR12480176	29.78	34.4207	42.4741	8.49981	0.200689	0.00116258	3.01e-06	0.00164403	5.21e-07	0.236423
SRR12480177	29.718	34.3672	42.1932	9.05427	0.20063	0.00106554	3.04e-06	0.00164882	5.09e-07	0.236221
SRR12480178	29.718	34.3672	42.1932	9.05427	0.20063	0.00106554	3.04e-06	0.00164882	5.09e-07	0.236221
SRR12480179	29.718	34.3672	42.1932	9.05427	0.20063	0.00106554	3.04e-06	0.00164882	5.09e-07	0.236221
SRR12480180	29.701	34.4541	42.0958	9.71106	0.200562	0.000984415	2.98e-06	0.00163608	4.79e-07	0.23743
SRR12480181	22.7442	36.2524	38.5031	26.1631	0.22187	3.25e-06	9.47e-06	0.00108287	2.64e-07	0.234518
SRR12480182	29.6575	34.4214	41.781	9.86621	0.200247	0.000845606	2.91e-06	0.00162426	4.67e-07	0.237679
SRR12480183	29.6575	34.4214	41.781	9.86621	0.200247	0.000845606	2.91e-06	0.00162426	4.67e-07	0.237679
SRR12480184	29.6575	34.4214	41.781	9.86621	0.200247	0.000845606	2.91e-06	0.00162426	4.67e-07	0.237679
SRR12480185	29.6575	34.4214	41.781	9.86621	0.200247	0.000845606	2.91e-06	0.00162426	4.67e-07	0.237679
SRR12480186	29.7028	34.3936	41.7938	11.1389	0.19992	0.000788204	2.97e-06	0.00162367	4.64e-07	0.23747
SRR12480187	29.7028	34.3936	41.7938	11.1389	0.19992	0.000788204	2.97e-06	0.00162367	4.64e-07	0.23747
SRR12480188	29.7028	34.3936	41.7938	11.1389	0.19992	0.000788204	2.97e-06	0.00162367	4.64e-07	0.23747
SRR12480189	29.7062	34.4371	41.7949	11.2178	0.199827	0.000745755	2.92e-06	0.001607	4.53e-07	0.237992
SRR12480190	29.7835	34.4579	41.7488	12.3628	0.199576	0.000633207	2.77e-06	0.00156965	4.28e-07	0.238685
SRR12480191	29.7062	34.4371	41.7949	11.2178	0.199827	0.000745755	2.92e-06	0.001607	4.53e-07	0.237992
SRR12480192	23.2182	36.0906	38.7224	30.4044	0.219878	2.35e-06	7.41e-06	0.00109515	2.82e-07	0.234367
SRR12480193	29.7062	34.4371	41.7949	11.2178	0.199827	0.000745755	2.92e-06	0.001607	4.53e-07	0.237992
SRR12480194	29.6478	34.4645	41.769	10.4542	0.20012	0.00082218	2.89e-06	0.00161647	4.57e-07	0.238187
SRR12480195	29.6519	34.5353	41.847	11.402	0.200012	0.000813459	2.85e-06	0.00159959	4.43e-07	0.238846
SRR12480196	29.6478	34.4645	41.769	10.4542	0.20012	0.00082218	2.89e-06	0.00161647	4.57e-07	0.238187
SRR12480197	29.6478	34.4645	41.769	10.4542	0.20012	0.00082218	2.89e-06	0.00161647	4.57e-07	0.238187
SRR12480198	29.6478	34.4645	41.769	10.4542	0.20012	0.00082218	2.89e-06	0.00161647	4.57e-07	0.238187
SRR12480199	29.6575	34.4214	41.781	9.86621	0.200247	0.000845606	2.91e-06	0.00162426	4.67e-07	0.237679
SRR12480200	30.3795	34.0759	41.9806	12.2941	0.197684	0.000352643	2.37e-06	0.00149928	4.06e-07	0.235828
SRR12480201	30.3795	34.0759	41.9806	12.2941	0.197684	0.000352643	2.37e-06	0.00149928	4.06e-07	0.235828
SRR12480202	30.3795	34.0759	41.9806	12.2941	0.197684	0.000352643	2.37e-06	0.00149928	4.06e-07	0.235828
SRR12480203	30.2426	34.0435	41.843	12.7731	0.197965	0.000274907	2.44e-06	0.00149712	3.9e-07	0.235061
SRR12480204	30.2426	34.0435	41.843	12.7731	0.197965	0.000274907	2.44e-06	0.00149712	3.9e-07	0.235061
SRR12480205	30.2426	34.0435	41.843	12.7731	0.197965	0.000274907	2.44e-06	0.00149712	3.9e-07	0.235061
SRR12480206	30.2426	34.0435	41.843	12.7731	0.197965	0.000274907	2.44e-06	0.00149712	3.9e-07	0.235061
SRR12480207	30.2426	34.0435	41.843	12.7731	0.197965	0.000274907	2.44e-06	0.00149712	3.9e-07	0.235061
SRR12480208	30.2609	34.0005	41.7641	12.69	0.197769	0.000319395	2.43e-06	0.00149765	4.09e-07	0.23487
SRR12480209	26.1438	35.6237	40.6355	20.861	0.211343	0.000127678	5.84e-06	0.00123281	7.68e-07	0.238566
SRR12480210	30.2283	33.9613	41.7086	12.0767	0.197723	0.00024744	2.51e-06	0.00149248	4.05e-07	0.234374
SRR12480211	30.2283	33.9613	41.7086	12.0767	0.197723	0.00024744	2.51e-06	0.00149248	4.05e-07	0.234374
SRR12480212	30.2283	33.9613	41.7086	12.0767	0.197723	0.00024744	2.51e-06	0.00149248	4.05e-07	0.234374
SRR12480213	30.2283	33.9613	41.7086	12.0767	0.197723	0.00024744	2.51e-06	0.00149248	4.05e-07	0.234374
SRR12480214	30.2283	33.9613	41.7086	12.0767	0.197723	0.00024744	2.51e-06	0.00149248	4.05e-07	0.234374
SRR12480215	30.2283	33.9613	41.7086	12.0767	0.197723	0.00024744	2.51e-06	0.00149248	4.05e-07	0.234374
SRR12480216	30.2283	33.9613	41.7086	12.0767	0.197723	0.00024744	2.51e-06	0.00149248	4.05e-07	0.234374
SRR12480217	30.2495	33.9876	41.8194	11.8303	0.197836	0.000186893	2.59e-06	0.00148999	3.99e-07	0.234473
SRR12480218	30.2495	33.9876	41.8194	11.8303	0.197836	0.000186893	2.59e-06	0.00148999	3.99e-07	0.234473
SRR12480219	30.2495	33.9876	41.8194	11.8303	0.197836	0.000186893	2.59e-06	0.00148999	3.99e-07	0.234473
SRR12480220	27.7377	35.296	41.2665	16.9319	0.204078	0.000552771	2.56e-06	0.00122303	1.34e-06	0.241932
SRR12480221	30.2495	33.9876	41.8194	11.8303	0.197836	0.000186893	2.59e-06	0.00148999	3.99e-07	0.234473
SRR12480222	30.1716	34.0042	41.7007	11.8029	0.19812	0.000135882	2.83e-06	0.00148226	3.9e-07	0.234651
SRR12480223	30.1716	34.0042	41.7007	11.8029	0.19812	0.000135882	2.83e-06	0.00148226	3.9e-07	0.234651
SRR12480224	30.1716	34.0042	41.7007	11.8029	0.19812	0.000135882	2.83e-06	0.00148226	3.9e-07	0.234651
SRR12480225	30.1716	34.0042	41.7007	11.8029	0.19812	0.000135882	2.83e-06	0.00148226	3.9e-07	0.234651
SRR12480226	30.1894	33.9372	41.5983	11.3225	0.198071	0.000188696	2.77e-06	0.00148048	4.19e-07	0.234218
SRR12480227	30.0134	33.9713	41.411	11.2691	0.19845	0.000104957	3.3e-06	0.00147119	3.94e-07	0.234313
SRR12480228	30.0201	33.9205	41.2673	11.2025	0.198385	0.000121677	2.98e-06	0.00146565	4.17e-07	0.234184
SRR12480229	30.0134	33.9713	41.411	11.2691	0.19845	0.000104957	3.3e-06	0.00147119	3.94e-07	0.234313
SRR12480230	29.9017	33.9089	41.1203	10.8981	0.198558	0.000113909	3.64e-06	0.00146987	4.08e-07	0.233855
SRR12480231	28.5659	35.1698	42.257	8.69119	0.202145	0.000821272	2.45e-06	0.00122702	1.63e-06	0.241781
SRR12480232	29.9119	33.9602	41.3361	10.747	0.19861	9.61e-05	4.16e-06	0.00147901	3.81e-07	0.233844
SRR12480233	29.9017	33.9089	41.1203	10.8981	0.198558	0.000113909	3.64e-06	0.00146987	4.08e-07	0.233855
SRR12480234	29.9119	33.9602	41.3361	10.747	0.19861	9.61e-05	4.16e-06	0.00147901	3.81e-07	0.233844
SRR12480235	29.754	33.9629	41.1984	11.7276	0.198961	8.64e-05	4.82e-06	0.00148299	3.74e-07	0.233458
SRR12480236	29.754	33.9629	41.1984	11.7276	0.198961	8.64e-05	4.82e-06	0.00148299	3.74e-07	0.233458
SRR12480237	29.754	33.9629	41.1984	11.7276	0.198961	8.64e-05	4.82e-06	0.00148299	3.74e-07	0.233458
SRR12480238	29.754	33.9629	41.1984	11.7276	0.198961	8.64e-05	4.82e-06	0.00148299	3.74e-07	0.233458
SRR12480239	29.5289	34.1228	41.6279	12.8912	0.199685	3.19e-05	8.13e-06	0.00152665	3.13e-07	0.232899
SRR12480240	29.5789	34.0812	41.4764	13.2506	0.199446	4.34e-05	6.84e-06	0.00151018	3.28e-07	0.233128
SRR12480241	29.5289	34.1228	41.6279	12.8912	0.199685	3.19e-05	8.13e-06	0.00152665	3.13e-07	0.232899
SRR12480242	28.6922	35.1762	42.4259	7.53765	0.201747	0.000766583	2.45e-06	0.00122871	1.76e-06	0.241937
SRR12480243	29.5289	34.1228	41.6279	12.8912	0.199685	3.19e-05	8.13e-06	0.00152665	3.13e-07	0.232899
SRR12480244	29.3323	34.2177	41.616	15.0659	0.199999	1.62e-05	7.9e-06	0.00154637	3.01e-07	0.23309
SRR12480245	29.3323	34.2177	41.616	15.0659	0.199999	1.62e-05	7.9e-06	0.00154637	3.01e-07	0.23309
SRR12480246	29.2312	34.2514	41.5776	14.8834	0.200333	1.34e-05	8.96e-06	0.00155394	2.99e-07	0.23312
SRR12480247	28.8218	34.3004	41.1716	16.9931	0.201533	8.78e-06	9.21e-06	0.00157084	3.06e-07	0.23286
SRR12480248	29.4931	36.8963	43.3537	23.5699	0.195952	0.00113966	2.72e-06	0.00135664	9.28e-07	0.265323
SRR12480249	29.4931	36.8963	43.3537	23.5699	0.195952	0.00113966	2.72e-06	0.00135664	9.28e-07	0.265323
SRR12480250	29.4931	36.8963	43.3537	23.5699	0.195952	0.00113966	2.72e-06	0.00135664	9.28e-07	0.265323
SRR12480251	29.5644	36.8137	43.3405	23.0795	0.196019	0.00104327	2.62e-06	0.00136248	8.62e-07	0.26464
SRR12480252	29.5532	36.7641	43.2763	24.4237	0.196161	0.0010093	2.63e-06	0.0013623	8.24e-07	0.264071
SRR12480253	29.5532	36.7641	43.2763	24.4237	0.196161	0.0010093	2.63e-06	0.0013623	8.24e-07	0.264071
SRR12480254	29.5532	36.7641	43.2763	24.4237	0.196161	0.0010093	2.63e-06	0.0013623	8.24e-07	0.264071
SRR12480255	29.5942	36.7519	43.5131	24.1552	0.196195	0.000932565	2.63e-06	0.00136913	8.02e-07	0.263346
SRR12480256	29.5942	36.7519	43.5131	24.1552	0.196195	0.000932565	2.63e-06	0.00136913	8.02e-07	0.263346
SRR12480257	25.9166	37.3218	42.3188	20.9269	0.208245	0.000248494	3.83e-06	0.000957805	6.75e-07	0.254082
SRR12480258	29.5942	36.7519	43.5131	24.1552	0.196195	0.000932565	2.63e-06	0.00136913	8.02e-07	0.263346
SRR12480259	29.557	36.8464	43.6059	24.4616	0.196068	0.000992526	2.63e-06	0.00135984	8.49e-07	0.26414
SRR12480260	29.557	36.8464	43.6059	24.4616	0.196068	0.000992526	2.63e-06	0.00135984	8.49e-07	0.26414
SRR12480261	29.557	36.8464	43.6059	24.4616	0.196068	0.000992526	2.63e-06	0.00135984	8.49e-07	0.26414
SRR12480262	29.4236	36.9499	43.8616	24.8898	0.196341	0.000969331	2.73e-06	0.00133359	8.71e-07	0.263843
SRR12480263	29.3466	36.7115	44.069	10.1133	0.198294	0.000740112	2.52e-06	0.00139924	7.84e-07	0.259275
SRR12480264	29.3466	36.7115	44.069	10.1133	0.198294	0.000740112	2.52e-06	0.00139924	7.84e-07	0.259275
SRR12480265	29.3466	36.7115	44.069	10.1133	0.198294	0.000740112	2.52e-06	0.00139924	7.84e-07	0.259275
SRR12480266	29.4952	36.5261	44.0068	8.96386	0.198088	0.000636518	2.46e-06	0.00143027	7.29e-07	0.257776
SRR12480267	29.4952	36.5261	44.0068	8.96386	0.198088	0.000636518	2.46e-06	0.00143027	7.29e-07	0.257776
SRR12480268	25.1187	37.4812	42.477	30.0473	0.21125	0.000213263	3.67e-06	0.000960587	5.03e-07	0.250786
SRR12480269	29.4952	36.5261	44.0068	8.96386	0.198088	0.000636518	2.46e-06	0.00143027	7.29e-07	0.257776
SRR12480270	29.6406	36.3265	43.9193	8.50508	0.19791	0.000561453	2.41e-06	0.00145799	6.85e-07	0.256139
SRR12480271	29.6406	36.3265	43.9193	8.50508	0.19791	0.000561453	2.41e-06	0.00145799	6.85e-07	0.256139
SRR12480272	26.0824	35.1663	40.1806	28.5344	0.209794	1.67e-06	1.49e-05	0.00147909	2.38e-07	0.232218
SRR12480273	25.235	35.2759	39.6931	23.0009	0.212441	1.75e-06	1.5e-05	0.00146981	2.47e-07	0.230496
SRR12480274	25.235	35.2759	39.6931	23.0009	0.212441	1.75e-06	1.5e-05	0.00146981	2.47e-07	0.230496
SRR12480292	6.35284	33.9971	37.6693	34.7036	0.317099	0.0160445	0.00111844	0.013846	3.17e-07	0.126145
SRR12480293	28.2002	34.4833	42.1529	15.6727	0.203152	1.4e-05	3.98e-05	0.00145373	1.6e-07	0.230754
SRR12480294	28.1514	34.4504	41.9097	16.0373	0.203488	1.79e-05	4.66e-05	0.00145854	1.79e-07	0.2309
SRR12480295	28.1427	34.4122	41.4197	22.7747	0.204423	2.87e-05	6.99e-05	0.00144288	2.26e-07	0.232176
SRR12480296	18.1545	33.4839	38.5353	20.508	0.245012	0.000372794	0.000177923	0.00264913	2.6e-07	0.176605
SRR12480303	20.5253	36.2182	39.1343	22.0301	0.233296	4.72e-06	2.38e-05	0.00108974	1.67e-07	0.218304
SRR12480314	21.7167	36.7998	38.3471	34.6712	0.227004	6.79e-06	1.64e-05	0.00109222	1.91e-07	0.236225
SRR12480317	29.1955	35.0105	42.3026	22.2128	0.199215	6.11e-06	7.97e-06	0.00162706	3.55e-07	0.240683
SRR12480318	29.2103	35.0431	42.4265	23.0145	0.199201	5.04e-06	8.26e-06	0.0016217	3.37e-07	0.240811
SRR12480319	22.3456	36.3618	43.7001	23.0073	0.224649	0.000937497	4.55e-06	0.00103752	1.48e-07	0.215248
SRR12480320	28.8882	34.9349	41.9295	25.9768	0.200277	2.51e-06	9.03e-06	0.00158485	2.36e-07	0.239105
SRR12480321	28.8882	34.9349	41.9295	25.9768	0.200277	2.51e-06	9.03e-06	0.00158485	2.36e-07	0.239105
SRR12480322	28.8882	34.9349	41.9295	25.9768	0.200277	2.51e-06	9.03e-06	0.00158485	2.36e-07	0.239105
SRR12480323	28.5507	34.7942	41.4491	25.0408	0.201584	2.74e-06	1.02e-05	0.00156144	1.93e-07	0.236856
SRR12480324	28.5507	34.7942	41.4491	25.0408	0.201584	2.74e-06	1.02e-05	0.00156144	1.93e-07	0.236856
SRR12480325	28.5507	34.7942	41.4491	25.0408	0.201584	2.74e-06	1.02e-05	0.00156144	1.93e-07	0.236856
SRR12480326	28.1926	34.6209	40.8495	23.5449	0.203105	4.35e-06	1.03e-05	0.00154664	1.71e-07	0.234493
SRR12480327	28.1926	34.6209	40.8495	23.5449	0.203105	4.35e-06	1.03e-05	0.00154664	1.71e-07	0.234493
SRR12480328	28.2841	34.726	41.0798	23.7799	0.202571	3.4e-06	1.07e-05	0.00155116	1.77e-07	0.235656
SRR12480329	28.2841	34.726	41.0798	23.7799	0.202571	3.4e-06	1.07e-05	0.00155116	1.77e-07	0.235656
SRR12480330	21.1452	36.1973	42.2428	23.9811	0.229491	0.00104589	5.63e-06	0.00104034	1.32e-07	0.210919
SRR12480331	28.2841	34.726	41.0798	23.7799	0.202571	3.4e-06	1.07e-05	0.00155116	1.77e-07	0.235656
SRR12480332	28.2841	34.726	41.0798	23.7799	0.202571	3.4e-06	1.07e-05	0.00155116	1.77e-07	0.235656
SRR12480333	28.2841	34.726	41.0798	23.7799	0.202571	3.4e-06	1.07e-05	0.00155116	1.77e-07	0.235656
SRR12480334	28.3904	34.8665	41.3502	25.1577	0.201961	3.09e-06	1.11e-05	0.0015621	1.91e-07	0.237283
SRR12480335	28.0652	34.7416	40.8849	23.9232	0.203375	5.79e-06	1.18e-05	0.00154894	1.73e-07	0.235296
SRR12480336	28.0652	34.7416	40.8849	23.9232	0.203375	5.79e-06	1.18e-05	0.00154894	1.73e-07	0.235296
SRR12480337	28.0652	34.7416	40.8849	23.9232	0.203375	5.79e-06	1.18e-05	0.00154894	1.73e-07	0.235296
SRR12480338	28.0479	34.6311	40.6791	24.3133	0.203509	5.24e-06	1.08e-05	0.00154437	1.69e-07	0.234396
SRR12480339	27.9788	34.6011	40.5151	26.0408	0.203732	5.28e-06	1.04e-05	0.00154541	1.69e-07	0.234162
SRR12480340	27.9788	34.6011	40.5151	26.0408	0.203732	5.28e-06	1.04e-05	0.00154541	1.69e-07	0.234162
SRR12480341	30.6291	35.4062	43.9994	10.1375	0.195904	0.00054396	2.28e-06	0.00152162	5.05e-07	0.248928
SRR12480342	30.8526	35.303	44.1879	8.99898	0.195421	0.00056998	2.28e-06	0.00151934	5.02e-07	0.248145
SRR12480343	30.8526	35.303	44.1879	8.99898	0.195421	0.00056998	2.28e-06	0.00151934	5.02e-07	0.248145
SRR12480344	23.9808	35.5297	39.5955	24.5324	0.21693	1.7e-06	1.37e-05	0.00145529	2.94e-07	0.226994
SRR12480346	31.033	35.2122	44.3573	8.82083	0.195119	0.000508747	2.25e-06	0.00152119	4.87e-07	0.247317
SRR12480347	31.0458	35.1172	44.4836	10.4913	0.19527	0.000271548	2.21e-06	0.00155063	4.06e-07	0.2456
SRR12480348	31.0689	35.1266	44.5753	10.3272	0.195219	0.000246431	2.18e-06	0.00155566	4.02e-07	0.245567
SRR12480349	31.0313	35.0976	44.7707	11.5495	0.195432	0.000115451	2.23e-06	0.00158508	3.49e-07	0.244297
SRR12480350	30.9593	35.0891	44.7485	12.5648	0.19564	5.82e-05	2.45e-06	0.00159895	3.29e-07	0.243838
SRR12480351	24.6134	35.5404	39.7255	23.8311	0.214541	2.25e-06	1.21e-05	0.00148342	3.28e-07	0.230408
SRR12480352	30.8325	35.0981	44.6233	12.7424	0.195688	2.91e-05	2.67e-06	0.00160665	3.17e-07	0.243663
SRR12480353	30.8325	35.0981	44.6233	12.7424	0.195688	2.91e-05	2.67e-06	0.00160665	3.17e-07	0.243663
SRR12480354	30.3269	35.1016	44.0457	16.3883	0.196581	6.44e-06	4.93e-06	0.00162269	2.95e-07	0.242724
SRR12480355	24.5929	35.6335	39.8396	25.7148	0.214556	2.15e-06	1.25e-05	0.0014845	3.24e-07	0.231122
SRR12480357	30.3269	35.1016	44.0457	16.3883	0.196581	6.44e-06	4.93e-06	0.00162269	2.95e-07	0.242724
SRR12480358	29.9443	35.0934	43.5628	19.6933	0.197457	4.76e-06	6.41e-06	0.00162659	3.13e-07	0.241974
SRR12480359	24.5781	35.712	39.8188	25.8768	0.2145	1.93e-06	1.32e-05	0.00148856	3.21e-07	0.232128
SRR12480360	29.1955	35.0105	42.3026	22.2128	0.199215	6.11e-06	7.97e-06	0.00162706	3.55e-07	0.240683
SRR12480361	28.5507	34.7942	41.4491	25.0408	0.201584	2.74e-06	1.02e-05	0.00156144	1.93e-07	0.236856
SRR12480362	28.1926	34.6209	40.8495	23.5449	0.203105	4.35e-06	1.03e-05	0.00154664	1.71e-07	0.234493
SRR12480363	23.8855	35.8132	39.9507	29.0869	0.217033	1.36e-06	1.36e-05	0.00145947	3.06e-07	0.228949
SRR12480364	28.2841	34.726	41.0798	23.7799	0.202571	3.4e-06	1.07e-05	0.00155116	1.77e-07	0.235656
SRR13122036	28.6306	35.4206	44.0609	18.2552	0.200436	2e-05	3.29e-06	0.00110255	4.4e-07	0.238805
SRR13122037	28.6306	35.4206	44.0609	18.2552	0.200436	2e-05	3.29e-06	0.00110255	4.4e-07	0.238805
SRR13122038	28.6306	35.4206	44.0609	18.2552	0.200436	2e-05	3.29e-06	0.00110255	4.4e-07	0.238805
SRR13122039	28.6306	35.4206	44.0609	18.2552	0.200436	2e-05	3.29e-06	0.00110255	4.4e-07	0.238805
SRR13122040	28.4336	35.5626	43.8445	20.6983	0.200824	1.57e-05	3.42e-06	0.00110238	4.01e-07	0.240337
SRR13122041	28.4336	35.5626	43.8445	20.6983	0.200824	1.57e-05	3.42e-06	0.00110238	4.01e-07	0.240337
SRR13122042	27.9116	35.6933	43.216	21.6445	0.202182	1.93e-05	2.79e-06	0.00108709	3.86e-07	0.241213
SRR13122043	27.9116	35.6933	43.216	21.6445	0.202182	1.93e-05	2.79e-06	0.00108709	3.86e-07	0.241213
SRR13122044	27.9116	35.6933	43.216	21.6445	0.202182	1.93e-05	2.79e-06	0.00108709	3.86e-07	0.241213
SRR13122045	27.7195	35.8143	43.0079	21.6216	0.202631	2.09e-05	2.78e-06	0.00108951	3.71e-07	0.242492
SRR13122046	18.461	35.2967	38.7572	25.7783	0.241712	0.000289602	2.31e-05	0.00161766	1.19e-07	0.196224
SRR13122047	27.6995	35.8188	42.9951	21.4611	0.202719	2.72e-05	2.69e-06	0.00108359	3.73e-07	0.242495
SRR13122048	27.6995	35.8188	42.9951	21.4611	0.202719	2.72e-05	2.69e-06	0.00108359	3.73e-07	0.242495
SRR13122049	27.6995	35.8188	42.9951	21.4611	0.202719	2.72e-05	2.69e-06	0.00108359	3.73e-07	0.242495
SRR13122050	27.6995	35.8188	42.9951	21.4611	0.202719	2.72e-05	2.69e-06	0.00108359	3.73e-07	0.242495
SRR13122051	27.6995	35.8188	42.9951	21.4611	0.202719	2.72e-05	2.69e-06	0.00108359	3.73e-07	0.242495
SRR13122052	27.5175	35.9457	43.0033	22.0686	0.203277	3.17e-05	2.67e-06	0.00108356	3.55e-07	0.243203
SRR13122053	27.4783	35.9461	42.9915	22.9493	0.20339	4.08e-05	2.58e-06	0.00107731	3.57e-07	0.243036
SRR13122054	26.9883	36.0909	43.4298	26.6539	0.205333	9.04e-05	2.53e-06	0.00106591	3.33e-07	0.240831
SRR13122055	26.9883	36.0909	43.4298	26.6539	0.205333	9.04e-05	2.53e-06	0.00106591	3.33e-07	0.240831
SRR13122056	26.9883	36.0909	43.4298	26.6539	0.205333	9.04e-05	2.53e-06	0.00106591	3.33e-07	0.240831
SRR13122057	19.8076	35.5432	38.8255	27.4795	0.235002	0.000130082	1.66e-05	0.00173481	1.54e-07	0.206097
SRR13122058	26.8327	36.0174	43.5133	26.8037	0.206042	0.000130708	2.56e-06	0.00105874	3.37e-07	0.238704
SRR13122059	26.6545	36.076	43.8037	26.6718	0.206736	0.000135492	2.54e-06	0.00105955	3.31e-07	0.237498
SRR13122060	26.6545	36.076	43.8037	26.6718	0.206736	0.000135492	2.54e-06	0.00105955	3.31e-07	0.237498
SRR13122061	26.6545	36.076	43.8037	26.6718	0.206736	0.000135492	2.54e-06	0.00105955	3.31e-07	0.237498
SRR13122062	26.5433	35.9931	43.8017	25.606	0.20724	0.000176574	2.58e-06	0.00105235	3.28e-07	0.235804
SRR13122063	26.5433	35.9931	43.8017	25.606	0.20724	0.000176574	2.58e-06	0.00105235	3.28e-07	0.235804
SRR13122064	26.4373	36.0989	43.9207	24.392	0.207514	0.000153351	2.57e-06	0.00105072	3.12e-07	0.236172
SRR13122065	26.4784	36.0967	44.9352	26.4203	0.207589	0.00016931	2.52e-06	0.00104266	3.03e-07	0.233045
SRR13122066	26.4784	36.0967	44.9352	26.4203	0.207589	0.00016931	2.52e-06	0.00104266	3.03e-07	0.233045
SRR13122067	26.2964	36.0814	44.9464	25.658	0.208382	0.000201153	2.56e-06	0.00103	2.85e-07	0.231762
SRR13122068	20.1091	35.5136	37.4894	25.9867	0.234042	0.000215178	2.62e-05	0.00172939	1.96e-07	0.211999
SRR13122069	26.2964	36.0814	44.9464	25.658	0.208382	0.000201153	2.56e-06	0.00103	2.85e-07	0.231762
SRR13122070	26.2964	36.0814	44.9464	25.658	0.208382	0.000201153	2.56e-06	0.00103	2.85e-07	0.231762
SRR13122071	26.2964	36.0814	44.9464	25.658	0.208382	0.000201153	2.56e-06	0.00103	2.85e-07	0.231762
SRR13122072	26.2964	36.0814	44.9464	25.658	0.208382	0.000201153	2.56e-06	0.00103	2.85e-07	0.231762
SRR13122073	26.2064	36.1356	45.0435	24.1481	0.208703	0.000201882	2.56e-06	0.00102425	2.65e-07	0.231644
SRR13122074	26.2064	36.1356	45.0435	24.1481	0.208703	0.000201882	2.56e-06	0.00102425	2.65e-07	0.231644
SRR13122075	26.2064	36.1356	45.0435	24.1481	0.208703	0.000201882	2.56e-06	0.00102425	2.65e-07	0.231644
SRR13122076	26.2064	36.1356	45.0435	24.1481	0.208703	0.000201882	2.56e-06	0.00102425	2.65e-07	0.231644
SRR13122077	25.8885	36.356	45.157	23.1267	0.209885	0.000136725	2.61e-06	0.0010037	1.93e-07	0.232128
SRR13122078	25.8885	36.356	45.157	23.1267	0.209885	0.000136725	2.61e-06	0.0010037	1.93e-07	0.232128
SRR13122079	20.8974	35.5619	37.7784	24.3561	0.230388	0.000186224	2.54e-05	0.00174574	2.11e-07	0.216013
SRR13122080	25.8885	36.356	45.157	23.1267	0.209885	0.000136725	2.61e-06	0.0010037	1.93e-07	0.232128
SRR13122081	25.768	36.3047	45.1203	23.4947	0.210396	0.000155902	2.68e-06	0.00098847	1.84e-07	0.23087
SRR13122082	25.65	36.4525	45.1813	23.125	0.210837	0.000100469	2.7e-06	0.000989966	1.58e-07	0.23178
SRR13122083	25.65	36.4525	45.1813	23.125	0.210837	0.000100469	2.7e-06	0.000989966	1.58e-07	0.23178
SRR13122084	25.65	36.4525	45.1813	23.125	0.210837	0.000100469	2.7e-06	0.000989966	1.58e-07	0.23178
SRR13122085	25.65	36.4525	45.1813	23.125	0.210837	0.000100469	2.7e-06	0.000989966	1.58e-07	0.23178
SRR13122086	25.65	36.4525	45.1813	23.125	0.210837	0.000100469	2.7e-06	0.000989966	1.58e-07	0.23178
SRR13122087	25.5336	36.4455	45.0911	24.0982	0.21116	0.000112954	2.71e-06	0.000977818	1.49e-07	0.231267
SRR13122088	25.4212	36.5459	45.1555	24.1104	0.211718	7.52e-05	2.7e-06	0.000985853	1.37e-07	0.231607
SRR13122089	25.0193	36.5065	44.9966	24.5473	0.213498	8.11e-05	2.97e-06	0.000968668	1.1e-07	0.228976
SRR13122090	21.5071	35.5833	37.986	27.5	0.227651	7.22e-05	1.84e-05	0.00174456	2.21e-07	0.219047
SRR13122091	25.0193	36.5065	44.9966	24.5473	0.213498	8.11e-05	2.97e-06	0.000968668	1.1e-07	0.228976
SRR13122092	24.8072	36.5219	44.9731	24.1377	0.21457	6.26e-05	3.35e-06	0.000975214	9.74e-08	0.227857
SRR13122093	24.6778	36.4554	44.7847	24.7907	0.215068	8.71e-05	3.27e-06	0.000942826	8.58e-08	0.226766
SRR13122094	24.6778	36.4554	44.7847	24.7907	0.215068	8.71e-05	3.27e-06	0.000942826	8.58e-08	0.226766
SRR13122095	24.4069	36.4373	44.5902	24.3595	0.216403	4.74e-05	4.54e-06	0.000992328	8.36e-08	0.225415
SRR13122096	23.8319	36.2592	44.1833	24.7116	0.218837	2.63e-05	6.62e-06	0.00106323	8.04e-08	0.220888
SRR13122097	23.8319	36.2592	44.1833	24.7116	0.218837	2.63e-05	6.62e-06	0.00106323	8.04e-08	0.220888
SRR13122098	23.6551	36.1904	44.1863	24.6339	0.219691	1.74e-05	7.52e-06	0.00111077	8.28e-08	0.21894
SRR13122099	23.3806	36.1501	44.1339	22.9369	0.220884	7.13e-06	7.7e-06	0.00119802	9.21e-08	0.216986
SRR13122100	23.1514	36.0564	44.1209	22.8882	0.222014	2.55e-06	8.85e-06	0.00127101	9.59e-08	0.214448
SRR13122101	21.5071	35.5833	37.986	27.5	0.227651	7.22e-05	1.84e-05	0.00174456	2.21e-07	0.219047
SRR13122102	22.7059	35.9481	43.9007	22.4265	0.22404	1.01e-06	9.17e-06	0.00138435	1.06e-07	0.211116
SRR13122103	22.4858	35.9317	43.5305	23.355	0.224842	1.01e-06	8.92e-06	0.00139473	1.06e-07	0.21077
SRR13122104	22.4858	35.9317	43.5305	23.355	0.224842	1.01e-06	8.92e-06	0.00139473	1.06e-07	0.21077
SRR13122105	22.4045	35.9112	43.2846	24.3726	0.225101	1.12e-06	8.39e-06	0.0014175	1.07e-07	0.210807
SRR13122106	22.0734	35.8462	43.1553	21.2285	0.226592	1.48e-06	7.41e-06	0.00144896	1.08e-07	0.208558
SRR13122107	22.0734	35.8462	43.1553	21.2285	0.226592	1.48e-06	7.41e-06	0.00144896	1.08e-07	0.208558
SRR13122108	22.0734	35.8462	43.1553	21.2285	0.226592	1.48e-06	7.41e-06	0.00144896	1.08e-07	0.208558
SRR13122109	22.0734	35.8462	43.1553	21.2285	0.226592	1.48e-06	7.41e-06	0.00144896	1.08e-07	0.208558
SRR13122110	21.0063	35.6195	42.12	20.9106	0.231036	9.56e-06	6.81e-06	0.00153289	1.12e-07	0.20319
SRR13122111	21.0063	35.6195	42.12	20.9106	0.231036	9.56e-06	6.81e-06	0.00153289	1.12e-07	0.20319
SRR13122112	21.8307	35.6059	38.5035	31.2886	0.226011	5.16e-05	1.74e-05	0.00175291	2.26e-07	0.219349
SRR13122113	20.9199	35.5532	42.2162	20.9008	0.231554	1.63e-05	6.72e-06	0.00152815	1.04e-07	0.201681
SRR13122114	20.3889	35.5166	41.3905	22.5901	0.23339	2.25e-05	7.01e-06	0.00156544	1.11e-07	0.200865
SRR13122115	20.2985	35.4493	41.4941	22.3447	0.233936	3.37e-05	7.05e-06	0.00155669	1.03e-07	0.199315
SRR13122116	20.2985	35.4493	41.4941	22.3447	0.233936	3.37e-05	7.05e-06	0.00155669	1.03e-07	0.199315
SRR13122117	20.4969	36.7048	36.3465	70.3448	0.224393	0.00271634	0.000131447	0.00170003	9.04e-07	0.235432
SRR13122118	19.8306	35.4787	40.5449	26.2736	0.23538	4.37e-05	8.11e-06	0.00158175	1.14e-07	0.199983
SRR13122119	20.4969	36.7048	36.3465	70.3448	0.224393	0.00271634	0.000131447	0.00170003	9.04e-07	0.235432
SRR13122120	20.8714	36.7284	36.3151	66.1952	0.224075	0.00235152	0.000107506	0.00160768	8.61e-07	0.238254
SRR13122121	20.7317	36.7587	35.9329	40.7167	0.226405	0.00217417	9.57e-05	0.00151995	7.64e-07	0.239321
SRR13122122	20.7317	36.7587	35.9329	40.7167	0.226405	0.00217417	9.57e-05	0.00151995	7.64e-07	0.239321
SRR13122123	21.0797	36.7716	36.096	45.2206	0.225136	0.0019563	8.13e-05	0.00147463	7.48e-07	0.241044
SRR13122124	21.1136	36.7866	35.885	34.8201	0.22637	0.00166153	6.16e-05	0.00140115	7.01e-07	0.242361
SRR13122125	20.6127	36.7715	35.7651	29.2827	0.228038	0.00201563	8.3e-05	0.00142338	6.74e-07	0.23943
SRR13122126	19.9741	36.7473	35.5706	25.7946	0.231716	0.00238923	0.000103435	0.00139622	6.48e-07	0.235818
SRR13122127	19.9741	36.7473	35.5706	25.7946	0.231716	0.00238923	0.000103435	0.00139622	6.48e-07	0.235818
SRR13122128	19.9741	36.7473	35.5706	25.7946	0.231716	0.00238923	0.000103435	0.00139622	6.48e-07	0.235818
SRR13122129	19.8306	35.4787	40.5449	26.2736	0.23538	4.37e-05	8.11e-06	0.00158175	1.14e-07	0.199983
SRR13122130	19.9741	36.7473	35.5706	25.7946	0.231716	0.00238923	0.000103435	0.00139622	6.48e-07	0.235818
SRR13122131	19.9741	36.7473	35.5706	25.7946	0.231716	0.00238923	0.000103435	0.00139622	6.48e-07	0.235818
SRR13122132	19.5352	36.7292	35.518	32.594	0.234853	0.00263438	0.000114364	0.0013299	6.05e-07	0.232935
SRR13122133	19.5352	36.7292	35.518	32.594	0.234853	0.00263438	0.000114364	0.0013299	6.05e-07	0.232935
SRR13122134	19.691	36.7471	35.4789	30.0706	0.236011	0.00211234	7.91e-05	0.00126965	5.32e-07	0.234335
SRR13122135	19.691	36.7471	35.4789	30.0706	0.236011	0.00211234	7.91e-05	0.00126965	5.32e-07	0.234335
SRR13122136	19.691	36.7471	35.4789	30.0706	0.236011	0.00211234	7.91e-05	0.00126965	5.32e-07	0.234335
SRR13122137	19.691	36.7471	35.4789	30.0706	0.236011	0.00211234	7.91e-05	0.00126965	5.32e-07	0.234335
SRR13122138	19.691	36.7471	35.4789	30.0706	0.236011	0.00211234	7.91e-05	0.00126965	5.32e-07	0.234335
SRR13122139	19.5535	36.7559	35.268	34.0897	0.237275	0.00183939	6.45e-05	0.00129924	4.85e-07	0.234468
SRR13122140	19.8306	35.4787	40.5449	26.2736	0.23538	4.37e-05	8.11e-06	0.00158175	1.14e-07	0.199983
SRR13122141	19.5535	36.7559	35.268	34.0897	0.237275	0.00183939	6.45e-05	0.00129924	4.85e-07	0.234468
SRR13122142	20.1144	36.9168	35.8752	23.5869	0.235394	0.000961399	1.64e-05	0.00134636	3.6e-07	0.237784
SRR13122143	20.1144	36.9168	35.8752	23.5869	0.235394	0.000961399	1.64e-05	0.00134636	3.6e-07	0.237784
SRR13122144	20.1144	36.9168	35.8752	23.5869	0.235394	0.000961399	1.64e-05	0.00134636	3.6e-07	0.237784
SRR13122145	20.1144	36.9168	35.8752	23.5869	0.235394	0.000961399	1.64e-05	0.00134636	3.6e-07	0.237784
SRR13122146	20.1144	36.9168	35.8752	23.5869	0.235394	0.000961399	1.64e-05	0.00134636	3.6e-07	0.237784
SRR13122147	20.5384	36.9481	36.3374	19.0001	0.233536	0.000887708	1.27e-05	0.00138232	3.54e-07	0.239032
SRR13122148	20.5384	36.9481	36.3374	19.0001	0.233536	0.000887708	1.27e-05	0.00138232	3.54e-07	0.239032
SRR13122149	20.5384	36.9481	36.3374	19.0001	0.233536	0.000887708	1.27e-05	0.00138232	3.54e-07	0.239032
SRR13122150	20.5384	36.9481	36.3374	19.0001	0.233536	0.000887708	1.27e-05	0.00138232	3.54e-07	0.239032
SRR13122151	19.8306	35.4787	40.5449	26.2736	0.23538	4.37e-05	8.11e-06	0.00158175	1.14e-07	0.199983
SRR13122152	20.5384	36.9481	36.3374	19.0001	0.233536	0.000887708	1.27e-05	0.00138232	3.54e-07	0.239032
SRR13122153	20.5384	36.9481	36.3374	19.0001	0.233536	0.000887708	1.27e-05	0.00138232	3.54e-07	0.239032
SRR13122154	20.4701	36.9406	36.3329	18.886	0.23417	0.000941517	1.52e-05	0.00138916	3.53e-07	0.238508
SRR13122155	20.4701	36.9406	36.3329	18.886	0.23417	0.000941517	1.52e-05	0.00138916	3.53e-07	0.238508
SRR13122156	21.3048	37.0385	36.9098	16.8912	0.229324	0.000800638	7.56e-06	0.00135716	3.66e-07	0.242883
SRR13122157	21.3048	37.0385	36.9098	16.8912	0.229324	0.000800638	7.56e-06	0.00135716	3.66e-07	0.242883
SRR13122158	21.3048	37.0385	36.9098	16.8912	0.229324	0.000800638	7.56e-06	0.00135716	3.66e-07	0.242883
SRR13122159	22.1064	37.0976	37.5575	16.9557	0.224922	0.000752326	4.43e-06	0.00129481	3.81e-07	0.24626
SRR13122160	22.1064	37.0976	37.5575	16.9557	0.224922	0.000752326	4.43e-06	0.00129481	3.81e-07	0.24626
SRR13122161	22.1064	37.0976	37.5575	16.9557	0.224922	0.000752326	4.43e-06	0.00129481	3.81e-07	0.24626
SRR13122162	19.8306	35.4787	40.5449	26.2736	0.23538	4.37e-05	8.11e-06	0.00158175	1.14e-07	0.199983
SRR13122163	22.1064	37.0976	37.5575	16.9557	0.224922	0.000752326	4.43e-06	0.00129481	3.81e-07	0.24626
SRR13122164	22.1064	37.0976	37.5575	16.9557	0.224922	0.000752326	4.43e-06	0.00129481	3.81e-07	0.24626
SRR13122165	22.1064	37.0976	37.5575	16.9557	0.224922	0.000752326	4.43e-06	0.00129481	3.81e-07	0.24626
SRR13122166	22.0225	37.0971	37.6002	16.4324	0.225442	0.000762343	4.48e-06	0.00129552	3.8e-07	0.245543
SRR13122167	22.7808	37.1356	38.1482	16.5182	0.221905	0.000753971	3.38e-06	0.00129483	4.15e-07	0.248814
SRR13122168	22.7808	37.1356	38.1482	16.5182	0.221905	0.000753971	3.38e-06	0.00129483	4.15e-07	0.248814
SRR13122169	22.7808	37.1356	38.1482	16.5182	0.221905	0.000753971	3.38e-06	0.00129483	4.15e-07	0.248814
SRR13122170	22.8128	37.1604	38.2093	16.3921	0.221665	0.000775389	3.26e-06	0.00130116	4.39e-07	0.249172
SRR13122171	22.8128	37.1604	38.2093	16.3921	0.221665	0.000775389	3.26e-06	0.00130116	4.39e-07	0.249172
SRR13122172	22.8128	37.1604	38.2093	16.3921	0.221665	0.000775389	3.26e-06	0.00130116	4.39e-07	0.249172
SRR13122173	18.8291	35.3003	39.7427	28.2608	0.239885	0.000154275	1.24e-05	0.00151718	1.06e-07	0.195079
SRR13122174	22.0447	35.5581	38.2716	33.9627	0.225101	6.9e-05	1.99e-05	0.00177688	2.33e-07	0.220803
SRR13122175	23.5088	37.1706	38.6327	16.1588	0.218646	0.000819507	2.71e-06	0.00130872	5.1e-07	0.252217
SRR13122176	23.5088	37.1706	38.6327	16.1588	0.218646	0.000819507	2.71e-06	0.00130872	5.1e-07	0.252217
SRR13122177	23.4909	37.1538	38.5912	16.5401	0.218829	0.000820463	2.83e-06	0.0013043	5e-07	0.251992
SRR13122178	23.4909	37.1538	38.5912	16.5401	0.218829	0.000820463	2.83e-06	0.0013043	5e-07	0.251992
SRR13122179	23.9048	37.1287	38.9474	18.7268	0.217282	0.000813964	2.69e-06	0.00130586	5.26e-07	0.252916
SRR13122180	23.9048	37.1287	38.9474	18.7268	0.217282	0.000813964	2.69e-06	0.00130586	5.26e-07	0.252916
SRR13122181	23.9048	37.1287	38.9474	18.7268	0.217282	0.000813964	2.69e-06	0.00130586	5.26e-07	0.252916
SRR13122182	23.9048	37.1287	38.9474	18.7268	0.217282	0.000813964	2.69e-06	0.00130586	5.26e-07	0.252916
SRR13122183	23.8349	37.1391	38.9261	17.5689	0.21755	0.00081557	2.91e-06	0.00130166	5.27e-07	0.252693
SRR13122184	24.1876	37.1441	39.356	19.0696	0.216131	0.00078102	2.58e-06	0.0013078	5.73e-07	0.253412
SRR13122185	18.8291	35.3003	39.7427	28.2608	0.239885	0.000154275	1.24e-05	0.00151718	1.06e-07	0.195079
SRR13122186	24.1876	37.1441	39.356	19.0696	0.216131	0.00078102	2.58e-06	0.0013078	5.73e-07	0.253412
SRR13122187	24.1876	37.1441	39.356	19.0696	0.216131	0.00078102	2.58e-06	0.0013078	5.73e-07	0.253412
SRR13122188	24.1774	37.1447	39.3854	18.0192	0.216143	0.000743018	2.47e-06	0.00130773	5.88e-07	0.253238
SRR13122189	24.6146	37.0667	39.7936	20.6779	0.21425	0.000556378	2.31e-06	0.00132004	6.6e-07	0.253346
SRR13122190	24.6146	37.0667	39.7936	20.6779	0.21425	0.000556378	2.31e-06	0.00132004	6.6e-07	0.253346
SRR13122191	24.6124	37.0738	39.8372	20.4182	0.214213	0.000519835	2.3e-06	0.00131683	6.74e-07	0.253228
SRR13122192	24.6124	37.0738	39.8372	20.4182	0.214213	0.000519835	2.3e-06	0.00131683	6.74e-07	0.253228
SRR13122193	24.6124	37.0738	39.8372	20.4182	0.214213	0.000519835	2.3e-06	0.00131683	6.74e-07	0.253228
SRR13122194	24.6124	37.0738	39.8372	20.4182	0.214213	0.000519835	2.3e-06	0.00131683	6.74e-07	0.253228
SRR13122195	24.6124	37.0738	39.8372	20.4182	0.214213	0.000519835	2.3e-06	0.00131683	6.74e-07	0.253228
SRR13122196	19.0461	35.3709	39.745	29.0979	0.23876	0.000119079	1.12e-05	0.00155117	1.1e-07	0.197002
SRR13122197	24.7906	36.9789	39.9902	22.4219	0.213572	0.000466459	2.35e-06	0.00132407	6.84e-07	0.252375
SRR13122198	24.7465	37.0039	39.9317	22.3212	0.213708	0.000439873	2.35e-06	0.00131833	6.95e-07	0.252672
SRR13122199	24.7465	37.0039	39.9317	22.3212	0.213708	0.000439873	2.35e-06	0.00131833	6.95e-07	0.252672
SRR13122200	24.7465	37.0039	39.9317	22.3212	0.213708	0.000439873	2.35e-06	0.00131833	6.95e-07	0.252672
SRR13122201	24.7465	37.0039	39.9317	22.3212	0.213708	0.000439873	2.35e-06	0.00131833	6.95e-07	0.252672
SRR13122202	24.8607	36.9358	39.9143	24.9907	0.213258	0.000380011	2.37e-06	0.00131243	7.27e-07	0.252484
SRR13122203	24.8709	36.8436	39.8715	26.2571	0.213086	0.000313302	2.4e-06	0.00130568	7.78e-07	0.251315
SRR13122204	24.8709	36.8436	39.8715	26.2571	0.213086	0.000313302	2.4e-06	0.00130568	7.78e-07	0.251315
SRR13122205	24.839	36.7596	39.9465	23.898	0.213047	0.000295341	2.42e-06	0.00129998	8.05e-07	0.249475
SRR13122206	24.839	36.7596	39.9465	23.898	0.213047	0.000295341	2.42e-06	0.00129998	8.05e-07	0.249475
SRR13122207	19.0461	35.3709	39.745	29.0979	0.23876	0.000119079	1.12e-05	0.00155117	1.1e-07	0.197002
SRR13122208	24.839	36.7596	39.9465	23.898	0.213047	0.000295341	2.42e-06	0.00129998	8.05e-07	0.249475
SRR13122209	24.839	36.7596	39.9465	23.898	0.213047	0.000295341	2.42e-06	0.00129998	8.05e-07	0.249475
SRR13122210	24.8936	36.6189	39.9104	22.5167	0.21272	0.000304359	2.43e-06	0.00130084	8.2e-07	0.247946
SRR13122211	24.8936	36.6189	39.9104	22.5167	0.21272	0.000304359	2.43e-06	0.00130084	8.2e-07	0.247946
SRR13122212	24.8936	36.6189	39.9104	22.5167	0.21272	0.000304359	2.43e-06	0.00130084	8.2e-07	0.247946
SRR13122213	24.8936	36.6189	39.9104	22.5167	0.21272	0.000304359	2.43e-06	0.00130084	8.2e-07	0.247946
SRR13122214	24.8936	36.6189	39.9104	22.5167	0.21272	0.000304359	2.43e-06	0.00130084	8.2e-07	0.247946
SRR13122215	25.2107	36.3463	39.9874	23.9948	0.211452	0.000399239	2.43e-06	0.00130372	8.41e-07	0.245861
SRR13122216	25.2107	36.3463	39.9874	23.9948	0.211452	0.000399239	2.43e-06	0.00130372	8.41e-07	0.245861
SRR13122217	25.2107	36.3463	39.9874	23.9948	0.211452	0.000399239	2.43e-06	0.00130372	8.41e-07	0.245861
SRR13122218	17.6208	35.05	39.0204	28.9335	0.246122	0.000515556	3.32e-05	0.00140474	1.02e-07	0.188206
SRR13122219	25.4279	36.2379	40.0613	25.9474	0.210615	0.000438119	2.45e-06	0.00130464	8.5e-07	0.245464
SRR13122220	25.4279	36.2379	40.0613	25.9474	0.210615	0.000438119	2.45e-06	0.00130464	8.5e-07	0.245464
SRR13122221	25.4279	36.2379	40.0613	25.9474	0.210615	0.000438119	2.45e-06	0.00130464	8.5e-07	0.245464
SRR13122222	25.4279	36.2379	40.0613	25.9474	0.210615	0.000438119	2.45e-06	0.00130464	8.5e-07	0.245464
SRR13122223	25.6223	36.1671	40.1426	27.8723	0.209823	0.000374149	2.46e-06	0.00130204	8.5e-07	0.245329
SRR13122224	25.6223	36.1671	40.1426	27.8723	0.209823	0.000374149	2.46e-06	0.00130204	8.5e-07	0.245329
SRR13122225	25.6223	36.1671	40.1426	27.8723	0.209823	0.000374149	2.46e-06	0.00130204	8.5e-07	0.245329
SRR13122226	26.0804	36.0619	40.548	28.637	0.208008	0.000221112	2.47e-06	0.00128426	8.42e-07	0.245092
SRR13122227	26.0804	36.0619	40.548	28.637	0.208008	0.000221112	2.47e-06	0.00128426	8.42e-07	0.245092
SRR13122228	26.0804	36.0619	40.548	28.637	0.208008	0.000221112	2.47e-06	0.00128426	8.42e-07	0.245092
SRR13122229	17.6208	35.05	39.0204	28.9335	0.246122	0.000515556	3.32e-05	0.00140474	1.02e-07	0.188206
SRR13122230	26.0804	36.0619	40.548	28.637	0.208008	0.000221112	2.47e-06	0.00128426	8.42e-07	0.245092
SRR13122231	26.0804	36.0619	40.548	28.637	0.208008	0.000221112	2.47e-06	0.00128426	8.42e-07	0.245092
SRR13122232	26.3453	36.0821	40.9442	30.9121	0.207011	0.000138542	2.47e-06	0.00126763	8.43e-07	0.245379
SRR13122233	26.3453	36.0821	40.9442	30.9121	0.207011	0.000138542	2.47e-06	0.00126763	8.43e-07	0.245379
SRR13122234	26.3453	36.0821	40.9442	30.9121	0.207011	0.000138542	2.47e-06	0.00126763	8.43e-07	0.245379
SRR13122235	26.3453	36.0821	40.9442	30.9121	0.207011	0.000138542	2.47e-06	0.00126763	8.43e-07	0.245379
SRR13122236	26.6493	36.0581	41.357	35.2106	0.206072	0.000114909	2.5e-06	0.00125069	8.81e-07	0.24531
SRR13122237	26.5921	36.0765	41.2842	34.0221	0.206191	0.000107768	2.48e-06	0.00124312	9.24e-07	0.24543
SRR13122238	26.7978	36.0053	41.5036	30.109	0.205453	0.000105748	2.44e-06	0.00122532	9.87e-07	0.244867
SRR13122239	26.7978	36.0053	41.5036	30.109	0.205453	0.000105748	2.44e-06	0.00122532	9.87e-07	0.244867
SRR13122240	15.9769	34.8198	38.3476	36.6461	0.253207	0.00201888	0.000138505	0.00161501	1.28e-07	0.179092
SRR13122241	26.7978	36.0053	41.5036	30.109	0.205453	0.000105748	2.44e-06	0.00122532	9.87e-07	0.244867
SRR13122242	26.7978	36.0053	41.5036	30.109	0.205453	0.000105748	2.44e-06	0.00122532	9.87e-07	0.244867
SRR13122243	27.0751	35.9317	41.8475	27.1562	0.204555	9.39e-05	2.45e-06	0.00121522	9.98e-07	0.24427
SRR13122244	27.0751	35.9317	41.8475	27.1562	0.204555	9.39e-05	2.45e-06	0.00121522	9.98e-07	0.24427
SRR13122245	27.0873	35.9283	41.8515	26.5	0.204489	0.000111154	2.45e-06	0.00121195	1.03e-06	0.244285
SRR13122246	27.0873	35.9283	41.8515	26.5	0.204489	0.000111154	2.45e-06	0.00121195	1.03e-06	0.244285
SRR13122247	27.3989	35.8254	42.2302	24.2675	0.203576	8.87e-05	2.46e-06	0.00120134	1.03e-06	0.243381
SRR13122248	27.3989	35.8254	42.2302	24.2675	0.203576	8.87e-05	2.46e-06	0.00120134	1.03e-06	0.243381
SRR13122249	27.4171	35.8273	42.2532	23.928	0.20352	0.000106255	2.46e-06	0.00119923	1.06e-06	0.243441
SRR13122250	27.7342	35.6572	42.5617	21.8442	0.20268	6.63e-05	2.55e-06	0.00118711	1.05e-06	0.241912
SRR13122251	16.0073	34.8622	38.3039	37.712	0.253084	0.00168015	0.000112377	0.00147791	1.18e-07	0.179781
SRR13122252	28.112	35.4889	43.0266	18.9026	0.20167	5.05e-05	2.81e-06	0.00117103	1.1e-06	0.240257
SRR13122253	28.112	35.4889	43.0266	18.9026	0.20167	5.05e-05	2.81e-06	0.00117103	1.1e-06	0.240257
SRR13122254	28.3427	35.2438	43.0657	13.9982	0.201184	4.36e-05	2.98e-06	0.00115584	1.14e-06	0.238379
SRR13122255	28.3427	35.2438	43.0657	13.9982	0.201184	4.36e-05	2.98e-06	0.00115584	1.14e-06	0.238379
SRR13122256	28.3427	35.2438	43.0657	13.9982	0.201184	4.36e-05	2.98e-06	0.00115584	1.14e-06	0.238379
SRR13122257	28.3427	35.2438	43.0657	13.9982	0.201184	4.36e-05	2.98e-06	0.00115584	1.14e-06	0.238379
SRR13122258	28.4341	35.3425	43.4044	13.8573	0.200986	4.27e-05	2.98e-06	0.00115761	1.13e-06	0.238962
SRR13122259	28.711	35.1714	43.6236	10.6305	0.200554	5.08e-05	2.94e-06	0.00114208	1.14e-06	0.237552
SRR13122260	28.711	35.1714	43.6236	10.6305	0.200554	5.08e-05	2.94e-06	0.00114208	1.14e-06	0.237552
SRR13122261	28.711	35.1714	43.6236	10.6305	0.200554	5.08e-05	2.94e-06	0.00114208	1.14e-06	0.237552
SRR13122262	16.6214	34.8877	38.4938	30.3376	0.251045	0.00111136	7.25e-05	0.00141331	1.07e-07	0.182813
SRR13122263	28.711	35.1714	43.6236	10.6305	0.200554	5.08e-05	2.94e-06	0.00114208	1.14e-06	0.237552
SRR13122264	28.711	35.1714	43.6236	10.6305	0.200554	5.08e-05	2.94e-06	0.00114208	1.14e-06	0.237552
SRR13122265	28.711	35.1714	43.6236	10.6305	0.200554	5.08e-05	2.94e-06	0.00114208	1.14e-06	0.237552
SRR13122266	28.8181	35.2073	43.8651	10.1579	0.200185	5.52e-05	2.88e-06	0.00114131	1.15e-06	0.237768
SRR13122267	29.1434	35.1052	44.2601	8.65436	0.199381	6.74e-05	2.7e-06	0.00113085	1.12e-06	0.236977
SRR13122268	29.3525	35.0378	44.529	7.82493	0.198971	7.63e-05	2.72e-06	0.0011254	1.09e-06	0.236433
SRR13122269	29.3525	35.0378	44.529	7.82493	0.198971	7.63e-05	2.72e-06	0.0011254	1.09e-06	0.236433
SRR13122270	29.2716	35.1731	44.7785	12.8634	0.198943	2.3e-05	3.61e-06	0.00112284	5.98e-07	0.236832
SRR13122271	29.2716	35.1731	44.7785	12.8634	0.198943	2.3e-05	3.61e-06	0.00112284	5.98e-07	0.236832
SRR13122272	29.2716	35.1731	44.7785	12.8634	0.198943	2.3e-05	3.61e-06	0.00112284	5.98e-07	0.236832
SRR13122273	16.6872	34.913	38.5873	29.433	0.250744	0.00109024	7.12e-05	0.00141769	1.04e-07	0.183097
SRR13122274	29.2542	35.1565	44.7655	12.9858	0.198936	1.39e-05	3.28e-06	0.0011233	6.03e-07	0.236443
SRR13122275	29.2542	35.1565	44.7655	12.9858	0.198936	1.39e-05	3.28e-06	0.0011233	6.03e-07	0.236443
SRR13122276	29.129	35.2098	44.7267	14.0635	0.199367	1.15e-05	3.51e-06	0.00112317	5.4e-07	0.236568
SRR13122277	29.129	35.2098	44.7267	14.0635	0.199367	1.15e-05	3.51e-06	0.00112317	5.4e-07	0.236568
SRR13122278	29.129	35.2098	44.7267	14.0635	0.199367	1.15e-05	3.51e-06	0.00112317	5.4e-07	0.236568
SRR13122279	29.129	35.2098	44.7267	14.0635	0.199367	1.15e-05	3.51e-06	0.00112317	5.4e-07	0.236568
SRR13122280	28.785	35.2776	44.2467	17.7799	0.200196	1.76e-05	3.54e-06	0.00111117	4.66e-07	0.237097
SRR13122281	28.785	35.2776	44.2467	17.7799	0.200196	1.76e-05	3.54e-06	0.00111117	4.66e-07	0.237097
SRR13122282	28.785	35.2776	44.2467	17.7799	0.200196	1.76e-05	3.54e-06	0.00111117	4.66e-07	0.237097
SRR13122283	28.785	35.2776	44.2467	17.7799	0.200196	1.76e-05	3.54e-06	0.00111117	4.66e-07	0.237097
SRR13122284	18.461	35.2967	38.7572	25.7783	0.241712	0.000289602	2.31e-05	0.00161766	1.19e-07	0.196224
SRR13122285	22.0447	35.5581	38.2716	33.9627	0.225101	6.9e-05	1.99e-05	0.00177688	2.33e-07	0.220803
SRR13122286	21.7685	35.3785	39.4501	20.5439	0.227197	0.00116669	0.000108535	0.00277809	3.51e-07	0.213579

## Sheet: Supplementary Figure 8
Variable	Model	Best Parameters	R2_overall	R2_test
3h4h	Random Forest	{'randomforest__max_depth': 10, 'randomforest__min_samples_split': 5, 'randomforest__n_estimators': 600}	0.658899	0.402031
3h4h	XGBoost	{'xgboost__learning_rate': 0.2, 'xgboost__max_depth': 9, 'xgboost__n_estimators': 100}	0.518451	0.440992
3h4h	K Nearest Neighbors	{'knearestneighbors__metric': 'manhattan', 'knearestneighbors__n_neighbors': 10, 'knearestneighbors__weights': 'uniform'}	0.479496	0.4031
3h4h	Linear Regression	{}	0.339415	0.377796
3h4h	Lasso	{'lasso__alpha': 0.0001, 'lasso__max_iter': 5000}	0.200841	0.223916
acetyl-CoA_pathway	Random Forest	{'randomforest__max_depth': 10, 'randomforest__min_samples_split': 5, 'randomforest__n_estimators': 600}	0.513851	0.27378
acetyl-CoA_pathway	XGBoost	{'xgboost__learning_rate': 0.01, 'xgboost__max_depth': 3, 'xgboost__n_estimators': 600}	0.384405	0.272323
acetyl-CoA_pathway	K Nearest Neighbors	{'knearestneighbors__metric': 'manhattan', 'knearestneighbors__n_neighbors': 10, 'knearestneighbors__weights': 'uniform'}	0.342428	0.270937
acetyl-CoA_pathway	Linear Regression	{}	0.205338	0.169837
acetyl-CoA_pathway	Lasso	{'lasso__alpha': 0.0001, 'lasso__max_iter': 5000}	0.174375	0.129759
Antenna_proteins	Random Forest	{'randomforest__max_depth': 10, 'randomforest__min_samples_split': 5, 'randomforest__n_estimators': 600}	0.642678	0.253035
Antenna_proteins	XGBoost	{'xgboost__learning_rate': 0.1, 'xgboost__max_depth': 5, 'xgboost__n_estimators': 100}	0.576909	0.293972
Antenna_proteins	K Nearest Neighbors	{'knearestneighbors__metric': 'manhattan', 'knearestneighbors__n_neighbors': 10, 'knearestneighbors__weights': 'uniform'}	0.456537	0.288669
Antenna_proteins	Linear Regression	{}	0.282682	0.208073
Antenna_proteins	Lasso	{'lasso__alpha': 0.0001, 'lasso__max_iter': 5000}	0.217789	0.172032
Ascomycota	K Nearest Neighbors	{'knearestneighbors__metric': 'euclidean', 'knearestneighbors__n_neighbors': 3, 'knearestneighbors__weights': 'uniform'}	0.846516	0.779727
Ascomycota	XGBoost	{'xgboost__learning_rate': 0.2, 'xgboost__max_depth': 3, 'xgboost__n_estimators': 100}	0.871038	0.75488
Ascomycota	Linear Regression	{}	0.58091	0.657575
Ascomycota	Lasso	{'lasso__alpha': 0.001, 'lasso__max_iter': 5000}	0.539972	0.587919
Ascomycota	Random Forest	{'randomforest__max_depth': 10, 'randomforest__min_samples_split': 5, 'randomforest__n_estimators': 600}	0.870689	0.774333
Assimilatory_nitrate_reduction	Random Forest	{'randomforest__max_depth': 10, 'randomforest__min_samples_split': 5, 'randomforest__n_estimators': 500}	0.454124	0.198283
Assimilatory_nitrate_reduction	XGBoost	{'xgboost__learning_rate': 0.01, 'xgboost__max_depth': 3, 'xgboost__n_estimators': 600}	0.353751	0.192057
Assimilatory_nitrate_reduction	K Nearest Neighbors	{'knearestneighbors__metric': 'euclidean', 'knearestneighbors__n_neighbors': 10, 'knearestneighbors__weights': 'uniform'}	0.297313	0.159821
Assimilatory_nitrate_reduction	Linear Regression	{}	0.167948	0.0677717
Assimilatory_nitrate_reduction	Lasso	{'lasso__alpha': 0.0001, 'lasso__max_iter': 5000}	0.154265	0.0590617
Assimilatory_sulfate_reduction	Random Forest	{'randomforest__max_depth': 10, 'randomforest__min_samples_split': 5, 'randomforest__n_estimators': 200}	0.598595	0.307128
Assimilatory_sulfate_reduction	XGBoost	{'xgboost__learning_rate': 0.01, 'xgboost__max_depth': 3, 'xgboost__n_estimators': 500}	0.48883	0.361203
Assimilatory_sulfate_reduction	K Nearest Neighbors	{'knearestneighbors__metric': 'manhattan', 'knearestneighbors__n_neighbors': 10, 'knearestneighbors__weights': 'uniform'}	0.417295	0.315329
Assimilatory_sulfate_reduction	Linear Regression	{}	0.281864	0.293924
Assimilatory_sulfate_reduction	Lasso	{'lasso__alpha': 0.001, 'lasso__max_iter': 5000}	0.263445	0.271766
ATP_synthesis	Random Forest	{'randomforest__max_depth': 10, 'randomforest__min_samples_split': 5, 'randomforest__n_estimators': 600}	0.518985	0.291301
ATP_synthesis	K Nearest Neighbors	{'knearestneighbors__metric': 'euclidean', 'knearestneighbors__n_neighbors': 10, 'knearestneighbors__weights': 'uniform'}	0.377106	0.347533
ATP_synthesis	XGBoost	{'xgboost__learning_rate': 0.1, 'xgboost__max_depth': 3, 'xgboost__n_estimators': 100}	0.44915	0.341861
ATP_synthesis	Linear Regression	{}	0.277938	0.325455
ATP_synthesis	Lasso	{'lasso__alpha': 0.0001, 'lasso__max_iter': 5000}	0.248114	0.28917
Bacteroidetes	XGBoost	{'xgboost__learning_rate': 0.1, 'xgboost__max_depth': 3, 'xgboost__n_estimators': 100}	0.812167	0.649119
Bacteroidetes	K Nearest Neighbors	{'knearestneighbors__metric': 'euclidean', 'knearestneighbors__n_neighbors': 7, 'knearestneighbors__weights': 'uniform'}	0.714961	0.63727
Bacteroidetes	Linear Regression	{}	0.509314	0.484977
Bacteroidetes	Lasso	{'lasso__alpha': 0.001, 'lasso__max_iter': 5000}	0.423826	0.400103
Bacteroidetes	Random Forest	{'randomforest__max_depth': 10, 'randomforest__min_samples_split': 5, 'randomforest__n_estimators': 200}	0.842387	0.707985
bi-cycle	Random Forest	{'randomforest__max_depth': 10, 'randomforest__min_samples_split': 5, 'randomforest__n_estimators': 200}	0.491242	0.227288
bi-cycle	K Nearest Neighbors	{'knearestneighbors__metric': 'manhattan', 'knearestneighbors__n_neighbors': 10, 'knearestneighbors__weights': 'uniform'}	0.315255	0.239082
bi-cycle	XGBoost	{'xgboost__learning_rate': 0.1, 'xgboost__max_depth': 3, 'xgboost__n_estimators': 100}	0.391682	0.235851
bi-cycle	Linear Regression	{}	0.157244	0.122558
bi-cycle	Lasso	{'lasso__alpha': 0.0001, 'lasso__max_iter': 5000}	0.107194	0.0938526
Calvin_cycle	Random Forest	{'randomforest__max_depth': 10, 'randomforest__min_samples_split': 5, 'randomforest__n_estimators': 500}	0.608857	0.353777
Calvin_cycle	XGBoost	{'xgboost__learning_rate': 0.01, 'xgboost__max_depth': 3, 'xgboost__n_estimators': 500}	0.509494	0.364885
Calvin_cycle	K Nearest Neighbors	{'knearestneighbors__metric': 'manhattan', 'knearestneighbors__n_neighbors': 10, 'knearestneighbors__weights': 'uniform'}	0.420225	0.356996
Calvin_cycle	Linear Regression	{}	0.314719	0.319769
Calvin_cycle	Lasso	{'lasso__alpha': 0.001, 'lasso__max_iter': 5000}	0.289591	0.287067
Cyanobacteria	XGBoost	{'xgboost__learning_rate': 0.1, 'xgboost__max_depth': 3, 'xgboost__n_estimators': 200}	0.893894	0.826144
Cyanobacteria	K Nearest Neighbors	{'knearestneighbors__metric': 'euclidean', 'knearestneighbors__n_neighbors': 3, 'knearestneighbors__weights': 'uniform'}	0.866455	0.808681
Cyanobacteria	Lasso	{'lasso__alpha': 0.001, 'lasso__max_iter': 5000}	0.591637	0.620755
Cyanobacteria	Linear Regression	{}	0.592533	0.614521
Cyanobacteria	Random Forest	{'randomforest__max_depth': 10, 'randomforest__min_samples_split': 2, 'randomforest__n_estimators': 600}	0.900855	0.843939
Cysteine_biosynthesis	XGBoost	{'xgboost__learning_rate': 0.01, 'xgboost__max_depth': 3, 'xgboost__n_estimators': 600}	0.479248	0.4052
Cysteine_biosynthesis	K Nearest Neighbors	{'knearestneighbors__metric': 'manhattan', 'knearestneighbors__n_neighbors': 10, 'knearestneighbors__weights': 'uniform'}	0.417986	0.381628
Cysteine_biosynthesis	Linear Regression	{}	0.288207	0.327551
Cysteine_biosynthesis	Lasso	{'lasso__alpha': 0.0001, 'lasso__max_iter': 5000}	0.27728	0.313926
Cysteine_biosynthesis	Random Forest	{'randomforest__max_depth': 10, 'randomforest__min_samples_split': 5, 'randomforest__n_estimators': 100}	0.595904	0.370812
Denitrification	Random Forest	{'randomforest__max_depth': 10, 'randomforest__min_samples_split': 5, 'randomforest__n_estimators': 600}	0.573525	0.296364
Denitrification	XGBoost	{'xgboost__learning_rate': 0.1, 'xgboost__max_depth': 3, 'xgboost__n_estimators': 100}	0.486528	0.297451
Denitrification	K Nearest Neighbors	{'knearestneighbors__metric': 'manhattan', 'knearestneighbors__n_neighbors': 10, 'knearestneighbors__weights': 'uniform'}	0.397663	0.295466
Denitrification	Linear Regression	{}	0.285984	0.252629
Denitrification	Lasso	{'lasso__alpha': 0.0001, 'lasso__max_iter': 5000}	0.264242	0.231412
Dissimilatory_nitrate_reduction	Random Forest	{'randomforest__max_depth': 10, 'randomforest__min_samples_split': 5, 'randomforest__n_estimators': 500}	0.611932	0.310194
Dissimilatory_nitrate_reduction	XGBoost	{'xgboost__learning_rate': 0.1, 'xgboost__max_depth': 3, 'xgboost__n_estimators': 100}	0.541822	0.365065
Dissimilatory_nitrate_reduction	K Nearest Neighbors	{'knearestneighbors__metric': 'manhattan', 'knearestneighbors__n_neighbors': 10, 'knearestneighbors__weights': 'uniform'}	0.43541	0.31658
Dissimilatory_nitrate_reduction	Linear Regression	{}	0.282521	0.298114
Dissimilatory_nitrate_reduction	Lasso	{'lasso__alpha': 0.0001, 'lasso__max_iter': 5000}	0.260891	0.270361
Dissimilatory_sulfate_reduction	XGBoost	{'xgboost__learning_rate': 0.1, 'xgboost__max_depth': 3, 'xgboost__n_estimators': 100}	0.60404	0.430442
Dissimilatory_sulfate_reduction	K Nearest Neighbors	{'knearestneighbors__metric': 'manhattan', 'knearestneighbors__n_neighbors': 7, 'knearestneighbors__weights': 'uniform'}	0.52767	0.407282
Dissimilatory_sulfate_reduction	Linear Regression	{}	0.303752	0.366728
Dissimilatory_sulfate_reduction	Lasso	{'lasso__alpha': 0.0001, 'lasso__max_iter': 5000}	0.28953	0.342731
Dissimilatory_sulfate_reduction	Random Forest	{'randomforest__max_depth': 10, 'randomforest__min_samples_split': 5, 'randomforest__n_estimators': 600}	0.6739	0.410364
Firmicutes	XGBoost	{'xgboost__learning_rate': 0.1, 'xgboost__max_depth': 3, 'xgboost__n_estimators': 100}	0.61887	0.610258
Firmicutes	K Nearest Neighbors	{'knearestneighbors__metric': 'manhattan', 'knearestneighbors__n_neighbors': 7, 'knearestneighbors__weights': 'uniform'}	0.526777	0.519293
Firmicutes	Lasso	{'lasso__alpha': 0.0001, 'lasso__max_iter': 5000}	0.224973	0.270704
Firmicutes	Linear Regression	{}	0.243143	0.242233
Firmicutes	Random Forest	{'randomforest__max_depth': 10, 'randomforest__min_samples_split': 5, 'randomforest__n_estimators': 600}	0.662996	0.605181
Nitrification	XGBoost	{'xgboost__learning_rate': 0.2, 'xgboost__max_depth': 3, 'xgboost__n_estimators': 100}	0.398804	0.35476
Nitrification	K Nearest Neighbors	{'knearestneighbors__metric': 'manhattan', 'knearestneighbors__n_neighbors': 10, 'knearestneighbors__weights': 'uniform'}	0.445499	0.339176
Nitrification	Linear Regression	{}	0.316552	0.318595
Nitrification	Random Forest	{'randomforest__max_depth': 10, 'randomforest__min_samples_split': 5, 'randomforest__n_estimators': 200}	0.612478	0.316393
Nitrification	Lasso	{'lasso__alpha': 0.0001, 'lasso__max_iter': 5000}	0.139918	0.14267
Nitrogen_fixation	XGBoost	{'xgboost__learning_rate': 0.1, 'xgboost__max_depth': 3, 'xgboost__n_estimators': 100}	0.575664	0.407745
Nitrogen_fixation	K Nearest Neighbors	{'knearestneighbors__metric': 'manhattan', 'knearestneighbors__n_neighbors': 10, 'knearestneighbors__weights': 'uniform'}	0.471335	0.371101
Nitrogen_fixation	Linear Regression	{}	0.307525	0.346721
Nitrogen_fixation	Lasso	{'lasso__alpha': 0.0001, 'lasso__max_iter': 5000}	0.297515	0.32844
Nitrogen_fixation	Random Forest	{'randomforest__max_depth': 10, 'randomforest__min_samples_split': 5, 'randomforest__n_estimators': 600}	0.639412	0.349485
Patack	XGBoost	{'xgboost__learning_rate': 0.01, 'xgboost__max_depth': 3, 'xgboost__n_estimators': 600}	0.557686	0.384724
Patack	K Nearest Neighbors	{'knearestneighbors__metric': 'euclidean', 'knearestneighbors__n_neighbors': 10, 'knearestneighbors__weights': 'uniform'}	0.46879	0.381385
Patack	Linear Regression	{}	0.321822	0.311492
Patack	Lasso	{'lasso__alpha': 0.0001, 'lasso__max_iter': 5000}	0.315025	0.300249
Patack	Random Forest	{'randomforest__max_depth': 10, 'randomforest__min_samples_split': 5, 'randomforest__n_estimators': 200}	0.63194	0.326995
Photosynthetic_electron_transport	XGBoost	{'xgboost__learning_rate': 0.1, 'xgboost__max_depth': 3, 'xgboost__n_estimators': 100}	0.539716	0.42184
Photosynthetic_electron_transport	K Nearest Neighbors	{'knearestneighbors__metric': 'manhattan', 'knearestneighbors__n_neighbors': 7, 'knearestneighbors__weights': 'uniform'}	0.479907	0.304433
Photosynthetic_electron_transport	Linear Regression	{}	0.263274	0.279635
Photosynthetic_electron_transport	Lasso	{'lasso__alpha': 0.0001, 'lasso__max_iter': 5000}	0.239152	0.262807
Photosynthetic_electron_transport	Random Forest	{'randomforest__max_depth': 10, 'randomforest__min_samples_split': 5, 'randomforest__n_estimators': 300}	0.595882	0.347409
Photosystem_I	XGBoost	{'xgboost__learning_rate': 0.1, 'xgboost__max_depth': 3, 'xgboost__n_estimators': 300}	0.555056	0.498216
Photosystem_I	K Nearest Neighbors	{'knearestneighbors__metric': 'manhattan', 'knearestneighbors__n_neighbors': 7, 'knearestneighbors__weights': 'uniform'}	0.516662	0.444629
Photosystem_I	Linear Regression	{}	0.355297	0.402515
Photosystem_I	Lasso	{'lasso__alpha': 0.0001, 'lasso__max_iter': 5000}	0.316323	0.347852
Photosystem_I	Random Forest	{'randomforest__max_depth': 10, 'randomforest__min_samples_split': 5, 'randomforest__n_estimators': 200}	0.617738	0.451321
Photosystem_II	XGBoost	{'xgboost__learning_rate': 0.1, 'xgboost__max_depth': 3, 'xgboost__n_estimators': 100}	0.581788	0.513725
Photosystem_II	K Nearest Neighbors	{'knearestneighbors__metric': 'euclidean', 'knearestneighbors__n_neighbors': 7, 'knearestneighbors__weights': 'uniform'}	0.547727	0.488068
Photosystem_II	Linear Regression	{}	0.318853	0.317287
Photosystem_II	Lasso	{'lasso__alpha': 0.0001, 'lasso__max_iter': 5000}	0.284029	0.252324
Photosystem_II	Random Forest	{'randomforest__max_depth': 10, 'randomforest__min_samples_split': 5, 'randomforest__n_estimators': 600}	0.652976	0.508176
Proteobacteria	XGBoost	{'xgboost__learning_rate': 0.01, 'xgboost__max_depth': 5, 'xgboost__n_estimators': 600}	0.761776	0.652932
Proteobacteria	K Nearest Neighbors	{'knearestneighbors__metric': 'manhattan', 'knearestneighbors__n_neighbors': 7, 'knearestneighbors__weights': 'uniform'}	0.620662	0.558921
Proteobacteria	Lasso	{'lasso__alpha': 0.0001, 'lasso__max_iter': 10000}	0.30447	0.264115
Proteobacteria	Linear Regression	{}	0.307701	0.225881
Proteobacteria	Random Forest	{'randomforest__max_depth': 10, 'randomforest__min_samples_split': 5, 'randomforest__n_estimators': 600}	0.764615	0.674796
richness	Random Forest	{'randomforest__max_depth': 10, 'randomforest__min_samples_split': 5, 'randomforest__n_estimators': 100}	0.343768	0.00645848
richness	Linear Regression	{}	0.0240242	0.0247489
richness	XGBoost	{'xgboost__learning_rate': 0.01, 'xgboost__max_depth': 3, 'xgboost__n_estimators': 600}	0.201959	0.0108817
richness	Lasso	{'lasso__alpha': 10, 'lasso__max_iter': 5000}	-9.12603e-08	-3.05786e-06
richness	K Nearest Neighbors	{'knearestneighbors__metric': 'manhattan', 'knearestneighbors__n_neighbors': 10, 'knearestneighbors__weights': 'uniform'}	0.138505	-0.0258797
shannon	XGBoost	{'xgboost__learning_rate': 0.2, 'xgboost__max_depth': 3, 'xgboost__n_estimators': 100}	0.864275	0.795829
shannon	K Nearest Neighbors	{'knearestneighbors__metric': 'euclidean', 'knearestneighbors__n_neighbors': 3, 'knearestneighbors__weights': 'uniform'}	0.834634	0.777527
shannon	Linear Regression	{}	0.503383	0.561851
shannon	Lasso	{'lasso__alpha': 0.01, 'lasso__max_iter': 5000}	0.498061	0.554321
shannon	Random Forest	{'randomforest__max_depth': 10, 'randomforest__min_samples_split': 2, 'randomforest__n_estimators': 200}	0.868579	0.808957
Sulfur_oxidation	K Nearest Neighbors	{'knearestneighbors__metric': 'manhattan', 'knearestneighbors__n_neighbors': 10, 'knearestneighbors__weights': 'uniform'}	0.523864	0.348122
Sulfur_oxidation	XGBoost	{'xgboost__learning_rate': 0.01, 'xgboost__max_depth': 3, 'xgboost__n_estimators': 600}	0.574212	0.340289
Sulfur_oxidation	Lasso	{'lasso__alpha': 0.0001, 'lasso__max_iter': 5000}	0.336598	0.301977
Sulfur_oxidation	Linear Regression	{}	0.340257	0.299882
Sulfur_oxidation	Random Forest	{'randomforest__max_depth': 10, 'randomforest__min_samples_split': 5, 'randomforest__n_estimators': 500}	0.679631	0.364452

## Sheet: Supplementary Figure 9-11
lat	lon	Cyanobacteria	Proteobacteria	Ascomycota	Bacteroidetes	Firmicutes	shannon	Photosystem_II	Photosystem_I	Photosynthetic_electron_transport	Antenna_proteins	ATP_synthesis	acetyl-CoA_pathway	Patack	Calvin_cycle	3h4h	bi-cycle	Nitrogen_fixation	Nitrification	Dissimilatory_nitrate_reduction	Denitrification	Assimilatory_nitrate_reduction	Sulfur_oxidation	Dissimilatory_sulfate_reduction	Assimilatory_sulfate_reduction	Cysteine_biosynthesis
-77.5	162.5	0.0998563	0.316134	0.143256	0.0506905	0.0316335	4.51567	0.0049966	0.00154149	0.0139878	0.0104137	0.0090843	0.055992	0.18986	0.291082	0.00264111	0.0073563	0.0184879	0.00179671	0.0118938	0.0271515	0.0733307	0.0526983	0.0196741	0.193432	0.101331
-77.5	163.5	0.0854468	0.344303	0.141766	0.0687027	0.0311446	4.55128	0.00616292	0.00253022	0.0140552	0.0103695	0.00913829	0.0553952	0.176818	0.281209	0.0027398	0.00709374	0.0189011	0.00185301	0.012061	0.0273561	0.052804	0.0512405	0.0227039	0.19642	0.103213
-77.5	164.5	0.0853975	0.349405	0.139901	0.0683956	0.0339976	4.56232	0.00620398	0.00255846	0.0141001	0.0102713	0.00974942	0.0542262	0.176668	0.279067	0.00276434	0.00683572	0.01935	0.00185111	0.0122017	0.0273469	0.0527324	0.052027	0.0226651	0.19679	0.103641
-77.5	165.5	0.106186	0.35327	0.130708	0.0675999	0.0362951	4.55006	0.00651413	0.00259208	0.0148971	0.0103733	0.0100544	0.0562125	0.170111	0.173829	0.003688	0.00685252	0.0262248	0.00218274	0.014013	0.0322614	0.0573786	0.0517754	0.0273702	0.242027	0.118416
-77.5	166.5	0.110597	0.35327	0.129526	0.0672861	0.0361337	4.53985	0.00717986	0.00276075	0.0149867	0.0103237	0.0104072	0.0560446	0.181613	0.160904	0.00391562	0.00678195	0.0266941	0.00221994	0.0140356	0.0329564	0.0575996	0.0517754	0.0293986	0.244459	0.123171
-77.5	167.5	0.121737	0.348269	0.127784	0.0652708	0.0361301	4.64117	0.00687507	0.00275626	0.0155039	0.00988029	0.0103556	0.0576332	0.183438	0.15801	0.00386185	0.00698014	0.0283063	0.00245048	0.0144955	0.0342092	0.0580521	0.0540009	0.0292913	0.248502	0.123384
-77.5	168.5	0.120969	0.349881	0.127382	0.065401	0.0361532	4.62092	0.0068604	0.00275373	0.0155039	0.00987346	0.0103537	0.0584381	0.183438	0.158553	0.00386215	0.00723207	0.0280729	0.00245206	0.0144955	0.0341668	0.0574411	0.053819	0.0292913	0.248206	0.123329
-77.5	169.5	0.118734	0.350353	0.126868	0.0656102	0.0361358	4.61494	0.0068604	0.00275373	0.0154583	0.00984996	0.0103537	0.0585185	0.183012	0.158086	0.00386597	0.00723207	0.028052	0.00245039	0.0145094	0.0341156	0.0573983	0.053857	0.0293056	0.248126	0.123307
-77.5	170.5	0.11897	0.347861	0.126505	0.0660792	0.0361369	4.61563	0.0068604	0.00275491	0.0152887	0.00985337	0.0103658	0.0584962	0.183012	0.159801	0.00383595	0.00723207	0.0278952	0.00242897	0.0143002	0.0336669	0.0576087	0.0542068	0.0292858	0.247822	0.123193
-77.5	171.5	0.112354	0.349474	0.126296	0.0660051	0.0361371	4.61563	0.00682675	0.00275379	0.014852	0.00980881	0.0103658	0.0580587	0.183012	0.164801	0.00378845	0.00720795	0.0274593	0.00237499	0.0138022	0.0328898	0.0570407	0.0551477	0.029196	0.244654	0.122914
-77.5	172.5	0.125802	0.345487	0.126986	0.066131	0.0361597	4.61673	0.0068816	0.00275269	0.0154712	0.00988934	0.0103786	0.0584023	0.183053	0.161791	0.00387344	0.00723042	0.027911	0.00244268	0.0145047	0.0340218	0.0560959	0.0520852	0.0290836	0.247345	0.123229
-77.5	173.5	0.112354	0.349474	0.126296	0.0660051	0.0361371	4.61563	0.00682675	0.00275379	0.014852	0.00980488	0.0103658	0.0580587	0.183012	0.164801	0.00378845	0.00720795	0.0274593	0.00237499	0.0138022	0.0328898	0.0570407	0.0551477	0.029196	0.244654	0.122914
-77.5	174.5	0.118215	0.349474	0.126615	0.0658853	0.0361369	4.61563	0.00686277	0.00275225	0.0152887	0.00973203	0.0103578	0.0585068	0.183012	0.159801	0.00383595	0.00723207	0.0278952	0.00242897	0.0143002	0.0336669	0.057508	0.0546245	0.0292858	0.247822	0.123193
-77.5	175.5	0.118215	0.349474	0.126615	0.0658853	0.0361369	4.61563	0.00686277	0.00275225	0.0152887	0.00964218	0.0103578	0.0584705	0.183012	0.159801	0.00383518	0.00723207	0.0278952	0.00242897	0.0143002	0.0336669	0.0574201	0.0546245	0.0292858	0.247822	0.123193
-77.5	176.5	0.118215	0.349474	0.126615	0.0654435	0.0361369	4.61563	0.00686277	0.00275225	0.0152867	0.00966128	0.0103578	0.0584705	0.183012	0.159801	0.00383595	0.00723207	0.0278952	0.00242897	0.0143002	0.0336669	0.0574354	0.0547324	0.0292858	0.247822	0.123193
-77.5	177.5	0.107879	0.350484	0.126594	0.0658113	0.0361097	4.61495	0.00682274	0.00275113	0.0146772	0.00957675	0.0103605	0.0576385	0.183012	0.174224	0.00372405	0.00714899	0.027129	0.00232432	0.0136019	0.0324714	0.0567705	0.0557423	0.0292646	0.236362	0.122617
-77.5	178.5	0.106987	0.353437	0.126302	0.0658113	0.0360258	4.61352	0.00683765	0.00275113	0.0145335	0.00958744	0.0103667	0.0572513	0.183012	0.179426	0.0037077	0.00706941	0.0265142	0.00227448	0.013219	0.0318141	0.0568899	0.0562285	0.0292523	0.233983	0.122421
-77.5	179.5	0.105003	0.352666	0.127406	0.0669073	0.0348176	4.62038	0.00683698	0.00275113	0.0141958	0.00956107	0.0103776	0.0566184	0.183012	0.180938	0.00371548	0.00699386	0.0262657	0.002271	0.0131896	0.031725	0.0560979	0.0564167	0.0291316	0.23342	0.122287
-77.5	180.5	0.105519	0.355536	0.127758	0.0668801	0.0348119	4.61409	0.00684575	0.00275113	0.0141958	0.00956487	0.0103808	0.0566011	0.1833	0.180857	0.00371998	0.00699386	0.0264802	0.00227807	0.0131578	0.031784	0.0560723	0.0564167	0.0292115	0.233773	0.122368
-77.5	181.5	0.109293	0.347057	0.12675	0.0653868	0.0361065	4.61337	0.00683322	0.00275113	0.0146663	0.00958772	0.0103636	0.0575826	0.183012	0.174105	0.00372405	0.00715192	0.0271348	0.00232984	0.0135201	0.0324714	0.0561221	0.0558502	0.0292438	0.236747	0.12266
-77.5	182.5	0.119791	0.346046	0.127258	0.0652886	0.0361281	4.61646	0.00687441	0.0027515	0.0152463	0.00964721	0.010361	0.0583382	0.183435	0.159801	0.00383865	0.00722041	0.0278036	0.00242723	0.0142184	0.0336703	0.0568846	0.0548295	0.029176	0.247667	0.123218
-77.5	183.5	0.119524	0.346046	0.12733	0.0652586	0.0361792	4.61561	0.00687441	0.00275197	0.0153993	0.00967237	0.0103523	0.0582335	0.183438	0.158124	0.00386599	0.00714346	0.0276371	0.00244265	0.0142405	0.0341424	0.0567241	0.0543492	0.0290349	0.247868	0.123254
-77.5	184.5	0.118485	0.346046	0.130796	0.0652586	0.0361838	4.61608	0.00684721	0.00274325	0.0153126	0.00967111	0.0103536	0.0582425	0.183438	0.158671	0.0038353	0.00712602	0.0265508	0.00241792	0.0138466	0.0341393	0.0567241	0.0544032	0.0289817	0.2472	0.122699
-77.5	185.5	0.104584	0.345574	0.132001	0.0652323	0.0361533	4.61884	0.00683837	0.00275049	0.014996	0.0096178	0.0103427	0.0576761	0.183438	0.161658	0.00381969	0.0071256	0.0262366	0.00235216	0.013853	0.0337382	0.056818	0.054432	0.028983	0.245091	0.12264
-77.5	186.5	0.10472	0.345574	0.132001	0.0652242	0.0361547	4.61651	0.00685819	0.00275049	0.0150236	0.0096414	0.0103555	0.0578385	0.183438	0.159789	0.00383566	0.00722575	0.0263485	0.00236638	0.013853	0.0338018	0.056818	0.0542405	0.028983	0.245397	0.122674
-77.5	187.5	0.105488	0.345574	0.132001	0.0652242	0.0361547	4.61651	0.00685819	0.00275303	0.0150236	0.0096414	0.0103555	0.0578385	0.183438	0.159756	0.00383566	0.00722171	0.0264286	0.00236638	0.013853	0.0338118	0.0568441	0.054137	0.028983	0.245679	0.122759
-77.5	188.5	0.105352	0.345574	0.132001	0.0652242	0.0361547	4.61651	0.00684797	0.00275303	0.014996	0.00962195	0.0103555	0.0578385	0.183438	0.159756	0.00382484	0.00722171	0.0264173	0.00235059	0.013853	0.0337806	0.0568441	0.054137	0.028983	0.245637	0.122759
-77.5	189.5	0.105352	0.345574	0.132001	0.0652003	0.0361333	4.61651	0.00685411	0.00275303	0.014996	0.00962195	0.0103446	0.0576761	0.183438	0.161293	0.00382303	0.00712955	0.0264173	0.00234444	0.013853	0.0337217	0.0573977	0.054218	0.028983	0.245042	0.122753
-77.5	190.5	0.101801	0.345574	0.132332	0.0652003	0.0361354	4.61651	0.00681773	0.00274787	0.0149312	0.00960574	0.0103446	0.0575812	0.183438	0.16124	0.00382303	0.00712711	0.0263732	0.00234444	0.013853	0.0336952	0.0576362	0.0541976	0.028983	0.244691	0.122595
-77.5	191.5	0.0960846	0.345574	0.132887	0.0652025	0.0361436	4.61675	0.00633121	0.00260385	0.0147687	0.00959438	0.00984591	0.0571445	0.183438	0.177396	0.00363265	0.0071305	0.0255334	0.00214364	0.013684	0.0319725	0.0572167	0.0541976	0.0274991	0.240182	0.118199
-77.5	192.5	0.0948594	0.345574	0.138303	0.0645018	0.0358402	4.62124	0.0059677	0.00255176	0.0147718	0.00956096	0.00984379	0.0572885	0.183438	0.183672	0.00347997	0.00712692	0.0248611	0.00213703	0.0132899	0.0317722	0.056172	0.0545441	0.0262825	0.237691	0.114725
-77.5	193.5	0.0802866	0.337485	0.142702	0.0648374	0.0358363	4.63318	0.00583307	0.0025397	0.0145628	0.00954591	0.00981654	0.0569756	0.183482	0.206806	0.00325589	0.00699439	0.0234016	0.00211503	0.0132511	0.0306544	0.0554689	0.0545793	0.024591	0.22931	0.109838
-77.5	194.5	0.0771387	0.33558	0.14309	0.0651846	0.0355277	4.63635	0.00579544	0.00253654	0.014048	0.00944099	0.00962844	0.0559891	0.182751	0.275174	0.00273362	0.00696281	0.0191882	0.0019294	0.0120215	0.0277934	0.0510192	0.0549268	0.0224848	0.198554	0.103189
-77.5	195.5	0.0598007	0.336137	0.142515	0.0652604	0.034802	4.63715	0.00575059	0.00253451	0.0133487	0.00936198	0.009576	0.0572596	0.18715	0.284195	0.00262964	0.00712889	0.0183008	0.00182275	0.0113041	0.0263865	0.0516186	0.0566405	0.0223271	0.190226	0.102499
-77.5	196.5	0.0563929	0.337549	0.142729	0.0658251	0.0345207	4.64304	0.00575989	0.00253248	0.0127801	0.00934297	0.00961674	0.0537062	0.191543	0.290454	0.00260463	0.00671187	0.0181625	0.00173272	0.0109659	0.0255663	0.0515294	0.057151	0.0223301	0.186763	0.102443
-77.5	197.5	0.0552636	0.338103	0.142685	0.0659228	0.0338699	4.64304	0.00576819	0.00253615	0.0125126	0.00934297	0.00948458	0.0528436	0.191212	0.290885	0.00260463	0.00664356	0.0180379	0.0017162	0.0108977	0.0253799	0.051269	0.0571835	0.0223301	0.185735	0.102091
-77.5	198.5	0.0576076	0.338103	0.144069	0.0661707	0.0333443	4.64178	0.00575893	0.00253152	0.0130766	0.00935992	0.00942283	0.0538536	0.192363	0.29183	0.00260626	0.00672293	0.018026	0.00171293	0.0108977	0.0254433	0.0511553	0.0571835	0.0223301	0.186422	0.10181
-77.5	199.5	0.0720655	0.340432	0.144447	0.0661668	0.0317549	4.62928	0.00577047	0.00252989	0.0137321	0.00942867	0.00889773	0.0546598	0.193557	0.283742	0.00266259	0.00691398	0.0182613	0.00178503	0.011653	0.0266817	0.0514434	0.0554017	0.022327	0.195093	0.101881
-77.5	200.5	0.0843135	0.341798	0.141722	0.0680147	0.031263	4.58363	0.00580089	0.00253683	0.0139885	0.0102232	0.00907995	0.0556853	0.182859	0.28132	0.00273108	0.00712299	0.0188607	0.00183415	0.0120244	0.0272229	0.052975	0.0528868	0.0225778	0.19615	0.102976
-77.5	201.5	0.0857958	0.341621	0.141073	0.067781	0.0345927	4.5546	0.00620158	0.00255137	0.0141759	0.0102662	0.00975219	0.055418	0.174382	0.277382	0.00275695	0.00698501	0.0194096	0.00187801	0.0122636	0.02751	0.0530321	0.0517912	0.0226032	0.197763	0.103964
-77.5	202.5	0.0851944	0.338892	0.141721	0.0685091	0.0308011	4.52271	0.00624842	0.00254588	0.0140356	0.0106929	0.00910918	0.0559578	0.182549	0.281093	0.00272913	0.00721313	0.0188702	0.00184477	0.0120449	0.0273074	0.0532522	0.0514189	0.0225668	0.196068	0.103018
-77.5	203.5	0.0853439	0.338892	0.141708	0.0685091	0.0308138	4.52307	0.00624842	0.00254588	0.0140526	0.0107349	0.00910918	0.0562159	0.182549	0.281093	0.00272628	0.00721313	0.0188702	0.00184477	0.0120449	0.0273417	0.0532522	0.0512086	0.0225668	0.196068	0.103062
-77.5	204.5	0.0853175	0.338892	0.141708	0.0685091	0.0308138	4.54886	0.00623147	0.00254588	0.0140478	0.0107509	0.00910593	0.0561444	0.182549	0.281093	0.00272628	0.00721313	0.0188702	0.00184477	0.0120449	0.0273417	0.0533188	0.0511533	0.0225668	0.196068	0.103009
-77.5	205.5	0.0853436	0.338529	0.141577	0.0685091	0.0308138	4.53074	0.00623365	0.00254588	0.0140526	0.0117726	0.009119	0.0562035	0.182222	0.281093	0.00272628	0.00728354	0.0188702	0.00184585	0.0120449	0.0273628	0.0532607	0.0510286	0.0225668	0.196148	0.103052
-77.5	206.5	0.0851266	0.338425	0.142501	0.068411	0.0307634	4.51776	0.00623365	0.00254086	0.014041	0.011816	0.00914864	0.0565308	0.178858	0.281093	0.00272628	0.00732716	0.0188702	0.00184585	0.0120449	0.02736	0.0532607	0.0509441	0.0225668	0.196183	0.103011
-77.5	207.5	0.0853132	0.338332	0.142412	0.0685091	0.0307246	4.51776	0.00623365	0.00254086	0.014041	0.011813	0.00914864	0.0565477	0.179225	0.281093	0.00272628	0.00732716	0.0188702	0.00184585	0.0120449	0.02736	0.0532607	0.0509441	0.0225668	0.196183	0.103011
-77.5	208.5	0.0856855	0.332158	0.145714	0.0505721	0.0310983	4.56117	0.00492582	0.00152679	0.0139684	0.0107257	0.00928195	0.0584399	0.17554	0.288129	0.00265089	0.0075237	0.0185712	0.0018085	0.0119428	0.0273088	0.0509597	0.0517018	0.0198376	0.194039	0.101954
-77.5	308.5	0.134926	0.344922	0.127155	0.0692493	0.0356122	4.5253	0.00726702	0.00277324	0.0155502	0.010363	0.0103034	0.0585698	0.182985	0.154565	0.00393046	0.00725395	0.0287383	0.0024863	0.0146634	0.034503	0.0572387	0.051407	0.0294392	0.250293	0.123657
-77.5	309.5	0.134926	0.344922	0.126932	0.0692493	0.0356251	4.5344	0.00726702	0.00276448	0.0155502	0.010367	0.0103034	0.0585698	0.182985	0.154565	0.00393046	0.00725761	0.0288199	0.0024863	0.0146634	0.034503	0.0572257	0.051407	0.0294543	0.250344	0.123809
-77.5	310.5	0.134542	0.344922	0.127241	0.0692493	0.0356251	4.53261	0.00726926	0.00276474	0.0154975	0.0103636	0.0103034	0.0585737	0.182985	0.154565	0.00393393	0.00724302	0.0287093	0.0024863	0.0145878	0.0344764	0.0573211	0.0514385	0.0293653	0.250135	0.123814
-77.5	311.5	0.107027	0.344922	0.132787	0.0669356	0.0355646	4.52399	0.00652309	0.00259113	0.0148213	0.0103127	0.00982771	0.0575883	0.182985	0.174438	0.00366633	0.0072341	0.0259256	0.0021754	0.0139337	0.0322236	0.0567702	0.0516047	0.0272321	0.241842	0.11791
-77.5	312.5	0.0855464	0.336992	0.143506	0.0668139	0.0340506	4.52485	0.00619001	0.00255072	0.0140384	0.0101556	0.00958905	0.0560057	0.191646	0.279414	0.00274334	0.00710286	0.0191027	0.00186754	0.012152	0.027453	0.0524902	0.0521832	0.0224951	0.197024	0.103222
-77.5	313.5	0.0852844	0.337546	0.145408	0.0671595	0.0328973	4.53838	0.00583974	0.00254146	0.0139659	0.0101453	0.00939064	0.0550673	0.192466	0.281021	0.00274334	0.0069857	0.0189774	0.00183589	0.0120838	0.0273086	0.0520717	0.0528924	0.0224951	0.196653	0.102645
-77.5	314.5	0.0843737	0.335048	0.144963	0.0670199	0.033324	4.61966	0.00580915	0.0025294	0.0139659	0.0101463	0.00938947	0.055553	0.192466	0.281256	0.00274443	0.00704291	0.0189774	0.00183589	0.0120838	0.0273086	0.0520421	0.0528748	0.0224951	0.196432	0.102546
-77.5	315.5	0.0884397	0.335048	0.145351	0.0658489	0.0328694	4.61211	0.00580849	0.0025294	0.01392	0.010022	0.00936954	0.0557566	0.192466	0.281555	0.00272651	0.00717356	0.0187826	0.0018247	0.0119363	0.0272281	0.052102	0.0545917	0.0224145	0.195917	0.10253
-77.5	316.5	0.0803591	0.335048	0.145321	0.0654843	0.0328744	4.62743	0.0058006	0.0025294	0.01392	0.0094674	0.00936954	0.0559111	0.192466	0.28154	0.00272651	0.00720939	0.0187775	0.00182701	0.0119363	0.0272281	0.0523444	0.0543602	0.0224145	0.196001	0.102518
-77.5	317.5	0.0750982	0.335048	0.145321	0.0655135	0.0332567	4.63183	0.00579447	0.00252825	0.0139435	0.00945594	0.00939206	0.0560011	0.192466	0.281319	0.00272536	0.00724277	0.0188058	0.00182701	0.0119762	0.0272519	0.0514128	0.0542359	0.0224397	0.196151	0.102569
-77.5	318.5	0.0738014	0.335048	0.144667	0.0663207	0.03336	4.62721	0.00578486	0.0025269	0.0139194	0.0094413	0.00941686	0.0560814	0.192044	0.281003	0.00270947	0.00724682	0.0187327	0.00182876	0.0119762	0.0272321	0.05146	0.0543802	0.0224397	0.195762	0.102585
-77.5	319.5	0.0727431	0.335048	0.144721	0.0666273	0.0332819	4.62721	0.00578486	0.0025269	0.0139194	0.00944301	0.00941084	0.0560814	0.192044	0.281319	0.00270947	0.00724682	0.0187327	0.00182876	0.0119762	0.0272321	0.0513867	0.0543802	0.0224397	0.195458	0.102499
-77.5	320.5	0.07379	0.335048	0.144723	0.0663207	0.0316906	4.62419	0.00577047	0.00252526	0.013853	0.00944647	0.00891809	0.0559548	0.193101	0.2823	0.00268313	0.00724682	0.0183701	0.00181419	0.011815	0.0270898	0.051347	0.0543802	0.0223416	0.195134	0.102236
-77.5	321.5	0.073781	0.335048	0.144723	0.0663207	0.0316387	4.6238	0.00577047	0.00252526	0.013853	0.00944907	0.00891005	0.0559162	0.193101	0.2823	0.00268313	0.00725991	0.0183701	0.00181419	0.011815	0.0270898	0.051347	0.0543802	0.0223416	0.195134	0.102236
-77.5	322.5	0.0742222	0.334543	0.145389	0.0655216	0.0307444	4.62977	0.00577047	0.00252408	0.0138771	0.00945698	0.00889683	0.0559675	0.193387	0.2823	0.00268313	0.0072777	0.0183701	0.00181244	0.011815	0.0270711	0.0514188	0.0544459	0.0223416	0.195492	0.102183
-77.5	323.5	0.0750835	0.334543	0.145403	0.0655129	0.0306951	4.62842	0.00578621	0.00252662	0.0138771	0.00946223	0.00889322	0.0559982	0.193387	0.2823	0.00269902	0.00728299	0.0183999	0.00181244	0.011815	0.0270933	0.0520893	0.0542359	0.0223416	0.195827	0.102314
-77.5	324.5	0.0843459	0.334543	0.144868	0.0671181	0.0306481	4.58203	0.00579476	0.00252777	0.0138995	0.0101636	0.00889062	0.0564728	0.193387	0.282238	0.00271809	0.00731069	0.0185716	0.00182132	0.0119226	0.0271499	0.0520804	0.052889	0.022397	0.196108	0.102381
-77.5	325.5	0.0852459	0.334543	0.144291	0.0670811	0.0301993	4.54128	0.00618472	0.00254813	0.0138995	0.0101876	0.00888736	0.0565358	0.193199	0.282128	0.00271809	0.00727531	0.0185716	0.00182308	0.0119226	0.0271832	0.0523106	0.052069	0.0224381	0.196025	0.102326
-77.5	326.5	0.08437	0.334543	0.144789	0.067139	0.0307556	4.62972	0.00579315	0.00253239	0.0138995	0.0101636	0.00889573	0.0556448	0.192458	0.282208	0.00272757	0.00717364	0.0185987	0.00182308	0.0119226	0.0271975	0.0523131	0.053014	0.0224381	0.196238	0.102264
-77.5	327.5	0.0854214	0.338569	0.14393	0.0674617	0.0304171	4.56835	0.00623548	0.00254773	0.013939	0.0105986	0.00893289	0.0551489	0.193241	0.28239	0.00272757	0.00705573	0.0187138	0.0018315	0.0120244	0.0272229	0.0526965	0.0520845	0.0224433	0.196191	0.102206
-77.5	328.5	0.0853815	0.34192	0.143114	0.0675177	0.0307206	4.55823	0.00618855	0.00254773	0.0139444	0.0102159	0.00896536	0.0546957	0.19167	0.282242	0.00272757	0.0069636	0.0188099	0.00183083	0.0120244	0.0271663	0.0522991	0.0519547	0.0225088	0.196191	0.102439
-76.5	162.5	0.0960263	0.3266	0.142039	0.0503856	0.0323347	4.56299	0.00490861	0.00154024	0.01389	0.0102517	0.00922803	0.0561276	0.179757	0.288872	0.00267545	0.00716291	0.0186185	0.00179893	0.011936	0.0272178	0.05032	0.053166	0.0197844	0.193486	0.101608
-76.5	163.5	0.0854332	0.343165	0.142034	0.067899	0.0334718	4.56326	0.00620144	0.00255379	0.0140461	0.010227	0.00960793	0.0540794	0.184289	0.280788	0.00276737	0.00681342	0.0192725	0.0018454	0.0121857	0.0273249	0.0525401	0.052027	0.0225736	0.196427	0.102993
-76.5	164.5	0.134463	0.347201	0.12612	0.0669101	0.0357804	4.51828	0.00716636	0.00277712	0.0155167	0.010334	0.0103017	0.0572768	0.183484	0.15457	0.00393967	0.00688284	0.0286852	0.00248586	0.0146634	0.0344764	0.0575395	0.0520959	0.0293426	0.2504	0.123602
-76.5	165.5	0.125733	0.349111	0.128029	0.0652708	0.0361225	4.64576	0.00687744	0.00275475	0.0155039	0.0096741	0.0103556	0.057259	0.183592	0.157854	0.00386108	0.00695113	0.0282927	0.00244747	0.0144955	0.0342174	0.0572892	0.0544502	0.0293109	0.248502	0.123327
-76.5	166.5	0.120214	0.349881	0.127894	0.0653028	0.0361469	4.63284	0.00686277	0.00275107	0.0155039	0.00980767	0.0103537	0.0581935	0.183438	0.158553	0.00386215	0.00715512	0.0280729	0.00245206	0.0144955	0.0341668	0.0573404	0.0541224	0.0292913	0.248206	0.123329
-76.5	167.5	0.118906	0.350353	0.126868	0.0656102	0.0361358	4.61494	0.0068604	0.00275373	0.0154583	0.00986003	0.0103537	0.0585185	0.183012	0.158086	0.00386597	0.00723207	0.028052	0.00245039	0.0145094	0.0341156	0.0574695	0.053857	0.0293056	0.248126	0.123307
-76.5	168.5	0.118906	0.350353	0.126868	0.066052	0.0361358	4.61494	0.0068604	0.00275373	0.0154602	0.00986003	0.0103537	0.0585185	0.183012	0.158086	0.00386597	0.00723207	0.028052	0.00245039	0.0145094	0.0341156	0.0574411	0.0537491	0.0293056	0.248126	0.123307
-76.5	169.5	0.118734	0.350353	0.127886	0.0676952	0.0361358	4.61494	0.0068604	0.00275491	0.0154602	0.00984603	0.0103767	0.0585185	0.183012	0.158086	0.00386597	0.00723207	0.028052	0.00245039	0.0145094	0.0341156	0.0572904	0.0537491	0.0293056	0.248126	0.123307
-76.5	170.5	0.118734	0.350353	0.12751	0.0671634	0.0361358	4.61494	0.00686359	0.00275491	0.0154602	0.00982223	0.0103767	0.058529	0.183012	0.158086	0.00386597	0.00723207	0.028052	0.00245039	0.0145094	0.0341156	0.0572643	0.0537491	0.0293056	0.248126	0.123307
-76.5	171.5	0.118295	0.350353	0.127548	0.0669696	0.0350933	4.60978	0.00686121	0.00275491	0.0154654	0.00978791	0.0103688	0.058498	0.183012	0.158765	0.00390884	0.00721127	0.0281207	0.00245697	0.0145094	0.0340617	0.0572409	0.054323	0.0293568	0.248212	0.123334
-76.5	172.5	0.10631	0.349474	0.128441	0.0669728	0.0305658	4.67171	0.00685149	0.00275086	0.0152606	0.00965583	0.0103587	0.0586727	0.183285	0.161737	0.00382717	0.0072687	0.0272586	0.00238339	0.0141916	0.0335833	0.0572492	0.0553132	0.0290468	0.247544	0.12261
-76.5	173.5	0.0885195	0.350353	0.129123	0.0668171	0.0305961	4.68717	0.00683797	0.00275086	0.0154249	0.00959847	0.0103551	0.058608	0.183404	0.160785	0.00385244	0.00726212	0.0273108	0.00239126	0.0143738	0.0339485	0.0570395	0.0549935	0.0290418	0.247025	0.122678
-76.5	174.5	0.0810872	0.351017	0.12675	0.0668059	0.0305384	4.69056	0.0068343	0.00275355	0.0159266	0.00974077	0.0104652	0.0592044	0.183408	0.149507	0.0038673	0.00724785	0.0276486	0.00248436	0.0146452	0.0351918	0.0576343	0.0546336	0.0291115	0.252324	0.124656
-76.5	175.5	0.0811185	0.350566	0.129113	0.0667982	0.0305271	4.68818	0.00682869	0.00275173	0.0154233	0.00952495	0.0103545	0.0582231	0.183404	0.161135	0.00385068	0.00725349	0.0272878	0.00237797	0.014394	0.0337556	0.0569635	0.0545139	0.0290328	0.247096	0.122584
-76.5	176.5	0.0804816	0.350484	0.129119	0.0667654	0.0306106	4.68887	0.00679056	0.00275168	0.0146437	0.00952121	0.0103551	0.0576251	0.183404	0.167973	0.00377617	0.00718223	0.026703	0.00231668	0.0136973	0.0326397	0.0565437	0.0560484	0.0289322	0.243432	0.122224
-76.5	177.5	0.0722091	0.354101	0.126313	0.0667542	0.0305519	4.68914	0.00680673	0.00275436	0.0150366	0.00970765	0.0104741	0.0579332	0.183404	0.168423	0.00375417	0.00703013	0.0261853	0.00233137	0.0135077	0.0331994	0.0573115	0.0562241	0.0291109	0.239683	0.123842
-76.5	178.5	0.0709477	0.35424	0.125118	0.0670235	0.0304406	4.69679	0.00690147	0.00276828	0.0148285	0.00964612	0.0105482	0.0559586	0.18236	0.172324	0.00377105	0.00686613	0.0245687	0.00228974	0.012847	0.0325447	0.058297	0.0563843	0.0292525	0.231918	0.123943
-76.5	179.5	0.0725584	0.352962	0.125267	0.0675473	0.0300197	4.71117	0.00686011	0.0027652	0.0148246	0.0095286	0.0105648	0.0556258	0.182159	0.172614	0.00374563	0.00680908	0.0250208	0.00229334	0.012879	0.0322456	0.057274	0.0569061	0.0287913	0.230788	0.123869
-76.5	180.5	0.0709755	0.357696	0.132108	0.0703586	0.0298179	4.77146	0.00635983	0.00276824	0.0148996	0.00937203	0.0107084	0.0527765	0.17165	0.178515	0.00365702	0.00654901	0.0247134	0.00226347	0.0126323	0.0318636	0.0549652	0.0579979	0.0275131	0.229857	0.12099
-76.5	181.5	0.0722472	0.352542	0.129924	0.0722696	0.0301731	4.82064	0.00677811	0.00276982	0.0149542	0.00943191	0.0107684	0.0550543	0.17007	0.176441	0.00370598	0.00675195	0.0249839	0.00229007	0.0126724	0.0320642	0.055906	0.0582223	0.0284907	0.230845	0.123307
-76.5	182.5	0.0721973	0.352732	0.126923	0.0731716	0.0302231	4.77416	0.00686848	0.0027676	0.0149746	0.00945386	0.0107115	0.0545382	0.17082	0.173157	0.00376222	0.00669132	0.0254408	0.00229274	0.0130272	0.0322138	0.0576464	0.0580996	0.0290598	0.232288	0.124076
-76.5	183.5	0.072141	0.352732	0.126927	0.0731716	0.0302047	4.77238	0.00687653	0.00276793	0.0149547	0.00945353	0.0107115	0.0544472	0.17082	0.173135	0.00376397	0.00666134	0.0253673	0.00228845	0.0130272	0.0322138	0.0577333	0.0581311	0.029186	0.23218	0.124063
-76.5	184.5	0.0729688	0.356336	0.123897	0.0705442	0.0301438	4.71833	0.006903	0.00279661	0.0149852	0.00946323	0.0106969	0.0530078	0.170874	0.17275	0.00376739	0.00652982	0.0253291	0.0022712	0.0129828	0.0322104	0.0581787	0.0577315	0.0289373	0.2323	0.124536
-76.5	185.5	0.0730356	0.352732	0.126768	0.0712365	0.0301104	4.77055	0.00687743	0.00276757	0.0149416	0.00945416	0.0107115	0.053101	0.17082	0.173265	0.00375941	0.00656351	0.0253239	0.00227232	0.0129616	0.0321458	0.0575468	0.0580917	0.0292067	0.231648	0.123893
-76.5	186.5	0.0720784	0.353596	0.126926	0.0732295	0.0305685	4.77307	0.00688246	0.00277235	0.0149423	0.00944464	0.0107115	0.0547108	0.172144	0.173205	0.00377334	0.00670895	0.0254598	0.00229515	0.0129626	0.0323471	0.0582743	0.0580936	0.0293567	0.233212	0.124164
-76.5	187.5	0.0717894	0.356957	0.127253	0.072853	0.0308019	4.78654	0.00678577	0.00275987	0.015133	0.00944524	0.0107187	0.0566542	0.17124	0.169321	0.00376227	0.00686539	0.0266465	0.00238379	0.0136175	0.033346	0.0568753	0.0582105	0.0291864	0.240576	0.124178
-76.5	188.5	0.0707049	0.357475	0.125583	0.0706825	0.0306414	4.69574	0.00680738	0.00278635	0.0152351	0.00950475	0.0106445	0.0555039	0.172367	0.167611	0.00381253	0.00679843	0.0262739	0.00233468	0.0135168	0.0334378	0.0576251	0.0574549	0.0291913	0.240585	0.124414
-76.5	189.5	0.0620396	0.347721	0.128176	0.0686347	0.0305545	4.68649	0.00678781	0.00275112	0.0150963	0.00953947	0.0105145	0.0576846	0.182183	0.1649	0.00380652	0.0071424	0.026271	0.00235034	0.0136367	0.0338742	0.0570541	0.0566789	0.0290249	0.240557	0.123888
-76.5	190.5	0.0634698	0.353135	0.128993	0.0710977	0.0306153	4.73341	0.0067945	0.00276096	0.0152045	0.00948603	0.0106459	0.0557903	0.17125	0.158283	0.00382514	0.00696536	0.026758	0.00237741	0.0139152	0.0340344	0.0574499	0.0575733	0.0292503	0.24818	0.124223
-76.5	191.5	0.073602	0.353872	0.131428	0.0731918	0.0310181	4.82711	0.00679782	0.00276731	0.0157212	0.00953668	0.0107115	0.0579078	0.171049	0.151433	0.00384556	0.00717838	0.0274344	0.00247802	0.0143899	0.0350523	0.0570898	0.0560503	0.0291172	0.25087	0.124408
-76.5	192.5	0.0855712	0.358873	0.131649	0.0742264	0.0312544	4.73655	0.00686019	0.00277428	0.0158164	0.0101868	0.0106573	0.0574914	0.171311	0.148056	0.00391085	0.00712128	0.027796	0.00251679	0.0146472	0.035425	0.0577385	0.0537797	0.0293081	0.252528	0.124498
-76.5	193.5	0.0981052	0.358873	0.131032	0.0769948	0.0313002	4.69653	0.00713747	0.00276412	0.0160061	0.0102685	0.0105948	0.0577586	0.17095	0.144262	0.00391102	0.00714843	0.0279561	0.00254927	0.014729	0.0356951	0.0575938	0.0518226	0.0293035	0.254979	0.124629
-76.5	194.5	0.084799	0.358873	0.131087	0.0741289	0.0316415	4.80975	0.00681185	0.00276847	0.0157802	0.0101813	0.0106917	0.057735	0.171251	0.149797	0.00389737	0.00710714	0.0277565	0.0025055	0.0146472	0.0352299	0.0578133	0.0549406	0.0292792	0.251395	0.124522
-76.5	195.5	0.0433847	0.34841	0.134769	0.066589	0.0299634	4.7022	0.00593542	0.00257104	0.0143993	0.00941719	0.0102182	0.0553561	0.182159	0.186334	0.00335802	0.00683878	0.0224814	0.00213775	0.0119516	0.0312504	0.0563326	0.0572224	0.0262335	0.225669	0.117385
-76.5	196.5	0.0467249	0.333553	0.147592	0.0652818	0.0245331	4.7169	0.00515938	0.00249982	0.0122865	0.00595762	0.00958041	0.0529808	0.191633	0.300172	0.00237368	0.00690975	0.015562	0.00166097	0.00899164	0.0233604	0.0461362	0.0585929	0.0200469	0.177349	0.0988113
-76.5	197.5	0.0513213	0.334107	0.149672	0.0656185	0.0298684	4.67126	0.00516033	0.00249886	0.0121511	0.00594704	0.00943003	0.0524591	0.192409	0.301947	0.00238078	0.00687334	0.0153959	0.0016371	0.00892345	0.023216	0.04568	0.0579244	0.0200469	0.176174	0.098198
-76.5	198.5	0.0570608	0.331609	0.150222	0.0652743	0.0292527	4.64568	0.00519499	0.00253929	0.0121193	0.00895417	0.00891284	0.0521537	0.193523	0.302797	0.00236629	0.00680264	0.0151658	0.00162852	0.00901522	0.0230901	0.0470489	0.0571003	0.0201162	0.176448	0.0982911
-76.5	199.5	0.0566024	0.333821	0.145422	0.0659106	0.0300894	4.65952	0.00578255	0.00254028	0.0122675	0.00931595	0.00891561	0.0516801	0.193387	0.295141	0.00252324	0.00660697	0.0159605	0.00164196	0.00951222	0.0235802	0.0502836	0.0573252	0.0220061	0.179113	0.101302
-76.5	200.5	0.0551794	0.335099	0.144148	0.0660311	0.0306149	4.63518	0.00575277	0.00253451	0.0123958	0.00935322	0.00889911	0.0533595	0.192952	0.293127	0.00258101	0.00677073	0.0176274	0.00170321	0.0107365	0.0252213	0.0512796	0.0568168	0.022232	0.185048	0.101513
-76.5	201.5	0.0720253	0.335109	0.143895	0.0661663	0.0307561	4.62958	0.00577047	0.00252989	0.0137196	0.00943992	0.00889145	0.055724	0.193095	0.283633	0.00266259	0.00714673	0.0182433	0.00178679	0.011653	0.0266986	0.0517115	0.0554715	0.0223629	0.195093	0.101933
-76.5	202.5	0.0721395	0.341798	0.142944	0.0666897	0.0309563	4.62443	0.00577626	0.00252989	0.0137645	0.00945803	0.00898034	0.0557837	0.192358	0.283551	0.00266259	0.00712299	0.0184158	0.00179542	0.0117549	0.0266986	0.0519243	0.0551791	0.0223871	0.195093	0.102117
-76.5	203.5	0.0632605	0.340803	0.142601	0.0667065	0.0310198	4.63148	0.00576122	0.00252989	0.0133774	0.00943988	0.00904185	0.0554498	0.190721	0.287903	0.00262101	0.00708459	0.017955	0.0017547	0.0112216	0.0259407	0.052058	0.0560248	0.0223849	0.192048	0.10186
-76.5	204.5	0.0632543	0.340803	0.142601	0.0667065	0.0310198	4.63148	0.00580979	0.00252989	0.0133774	0.00987522	0.00903684	0.0554498	0.190721	0.288008	0.00262101	0.00708459	0.017955	0.0017547	0.0112216	0.0259407	0.0519869	0.0560248	0.0223849	0.192048	0.10186
-76.5	205.5	0.0719764	0.340803	0.142631	0.0667328	0.031111	4.63079	0.00583993	0.00252834	0.0139092	0.00995413	0.00912028	0.0557393	0.184641	0.281503	0.00269612	0.00713274	0.0186413	0.00181914	0.0118769	0.0270929	0.0527236	0.0547888	0.0224611	0.195177	0.10259
-76.5	206.5	0.0741873	0.340803	0.142779	0.0669171	0.0311872	4.63122	0.00584954	0.00252834	0.013964	0.00999087	0.00912028	0.0557241	0.183228	0.281503	0.00271201	0.00713274	0.0186424	0.00182052	0.0118769	0.0271663	0.052824	0.0545787	0.0225223	0.195639	0.102744
-76.5	207.5	0.0750492	0.340803	0.142772	0.0672516	0.0311872	4.63122	0.00585136	0.00252391	0.013964	0.00999087	0.00912798	0.0557313	0.182632	0.281318	0.00271201	0.00715873	0.0186896	0.00182052	0.0118769	0.0271663	0.052769	0.0544752	0.0225114	0.195869	0.10294
-76.5	208.5	0.0852075	0.338892	0.141895	0.0690249	0.0308117	4.51856	0.00620522	0.00254588	0.0140378	0.0106681	0.00912376	0.0559431	0.182549	0.281093	0.0027316	0.00718558	0.0188702	0.00184477	0.0120449	0.0272585	0.0532522	0.0515901	0.0225853	0.196206	0.103033
-76.5	209.5	0.0852399	0.339523	0.14202	0.0684862	0.0308232	4.53	0.00548331	0.00202872	0.0140454	0.0103273	0.00909746	0.0553223	0.182222	0.281203	0.00272875	0.00706526	0.0188702	0.00184409	0.0120449	0.0273296	0.0526278	0.0511751	0.0225442	0.19631	0.103023
-76.5	210.5	0.0854208	0.339523	0.141619	0.0689141	0.0308138	4.53187	0.00619581	0.00254588	0.0140454	0.0103452	0.00909898	0.0562649	0.182549	0.281093	0.00272875	0.00718558	0.0188702	0.00184477	0.0120449	0.0273417	0.0528235	0.0510882	0.0225853	0.196206	0.103067
-76.5	211.5	0.0853457	0.338529	0.141695	0.0690562	0.0308138	4.54625	0.006246	0.00254588	0.0140548	0.0107464	0.00912051	0.0562497	0.182549	0.281093	0.00272875	0.0072074	0.0188702	0.00184477	0.0120449	0.0273628	0.0532607	0.0510286	0.0225853	0.196287	0.103067
-76.5	304.5	0.15078	0.344582	0.108824	0.0687596	0.0356767	4.50932	0.00759521	0.0028357	0.0160297	0.0105468	0.0102973	0.0602917	0.182707	0.141862	0.00401878	0.00728676	0.0299384	0.0026759	0.0150151	0.036233	0.0561887	0.0478952	0.0298919	0.256446	0.124396
-76.5	305.5	0.131396	0.345285	0.130854	0.0692493	0.0356122	4.52399	0.0072401	0.0027628	0.0153901	0.010358	0.0102996	0.0586737	0.182985	0.155057	0.00390324	0.00725177	0.0271691	0.00244945	0.0141026	0.0344733	0.0574809	0.0515036	0.0291285	0.249539	0.122998
-76.5	306.5	0.110837	0.345285	0.132185	0.0692493	0.0356143	4.49688	0.00708168	0.00276489	0.014939	0.0102874	0.0102919	0.0574875	0.182985	0.161239	0.00389486	0.00721631	0.0263235	0.0022139	0.0139337	0.0329663	0.0575381	0.0516037	0.029144	0.243672	0.122853
-76.5	307.5	0.0946282	0.344309	0.138594	0.0686936	0.0354335	4.50913	0.00597652	0.00255533	0.0148196	0.0102535	0.00985242	0.0576527	0.182985	0.196289	0.00352464	0.00726432	0.0242062	0.00216672	0.013472	0.0319618	0.055551	0.0521548	0.0259768	0.239035	0.111301
-76.5	308.5	0.093379	0.33558	0.144239	0.0678216	0.0350738	4.60713	0.00582048	0.00253561	0.0141133	0.0100311	0.00963845	0.0570566	0.18322	0.275242	0.00274323	0.00724263	0.0192325	0.00193483	0.0120615	0.0278271	0.0518699	0.0540673	0.0224848	0.198815	0.10381
-76.5	309.5	0.0637916	0.33558	0.144162	0.0676134	0.0345142	4.62711	0.00575468	0.00252785	0.0134863	0.00939791	0.00958773	0.0561732	0.186539	0.28449	0.00264057	0.00724509	0.0182705	0.00179721	0.0113891	0.026204	0.0513789	0.0556911	0.0223301	0.19362	0.102669
-76.5	310.5	0.0563681	0.337549	0.143489	0.0677272	0.0343905	4.62705	0.00577056	0.00252785	0.0127516	0.00935176	0.0095723	0.0546649	0.190356	0.290044	0.00259678	0.007028	0.0181153	0.00174886	0.0110059	0.025548	0.051545	0.0564376	0.0223301	0.187428	0.102536
-76.5	311.5	0.0553832	0.337549	0.14362	0.0677214	0.0343001	4.6322	0.00583417	0.00254305	0.0124708	0.00933043	0.00958041	0.0534363	0.191224	0.291626	0.00259541	0.00695618	0.016588	0.00168799	0.00983709	0.0241096	0.051754	0.0567205	0.0222847	0.181827	0.102474
-76.5	312.5	0.0555195	0.337549	0.143489	0.067672	0.0343363	4.6322	0.00577056	0.00253248	0.0125645	0.00933948	0.00963033	0.0544712	0.191224	0.290899	0.00259407	0.00700335	0.018085	0.00174365	0.0110059	0.0254632	0.0515567	0.0564376	0.0223301	0.185413	0.102536
-76.5	313.5	0.0578921	0.337549	0.143097	0.0665684	0.0344906	4.62722	0.0057588	0.00252785	0.0132016	0.00936467	0.00961583	0.0554625	0.191224	0.289731	0.00260442	0.00716308	0.0180979	0.0017555	0.0110059	0.0256065	0.0513876	0.0560106	0.0223301	0.187402	0.102606
-76.5	314.5	0.063538	0.336992	0.143179	0.0665684	0.0344995	4.6279	0.00575327	0.00252785	0.0134405	0.00938912	0.00961583	0.05619	0.191224	0.285517	0.00263678	0.00727741	0.0182475	0.00179435	0.0113891	0.0261494	0.0513371	0.0557746	0.0223301	0.192864	0.102659
-76.5	315.5	0.0631146	0.336992	0.143391	0.0665984	0.034456	4.6279	0.00575016	0.00252785	0.0134901	0.00938912	0.00961583	0.0561855	0.191224	0.285517	0.00263678	0.00729001	0.0182475	0.00179435	0.0113891	0.0261494	0.0512993	0.0557268	0.0223301	0.192864	0.102659
-76.5	316.5	0.0593873	0.337549	0.143869	0.067672	0.0344851	4.62722	0.00574874	0.00252785	0.0132978	0.00935784	0.00962676	0.0558496	0.191224	0.287915	0.00260442	0.00720611	0.0182038	0.00177199	0.011322	0.0258823	0.0513673	0.0559514	0.0223301	0.188297	0.102571
-76.5	317.5	0.0564409	0.336137	0.144017	0.0676684	0.0343905	4.62626	0.0057613	0.00252785	0.0128269	0.00935176	0.00958422	0.0549182	0.186539	0.289772	0.00260056	0.00706131	0.0181153	0.0017465	0.0110059	0.025548	0.05141	0.0563541	0.0223301	0.187647	0.102536
-76.5	318.5	0.0558391	0.336137	0.143877	0.0675912	0.0344697	4.63141	0.00583742	0.00254508	0.0125186	0.00933457	0.00960084	0.0558584	0.186831	0.287872	0.00261278	0.00717782	0.0166322	0.00175156	0.00985921	0.024658	0.0520219	0.0565736	0.0222817	0.183092	0.102494
-76.5	319.5	0.0553664	0.334858	0.144277	0.0675681	0.034282	4.63004	0.0058132	0.00254305	0.0124708	0.00932653	0.00960084	0.0533816	0.186539	0.291442	0.00256823	0.00694186	0.0164655	0.00168563	0.00973371	0.0241075	0.0516592	0.0565661	0.0221682	0.181806	0.102401
-76.5	320.5	0.0565743	0.33627	0.143907	0.067682	0.0342138	4.63083	0.0058132	0.00254305	0.0124708	0.00932026	0.00958041	0.0533984	0.191224	0.292059	0.00255946	0.00695618	0.0164655	0.00168799	0.00973371	0.0240743	0.0515576	0.0566496	0.0221682	0.181637	0.102391
-76.5	321.5	0.0565743	0.33627	0.143907	0.067682	0.0341713	4.6472	0.0058132	0.00254305	0.0124708	0.00932026	0.00959134	0.0533705	0.191224	0.292036	0.00254849	0.00694655	0.0164655	0.00168988	0.00973371	0.024015	0.0515576	0.0566496	0.0221682	0.181084	0.102391
-76.5	322.5	0.0567799	0.33627	0.144046	0.0676309	0.0338437	4.6472	0.00580034	0.00254287	0.0124297	0.00930663	0.00963845	0.0532888	0.191224	0.292469	0.00254849	0.00694312	0.0164599	0.0016824	0.00973371	0.0238823	0.050423	0.0566496	0.0221043	0.180267	0.102331
-76.5	323.5	0.0564452	0.336824	0.145599	0.0676653	0.033223	4.6472	0.005706	0.00254092	0.0122823	0.00925947	0.00950271	0.0528347	0.191466	0.29709	0.00248254	0.00691061	0.0156529	0.00165643	0.00916851	0.0232739	0.0478701	0.0566496	0.0214974	0.177525	0.101087
-76.5	324.5	0.0571503	0.336824	0.145599	0.067274	0.0330515	4.6472	0.005706	0.00254092	0.012278	0.00926922	0.00950271	0.0527522	0.191466	0.29709	0.00248254	0.00691061	0.0156403	0.00165316	0.00916851	0.0232847	0.0478643	0.0566496	0.0214974	0.177525	0.101012
-76.5	325.5	0.0571524	0.336824	0.145599	0.0674695	0.032904	4.6472	0.005706	0.00254092	0.012278	0.00927321	0.00948782	0.0527522	0.191466	0.29709	0.00248254	0.00689117	0.0156403	0.00165316	0.00916851	0.0232847	0.0478822	0.0566496	0.0214974	0.177525	0.101012
-76.5	326.5	0.0566042	0.334327	0.145518	0.0677736	0.0325124	4.6472	0.00579835	0.00254094	0.0123422	0.00932576	0.00940737	0.052864	0.192044	0.294381	0.00254958	0.00689413	0.0162762	0.00166261	0.00966552	0.0237354	0.0497812	0.0566496	0.022079	0.179437	0.101601
-76.5	327.5	0.0550111	0.335099	0.14456	0.0662633	0.0303779	4.62878	0.00581638	0.00254046	0.0122745	0.00933272	0.00891199	0.0531051	0.192964	0.294708	0.00257016	0.00698678	0.016047	0.00164871	0.00965556	0.0238578	0.0513889	0.056469	0.0221866	0.179828	0.101544
-76.5	328.5	0.0879776	0.334543	0.144291	0.0671793	0.0304912	4.58609	0.00579476	0.00252777	0.0139155	0.0102471	0.00889322	0.0564571	0.193199	0.282128	0.00271809	0.00723857	0.0185716	0.00182308	0.0119226	0.0271832	0.0523028	0.053251	0.0224381	0.196023	0.102335
-76.5	329.5	0.0803727	0.333548	0.144856	0.0656981	0.0304309	4.63664	0.00578783	0.00252777	0.0138766	0.00948716	0.00891566	0.0558722	0.193199	0.282191	0.00270018	0.00718452	0.0183999	0.00181189	0.011775	0.0271266	0.0529617	0.0546299	0.0223827	0.195676	0.102275
-76.5	330.5	0.0852821	0.335465	0.144274	0.0672498	0.0303547	4.53214	0.00612056	0.00255275	0.0139088	0.0105754	0.008898	0.0556607	0.193122	0.282471	0.00272757	0.00716933	0.0186375	0.00182308	0.0119226	0.0272229	0.0527069	0.0523224	0.022485	0.196155	0.102264
-76.5	331.5	0.0852846	0.336932	0.144274	0.0672498	0.0303419	4.53496	0.00624652	0.00255275	0.0139088	0.0105866	0.008898	0.055641	0.19326	0.282471	0.00272757	0.00715566	0.0186375	0.00182308	0.0119226	0.0272229	0.0527241	0.0522806	0.0224433	0.196155	0.102264
-76.5	332.5	0.085384	0.338569	0.144033	0.0674617	0.0303967	4.56835	0.00623548	0.00254773	0.013939	0.0105986	0.00891892	0.0552941	0.19316	0.282471	0.00272757	0.00710193	0.0187138	0.0018315	0.0120244	0.0272229	0.0526965	0.0520733	0.0224433	0.196191	0.102254
-76.5	333.5	0.0854035	0.34044	0.143443	0.067603	0.0303967	4.56835	0.00623874	0.00254773	0.013939	0.0106055	0.00893289	0.0552941	0.193088	0.28239	0.00272757	0.00710193	0.0187138	0.0018315	0.0120244	0.0272229	0.0528003	0.0519435	0.0224433	0.196191	0.102286
-75.5	162.5	0.179059	0.306269	0.103994	0.0574392	0.036707	4.43711	0.00780564	0.00247412	0.0166971	0.0108338	0.0108426	0.062076	0.15507	0.147122	0.00387432	0.00748166	0.0298867	0.00266514	0.0151139	0.0358397	0.0611042	0.0497046	0.0278917	0.254532	0.12441
-75.5	163.5	0.085442	0.34437	0.141479	0.0673056	0.0341102	4.56326	0.00620343	0.00254936	0.0140415	0.0101981	0.00958394	0.0542585	0.190528	0.279858	0.00275119	0.00682096	0.0192528	0.00185009	0.0121857	0.0273249	0.0524815	0.052027	0.0225863	0.196877	0.10298
-75.5	164.5	0.107201	0.350538	0.132127	0.0669718	0.0358316	4.52276	0.00707308	0.00270328	0.0148338	0.010291	0.00990836	0.0559324	0.183622	0.174255	0.00369558	0.00682692	0.0263003	0.00216903	0.0139337	0.0322835	0.057543	0.0519703	0.0276451	0.242588	0.121324
-75.5	165.5	0.121326	0.351981	0.128269	0.0653108	0.0362612	4.64576	0.00687237	0.00275822	0.0155039	0.00966679	0.010367	0.0572522	0.182851	0.15801	0.00386617	0.00692071	0.0283633	0.00245048	0.0144638	0.0342092	0.0565448	0.0544511	0.0293109	0.249044	0.123348
-75.5	166.5	0.108621	0.350484	0.127591	0.0652775	0.0361286	4.63175	0.00682082	0.00275261	0.0146973	0.00981784	0.0103537	0.0574815	0.183435	0.165029	0.00378813	0.00713073	0.0274593	0.00236576	0.0138022	0.0328796	0.0569717	0.0555434	0.029196	0.244367	0.122851
-75.5	167.5	0.120217	0.346931	0.12785	0.067148	0.0361358	4.61494	0.00687508	0.00275373	0.0153689	0.00985631	0.0103774	0.0584849	0.183083	0.160589	0.00383595	0.00723207	0.0278952	0.00242897	0.0143933	0.0336556	0.0562743	0.0541022	0.0292858	0.247956	0.123205
-75.5	168.5	0.119523	0.348741	0.127458	0.0671527	0.0361868	4.61494	0.0068604	0.00275491	0.0154836	0.00987433	0.0103767	0.0585185	0.183016	0.158124	0.00386329	0.00723207	0.0280665	0.00245381	0.0144892	0.034169	0.0574411	0.0536455	0.0293056	0.248188	0.123383
-75.5	169.5	0.118768	0.350353	0.127568	0.0671527	0.0361868	4.61494	0.00686277	0.00275225	0.0154836	0.00980153	0.0103767	0.058529	0.183016	0.158124	0.00386329	0.00723207	0.0280674	0.00245381	0.0144892	0.034169	0.0573404	0.0540142	0.0293056	0.248188	0.123383
-75.5	170.5	0.111685	0.350353	0.128492	0.0669503	0.0340313	4.66795	0.0068547	0.00275086	0.0154573	0.00956451	0.0103688	0.0586635	0.183285	0.159988	0.00381032	0.00727021	0.027451	0.00240387	0.0143805	0.0340435	0.0570276	0.0551561	0.0289767	0.24718	0.122228
-75.5	171.5	0.0927107	0.349583	0.129028	0.0668442	0.0306274	4.68332	0.00683797	0.00275086	0.0154249	0.00946972	0.0103551	0.0585562	0.18312	0.160351	0.00385167	0.00726988	0.0273071	0.00239126	0.0143738	0.0340403	0.0561397	0.0549206	0.0290614	0.247025	0.122724
-75.5	172.5	0.0864832	0.357274	0.128274	0.0728065	0.0307445	4.7865	0.00682688	0.00276252	0.0159496	0.00955521	0.0107157	0.0583009	0.169733	0.150767	0.00384925	0.00715551	0.0281576	0.00251625	0.0146869	0.035321	0.0574501	0.0560397	0.0292873	0.252747	0.124708
-75.5	173.5	0.0972404	0.359774	0.130113	0.074074	0.0315109	4.8064	0.00683705	0.00275819	0.0159933	0.0102713	0.0106889	0.0579788	0.17144	0.146563	0.00390838	0.00711113	0.0286006	0.00255665	0.0149839	0.0355172	0.0574177	0.0547817	0.0294855	0.25433	0.124684
-75.5	174.5	0.0967567	0.36172	0.129696	0.074074	0.0317168	4.80615	0.00685604	0.00276386	0.0159688	0.0101862	0.0106371	0.0578173	0.171516	0.146536	0.00391749	0.00713481	0.0286333	0.00255904	0.0149839	0.0356424	0.057372	0.0535773	0.0294777	0.254873	0.124741
-75.5	175.5	0.0952278	0.359774	0.130018	0.074074	0.0318477	4.83211	0.00683705	0.00275819	0.0159772	0.0101849	0.0106413	0.058018	0.171564	0.146415	0.00391562	0.00715472	0.0286129	0.00255678	0.0149839	0.0355412	0.057372	0.0541471	0.0294463	0.254698	0.124712
-75.5	176.5	0.0958703	0.353862	0.128217	0.0730847	0.0309095	4.78142	0.00682429	0.00276396	0.0159513	0.0100651	0.0107126	0.0582935	0.169705	0.150811	0.00386155	0.00716773	0.0282016	0.0025207	0.0146985	0.0353591	0.0574774	0.0562791	0.0292976	0.252074	0.124656
-75.5	177.5	0.082232	0.355364	0.127305	0.0732797	0.030723	4.75155	0.00684045	0.00275615	0.0159378	0.00957124	0.0106557	0.0578301	0.170807	0.150736	0.00386559	0.00711098	0.0281647	0.00251087	0.0147187	0.0353283	0.0579013	0.0556019	0.0294005	0.252797	0.124966
-75.5	178.5	0.0711714	0.357756	0.128495	0.0728432	0.0308526	4.79105	0.00676265	0.00275908	0.0153788	0.00945788	0.0107125	0.0574809	0.169682	0.163806	0.00374737	0.00709975	0.0274595	0.00244898	0.0140804	0.0340241	0.0571122	0.0578705	0.0291916	0.244015	0.124335
-75.5	179.5	0.0701934	0.359862	0.129198	0.0729963	0.0309359	4.82886	0.00684055	0.00277234	0.0149681	0.00946531	0.0107621	0.0553279	0.170875	0.171917	0.00372155	0.00677855	0.0255807	0.00232556	0.0131411	0.0324533	0.0574357	0.0582443	0.0293058	0.234048	0.123861
-75.5	180.5	0.0735904	0.362076	0.131542	0.072434	0.0304877	4.847	0.00677487	0.0027658	0.0149114	0.00942866	0.0107653	0.0549448	0.171244	0.175158	0.00365978	0.00670828	0.0250548	0.00231982	0.0127417	0.0320414	0.0556655	0.0583491	0.028392	0.231378	0.123136
-75.5	181.5	0.0749442	0.35889	0.137651	0.0722832	0.0302665	4.84359	0.006341	0.00276405	0.014913	0.00940696	0.0107673	0.0547859	0.171976	0.179115	0.00358394	0.00672938	0.0249051	0.00232726	0.0127227	0.0320132	0.0552237	0.0582117	0.027211	0.230712	0.121044
-75.5	182.5	0.0699982	0.35889	0.138155	0.0721668	0.0284355	4.8188	0.00629781	0.00272766	0.014859	0.00808985	0.0107222	0.0547019	0.17187	0.178923	0.00357415	0.00674006	0.0247976	0.00231259	0.0124299	0.0320923	0.0540525	0.0585487	0.0269173	0.230479	0.12056
-75.5	183.5	0.0651568	0.354591	0.149862	0.0730354	0.0283415	4.89556	0.0059275	0.00270286	0.0147284	0.00804303	0.0107216	0.0548798	0.172263	0.190181	0.00340129	0.00676456	0.0238226	0.00230581	0.0116273	0.0319387	0.0531282	0.0583478	0.0254298	0.228952	0.117828
-75.5	184.5	0.0535553	0.352179	0.150761	0.0730871	0.028458	4.91206	0.00593287	0.00271322	0.0146268	0.00801881	0.0107491	0.0547746	0.172433	0.192211	0.00337054	0.00673626	0.0236532	0.00227614	0.0115202	0.0314731	0.053121	0.0594216	0.0253763	0.226092	0.117664
-75.5	185.5	0.0557502	0.352449	0.142147	0.0723837	0.0284648	4.88141	0.00625155	0.0027337	0.01465	0.008021	0.0107626	0.0549714	0.169811	0.184123	0.00351961	0.00675226	0.0239617	0.00227425	0.0116825	0.0316617	0.0538233	0.05961	0.0265224	0.226748	0.119719
-75.5	186.5	0.0520521	0.348926	0.140091	0.0725049	0.028194	4.83309	0.00624954	0.00273214	0.0146114	0.00800201	0.0107612	0.0545793	0.171124	0.18637	0.00354927	0.00678102	0.0238517	0.00222146	0.0115924	0.0314323	0.0544403	0.0592199	0.026684	0.226273	0.119786
-75.5	187.5	0.044537	0.349587	0.136188	0.0705981	0.0280131	4.79019	0.0061058	0.00267327	0.0144826	0.00789499	0.0104798	0.0526524	0.170792	0.188019	0.0034855	0.00663052	0.0236836	0.00211845	0.0119167	0.0310576	0.0539777	0.0590696	0.0260327	0.224252	0.119195
-75.5	188.5	0.0390936	0.353191	0.136026	0.0694244	0.0278527	4.74043	0.00553735	0.00260245	0.0145846	0.00790782	0.0104089	0.0527983	0.170846	0.189387	0.00333815	0.00662729	0.0234484	0.00211794	0.0117323	0.0309612	0.0542308	0.058809	0.0249302	0.224915	0.118168
-75.5	189.5	0.0275514	0.338033	0.139645	0.0677629	0.0277862	4.72177	0.00516322	0.00250368	0.0144435	0.00786335	0.0102684	0.0548059	0.171403	0.198858	0.00312342	0.00686443	0.0222989	0.00210931	0.0112769	0.0304799	0.054024	0.0583335	0.0237594	0.222034	0.115232
-75.5	190.5	0.0285094	0.332516	0.139132	0.0678517	0.0265071	4.71757	0.00512193	0.00250746	0.0142796	0.00749873	0.0100787	0.0545531	0.172883	0.226131	0.00283737	0.00686811	0.0202755	0.00203775	0.0110721	0.0288572	0.05143	0.0581872	0.02242	0.211063	0.110183
-75.5	191.5	0.0236832	0.339849	0.138727	0.0699837	0.0253425	4.72326	0.00543457	0.00258522	0.0144711	0.00758292	0.0102181	0.0545527	0.174441	0.218329	0.00293895	0.00686352	0.020784	0.00204848	0.011211	0.029092	0.0509899	0.0582845	0.0224195	0.2128	0.111994
-75.5	192.5	0.0207107	0.341854	0.138775	0.0705542	0.0250776	4.72806	0.00541339	0.00257629	0.0144328	0.00752169	0.010198	0.0526036	0.177439	0.220918	0.00292707	0.00673706	0.0208914	0.00201903	0.0111968	0.028745	0.0506553	0.0584618	0.0223734	0.211534	0.111937
-75.5	193.5	0.0183746	0.338468	0.143435	0.0684223	0.023778	4.73964	0.00490426	0.00247591	0.0142121	0.00744693	0.00999493	0.0536007	0.177318	0.227356	0.00272941	0.00687548	0.0197365	0.00198244	0.0106553	0.0283772	0.049728	0.0583736	0.021286	0.209173	0.109789
-75.5	194.5	0.0161956	0.331609	0.156362	0.0670158	0.0222603	4.75025	0.00471968	0.00243921	0.0121168	0.00578064	0.00940981	0.052189	0.192409	0.307022	0.0021641	0.00680893	0.0148781	0.00156534	0.00841345	0.0225342	0.0437795	0.0544436	0.0186867	0.172826	0.0960434
-75.5	195.5	0.0197288	0.331104	0.160409	0.0678086	0.0191309	4.71599	0.00461573	0.00239674	0.0120329	0.00578127	0.00890744	0.0518689	0.194341	0.309175	0.00211817	0.00683439	0.0144648	0.00155624	0.00826243	0.0219204	0.043392	0.0540506	0.0184838	0.170202	0.0955341
-75.5	196.5	0.0320312	0.331104	0.159904	0.0679034	0.0185965	4.703	0.00463453	0.00239674	0.0120329	0.00578127	0.00890382	0.0520159	0.194341	0.309175	0.00211817	0.00685604	0.0144469	0.00155624	0.00826243	0.0219204	0.0437882	0.053194	0.0184514	0.170466	0.0956074
-75.5	197.5	0.0352192	0.331104	0.159572	0.0671443	0.0188321	4.69237	0.00463312	0.00239674	0.012027	0.00577917	0.00889689	0.0528309	0.194341	0.309175	0.00211817	0.00704252	0.0144296	0.00155624	0.00826243	0.0219204	0.0439063	0.052388	0.0184514	0.170318	0.095651
-75.5	198.5	0.0353272	0.331104	0.157957	0.0669	0.0189803	4.70825	0.00463633	0.00239674	0.0120128	0.00577917	0.00889289	0.0529337	0.194153	0.309065	0.00211817	0.00704252	0.0144296	0.00156542	0.00826243	0.0219885	0.0439553	0.0533151	0.0184925	0.170318	0.0956357
-75.5	199.5	0.0364532	0.331104	0.157957	0.0669	0.0248126	4.69361	0.00463633	0.00239762	0.0120128	0.00577917	0.00889289	0.052986	0.194153	0.309065	0.00212458	0.00704252	0.0144296	0.00156542	0.00826243	0.0221852	0.043961	0.0531867	0.0184925	0.170404	0.095648
-75.5	200.5	0.0364532	0.331104	0.157957	0.0669	0.0248126	4.69889	0.00463633	0.00239762	0.0120128	0.00577917	0.00889289	0.052986	0.194153	0.309065	0.00211817	0.00704252	0.0144296	0.00156542	0.00826243	0.0219885	0.043961	0.0531867	0.0184925	0.170404	0.095648
-75.5	201.5	0.0353266	0.331104	0.158046	0.0669417	0.0192647	4.71352	0.00463633	0.00239762	0.0120128	0.00577917	0.00889289	0.052986	0.194153	0.309065	0.00211817	0.00704252	0.0144296	0.00156542	0.00826243	0.0219885	0.043961	0.0531867	0.0185249	0.170404	0.0956357
-75.5	202.5	0.0353266	0.331104	0.158046	0.0669417	0.0248126	4.71352	0.00463633	0.00239762	0.0120128	0.00577917	0.00889289	0.052986	0.194153	0.309065	0.00212458	0.00704252	0.0144296	0.00156542	0.00826243	0.0221852	0.043961	0.0531867	0.0185249	0.170404	0.0956357
-75.5	203.5	0.0437035	0.331104	0.157591	0.0666025	0.0262133	4.69356	0.0047099	0.00241759	0.0120128	0.00579544	0.00889911	0.0532158	0.192776	0.308541	0.00212495	0.00704411	0.0145254	0.00157769	0.00828682	0.0223554	0.0440049	0.0533391	0.0185666	0.170748	0.095724
-75.5	204.5	0.0476946	0.330109	0.155434	0.0662613	0.0269836	4.70035	0.00477321	0.00244356	0.012037	0.0058038	0.00892064	0.0535812	0.192776	0.307553	0.00219886	0.00708678	0.014632	0.00160559	0.00833381	0.0230048	0.0449196	0.0571059	0.0187272	0.17412	0.0959747
-75.5	205.5	0.0489371	0.330109	0.156086	0.0660356	0.0275124	4.70169	0.0047819	0.00246238	0.012037	0.00580637	0.00892064	0.0535014	0.193199	0.307553	0.00219886	0.0071186	0.014632	0.00161823	0.00833381	0.0230048	0.0454943	0.0574297	0.0187272	0.174152	0.0959562
-75.5	206.5	0.0508517	0.330109	0.15222	0.0654385	0.0276057	4.68126	0.00511356	0.00247719	0.0120381	0.00583561	0.00893353	0.0531004	0.193199	0.30539	0.00227619	0.00703393	0.0147281	0.00161787	0.00837509	0.0230184	0.0460981	0.057515	0.019708	0.174582	0.0973579
-75.5	207.5	0.0515089	0.330109	0.150366	0.0654524	0.0276294	4.68532	0.00518243	0.00250542	0.0121244	0.00594791	0.00893353	0.0529961	0.193199	0.303134	0.00236572	0.00690226	0.0150623	0.00162272	0.00877015	0.0231312	0.046363	0.0579017	0.0200708	0.175969	0.0979314
-75.5	208.5	0.0570748	0.330109	0.150099	0.0655313	0.0295352	4.6606	0.00526014	0.00253929	0.0121428	0.00962736	0.00893444	0.0522391	0.193199	0.302688	0.00236629	0.00679849	0.0151298	0.00163028	0.00901522	0.0231419	0.0479526	0.0569129	0.0201896	0.176462	0.0983108
-75.5	209.5	0.0571111	0.333392	0.145868	0.0656968	0.0300177	4.65416	0.00575433	0.00254391	0.0121629	0.00976591	0.00890713	0.052144	0.193095	0.299278	0.00246677	0.00675492	0.0153257	0.00163427	0.00901522	0.0232396	0.0486871	0.0569004	0.0214727	0.176953	0.100347
-75.5	210.5	0.0551288	0.34136	0.142909	0.0665922	0.0305478	4.63558	0.00588571	0.00254508	0.0123282	0.00982712	0.00895494	0.0525039	0.193061	0.29478	0.00258041	0.00676034	0.0162119	0.00165436	0.00964718	0.0240965	0.0524996	0.0565373	0.0222652	0.180129	0.101483
-75.5	211.5	0.0842843	0.340803	0.141972	0.0686832	0.0312761	4.62898	0.00581546	0.00253801	0.0140001	0.0105984	0.00912166	0.0557224	0.182632	0.281256	0.00273355	0.0071301	0.0188702	0.00183415	0.0120244	0.0272229	0.0533516	0.0526767	0.0225963	0.196312	0.102991
-75.5	212.5	0.0842824	0.340803	0.142192	0.068984	0.0312761	4.62803	0.00575191	0.0025311	0.0140001	0.0101899	0.00912376	0.0557296	0.182632	0.281256	0.00273355	0.00714293	0.0188702	0.00183415	0.0120244	0.0272229	0.0533269	0.0526767	0.0225853	0.196312	0.102991
-75.5	213.5	0.0886194	0.333512	0.144935	0.0505833	0.03141	4.6352	0.00446385	0.00148917	0.0138509	0.0105222	0.00920467	0.0578537	0.180399	0.288209	0.00265265	0.00742491	0.0185337	0.00179883	0.0119532	0.0271982	0.0511428	0.0538721	0.0201428	0.193723	0.102054
-75.5	214.5	0.0559663	0.340213	0.14208	0.0673859	0.031024	4.63331	0.00583464	0.00252859	0.0127782	0.00994113	0.00912798	0.0542303	0.182461	0.291982	0.00258412	0.0069151	0.0178494	0.0017192	0.0108384	0.0253187	0.0523202	0.0561297	0.0224341	0.185824	0.102203
-75.5	215.5	0.059103	0.339448	0.142284	0.0673859	0.031176	4.61374	0.00581209	0.00251639	0.013299	0.0111215	0.00912798	0.0554594	0.182522	0.287662	0.00259727	0.00712453	0.017992	0.00175226	0.0112421	0.025984	0.0523666	0.0553003	0.0224018	0.189528	0.102281
-75.5	216.5	0.0750235	0.338695	0.14245	0.0664343	0.0311101	4.59806	0.00585172	0.00251774	0.0140238	0.0112237	0.00914968	0.0563116	0.179225	0.281155	0.00271017	0.00731202	0.0186896	0.00183311	0.0118974	0.0272882	0.0533931	0.0535357	0.0225114	0.196027	0.103025
-75.5	217.5	0.0853334	0.335024	0.142342	0.0681276	0.0307894	4.47299	0.00589271	0.00253757	0.0140574	0.0118024	0.00914447	0.0565115	0.178467	0.28085	0.00272875	0.00730167	0.0188702	0.00184585	0.0120449	0.02736	0.0532802	0.0515777	0.0225853	0.196556	0.103026
-75.5	218.5	0.0853725	0.333561	0.142713	0.0678942	0.0307849	4.50855	0.00620729	0.00254086	0.0140574	0.0118044	0.00914121	0.0565578	0.178467	0.28085	0.00272875	0.00729993	0.0188702	0.00184585	0.0120449	0.0273781	0.0532012	0.0509785	0.0225853	0.196532	0.103017
-75.5	219.5	0.0853119	0.333561	0.142526	0.0678942	0.0307849	4.50855	0.00620037	0.00254086	0.0140574	0.0117993	0.00914121	0.0565578	0.178282	0.28085	0.00272875	0.00729993	0.0188702	0.00184585	0.0120449	0.0273781	0.0532012	0.0509785	0.0225853	0.196532	0.103017
-75.5	220.5	0.085286	0.337608	0.142279	0.0680923	0.0307722	4.47905	0.00584835	0.00253757	0.0140689	0.0117952	0.00914447	0.0565115	0.178467	0.28085	0.00272875	0.00729993	0.0188702	0.00184585	0.0120449	0.02736	0.0533188	0.0516535	0.0225853	0.196579	0.103026
-75.5	221.5	0.0883544	0.337513	0.142625	0.0668261	0.0309568	4.57456	0.00586712	0.0025189	0.0140204	0.0115995	0.00915185	0.0564573	0.178467	0.281033	0.00270837	0.00732266	0.0186947	0.00183163	0.0118974	0.0272832	0.0533788	0.0535828	0.0225114	0.195986	0.102945
-75.5	222.5	0.0853334	0.333924	0.142547	0.0681276	0.0307505	4.50288	0.00624255	0.00254588	0.0140574	0.0118027	0.00914121	0.0565578	0.178467	0.28085	0.00272875	0.00730167	0.0188702	0.00184585	0.0120449	0.0273781	0.0532802	0.0509678	0.0225853	0.196474	0.103017
-75.5	250.5	0.0990337	0.311981	0.142325	0.0514824	0.031915	4.4905	0.00505135	0.00155402	0.0141635	0.0119562	0.00932645	0.0573589	0.166351	0.289579	0.00265517	0.00754793	0.0185926	0.00183904	0.0118721	0.0275071	0.0735975	0.0517571	0.0199506	0.193518	0.102214
-75.5	251.5	0.100337	0.308477	0.141717	0.0514043	0.0319342	4.49549	0.00505908	0.0015601	0.0141677	0.0119638	0.00932112	0.0574666	0.166093	0.290313	0.00265321	0.00745423	0.0185966	0.00182119	0.0118915	0.0273678	0.06993	0.0517552	0.0199403	0.193392	0.102214
-75.5	253.5	0.100009	0.3078	0.141662	0.0512012	0.0316892	4.48128	0.0050742	0.00156494	0.0140946	0.0119357	0.00922344	0.0567451	0.174457	0.289873	0.00264752	0.00749513	0.0185624	0.00180778	0.0118755	0.027346	0.0736444	0.0519378	0.0198284	0.193594	0.10191
-75.5	254.5	0.100005	0.3078	0.141758	0.0511892	0.0316078	4.48009	0.0050742	0.00156494	0.0140946	0.0119357	0.00925134	0.0568078	0.174171	0.289873	0.00264752	0.00751571	0.0185624	0.00180778	0.0118755	0.027346	0.0736444	0.0519378	0.0198169	0.193594	0.10191
-75.5	255.5	0.0987313	0.312138	0.14253	0.0511298	0.0314279	4.48682	0.00502748	0.00156531	0.0140912	0.0118386	0.00927374	0.0563946	0.174311	0.289645	0.00264752	0.00735332	0.0185351	0.00179859	0.0119535	0.0272686	0.0513574	0.0519701	0.0198138	0.193595	0.10187
-75.5	256.5	0.0980278	0.312138	0.142477	0.0500554	0.0312171	4.50253	0.00499758	0.00155187	0.0140831	0.0118438	0.00925926	0.0563986	0.174322	0.289707	0.00265074	0.007335	0.0185729	0.00179151	0.0119816	0.02717	0.0509627	0.051968	0.0198185	0.1936	0.101916
-75.5	257.5	0.0973566	0.316068	0.142467	0.0507075	0.0314675	4.53457	0.00498227	0.00154446	0.0139717	0.0118399	0.0092683	0.057955	0.174741	0.289309	0.00266399	0.00752187	0.0185607	0.0017977	0.0119382	0.0272295	0.0509791	0.052195	0.0197938	0.193515	0.101902
-75.5	258.5	0.0875107	0.327196	0.145312	0.0506584	0.0307299	4.51611	0.0049368	0.00153667	0.013889	0.0118355	0.00922026	0.0580088	0.176394	0.288651	0.00265619	0.00745039	0.0185575	0.00180769	0.0119554	0.0272675	0.0509513	0.0513637	0.0201284	0.193855	0.10209
-75.5	298.5	0.133599	0.348976	0.126921	0.0694402	0.0356204	4.52234	0.0065069	0.00227505	0.0155666	0.0103059	0.0103002	0.0586257	0.182985	0.154565	0.00394041	0.00723299	0.0289569	0.00248784	0.0147452	0.0344764	0.0574602	0.0514828	0.0296326	0.251045	0.123837
-75.5	299.5	0.134464	0.345285	0.126991	0.0692493	0.0356122	4.52352	0.00726601	0.00277249	0.0155187	0.010358	0.0103083	0.0585737	0.182985	0.154549	0.00393393	0.00724302	0.0286282	0.0024863	0.0146634	0.034503	0.0574738	0.0515036	0.0293426	0.250067	0.123662
-75.5	300.5	0.134902	0.345285	0.127116	0.0692493	0.0356122	4.52352	0.00726485	0.00277324	0.0155187	0.010358	0.0103083	0.0585698	0.182985	0.154549	0.00393046	0.00724302	0.0287296	0.0024863	0.0146634	0.034503	0.0574289	0.0515036	0.0294315	0.250067	0.123657
-75.5	301.5	0.131396	0.345285	0.130854	0.0692493	0.0356122	4.4997	0.00725705	0.0027628	0.0153901	0.0103436	0.0103029	0.0586066	0.182985	0.155057	0.00390568	0.00725177	0.0271691	0.00245076	0.0141026	0.0344733	0.0574809	0.0515036	0.0291285	0.249554	0.123017
-75.5	302.5	0.134316	0.345653	0.126829	0.0692493	0.0356136	4.52688	0.00727267	0.00277324	0.0155539	0.0103489	0.0103115	0.0585698	0.182985	0.154549	0.00393046	0.00725328	0.0287296	0.0024863	0.0147134	0.034503	0.0573097	0.0514721	0.0294665	0.250245	0.123636
-75.5	303.5	0.115712	0.345285	0.132185	0.0692493	0.0356265	4.49688	0.00690644	0.00275786	0.0150078	0.0102874	0.0102919	0.0579469	0.182985	0.157909	0.00389486	0.00723315	0.0267721	0.00237721	0.0141026	0.0339891	0.0575381	0.0516037	0.029144	0.246717	0.122945
-75.5	304.5	0.110837	0.345285	0.132185	0.0692493	0.0356533	4.49698	0.00688698	0.00275659	0.014939	0.0102874	0.0102919	0.0574875	0.182985	0.161334	0.00389486	0.00721631	0.0263235	0.0022139	0.0139337	0.032954	0.0575381	0.0516861	0.029144	0.243672	0.122853
-75.5	305.5	0.100538	0.345285	0.138146	0.0686936	0.0356854	4.52118	0.00600528	0.00255924	0.0148264	0.0102566	0.00985398	0.0576527	0.182985	0.180772	0.00354272	0.00724111	0.0251955	0.00216931	0.0135107	0.0320333	0.0561093	0.0521548	0.0264221	0.239398	0.115012
-75.5	306.5	0.102979	0.345285	0.138274	0.0686936	0.0356949	4.58379	0.00597625	0.00255176	0.0148308	0.0103408	0.00986158	0.0575714	0.182985	0.192471	0.0035357	0.00721998	0.0242983	0.00216672	0.013472	0.0319699	0.0557315	0.0527364	0.0259768	0.239097	0.11137
-75.5	307.5	0.0804913	0.337485	0.142954	0.0670664	0.035857	4.62691	0.00585664	0.00254109	0.0146482	0.00954639	0.00983142	0.0576919	0.183016	0.205591	0.0033125	0.00725111	0.0236257	0.00212703	0.0132511	0.0309236	0.0557072	0.0540495	0.0249459	0.23205	0.109967
-75.5	308.5	0.0772779	0.337485	0.14362	0.0674175	0.0358277	4.62648	0.00581733	0.00253717	0.0144313	0.00951253	0.00983542	0.0576584	0.183056	0.208984	0.0032141	0.00725516	0.0230775	0.00209555	0.0131488	0.0300982	0.0548334	0.0548208	0.0245712	0.227943	0.109566
-75.5	309.5	0.0616542	0.338042	0.143105	0.0673552	0.0356957	4.62632	0.00579963	0.00254067	0.0130367	0.00944156	0.0098407	0.0555109	0.183056	0.225287	0.00310281	0.00697207	0.0220315	0.00196804	0.0120995	0.0285455	0.0547895	0.0564247	0.0245354	0.21514	0.108921
-75.5	310.5	0.0597496	0.334858	0.145695	0.067049	0.0340481	4.64641	0.00571022	0.00254391	0.012397	0.00927086	0.00961645	0.0547931	0.187278	0.292286	0.00249992	0.00697012	0.0158437	0.00173825	0.00925881	0.0238996	0.0484003	0.0565661	0.0214944	0.180152	0.10139
-75.5	311.5	0.0517255	0.333553	0.149099	0.066959	0.0319846	4.67389	0.00518494	0.00250801	0.0122825	0.00602671	0.00963845	0.0530508	0.191589	0.300571	0.00239097	0.00694313	0.0155848	0.00166701	0.00899164	0.023339	0.0462363	0.0577212	0.0200955	0.177138	0.0988828
-75.5	312.5	0.0510904	0.334107	0.150894	0.0670319	0.0313265	4.67389	0.00512455	0.00248467	0.0121834	0.00589057	0.00950271	0.052451	0.191589	0.303259	0.0023123	0.00690371	0.0152315	0.00163676	0.00852838	0.0231032	0.045684	0.0577212	0.0198758	0.175674	0.0980393
-75.5	313.5	0.0513416	0.334107	0.149413	0.0670319	0.0313265	4.67389	0.00515725	0.00249733	0.0122078	0.00590507	0.00950271	0.0525287	0.191589	0.301002	0.00238078	0.00691062	0.0154314	0.00164165	0.00892345	0.023216	0.0456621	0.0577212	0.0200469	0.176233	0.098436
-75.5	314.5	0.0566918	0.333553	0.149099	0.0669934	0.031545	4.65895	0.00519399	0.00250705	0.0122564	0.00603521	0.00950271	0.0528088	0.191589	0.301002	0.00239097	0.00690829	0.0154752	0.00165161	0.00892345	0.023216	0.0460315	0.0575322	0.020148	0.176672	0.0985308
-75.5	315.5	0.0572584	0.333553	0.148944	0.0669947	0.0325272	4.64491	0.00521277	0.00254188	0.012291	0.00894293	0.00963845	0.053065	0.191525	0.300125	0.00239154	0.00694274	0.0156523	0.00167458	0.0092367	0.0233497	0.0475404	0.0568025	0.0202143	0.177602	0.0992487
-75.5	316.5	0.0574204	0.333553	0.148501	0.0670299	0.0336047	4.6472	0.00521277	0.00254188	0.012325	0.00915009	0.00958041	0.0530885	0.190657	0.299715	0.00240295	0.00692512	0.0156579	0.00167418	0.0092367	0.0234291	0.0474508	0.0566336	0.0202143	0.178559	0.0992543
-75.5	317.5	0.0578764	0.332141	0.148758	0.0668997	0.0337785	4.64641	0.00522461	0.00254391	0.0123796	0.00915423	0.00960084	0.0555252	0.187132	0.295962	0.00242033	0.00714325	0.0157021	0.00173774	0.00925881	0.0239263	0.047772	0.0565502	0.0202113	0.179824	0.0992746
-75.5	318.5	0.0597223	0.332141	0.14871	0.0668997	0.0338901	4.64641	0.00522461	0.00254391	0.0123796	0.00915301	0.00961645	0.0547931	0.187337	0.295752	0.00242033	0.00697012	0.0157202	0.00173825	0.00925881	0.0238996	0.0476435	0.0565661	0.0202113	0.179874	0.0992746
-75.5	319.5	0.0581499	0.332141	0.14871	0.0668997	0.0338069	4.64641	0.00522461	0.00254391	0.0123796	0.00915423	0.00962005	0.0555507	0.187337	0.295752	0.00242033	0.00715018	0.0157248	0.00173784	0.00925881	0.0239263	0.0476325	0.0565661	0.0202113	0.179874	0.0992746
-75.5	320.5	0.0570288	0.333553	0.148986	0.0668959	0.0320909	4.64863	0.00519495	0.00250801	0.0123166	0.006053	0.0095647	0.0530508	0.190721	0.299889	0.00239475	0.00692513	0.0156037	0.00167755	0.00899164	0.0233604	0.0462666	0.0574488	0.020148	0.178153	0.0988359
-75.5	321.5	0.0571963	0.333553	0.148908	0.0669798	0.0322294	4.64942	0.0052004	0.00253099	0.0123166	0.006053	0.00959134	0.0530468	0.191525	0.300138	0.00239097	0.00692554	0.0156037	0.00168168	0.00899164	0.0233604	0.0464046	0.0572587	0.020148	0.177725	0.0989119
-75.5	322.5	0.0574204	0.333553	0.14883	0.0670299	0.0336047	4.6472	0.00521277	0.00254188	0.012325	0.00915811	0.00958041	0.0530885	0.191525	0.299715	0.00239154	0.00692342	0.0156579	0.0016798	0.0092367	0.0233711	0.0476329	0.0566336	0.0202143	0.178559	0.0992543
-75.5	323.5	0.0574204	0.333553	0.148501	0.0670299	0.0336827	4.6472	0.00522738	0.00254188	0.012325	0.00914159	0.00958041	0.0531487	0.190657	0.299715	0.00240295	0.00692512	0.0156579	0.00167817	0.0092367	0.0234291	0.0474946	0.0566496	0.0202143	0.178559	0.0992543
-75.5	324.5	0.0574204	0.333553	0.148501	0.0670299	0.0336694	4.6472	0.00522135	0.00254188	0.012325	0.00914888	0.00958041	0.0531487	0.191525	0.299715	0.00240295	0.00692512	0.0156579	0.00167817	0.0092367	0.0234291	0.0474508	0.0566496	0.0202143	0.178559	0.0992543
-75.5	325.5	0.0574204	0.333553	0.14883	0.0669316	0.0325666	4.64412	0.00521277	0.00254188	0.012325	0.00895255	0.00958041	0.053065	0.190657	0.299715	0.00239532	0.00692473	0.0156579	0.0016798	0.0092367	0.0233711	0.0475707	0.056719	0.0202143	0.178617	0.0992487
-75.5	326.5	0.0571963	0.333553	0.148908	0.0669798	0.0322294	4.64942	0.0052004	0.00253099	0.0123166	0.006053	0.00958041	0.0530468	0.191525	0.300162	0.00239097	0.00692554	0.0156037	0.0016798	0.00899164	0.0233604	0.0464046	0.0572587	0.020148	0.177984	0.0989119
-75.5	327.5	0.0566918	0.333553	0.149099	0.0669934	0.031545	4.65895	0.00519399	0.00250705	0.0122564	0.00604421	0.00950271	0.0528088	0.191589	0.301002	0.00239097	0.00690829	0.0154752	0.00165161	0.00892345	0.023216	0.046072	0.0575322	0.020148	0.176672	0.0985308
-75.5	328.5	0.0566445	0.334107	0.150372	0.0672413	0.0310174	4.64942	0.00519268	0.00253003	0.0122316	0.00604421	0.00944096	0.0526504	0.192345	0.301947	0.00239097	0.00689455	0.0154265	0.00164917	0.00892345	0.023216	0.045757	0.0575024	0.020148	0.176613	0.0983219
-75.5	329.5	0.0568478	0.331609	0.150695	0.0671374	0.0289329	4.64522	0.00517682	0.0025284	0.012137	0.00678999	0.00892052	0.0525836	0.193101	0.303244	0.00236572	0.00692877	0.0151289	0.00163945	0.00881011	0.0230738	0.0468708	0.0568025	0.0200499	0.176061	0.0979728
-75.5	330.5	0.0570623	0.331104	0.150642	0.0671806	0.0296699	4.64379	0.00520498	0.00253929	0.0121555	0.0091566	0.00892292	0.0528318	0.192964	0.302797	0.0023777	0.0069522	0.0151472	0.00164343	0.00905517	0.0231318	0.0474286	0.0563536	0.0201162	0.17656	0.0983239
-75.5	331.5	0.0561842	0.333821	0.144757	0.0662239	0.0301802	4.62416	0.00579541	0.00254046	0.0122745	0.00933631	0.00891199	0.0537981	0.192964	0.295141	0.0025342	0.00715041	0.0159245	0.00164871	0.00955218	0.0236915	0.0512866	0.0563908	0.0220701	0.179638	0.101504
-75.5	332.5	0.0632192	0.334543	0.144413	0.0655289	0.0305748	4.63695	0.00573689	0.00252408	0.0133231	0.00941313	0.00889322	0.0557963	0.193199	0.288223	0.00261153	0.00715439	0.0177167	0.00174607	0.0111198	0.0259011	0.0512259	0.0562782	0.0222731	0.191918	0.101721
-75.5	333.5	0.0853567	0.337564	0.144185	0.067139	0.0303419	4.55397	0.00618691	0.00255275	0.0138995	0.0101954	0.00887321	0.0556901	0.19326	0.282471	0.00272757	0.00715566	0.0186375	0.00182308	0.0119226	0.0272229	0.0522953	0.0522155	0.0224433	0.196155	0.102254
-75.5	334.5	0.0854156	0.34044	0.143524	0.067603	0.0304357	4.56835	0.00623874	0.00254773	0.013939	0.0106022	0.00893289	0.0552275	0.193241	0.28239	0.00272757	0.00708911	0.0187138	0.0018315	0.0120244	0.0272229	0.0527337	0.0519435	0.0224433	0.196191	0.102286
-75.5	335.5	0.0853675	0.34044	0.142587	0.0677315	0.0306375	4.54891	0.00623874	0.00254773	0.0139538	0.0116741	0.00899322	0.055176	0.191499	0.281993	0.00272757	0.00709574	0.0188099	0.00183415	0.0120244	0.0272229	0.0528702	0.0518702	0.0225499	0.196191	0.102439
-74.5	163.5	0.0853708	0.344208	0.142027	0.0680687	0.0336912	4.56326	0.00620144	0.00255379	0.0140534	0.0102432	0.00962344	0.0540794	0.182397	0.280472	0.00276629	0.00681567	0.0192894	0.0018454	0.0121857	0.0273627	0.0528355	0.052027	0.0226348	0.19673	0.103114
-74.5	164.5	0.0853686	0.343165	0.142069	0.0679728	0.0336058	4.56326	0.00620144	0.00255379	0.0140534	0.0102432	0.0096399	0.0540794	0.182028	0.280667	0.00276737	0.00681567	0.0193034	0.0018454	0.0121857	0.0273627	0.0527622	0.052027	0.0226348	0.196427	0.103139
-74.5	165.5	0.109127	0.352531	0.129281	0.0675107	0.0362129	4.55006	0.00718447	0.00275611	0.014907	0.0103691	0.0104642	0.0559392	0.172856	0.164754	0.00387878	0.00682548	0.0265728	0.00217681	0.0140356	0.0322835	0.0578898	0.0517754	0.0290455	0.242921	0.123147
-74.5	166.5	0.134144	0.352005	0.125954	0.0669101	0.0357819	4.54876	0.00726485	0.00277786	0.015552	0.0103443	0.0102904	0.0573851	0.183484	0.154549	0.00393375	0.00692436	0.0287866	0.00248455	0.0147134	0.034503	0.0572933	0.0520226	0.0294729	0.250784	0.123549
-74.5	167.5	0.134211	0.349339	0.125616	0.0668939	0.0356481	4.50643	0.00692127	0.0027676	0.015552	0.0104034	0.0102854	0.0582448	0.183408	0.154665	0.00393367	0.00716972	0.0287296	0.00248586	0.0147452	0.0344907	0.0576687	0.0518363	0.0294534	0.25048	0.123664
-74.5	168.5	0.134211	0.349339	0.125418	0.0670201	0.0356526	4.49704	0.00691808	0.0027676	0.015552	0.0104505	0.0102854	0.0585458	0.182985	0.154504	0.00393592	0.00725468	0.028734	0.00248962	0.0147452	0.0344907	0.0576948	0.0516781	0.0294534	0.250602	0.123685
-74.5	169.5	0.132801	0.349339	0.126393	0.0687175	0.0362747	4.60106	0.0068876	0.00275737	0.0155539	0.0104044	0.0103084	0.0585637	0.182985	0.154504	0.00393592	0.00723978	0.028734	0.00248962	0.0147452	0.0344907	0.0577447	0.051775	0.0294534	0.250677	0.123685
-74.5	170.5	0.137239	0.349339	0.127957	0.0672585	0.0358338	4.60205	0.00685248	0.00275737	0.0155217	0.0101912	0.0103707	0.0584749	0.183016	0.157928	0.00391988	0.00722725	0.0284372	0.00245905	0.0144677	0.0342462	0.057788	0.0539416	0.0294676	0.248442	0.123365
-74.5	171.5	0.0833127	0.352645	0.129891	0.0667613	0.0305544	4.69115	0.00682787	0.00274979	0.0154689	0.00939137	0.0103576	0.0580958	0.183408	0.161787	0.00383771	0.00724511	0.0272534	0.00237183	0.014316	0.0338092	0.0561522	0.0546362	0.029025	0.246725	0.122521
-74.5	172.5	0.0833694	0.360788	0.129199	0.0731603	0.0309896	4.82913	0.00681221	0.00275954	0.0159235	0.00957568	0.0107107	0.0581744	0.171049	0.149484	0.00386073	0.00717144	0.028034	0.00252509	0.0147414	0.0352123	0.0565761	0.0560193	0.0292996	0.252954	0.124732
-74.5	173.5	0.0850369	0.359163	0.130892	0.0729918	0.0308753	4.82534	0.00681697	0.00275443	0.0159331	0.00958618	0.0107146	0.0577531	0.171714	0.149881	0.00384435	0.00709681	0.0279435	0.00252576	0.0147153	0.0353048	0.0565769	0.0555766	0.0293064	0.252696	0.124515
-74.5	174.5	0.0887507	0.359163	0.130873	0.0753361	0.0311176	4.78374	0.0068099	0.00274484	0.0160307	0.00960383	0.0106683	0.0574875	0.170931	0.148572	0.00384121	0.00710823	0.0280869	0.00252324	0.0147658	0.0352655	0.0566483	0.0542694	0.0293295	0.253582	0.124649
-74.5	175.5	0.100492	0.354709	0.132694	0.0762309	0.0313778	4.74383	0.00695533	0.00277787	0.0160695	0.0101104	0.0106536	0.0577329	0.171108	0.146455	0.00386346	0.00704613	0.0283263	0.00252771	0.0147646	0.0354362	0.0574675	0.0536418	0.0294402	0.253328	0.124666
-74.5	176.5	0.0983717	0.344532	0.13359	0.0777387	0.0354329	4.53925	0.00703717	0.00276223	0.0161061	0.0103068	0.0105838	0.0578231	0.171108	0.143086	0.00393299	0.00711498	0.0287177	0.00255379	0.0150196	0.0357188	0.0572028	0.0521135	0.0294596	0.256091	0.12485
-74.5	177.5	0.0985949	0.344532	0.133402	0.0777387	0.0359345	4.53577	0.00703	0.00276223	0.0161055	0.0103093	0.0105838	0.0578266	0.171108	0.143144	0.00393299	0.00710377	0.0287132	0.00255307	0.0150196	0.0357188	0.0575478	0.0515841	0.0295234	0.255734	0.124847
-74.5	178.5	0.0993288	0.358873	0.12943	0.0774541	0.0363004	4.67213	0.00727809	0.0027748	0.0161104	0.0102733	0.0105898	0.0577986	0.171108	0.143064	0.00392545	0.00706765	0.0288001	0.00255509	0.0150422	0.0357885	0.0572624	0.051495	0.0295401	0.255685	0.125069
-74.5	179.5	0.0988197	0.364467	0.129391	0.074347	0.0313565	4.67447	0.007408	0.00279473	0.0161	0.0102229	0.0106016	0.0577189	0.171108	0.144806	0.00392044	0.00705543	0.0287797	0.00255206	0.0150422	0.0356262	0.057172	0.0516294	0.0295599	0.255526	0.125023
-74.5	180.5	0.0981959	0.361597	0.128814	0.0770165	0.0317494	4.67447	0.00726776	0.00280314	0.0161028	0.0102587	0.0105867	0.0577481	0.171108	0.143525	0.00391991	0.00706765	0.0287889	0.00255509	0.0150456	0.0357228	0.0571009	0.0514692	0.0295128	0.255905	0.125025
-74.5	181.5	0.0972736	0.34886	0.133448	0.0778256	0.0355442	4.57772	0.00699832	0.00275485	0.0161061	0.0102926	0.0105807	0.0578367	0.171108	0.143086	0.00393158	0.00710147	0.0287213	0.00255379	0.0150456	0.0357188	0.057935	0.0521135	0.0294464	0.25612	0.12485
-74.5	182.5	0.0749231	0.35081	0.133872	0.0772378	0.0361702	4.61462	0.00583305	0.00197676	0.0151862	0.00958108	0.0106162	0.0555084	0.17126	0.164785	0.00375639	0.0067092	0.0261199	0.00237104	0.0132793	0.0330478	0.0563751	0.056286	0.0291649	0.237843	0.124041
-74.5	183.5	0.0441506	0.354483	0.152341	0.0698589	0.0285912	4.8231	0.00392843	0.00154617	0.0143674	0.00801537	0.0103959	0.0553525	0.172314	0.191428	0.00325267	0.00684073	0.0236046	0.00224637	0.0113842	0.0314551	0.0515075	0.0580028	0.0233085	0.227073	0.115796
-74.5	184.5	0.0138341	0.336845	0.165435	0.0734855	0.0279333	4.93613	0.00490168	0.0024611	0.014485	0.00795342	0.010528	0.0549433	0.171985	0.206421	0.00284253	0.00682028	0.0225738	0.00217685	0.011183	0.030392	0.051669	0.0546701	0.0220169	0.215446	0.112274
-74.5	185.5	0.0136715	0.336845	0.164841	0.0736492	0.0278695	4.93695	0.00489315	0.00245319	0.0145094	0.00795627	0.0105107	0.05499	0.171983	0.2067	0.0028707	0.00688306	0.0224953	0.00217488	0.0111917	0.0303156	0.0513408	0.0539272	0.0219184	0.215456	0.111892
-74.5	186.5	0.00811254	0.332905	0.164668	0.0734933	0.0250184	4.91717	0.00484942	0.00244678	0.0144213	0.00744569	0.0103951	0.0558568	0.174635	0.22124	0.00268748	0.00688986	0.0210827	0.00209311	0.0110196	0.0285556	0.0472711	0.0513516	0.0210366	0.211863	0.108415
-74.5	187.5	0.00395812	0.334978	0.159957	0.0747362	0.0244134	4.86922	0.00482848	0.00242526	0.0143273	0.00730381	0.0102558	0.0534245	0.178713	0.226546	0.00265683	0.00677157	0.0208949	0.00203719	0.0109443	0.0279045	0.0464806	0.0503979	0.0210065	0.20836	0.107039
-74.5	188.5	0.00387258	0.342408	0.149193	0.0731498	0.0233784	4.72578	0.00492725	0.00245837	0.014381	0.00721699	0.0101264	0.0510518	0.179179	0.228459	0.00266462	0.00658828	0.0202867	0.00195498	0.0106319	0.0274234	0.0481767	0.0500852	0.0209238	0.205438	0.109418
-74.5	189.5	0.0043081	0.332425	0.155046	0.0700774	0.022072	4.7429	0.00455895	0.00235283	0.013776	0.006963	0.00983726	0.0525934	0.192305	0.242541	0.00249047	0.00670854	0.0190854	0.00194248	0.0100545	0.0267654	0.0443495	0.0498828	0.020839	0.197292	0.102424
-74.5	190.5	0.00452947	0.331609	0.156929	0.067835	0.0193646	4.73581	0.00454016	0.00234679	0.0129363	0.00642604	0.00920935	0.0523679	0.194109	0.261381	0.00211652	0.00674232	0.0152959	0.00182327	0.00904167	0.0255297	0.0424036	0.0488758	0.0185485	0.187316	0.100652
-74.5	191.5	0.00452006	0.331104	0.162181	0.0678086	0.0185012	4.73679	0.00451635	0.00232069	0.0117838	0.00534632	0.00890744	0.0510271	0.194341	0.310397	0.00202571	0.00678847	0.014363	0.00153729	0.00826243	0.0213897	0.0413281	0.0488266	0.0184894	0.167881	0.0947184
-74.5	192.5	0.00492426	0.331104	0.16222	0.0678086	0.0182803	4.73679	0.00451635	0.00232069	0.0117838	0.00534632	0.00890382	0.0511823	0.194341	0.310397	0.00202571	0.00681673	0.0143424	0.00153729	0.00826243	0.0213897	0.0413281	0.0478207	0.0184894	0.167881	0.0947257
-74.5	193.5	0.00703886	0.331104	0.162013	0.0678086	0.0182703	4.73353	0.00451635	0.00232069	0.0117838	0.00534632	0.00890382	0.0518341	0.194341	0.310397	0.00202571	0.00692652	0.0143424	0.00153661	0.00826243	0.0214106	0.0413468	0.0469185	0.0184894	0.168196	0.094714
-74.5	194.5	0.0131812	0.331104	0.159834	0.0679132	0.0183554	4.72685	0.00451635	0.00232069	0.0117682	0.00534632	0.00890382	0.0523355	0.194153	0.310537	0.00202947	0.00699782	0.0143197	0.00155031	0.00826243	0.0216251	0.0413468	0.0461387	0.0185304	0.168196	0.0947909
-74.5	195.5	0.00893101	0.328037	0.159893	0.0679759	0.0182809	4.72844	0.00451727	0.0022898	0.0117033	0.00534632	0.00890382	0.0521074	0.194338	0.310537	0.00202145	0.00698099	0.0143219	0.00153836	0.00826243	0.0216251	0.0413273	0.0455579	0.0184279	0.168196	0.094616
-74.5	196.5	0.00464366	0.326459	0.159982	0.068248	0.0182809	4.73371	0.00451727	0.00226524	0.011695	0.00534632	0.00890382	0.052081	0.194338	0.310537	0.00202145	0.00698943	0.0143219	0.00153852	0.00826243	0.0214787	0.0411727	0.0454208	0.0184279	0.168176	0.094507
-74.5	197.5	0.00464366	0.327117	0.157477	0.068248	0.0182542	4.73371	0.00450744	0.00224388	0.0117015	0.00533693	0.00888549	0.0520918	0.194338	0.310396	0.00202413	0.00699269	0.014302	0.00153852	0.00829128	0.0215402	0.040868	0.0447512	0.0183616	0.167923	0.0944165
-74.5	198.5	0.00424022	0.325498	0.15781	0.068248	0.0182696	4.73437	0.00451088	0.00224863	0.0117097	0.00534398	0.00888549	0.0523585	0.194338	0.309981	0.0020636	0.00702335	0.014381	0.00153889	0.00840596	0.0218672	0.0409703	0.0442334	0.0184499	0.169814	0.0946249
-74.5	199.5	0.00424022	0.325498	0.15781	0.068248	0.0182696	4.73437	0.00451161	0.00224863	0.0117097	0.00534398	0.00888549	0.0523695	0.194338	0.309981	0.00206652	0.00702335	0.014381	0.00153889	0.00840596	0.0218672	0.0409703	0.0442334	0.0184499	0.169814	0.0946249
-74.5	200.5	0.0042499	0.325321	0.154954	0.0700154	0.018286	4.72256	0.00453562	0.00225204	0.0117097	0.0053645	0.00909111	0.0525008	0.192777	0.307632	0.00210826	0.00700017	0.0144302	0.00154496	0.00846888	0.0221269	0.0410388	0.0442334	0.0186903	0.170396	0.0946249
-74.5	201.5	0.00426068	0.324327	0.153808	0.0701498	0.0182798	4.7394	0.0045367	0.00226145	0.0130019	0.0064507	0.00950485	0.0539427	0.192644	0.259288	0.002205	0.00706423	0.0151871	0.00184455	0.00927059	0.0262591	0.0420444	0.0442334	0.0187873	0.188796	0.100403
-74.5	202.5	0.004262	0.324327	0.153739	0.0700888	0.0182798	4.73795	0.00454601	0.00226197	0.0130035	0.0064459	0.00946084	0.0538831	0.192409	0.258875	0.002205	0.007064	0.0152757	0.00183979	0.00927059	0.0263301	0.0420444	0.0442334	0.0187873	0.188469	0.100443
-74.5	203.5	0.00425478	0.324504	0.152205	0.0686175	0.0182876	4.72106	0.00452645	0.00225976	0.0135475	0.00667743	0.00929944	0.0540405	0.193854	0.250422	0.00228607	0.00706788	0.0161742	0.00190173	0.00957914	0.026706	0.0423173	0.0442334	0.0192941	0.193083	0.100467
-74.5	204.5	0.00425328	0.324504	0.152007	0.0686663	0.0182876	4.71949	0.00454069	0.00225976	0.0136739	0.00677754	0.00932766	0.0542247	0.193653	0.245612	0.0023271	0.00706788	0.016718	0.00193565	0.00984329	0.0271183	0.0430123	0.0442334	0.0193914	0.195688	0.101615
-74.5	205.5	0.00425478	0.325464	0.154614	0.0686175	0.0182972	4.721	0.00455052	0.00226932	0.0135096	0.00667809	0.0093048	0.0536836	0.193854	0.251258	0.00223321	0.00701929	0.0160939	0.00189468	0.00943561	0.0262906	0.0425197	0.0454208	0.0191482	0.191252	0.100349
-74.5	206.5	0.00447774	0.330109	0.156111	0.0680284	0.0182936	4.74198	0.00454515	0.0023304	0.0129969	0.00643083	0.00922576	0.0534077	0.19402	0.262346	0.00211652	0.00696281	0.0150612	0.00182853	0.00904167	0.0255326	0.0423328	0.0460662	0.0186275	0.186332	0.10036
-74.5	207.5	0.0049088	0.330109	0.161656	0.0679668	0.018297	4.74198	0.00453875	0.00233883	0.0118073	0.00534632	0.00892535	0.0520804	0.194153	0.309811	0.00202571	0.0069966	0.0144135	0.00153904	0.00826243	0.0214578	0.0414356	0.0461893	0.0185249	0.169506	0.0951668
-74.5	208.5	0.0132195	0.330109	0.161297	0.0679668	0.0185105	4.73884	0.00457978	0.0023778	0.0119546	0.00534632	0.00892535	0.0523788	0.194153	0.309094	0.0020551	0.00701525	0.0144288	0.001551	0.00826243	0.021686	0.0425818	0.0470262	0.0185249	0.170202	0.0954836
-74.5	209.5	0.0197013	0.330109	0.159915	0.0679668	0.0185869	4.72366	0.00462748	0.0023778	0.0120291	0.00575036	0.00892535	0.0528098	0.194153	0.309065	0.00211188	0.00704252	0.0144288	0.0015551	0.00826243	0.0219414	0.0429323	0.0510199	0.0185249	0.170202	0.0956364
-74.5	210.5	0.02892	0.330109	0.159834	0.0680012	0.0186356	4.72666	0.00465693	0.00239762	0.0120564	0.00578127	0.00892535	0.052953	0.194153	0.309065	0.00211817	0.00704252	0.0144206	0.00155799	0.00826243	0.0219885	0.0441062	0.0527213	0.0185249	0.170202	0.0956246
-74.5	211.5	0.0420205	0.330109	0.155608	0.0667268	0.0187393	4.74862	0.00477943	0.00243757	0.0120363	0.00580127	0.00892064	0.0535193	0.192776	0.307865	0.0021299	0.00707119	0.0145688	0.00156933	0.00830011	0.0226551	0.0445372	0.0537393	0.0186297	0.172765	0.0959629
-74.5	212.5	0.0471116	0.330109	0.155782	0.0665281	0.0192435	4.74296	0.0047884	0.00246238	0.0120511	0.0058038	0.00892064	0.0535977	0.192776	0.307586	0.00218879	0.00709354	0.014621	0.00160572	0.00833381	0.0230048	0.0454444	0.0580742	0.0187272	0.174254	0.0959206
-74.5	213.5	0.0498215	0.330109	0.154926	0.0656452	0.0268089	4.68725	0.00488011	0.00246238	0.012037	0.0058161	0.00893353	0.053416	0.192776	0.306962	0.00221473	0.00710098	0.014658	0.00162424	0.00837639	0.0230048	0.0455521	0.0574203	0.0188968	0.174683	0.0962342
-74.5	214.5	0.0512475	0.330109	0.150768	0.0654073	0.0276547	4.68298	0.00513174	0.00249723	0.01208	0.0058967	0.00893353	0.0534303	0.193199	0.303134	0.00235553	0.00710359	0.0150318	0.00162507	0.00877015	0.0231312	0.0462825	0.057524	0.0200222	0.175633	0.0978827
-74.5	215.5	0.0568414	0.330109	0.150463	0.06545	0.0281484	4.66374	0.0052145	0.0025284	0.0121244	0.00611275	0.00893353	0.0524535	0.193199	0.303134	0.00236572	0.00681378	0.0150756	0.00163028	0.00877015	0.0231419	0.0473672	0.0573028	0.0201233	0.175969	0.0979604
-74.5	216.5	0.0571082	0.332826	0.146019	0.0656656	0.0299964	4.67525	0.00571579	0.00254391	0.0121629	0.009743	0.00892064	0.052159	0.192764	0.299222	0.00246677	0.00678473	0.0152869	0.00163427	0.00901522	0.0232141	0.0487005	0.0569004	0.0214727	0.176953	0.100347
-74.5	217.5	0.0562405	0.33621	0.144189	0.0661684	0.030365	4.66881	0.00582992	0.00254508	0.012298	0.00979467	0.0089168	0.0524039	0.193233	0.295294	0.00253272	0.00675165	0.015997	0.00164409	0.00951222	0.0237993	0.0519768	0.0569763	0.0221487	0.179459	0.101368
-74.5	218.5	0.0550698	0.339489	0.143779	0.0662695	0.0305449	4.6505	0.00585089	0.00254508	0.0123106	0.00980462	0.0089212	0.0524698	0.193233	0.294861	0.00258041	0.00675679	0.0161195	0.00164409	0.00961561	0.0239144	0.0521294	0.0568341	0.0222652	0.179943	0.101451
-74.5	219.5	0.0548567	0.340081	0.143357	0.0665215	0.0305926	4.64914	0.0058341	0.00254508	0.0123282	0.00979995	0.00895494	0.0524319	0.193061	0.295213	0.00254945	0.00675375	0.0160733	0.00165007	0.0095438	0.0238791	0.0521148	0.0566056	0.0221487	0.179753	0.1014
-74.5	220.5	0.0550359	0.34136	0.142343	0.0668629	0.0309036	4.6507	0.00586308	0.00254353	0.0124246	0.00982808	0.00912028	0.0525423	0.184601	0.29359	0.00258392	0.00676511	0.0163491	0.00165701	0.0096689	0.0241616	0.0528819	0.0564977	0.0224196	0.18029	0.102057
-74.5	221.5	0.0574867	0.340213	0.142195	0.0673433	0.0310372	4.61641	0.00583492	0.00252741	0.0130962	0.0110543	0.00912798	0.05474	0.182544	0.292145	0.00258334	0.00696282	0.0178494	0.00171449	0.0108384	0.0253021	0.0524333	0.0564488	0.0224341	0.185824	0.102203
-74.5	222.5	0.0742809	0.338892	0.142466	0.0674112	0.0311165	4.60139	0.00584727	0.00251639	0.0140191	0.0111863	0.00912798	0.0560811	0.182549	0.281155	0.00269427	0.00721604	0.0186418	0.00183203	0.0118974	0.0272529	0.052784	0.0536988	0.0225437	0.195612	0.102897
-74.5	223.5	0.0884408	0.338892	0.142258	0.0677358	0.0309582	4.59455	0.00582031	0.00252008	0.0140255	0.011665	0.00914105	0.0561577	0.181813	0.281171	0.00271403	0.00729263	0.0186947	0.00183163	0.0118974	0.0273062	0.0533788	0.0537	0.0225437	0.195816	0.102987
-74.5	224.5	0.0853202	0.338788	0.141887	0.0680923	0.030811	4.4775	0.00587459	0.00253757	0.0140548	0.0117952	0.00914447	0.056497	0.179225	0.280956	0.00272875	0.00729993	0.0188702	0.00184585	0.0120449	0.02736	0.0533188	0.0512092	0.0225853	0.19631	0.103035
-74.5	225.5	0.0854097	0.327294	0.14596	0.0505274	0.0310199	4.52339	0.00492692	0.00152813	0.0139787	0.0117832	0.00927952	0.0587169	0.175586	0.287821	0.00265089	0.00769374	0.0185712	0.00181106	0.0119737	0.0273456	0.0510332	0.0514223	0.019862	0.194142	0.102085
-74.5	226.5	0.0852346	0.333924	0.142526	0.0679923	0.030811	4.4791	0.00585086	0.00253757	0.0140689	0.0117952	0.00914447	0.056524	0.178282	0.28085	0.00272875	0.00729993	0.0188702	0.00184585	0.0120449	0.0273781	0.0532593	0.0516535	0.0225853	0.196579	0.103026
-74.5	227.5	0.0858286	0.333561	0.143009	0.067886	0.030726	4.49627	0.00503832	0.00169306	0.0140409	0.011816	0.00909347	0.0563069	0.178689	0.281495	0.00272875	0.00726424	0.0188597	0.00183991	0.0120266	0.0273358	0.0524143	0.0514653	0.0225853	0.196436	0.102966
-74.5	228.5	0.0948963	0.320214	0.142647	0.050346	0.0310094	4.52199	0.00496512	0.00153719	0.0139767	0.0118393	0.00927872	0.0584229	0.174774	0.288713	0.00266555	0.00758019	0.0185663	0.00180471	0.0119382	0.0273846	0.0509878	0.0525457	0.0198031	0.193667	0.101883
-74.5	229.5	0.086797	0.328152	0.144493	0.0507174	0.0307229	4.5027	0.00493799	0.00154368	0.013889	0.011828	0.00893596	0.0578359	0.17749	0.288762	0.00265096	0.00747942	0.0185501	0.00181314	0.0119398	0.027363	0.0509054	0.0513056	0.0200759	0.194007	0.10213
-74.5	230.5	0.086752	0.333924	0.141853	0.0681418	0.0307325	4.48465	0.00527554	0.00183588	0.0140574	0.0118075	0.00914231	0.0564031	0.178282	0.281321	0.00272875	0.00730643	0.0188575	0.00184346	0.0120266	0.027372	0.0532593	0.0510437	0.0225853	0.196497	0.103026
-74.5	231.5	0.076578	0.332649	0.14254	0.0662225	0.0311705	4.61742	0.00585297	0.00251946	0.0140264	0.0112324	0.00915185	0.0563772	0.178282	0.281384	0.00271017	0.0072848	0.0186768	0.00183072	0.0118791	0.0273002	0.0535074	0.0535312	0.0225437	0.196215	0.102975
-74.5	232.5	0.0725	0.332649	0.142829	0.0663717	0.0311241	4.59702	0.00584847	0.00251762	0.0138578	0.0112022	0.00915185	0.0564203	0.178255	0.282368	0.0026627	0.00731607	0.0184565	0.00180707	0.0117754	0.0268287	0.0526843	0.0542451	0.0224916	0.195273	0.102668
-74.5	241.5	0.0972228	0.315207	0.142593	0.0505758	0.0314553	4.50451	0.00499611	0.00154159	0.0139655	0.0118381	0.00927093	0.0567674	0.174419	0.288952	0.0026641	0.00746789	0.0185685	0.0017986	0.0119565	0.0272986	0.0510161	0.052004	0.0197938	0.193878	0.101916
-74.5	242.5	0.0949107	0.320214	0.142647	0.0504441	0.0310094	4.52199	0.00496512	0.00153719	0.0139767	0.0118393	0.00927872	0.0584229	0.174774	0.288713	0.00266555	0.00758019	0.0185663	0.00180471	0.0119382	0.0273846	0.0509878	0.0525457	0.0198031	0.193667	0.101883
-74.5	244.5	0.08686	0.333924	0.141679	0.0680265	0.0307505	4.47859	0.00625918	0.0025476	0.0140689	0.0118147	0.00914447	0.056399	0.178282	0.281321	0.00272875	0.00730167	0.0188575	0.00184346	0.0120266	0.0273912	0.0532593	0.0509678	0.0225853	0.196474	0.103026
-74.5	246.5	0.097789	0.312499	0.142787	0.0510466	0.0314347	4.48042	0.00502244	0.00156286	0.0140912	0.0118387	0.00927399	0.0565688	0.174311	0.289132	0.00264752	0.007398	0.0185355	0.00180049	0.0119718	0.0273609	0.0513574	0.0519581	0.0198138	0.193727	0.10187
-74.5	247.5	0.0881909	0.327294	0.145197	0.0503433	0.0309797	4.51895	0.004936	0.00153303	0.0139826	0.0118128	0.00927348	0.0584274	0.174965	0.287994	0.00265089	0.00756522	0.0185657	0.00180686	0.011955	0.0273269	0.0509488	0.0519851	0.0198376	0.194021	0.101817
-74.5	248.5	0.0851409	0.338425	0.141709	0.0680941	0.0307454	4.49993	0.00503334	0.00168961	0.0140383	0.0118029	0.00909039	0.0566197	0.178488	0.280956	0.00272875	0.00730643	0.0188702	0.00184585	0.0120449	0.0273823	0.0525132	0.0511659	0.0225853	0.196555	0.103026
-74.5	249.5	0.0967914	0.312499	0.142996	0.0498921	0.0311518	4.49039	0.0049904	0.00154882	0.0140831	0.0118219	0.00926161	0.0565746	0.174322	0.289243	0.00265166	0.00738706	0.0185913	0.00179883	0.0119999	0.0272732	0.0510036	0.0517929	0.0198011	0.193804	0.101916
-74.5	250.5	0.0982895	0.312624	0.142211	0.0511429	0.0314934	4.4765	0.00501864	0.00156135	0.0140912	0.0118387	0.00924609	0.0560754	0.174597	0.289916	0.00264944	0.00729541	0.0185409	0.00180028	0.0119266	0.0273213	0.0513011	0.0519979	0.0198189	0.193583	0.101888
-74.5	251.5	0.0982895	0.312624	0.142211	0.0511006	0.0314928	4.4765	0.0050139	0.00156141	0.0140912	0.0118387	0.00924609	0.0561209	0.174597	0.289819	0.00264843	0.007248	0.0185409	0.00179939	0.0119266	0.0273217	0.0511516	0.0519979	0.019823	0.193583	0.101888
-74.5	252.5	0.0968957	0.312499	0.142707	0.0501107	0.0312708	4.50601	0.0049904	0.00154381	0.0140668	0.0118219	0.00928151	0.0567434	0.174507	0.289138	0.00265476	0.00739173	0.0185664	0.00179906	0.0119565	0.0273191	0.0509769	0.0518635	0.0198185	0.193542	0.101897
-74.5	253.5	0.0973779	0.312499	0.142996	0.0503155	0.0310994	4.47973	0.00500431	0.00156156	0.0140912	0.0118219	0.00927399	0.0565181	0.174311	0.289071	0.00264843	0.00730952	0.0185548	0.00180177	0.0119999	0.0272882	0.0510647	0.0519868	0.0198115	0.193724	0.101936
-74.5	254.5	0.0968298	0.312499	0.142721	0.0499904	0.0312839	4.49933	0.00499082	0.00154381	0.0140668	0.0118219	0.00928151	0.0568009	0.174322	0.289058	0.00265476	0.0074485	0.0185664	0.00180025	0.0119565	0.0273191	0.0509997	0.0520172	0.0198185	0.193542	0.101897
-74.5	255.5	0.0971483	0.315207	0.142584	0.0504777	0.0314553	4.50451	0.00499611	0.00154159	0.0139601	0.0118381	0.00927093	0.0567674	0.174419	0.288952	0.0026641	0.00746789	0.0185685	0.0017986	0.0119565	0.0272986	0.0510161	0.051956	0.0197938	0.193878	0.101916
-74.5	256.5	0.0970728	0.317235	0.142237	0.0506834	0.0314696	4.53047	0.0050002	0.00154139	0.0139601	0.0118365	0.00926576	0.0578771	0.174675	0.289553	0.00266491	0.00760815	0.0185663	0.00180316	0.0119382	0.0273117	0.0509845	0.052059	0.0197938	0.193645	0.101902
-74.5	257.5	0.0969599	0.317235	0.142151	0.0507414	0.0314594	4.52784	0.00498391	0.00154738	0.0139767	0.0118365	0.00927065	0.0583492	0.174741	0.288247	0.00266555	0.00756467	0.0185663	0.00180885	0.0119382	0.0273654	0.0509691	0.0522821	0.0198031	0.193851	0.101902
-74.5	258.5	0.0965544	0.317704	0.142597	0.0507354	0.0314573	4.53507	0.00498496	0.00154878	0.0139767	0.0118416	0.00927041	0.0582635	0.174741	0.288376	0.00266462	0.00754705	0.0185607	0.00180695	0.0119382	0.0272682	0.0509691	0.0522941	0.0198031	0.193708	0.101902
-74.5	298.5	0.134222	0.351076	0.127074	0.0692493	0.0356265	4.53598	0.00726702	0.00276448	0.0155539	0.0103548	0.0103034	0.058566	0.182985	0.154565	0.00393046	0.00725328	0.0288199	0.0024863	0.0147134	0.034503	0.0570488	0.051407	0.0294956	0.250535	0.123788
-74.5	299.5	0.131395	0.345285	0.129835	0.0676061	0.0356122	4.52399	0.0072401	0.0027628	0.0153901	0.0103597	0.0102766	0.0586737	0.182985	0.155057	0.00390324	0.00725177	0.0271691	0.00244945	0.0141026	0.0344733	0.0574809	0.0515036	0.0291285	0.249539	0.122998
-74.5	300.5	0.107193	0.345285	0.132199	0.0671643	0.0356533	4.49698	0.00674826	0.00269035	0.0148213	0.0102791	0.0098908	0.0573926	0.182985	0.174313	0.00369229	0.00721631	0.026217	0.00217078	0.0139337	0.0322711	0.0574468	0.051794	0.0276451	0.242239	0.12142
-74.5	301.5	0.114884	0.345285	0.131358	0.0676061	0.0362737	4.59763	0.00685237	0.00274912	0.0150078	0.0102884	0.0102689	0.0579157	0.182985	0.157787	0.00389711	0.00721826	0.0267721	0.00237884	0.0141026	0.0339767	0.0575381	0.0521523	0.029144	0.246914	0.122966
-74.5	302.5	0.114885	0.345285	0.132376	0.0692493	0.0362681	4.57246	0.00684244	0.0027503	0.0150078	0.0102884	0.0102919	0.0579157	0.182985	0.157787	0.00389711	0.00719641	0.0267721	0.00237772	0.0141026	0.0339607	0.0575166	0.0525809	0.029144	0.246914	0.122963
-74.5	303.5	0.0960866	0.345574	0.134358	0.0676383	0.0361481	4.61256	0.00633121	0.00260385	0.0147707	0.00959529	0.00986478	0.0573873	0.183016	0.177396	0.00363265	0.00720745	0.0255334	0.00214539	0.013684	0.0319725	0.0572167	0.053894	0.0274991	0.240182	0.118199
-74.5	304.5	0.0775069	0.337485	0.143403	0.0674175	0.0358439	4.62648	0.00584453	0.00253856	0.0146008	0.00952528	0.00986111	0.0576919	0.183012	0.204427	0.00336537	0.00725516	0.0236788	0.00213675	0.0132649	0.0311216	0.0548607	0.0543631	0.0251338	0.232133	0.110168
-74.5	305.5	0.0603996	0.336137	0.144033	0.0676094	0.0347801	4.62643	0.00576598	0.00252944	0.0132891	0.00936507	0.00962488	0.0560349	0.186722	0.285318	0.00262179	0.00712237	0.0182088	0.00180571	0.011023	0.0260094	0.0509709	0.0559272	0.0223271	0.189427	0.102773
-74.5	306.5	0.0566012	0.336137	0.143324	0.0670954	0.0343881	4.61515	0.0057613	0.00252785	0.0128269	0.00935007	0.00958602	0.0549894	0.186539	0.289428	0.00260056	0.00706131	0.0181153	0.0017465	0.0110059	0.0255812	0.0514593	0.0563541	0.0223301	0.187689	0.102546
-74.5	307.5	0.057897	0.337549	0.14313	0.0672092	0.0343905	4.61737	0.0057613	0.00252785	0.0132393	0.00936412	0.00956872	0.0554625	0.191224	0.289321	0.00260442	0.00716308	0.0181153	0.00175362	0.0110059	0.025548	0.0513876	0.0564376	0.0223301	0.187935	0.102606
-74.5	308.5	0.0636274	0.33558	0.143469	0.0671504	0.0345166	4.61726	0.00575468	0.00252785	0.0134863	0.00939324	0.00958422	0.056102	0.186539	0.284834	0.00264057	0.00724509	0.0182705	0.00179721	0.0113891	0.0261708	0.0513673	0.0556911	0.0223301	0.19362	0.102659
-74.5	309.5	0.0724909	0.33558	0.143681	0.0671577	0.0345154	4.61656	0.00578826	0.00252785	0.0139226	0.00942832	0.00958602	0.0564624	0.186539	0.279757	0.00268214	0.00726921	0.0187132	0.00183792	0.0119224	0.0269619	0.0517162	0.0547502	0.0224199	0.196665	0.102966
-74.5	310.5	0.063204	0.33558	0.143681	0.0671804	0.0345133	4.61726	0.00575157	0.00252785	0.0135449	0.00939791	0.00958422	0.0560974	0.186539	0.284834	0.00264057	0.00725769	0.0182705	0.00179721	0.0113891	0.0261708	0.0513295	0.0556433	0.0223301	0.19362	0.102659
-74.5	311.5	0.0553587	0.337549	0.143634	0.0676662	0.0342829	4.6322	0.00583417	0.00254305	0.0124815	0.00931902	0.00963845	0.0535147	0.191224	0.291643	0.00259541	0.00697455	0.0165881	0.00168706	0.00988499	0.0243354	0.0518113	0.0565706	0.0223658	0.181168	0.102536
-74.5	312.5	0.0515888	0.334107	0.149099	0.0670458	0.0313793	4.67389	0.00518398	0.00250705	0.0122522	0.00598322	0.00950271	0.0526543	0.191589	0.301002	0.00239097	0.00691062	0.0154619	0.00164161	0.00892345	0.023216	0.0457426	0.0577212	0.0200955	0.176672	0.0985308
-74.5	313.5	0.0493041	0.334107	0.156079	0.0672111	0.0307228	4.68669	0.00480675	0.00246401	0.0121442	0.0058338	0.00943106	0.052451	0.192409	0.305775	0.00222835	0.00687897	0.0149829	0.00163676	0.00844715	0.0230896	0.0448579	0.0576121	0.0187519	0.174796	0.096414
-74.5	314.5	0.0489969	0.331609	0.156704	0.0676563	0.0305814	4.69891	0.00479714	0.00246401	0.0121442	0.00583106	0.009417	0.0525472	0.192409	0.306681	0.00222519	0.00687404	0.0149829	0.00163249	0.00844715	0.0230896	0.044815	0.0577512	0.0187519	0.174492	0.0961854
-74.5	315.5	0.0489899	0.331609	0.15655	0.0676563	0.0304714	4.69891	0.00479714	0.00246401	0.0121305	0.00583106	0.00939448	0.0525277	0.192409	0.306902	0.00222519	0.0068661	0.0149708	0.00163249	0.00844715	0.0230658	0.0447911	0.0577512	0.0187267	0.174492	0.0961854
-74.5	316.5	0.0489899	0.331609	0.156791	0.0676563	0.0304693	4.69891	0.00479415	0.00246401	0.0121305	0.00583106	0.00939448	0.0525277	0.192409	0.306902	0.00222519	0.00687404	0.0149708	0.00163249	0.00844715	0.0230658	0.0447911	0.0577512	0.0187267	0.174492	0.0961854
-74.5	317.5	0.0490048	0.334107	0.156433	0.0675928	0.0307228	4.68669	0.00479517	0.00246401	0.0121442	0.00583106	0.00941818	0.052451	0.192409	0.306056	0.00222411	0.00687897	0.0149829	0.00163676	0.00844715	0.0230896	0.0448579	0.0576121	0.0187519	0.174796	0.0963473
-74.5	318.5	0.0498869	0.334107	0.154312	0.0672111	0.0310448	4.67389	0.00489118	0.00246401	0.0121648	0.00584336	0.00948782	0.052451	0.191589	0.304831	0.00223998	0.006876	0.015045	0.00163676	0.00848973	0.0230896	0.0449496	0.0577122	0.0189215	0.175284	0.0967689
-74.5	319.5	0.0509409	0.334107	0.151158	0.0672274	0.0310701	4.67389	0.00511186	0.00247883	0.0121659	0.00586031	0.00947695	0.052451	0.191589	0.303259	0.00230144	0.00687752	0.0151151	0.00163676	0.00852838	0.0231032	0.0454956	0.0577122	0.0197974	0.175674	0.0979112
-74.5	320.5	0.050912	0.332652	0.152541	0.0672274	0.0307481	4.67389	0.00510932	0.00247883	0.0121454	0.00586031	0.00943106	0.052451	0.192409	0.304203	0.00230144	0.00687897	0.015079	0.00163676	0.00852838	0.0231032	0.0454921	0.0577122	0.0197327	0.175225	0.0976732
-74.5	321.5	0.0509041	0.331609	0.152613	0.0670877	0.0306746	4.67389	0.00511083	0.00247883	0.0121454	0.00586031	0.00942989	0.052451	0.192409	0.304518	0.00230252	0.00687897	0.015079	0.00163676	0.00852838	0.0231032	0.0454188	0.0577122	0.0197075	0.174922	0.0975872
-74.5	322.5	0.050912	0.332652	0.152541	0.0672274	0.0307481	4.67389	0.00511228	0.00247883	0.0121454	0.00586031	0.00943106	0.052451	0.192409	0.304203	0.00230144	0.00688049	0.0151547	0.00163676	0.00852838	0.0231032	0.0455402	0.0577122	0.0197974	0.175615	0.0976732
-74.5	323.5	0.0510598	0.332652	0.152306	0.0672274	0.0307772	4.67389	0.00512071	0.00248467	0.0121628	0.00588187	0.00943106	0.052451	0.192409	0.304203	0.0023123	0.00688724	0.0151828	0.00163676	0.00852838	0.0231032	0.0456984	0.0577212	0.0198758	0.175615	0.0978013
-74.5	324.5	0.0513032	0.331609	0.150986	0.0670877	0.0307037	4.67389	0.00515491	0.00249733	0.0121872	0.00590507	0.00942989	0.0525287	0.192409	0.302262	0.00238187	0.00689415	0.0153826	0.00164165	0.00892345	0.023216	0.0456032	0.0577212	0.0200469	0.175871	0.0981119
-74.5	325.5	0.0513507	0.331609	0.150986	0.0671017	0.0305916	4.67389	0.0051631	0.00249886	0.0122185	0.00595628	0.00940737	0.0525489	0.192409	0.302483	0.00238187	0.00689415	0.0154011	0.00164165	0.00892345	0.0231922	0.0455793	0.0577212	0.0200216	0.175871	0.0981707
-74.5	326.5	0.0513457	0.331609	0.150991	0.0671017	0.0286246	4.67087	0.0051487	0.00249723	0.0121376	0.00593038	0.00892552	0.0524388	0.193101	0.303244	0.00235553	0.00689415	0.0151157	0.00163188	0.00881011	0.0230795	0.0455977	0.0577212	0.0199487	0.175546	0.0979076
-74.5	327.5	0.0515315	0.331609	0.15085	0.0671017	0.0283899	4.67048	0.00516725	0.00250542	0.012137	0.00593621	0.00892052	0.0525694	0.193101	0.303244	0.00236572	0.00690724	0.0151157	0.00163188	0.00881011	0.0230631	0.0456201	0.0577212	0.0199974	0.175985	0.0979438
-74.5	328.5	0.0566174	0.331104	0.151114	0.0671017	0.0280115	4.646	0.00517726	0.0025284	0.012137	0.00602162	0.00892654	0.0526138	0.192964	0.303244	0.00236572	0.00693098	0.0151289	0.00163945	0.00881011	0.0230631	0.0459215	0.0575024	0.0200499	0.175985	0.0979346
-74.5	329.5	0.0568382	0.331104	0.151049	0.0671305	0.0281724	4.646	0.00518272	0.0025284	0.012137	0.00608364	0.00892292	0.05273	0.192964	0.303244	0.00236572	0.00695262	0.0150929	0.00163945	0.00881011	0.0230738	0.0469256	0.0568263	0.0200499	0.175985	0.0979815
-74.5	330.5	0.05705	0.331104	0.150882	0.0671806	0.0294954	4.64053	0.0051964	0.00253929	0.0121555	0.00913342	0.00892292	0.0534133	0.192964	0.302797	0.00236629	0.00706348	0.0151472	0.00163945	0.00905517	0.0230738	0.0475111	0.0563657	0.0201162	0.176477	0.098362
-74.5	331.5	0.057036	0.331104	0.149539	0.066077	0.0296346	4.64053	0.00520357	0.00253929	0.0121354	0.00916891	0.00891199	0.0536723	0.192964	0.302797	0.0023777	0.00713869	0.0151298	0.00164343	0.00905517	0.0231318	0.0474493	0.0562829	0.0201162	0.17656	0.0983675
-74.5	332.5	0.0565533	0.333821	0.144367	0.0661991	0.0299505	4.64472	0.00578255	0.00253931	0.0122446	0.00933146	0.00891199	0.0537902	0.192776	0.295032	0.00252324	0.00713869	0.0159245	0.00164834	0.00955218	0.0236483	0.0504996	0.0563908	0.0220472	0.179113	0.101391
-74.5	333.5	0.0559849	0.335099	0.144485	0.0661179	0.0304465	4.62693	0.00574351	0.00252526	0.012642	0.00936698	0.00891199	0.0551896	0.193199	0.293017	0.00257153	0.00716506	0.0175615	0.00170496	0.0107365	0.0252782	0.0514036	0.0563834	0.0222731	0.185622	0.101631
-74.5	334.5	0.0727423	0.333548	0.14479	0.0657331	0.030627	4.64061	0.00578706	0.00252408	0.0138624	0.00991175	0.00891475	0.0560027	0.193199	0.282191	0.00268313	0.00717852	0.0183521	0.00181189	0.011775	0.0271067	0.0520422	0.0548399	0.0223827	0.195134	0.102237
-74.5	335.5	0.0852744	0.333548	0.144411	0.0673318	0.0302726	4.52325	0.00589108	0.00253982	0.0139204	0.0105754	0.00891307	0.0559196	0.193199	0.282128	0.00271809	0.00719769	0.0185716	0.00182308	0.0119226	0.0271832	0.0526617	0.0526789	0.0224381	0.196108	0.102349
-74.5	336.5	0.0974518	0.315507	0.143872	0.0495762	0.0310278	4.54235	0.00498317	0.00153005	0.0139407	0.0106015	0.00902903	0.0561828	0.190207	0.290708	0.00264899	0.007244	0.0183316	0.00177703	0.0118298	0.0271566	0.0506518	0.0531936	0.0196863	0.193429	0.101175
-74.5	337.5	0.0853991	0.34044	0.143443	0.067603	0.0303967	4.55814	0.00620251	0.00254773	0.0139412	0.0101905	0.00893289	0.0556748	0.193088	0.28239	0.00273003	0.00713817	0.0187138	0.0018315	0.0120244	0.0272229	0.0527619	0.0519435	0.0224618	0.196329	0.102286
-74.5	338.5	0.0852836	0.336932	0.14365	0.0672498	0.0303582	4.52336	0.00612216	0.00255275	0.0139088	0.0105754	0.008898	0.0557595	0.19326	0.282391	0.00272757	0.00715566	0.0186375	0.00182308	0.0119226	0.0272229	0.0527677	0.0521812	0.0224433	0.196155	0.102264
-73.5	165.5	0.130984	0.354871	0.126503	0.0685022	0.0364124	4.53548	0.00623791	0.00207404	0.015538	0.0104674	0.0105635	0.057644	0.162429	0.153567	0.0039284	0.00691118	0.0274677	0.00247464	0.0142283	0.0345452	0.0578584	0.0514737	0.029519	0.250423	0.123833
-73.5	166.5	0.13428	0.352123	0.123862	0.0679106	0.036261	4.54865	0.00727199	0.00276599	0.0155894	0.0104293	0.0105092	0.0573402	0.170034	0.153733	0.00394718	0.00688517	0.0289549	0.00249636	0.0147427	0.0344764	0.0578657	0.051717	0.0294698	0.250261	0.124397
-73.5	167.5	0.134276	0.352414	0.124197	0.067283	0.0360531	4.55571	0.00727028	0.0027691	0.0155995	0.0103799	0.0104268	0.0573202	0.181032	0.154235	0.00393375	0.00689242	0.0290336	0.00249753	0.0148153	0.034503	0.0574033	0.0516856	0.0295768	0.250693	0.123939
-73.5	168.5	0.134461	0.348976	0.125291	0.0669858	0.0356265	4.53598	0.00725417	0.00276714	0.015552	0.0104858	0.0102814	0.0586514	0.182985	0.154565	0.00393123	0.00725468	0.0288199	0.0024863	0.0147452	0.034503	0.0575161	0.0511953	0.0294761	0.250564	0.123788
-73.5	169.5	0.136003	0.345554	0.125972	0.0684965	0.0356157	4.53993	0.0072625	0.0027759	0.0155539	0.0105023	0.0103051	0.0585394	0.183273	0.155115	0.00393123	0.00724768	0.0287204	0.0024863	0.0147452	0.034503	0.0558253	0.0509835	0.029461	0.250513	0.123636
-73.5	170.5	0.134211	0.349339	0.126059	0.0684965	0.0356526	4.50382	0.00694432	0.0027676	0.0155539	0.0104456	0.0103004	0.0584724	0.183273	0.154665	0.00393367	0.00725468	0.0287296	0.0024876	0.0147452	0.0344907	0.0576948	0.0513818	0.0294534	0.25048	0.123664
-73.5	171.5	0.0959603	0.350003	0.123824	0.0690226	0.0316007	4.66337	0.00686451	0.00275867	0.0161227	0.0102146	0.0104538	0.0589798	0.182362	0.145565	0.00395254	0.00718001	0.0287231	0.00255039	0.0149646	0.0357688	0.0581627	0.0536715	0.0293054	0.255167	0.125109
-73.5	172.5	0.0981695	0.362367	0.129135	0.0741019	0.0312348	4.69982	0.00686286	0.00276363	0.0160617	0.0101934	0.0105749	0.0576277	0.171479	0.145394	0.0039136	0.0071135	0.0287106	0.0025579	0.0150748	0.0356385	0.0577524	0.0525273	0.0294534	0.255754	0.124932
-73.5	173.5	0.0983979	0.362367	0.129063	0.0772895	0.0364108	4.67213	0.00699963	0.00276473	0.0160997	0.0103435	0.0105867	0.0578483	0.171108	0.14334	0.00392068	0.00706904	0.0287867	0.00255509	0.0150456	0.0357885	0.0576266	0.051545	0.029527	0.255905	0.125069
-73.5	174.5	0.0979726	0.362367	0.129339	0.0745929	0.035391	4.67301	0.00703199	0.00279484	0.0161	0.0102202	0.0105984	0.0577469	0.171108	0.145098	0.00391935	0.00705682	0.0287717	0.00255206	0.0150456	0.0356315	0.0576266	0.0519059	0.029504	0.255555	0.125055
-73.5	175.5	0.0997457	0.362367	0.129804	0.074209	0.0314463	4.72722	0.00694711	0.00279192	0.0161171	0.0102113	0.0106401	0.0576558	0.171108	0.14653	0.00391163	0.00702475	0.0287281	0.0025512	0.0150456	0.0355439	0.0577198	0.0524214	0.0295576	0.254644	0.12493
-73.5	176.5	0.0767126	0.365612	0.13052	0.0730396	0.0310175	4.74968	0.00680747	0.00275506	0.0154854	0.00956148	0.010665	0.0571504	0.171085	0.152655	0.003813	0.00695522	0.0279622	0.00249394	0.0143469	0.0344366	0.056251	0.055295	0.0294572	0.252099	0.124507
-73.5	177.5	0.0844007	0.354784	0.131934	0.0762834	0.0362115	4.58458	0.00696689	0.00275243	0.0159072	0.00966445	0.0106488	0.0577303	0.171085	0.146639	0.0038507	0.00704719	0.0280922	0.0025179	0.0146396	0.0350963	0.0570597	0.0541112	0.0294179	0.253744	0.124755
-73.5	178.5	0.0981678	0.34809	0.133664	0.0776755	0.0356071	4.5636	0.00700984	0.00275485	0.0161061	0.010302	0.0105838	0.0578107	0.171108	0.143086	0.00393299	0.00710008	0.0287105	0.00255511	0.0150196	0.0357023	0.0573687	0.0521782	0.0294596	0.256091	0.12485
-73.5	179.5	0.0993515	0.360071	0.128621	0.0774541	0.0361934	4.52005	0.0072997	0.0027748	0.016118	0.0102778	0.0105898	0.0577986	0.171108	0.143064	0.00392625	0.00707024	0.0287933	0.00255509	0.0150422	0.0357885	0.0575334	0.0514921	0.0295234	0.255734	0.125061
-73.5	180.5	0.099128	0.364435	0.130688	0.0773883	0.0361823	4.52322	0.00741839	0.00277186	0.0161055	0.0102875	0.0105851	0.0577828	0.171108	0.143004	0.00392545	0.00707024	0.0287655	0.00255423	0.0150422	0.0357885	0.0572203	0.0512719	0.0295298	0.255876	0.125046
-73.5	181.5	0.097871	0.334483	0.133268	0.077783	0.0354766	4.52513	0.00701673	0.0027646	0.0161103	0.0103243	0.0105807	0.0578419	0.170863	0.143099	0.00393299	0.00711498	0.0287393	0.00255491	0.0150456	0.0357124	0.0573916	0.0521782	0.0294761	0.256162	0.124872
-73.5	182.5	0.0764178	0.349794	0.135012	0.0767842	0.0362711	4.75744	0.00691054	0.00274727	0.0154346	0.00958695	0.0106593	0.0569499	0.17084	0.160946	0.00375654	0.00685253	0.0273314	0.00242238	0.0138011	0.0338445	0.0568467	0.0556323	0.0293221	0.243729	0.124221
-73.5	183.5	0.0546343	0.355152	0.142114	0.0564666	0.0291416	4.74387	0.00433489	0.00157373	0.0144865	0.00807873	0.0105612	0.0555662	0.170301	0.181384	0.0034498	0.00694262	0.0242083	0.00224779	0.0120822	0.0315504	0.0523283	0.0579161	0.0251398	0.229275	0.11943
-73.5	184.5	0.0186246	0.332113	0.16489	0.0730201	0.0252796	4.95761	0.00487823	0.00247494	0.0143766	0.00762199	0.0104014	0.0550124	0.172847	0.220071	0.00272987	0.0068392	0.0210177	0.00211969	0.0109894	0.0290795	0.0479677	0.0553654	0.0211118	0.211859	0.108584
-73.5	185.5	0.00529419	0.332317	0.168885	0.0746151	0.0242532	4.93017	0.00483418	0.0024411	0.014299	0.00737447	0.0103766	0.0540723	0.176915	0.224367	0.00266502	0.00684729	0.0209625	0.00206886	0.010946	0.0282396	0.0460659	0.0506915	0.0211141	0.210221	0.107975
-73.5	186.5	0.00375999	0.335825	0.16808	0.0759459	0.0231107	4.99414	0.00480063	0.00238375	0.0143495	0.00738313	0.0102911	0.0536571	0.179076	0.226783	0.00266265	0.00678515	0.0208303	0.00203014	0.0109124	0.0279922	0.0460152	0.0492339	0.0210833	0.207341	0.107873
-73.5	187.5	0.00375292	0.336318	0.150055	0.0731717	0.0194609	4.72829	0.00487245	0.00238197	0.0142427	0.00720483	0.00956983	0.0508152	0.179807	0.231568	0.00261469	0.00659571	0.0198481	0.00195131	0.0105152	0.027255	0.0473088	0.0487816	0.0208162	0.203642	0.108571
-73.5	188.5	0.00370511	0.328836	0.146933	0.0705892	0.0184482	4.69618	0.00451928	0.00225151	0.0140433	0.00713486	0.00935917	0.0527802	0.182814	0.234549	0.00253154	0.00687759	0.0190291	0.00194793	0.010375	0.0270929	0.0460347	0.0466489	0.0208035	0.202167	0.106226
-73.5	189.5	0.00392322	0.327217	0.151594	0.0706196	0.0183597	4.71642	0.00451881	0.0022565	0.0137206	0.00694114	0.00934009	0.0535866	0.193045	0.243072	0.00254542	0.00697864	0.0187796	0.00194621	0.0101555	0.0270796	0.0438801	0.0453004	0.0210253	0.197753	0.102172
-73.5	190.5	0.00423036	0.324686	0.152658	0.0710796	0.0182686	4.72398	0.00451354	0.00226255	0.0135716	0.0067948	0.00957628	0.0543726	0.19228	0.242432	0.00237176	0.00708069	0.0168349	0.00194813	0.00990621	0.0273674	0.0430265	0.044893	0.0195907	0.196394	0.1016
-73.5	191.5	0.0042352	0.326813	0.153985	0.0713065	0.0182557	4.7278	0.00450909	0.00226224	0.0129257	0.00644756	0.00949442	0.053905	0.192597	0.256959	0.00221753	0.00707551	0.0153585	0.00184419	0.00927059	0.0263196	0.0420223	0.044893	0.0187649	0.188915	0.100498
-73.5	192.5	0.00420741	0.324126	0.154387	0.0711728	0.0182557	4.72926	0.00450909	0.00226224	0.0129241	0.00645029	0.00948286	0.0538493	0.192448	0.257373	0.00221482	0.00707762	0.0152624	0.00184421	0.00927059	0.0262055	0.0420223	0.0447414	0.0187649	0.189242	0.100443
-73.5	193.5	0.00421334	0.321508	0.153642	0.0774603	0.0182428	4.69368	0.00458581	0.00225865	0.0118616	0.00548154	0.00915955	0.052757	0.192322	0.299533	0.00214455	0.00708045	0.0147313	0.00156516	0.00871326	0.0224868	0.0429237	0.0446617	0.0192851	0.173564	0.098135
-73.5	194.5	0.00408621	0.313737	0.153806	0.0762837	0.0181884	4.7022	0.00452029	0.00223478	0.0117945	0.00546405	0.00915805	0.0528961	0.192322	0.301214	0.00212336	0.00707242	0.0146266	0.00156516	0.00866483	0.0224656	0.0426425	0.0448775	0.0187762	0.172844	0.0971445
-73.5	195.5	0.00408621	0.313737	0.153806	0.0762389	0.0181884	4.7022	0.00452029	0.00223478	0.0117945	0.00546405	0.00915805	0.0531898	0.192322	0.301214	0.00212336	0.00720387	0.0146168	0.00156516	0.00866483	0.0224656	0.0426425	0.0448775	0.0187762	0.172844	0.0971445
-73.5	196.5	0.00408534	0.313737	0.157351	0.0762389	0.0181884	4.72825	0.00452029	0.00223478	0.0117945	0.0054674	0.00918131	0.0531898	0.192322	0.301214	0.00212336	0.00726309	0.0146168	0.00156516	0.00866483	0.0224656	0.0426425	0.0448775	0.0187762	0.172844	0.0971445
-73.5	197.5	0.00406881	0.303108	0.157494	0.0755044	0.0181701	4.72825	0.00449242	0.00222538	0.0117879	0.00546932	0.00918131	0.0586282	0.192322	0.301331	0.00212336	0.00811402	0.0146073	0.00156516	0.00866483	0.0225799	0.0424951	0.0442203	0.0184635	0.172937	0.09773
-73.5	198.5	0.00406738	0.303108	0.157359	0.0755044	0.018167	4.72825	0.00449334	0.00222538	0.0117879	0.00548011	0.00918131	0.0586798	0.192322	0.301331	0.00212336	0.00811706	0.0146073	0.00156516	0.00866483	0.0225799	0.0424951	0.0441941	0.0184981	0.173156	0.0977782
-73.5	199.5	0.00406083	0.301	0.156963	0.0755033	0.018167	4.72825	0.00449334	0.00222538	0.0117879	0.00548011	0.00918131	0.0587315	0.192322	0.301143	0.00212336	0.00813905	0.0146073	0.00156516	0.00866483	0.0225967	0.0425448	0.0440364	0.0184981	0.173156	0.0978267
-73.5	200.5	0.00406038	0.299651	0.157277	0.0750228	0.018167	4.73352	0.00448797	0.00222373	0.0117988	0.00554733	0.00918695	0.0602818	0.192322	0.300585	0.00212604	0.00840054	0.014647	0.00158437	0.00873783	0.0229021	0.0426075	0.0440364	0.0185316	0.173368	0.098148
-73.5	201.5	0.00406126	0.299651	0.153732	0.0750228	0.018167	4.70747	0.00448797	0.00222373	0.0117988	0.00554733	0.00916369	0.0602818	0.192322	0.300585	0.00212604	0.0083953	0.014647	0.00158437	0.00873783	0.0229021	0.0426075	0.0440364	0.0185316	0.173368	0.098148
-73.5	202.5	0.00405944	0.299651	0.157277	0.0750228	0.01818	4.73352	0.00448797	0.00222373	0.0117988	0.00554733	0.00918695	0.0602818	0.192322	0.300585	0.00212604	0.00840054	0.014647	0.00158437	0.00873783	0.0229021	0.0426075	0.0440364	0.0185316	0.173368	0.098148
-73.5	203.5	0.00407309	0.300223	0.153015	0.075084	0.0182048	4.70249	0.00448797	0.00222373	0.0117988	0.00554733	0.00916369	0.0603156	0.192134	0.300475	0.00212604	0.0083783	0.014647	0.00158613	0.00873783	0.0229702	0.0426075	0.0435225	0.018554	0.173368	0.0982155
-73.5	204.5	0.00406044	0.300223	0.151816	0.0749077	0.0181903	4.72089	0.00448832	0.00223314	0.0130304	0.00664826	0.00949691	0.0633116	0.192002	0.252451	0.00222118	0.00863861	0.0153257	0.00189167	0.00950917	0.0273944	0.0437049	0.0433474	0.0186788	0.191707	0.103973
-73.5	205.5	0.00405932	0.300223	0.151627	0.0752455	0.0182372	4.73573	0.00449996	0.00223434	0.0136128	0.00716107	0.00957596	0.0634717	0.19165	0.237097	0.00234466	0.00865228	0.0164789	0.00203841	0.0100013	0.029476	0.0443709	0.0433474	0.0195949	0.198464	0.104169
-73.5	206.5	0.00380623	0.302816	0.150393	0.0772405	0.0183109	4.72299	0.00449504	0.00223196	0.0138557	0.00723914	0.00965974	0.063399	0.190738	0.231524	0.00259462	0.00865042	0.0188902	0.00203392	0.0105008	0.0289216	0.0457676	0.0433474	0.0209205	0.202148	0.105752
-73.5	207.5	0.00352726	0.30317	0.145176	0.0784384	0.0183743	4.68812	0.00451503	0.002235	0.014173	0.00728906	0.00969162	0.0606993	0.182014	0.226397	0.00261967	0.00821971	0.0191579	0.00199129	0.0106995	0.028476	0.0477823	0.0435006	0.020767	0.206427	0.109812
-73.5	208.5	0.00357032	0.316701	0.145152	0.0792332	0.0184646	4.68812	0.00462362	0.00225101	0.0142729	0.00732678	0.00972364	0.0545581	0.179303	0.223841	0.00266834	0.00718119	0.0194015	0.0019955	0.0108604	0.0284436	0.0489105	0.0444402	0.021021	0.207522	0.111569
-73.5	209.5	0.00347496	0.331642	0.145247	0.0835484	0.0187957	4.68222	0.00496425	0.0023612	0.0145315	0.00738834	0.00989244	0.0527816	0.179303	0.217486	0.00283414	0.00700001	0.0205426	0.0019955	0.0111125	0.0285933	0.0492113	0.0443738	0.0220411	0.210666	0.112881
-73.5	210.5	0.00349666	0.324346	0.154775	0.0784558	0.0188219	4.88845	0.00472743	0.00231458	0.0144295	0.00727871	0.00990943	0.0525323	0.179421	0.224853	0.00272943	0.00694808	0.0199201	0.00198816	0.010869	0.0283256	0.0445719	0.0445954	0.0210925	0.207748	0.105804
-73.5	211.5	0.00360732	0.326765	0.159546	0.0800879	0.018921	5.01149	0.00483062	0.00230654	0.0143991	0.00733238	0.00990943	0.0543917	0.179202	0.222731	0.00277915	0.00705495	0.0206404	0.00204404	0.011112	0.0285808	0.0454532	0.0447469	0.0214901	0.210311	0.107045
-73.5	212.5	0.00360313	0.32141	0.16591	0.0784556	0.0189157	5.08516	0.00482585	0.00231867	0.014413	0.00738399	0.0100538	0.0546672	0.179202	0.223661	0.00278225	0.00707003	0.0207446	0.00204344	0.0111306	0.0286049	0.0457859	0.0446311	0.0215378	0.210133	0.107913
-73.5	213.5	0.00359755	0.322764	0.165437	0.07653	0.0188885	5.07886	0.00479747	0.0023085	0.0143986	0.00735581	0.00982055	0.0542905	0.180002	0.227578	0.00266479	0.00705488	0.0205101	0.00203397	0.0108423	0.0280118	0.0455389	0.045149	0.0209844	0.207147	0.107734
-73.5	214.5	0.00365906	0.327889	0.168389	0.0762071	0.0188675	5.06205	0.00480991	0.00235751	0.0143301	0.00734896	0.00981919	0.0541024	0.180002	0.228357	0.00263735	0.00697294	0.0204481	0.00202962	0.0107773	0.0278366	0.0458927	0.0463462	0.021014	0.20637	0.107511
-73.5	215.5	0.00366772	0.332749	0.163253	0.0761572	0.0188685	4.93554	0.00478797	0.00236919	0.0143252	0.00729944	0.00961576	0.0537011	0.179924	0.229571	0.00261634	0.0069576	0.0202795	0.00201569	0.0107248	0.0276772	0.0455357	0.0464639	0.0209772	0.205554	0.106494
-73.5	216.5	0.00372601	0.335722	0.155063	0.0733842	0.0188424	4.79863	0.00480267	0.00239457	0.0142909	0.00721251	0.00959274	0.0518024	0.179672	0.232367	0.00259198	0.00679109	0.0196912	0.0019557	0.0104676	0.0273796	0.0450671	0.0474169	0.0207038	0.204003	0.105661
-73.5	217.5	0.00372866	0.338078	0.14962	0.0732805	0.0189241	4.7281	0.00493963	0.00245761	0.0143587	0.00719833	0.00957908	0.0524753	0.180512	0.230558	0.00263526	0.00694454	0.0198319	0.001954	0.0104729	0.02741	0.0483747	0.0473908	0.0209128	0.204425	0.108892
-73.5	218.5	0.00450197	0.330109	0.154252	0.069112	0.0185772	4.72861	0.00461529	0.00238783	0.0137864	0.00702253	0.00935402	0.0542472	0.193468	0.245564	0.00248785	0.00700393	0.0179285	0.00193117	0.00969212	0.0269763	0.0457411	0.0514784	0.020373	0.195811	0.102028
-73.5	219.5	0.0049088	0.330109	0.160089	0.0679356	0.0185514	4.74191	0.00459775	0.00239762	0.0120564	0.00573503	0.00892535	0.0525655	0.194153	0.309094	0.00211817	0.00701639	0.0144053	0.00154604	0.00826243	0.0217828	0.0441138	0.0530787	0.0185249	0.170202	0.0955477
-73.5	220.5	0.0274583	0.330109	0.15946	0.0676434	0.018665	4.76161	0.0046673	0.00241759	0.0120564	0.00578736	0.00893158	0.0531747	0.192776	0.308603	0.00212591	0.00704779	0.0145216	0.00156709	0.00828682	0.0223554	0.0441884	0.0537061	0.0185666	0.170546	0.0957006
-73.5	221.5	0.0416219	0.330109	0.155936	0.0666472	0.0187869	4.75056	0.00478783	0.00245197	0.0120531	0.00582012	0.00892064	0.0535977	0.192776	0.307586	0.00219175	0.00709354	0.0145845	0.00160775	0.00833381	0.0230048	0.0452018	0.0579939	0.0187272	0.17423	0.0959095
-73.5	222.5	0.0488569	0.330109	0.155437	0.0656452	0.0264528	4.69321	0.00481145	0.00246238	0.012037	0.00583108	0.00893353	0.0534716	0.192776	0.306962	0.00220033	0.00710098	0.014632	0.00162424	0.00833381	0.0230048	0.045464	0.0573573	0.0187272	0.174254	0.0960883
-73.5	223.5	0.0513031	0.330109	0.150768	0.0654212	0.0276294	4.68126	0.00516602	0.00249723	0.0121249	0.00595721	0.00893353	0.0532177	0.193199	0.303134	0.00235553	0.00705868	0.0150623	0.00162276	0.00877015	0.0231312	0.0462825	0.0575998	0.0200222	0.175531	0.0979415
-73.5	224.5	0.0567812	0.330109	0.150332	0.065679	0.0281492	4.67295	0.00448115	0.00199336	0.0121244	0.00833619	0.00893444	0.0522157	0.193199	0.303134	0.00236629	0.00683712	0.0150756	0.00163028	0.00885312	0.0231419	0.0483245	0.0570588	0.0201233	0.176046	0.097974
-73.5	225.5	0.0569714	0.333392	0.146042	0.0658877	0.0299293	4.66881	0.00470543	0.00180953	0.0121629	0.00975488	0.00890497	0.0521481	0.193095	0.299278	0.00245902	0.0067725	0.0153257	0.00163427	0.00901522	0.0232396	0.0488536	0.0569763	0.0214727	0.176953	0.100341
-73.5	226.5	0.0561254	0.33821	0.144066	0.0666023	0.0303674	4.66523	0.00482258	0.00181283	0.0123409	0.0109662	0.00893881	0.052408	0.193061	0.295294	0.00252497	0.00676948	0.0160733	0.00165007	0.0095438	0.0237993	0.0521142	0.0568136	0.0221487	0.179459	0.101368
-73.5	227.5	0.0551575	0.34136	0.142733	0.0666753	0.0308592	4.62696	0.00579502	0.00253451	0.0124819	0.0109979	0.00903684	0.0536409	0.192115	0.293199	0.00257906	0.00682031	0.0177998	0.00171359	0.0108384	0.0252545	0.0522091	0.0564404	0.0223296	0.184919	0.101688
-73.5	228.5	0.0589773	0.340213	0.142645	0.0673137	0.0311534	4.63276	0.00577901	0.00252741	0.0132419	0.0110419	0.00912798	0.0550714	0.182605	0.289605	0.00259098	0.00707814	0.0179379	0.00172524	0.0111545	0.0256364	0.052413	0.0560132	0.0224341	0.18726	0.102239
-73.5	229.5	0.0549517	0.339448	0.142057	0.0673547	0.0309188	4.61252	0.00586205	0.00253159	0.0124696	0.011035	0.00912798	0.0527917	0.182421	0.293243	0.00258275	0.0068629	0.0163496	0.0016683	0.00968939	0.0242212	0.0528928	0.0560488	0.0224698	0.180174	0.102245
-73.5	230.5	0.0547832	0.33817	0.1423	0.0673094	0.0308275	4.61152	0.00584109	0.00253159	0.0124419	0.0110566	0.00914105	0.0529037	0.182094	0.294069	0.00255034	0.00688616	0.016211	0.00166509	0.00958601	0.0239941	0.0526455	0.0557214	0.0222722	0.179879	0.102143
-73.5	231.5	0.0551596	0.339252	0.142632	0.0673547	0.0309791	4.61242	0.00579844	0.00252102	0.0125631	0.0111083	0.00916852	0.0541788	0.179137	0.292427	0.00257996	0.00698275	0.0178247	0.00172608	0.0108589	0.0253845	0.0525559	0.0555094	0.0224341	0.184643	0.102247
-73.5	232.5	0.0727001	0.336333	0.142846	0.0664381	0.031206	4.61641	0.00581209	0.00251521	0.0140139	0.0112042	0.00915185	0.0564896	0.178467	0.280912	0.00269427	0.00728884	0.0186418	0.00183311	0.0118974	0.0272583	0.052784	0.0537043	0.0225437	0.195521	0.102896
-73.5	233.5	0.0803058	0.337513	0.142788	0.0664769	0.0309656	4.60788	0.00584391	0.0025189	0.0140255	0.0112437	0.00915185	0.0564573	0.178858	0.281033	0.00270992	0.00729543	0.0186896	0.00183163	0.0118974	0.0272832	0.0535963	0.0535828	0.0225437	0.196064	0.102934
-73.5	234.5	0.0853725	0.333561	0.142713	0.0678942	0.0307849	4.50855	0.00620729	0.00254086	0.0140574	0.0118029	0.00914121	0.0565578	0.178282	0.28085	0.00272875	0.00729993	0.0188702	0.00184585	0.0120449	0.0273781	0.0532012	0.0509785	0.0225853	0.196532	0.103017
-73.5	235.5	0.0852414	0.333561	0.142389	0.0681346	0.0307454	4.50436	0.00517429	0.00174549	0.0140404	0.0118029	0.00909959	0.0565934	0.178282	0.28085	0.00272875	0.00730643	0.0188702	0.00184585	0.0120449	0.0273781	0.0532012	0.0509785	0.0225853	0.196532	0.103017
-73.5	236.5	0.0748244	0.33375	0.142981	0.0663932	0.0311458	4.61322	0.00473638	0.00168933	0.0140099	0.0112152	0.00910103	0.0565378	0.178467	0.280912	0.00271017	0.00729129	0.0186519	0.00183311	0.0118974	0.0273063	0.0527224	0.053795	0.0225437	0.196238	0.10289
-73.5	237.5	0.0625249	0.333278	0.145487	0.0656129	0.031141	4.60971	0.00441626	0.00151435	0.013337	0.0111522	0.00908108	0.0562603	0.181481	0.29052	0.00258378	0.00729844	0.0178532	0.0017543	0.0111996	0.0259849	0.0501701	0.0555382	0.0200203	0.190607	0.101448
-73.5	238.5	0.0576569	0.339448	0.142348	0.0673547	0.0311163	4.6125	0.00578021	0.00251639	0.0132136	0.0110951	0.00912798	0.0551225	0.182461	0.291258	0.00259031	0.00706303	0.0178494	0.001725	0.0108589	0.0254852	0.0523868	0.0555995	0.0224341	0.186365	0.102358
-73.5	239.5	0.0591125	0.339448	0.142327	0.0673547	0.0311108	4.61222	0.00577411	0.00251639	0.0132821	0.0110951	0.00912798	0.0554044	0.182522	0.289443	0.00259176	0.00711162	0.0179379	0.00173665	0.011175	0.0257611	0.0523666	0.055183	0.0224341	0.18726	0.102281
-73.5	240.5	0.07203	0.338892	0.142442	0.067417	0.0311457	4.61221	0.00580929	0.00251639	0.0139619	0.0111594	0.00912798	0.0560642	0.182522	0.281155	0.00269572	0.0072143	0.0186418	0.00183066	0.0118974	0.0272018	0.052784	0.0539089	0.0225437	0.195277	0.102778
-73.5	241.5	0.0851444	0.338529	0.142015	0.0690249	0.0307849	4.50412	0.00620856	0.00254086	0.0140548	0.0117592	0.00913358	0.0562119	0.181813	0.281093	0.00272875	0.00729839	0.0188702	0.00184585	0.0120449	0.02736	0.0532607	0.0510199	0.0225853	0.196345	0.103067
-73.5	242.5	0.0851978	0.338695	0.14192	0.0686393	0.0307842	4.4774	0.00588739	0.00253757	0.0140548	0.0117867	0.00915688	0.0563334	0.179225	0.281093	0.00272875	0.00729993	0.0188702	0.00184585	0.0120449	0.02736	0.0533188	0.051051	0.0225853	0.19631	0.103077
-73.5	243.5	0.0878393	0.338892	0.142015	0.0690249	0.0310668	4.56553	0.00582886	0.00252008	0.0140592	0.0118543	0.00916218	0.0562297	0.181229	0.281093	0.00272875	0.00726604	0.0188702	0.00184585	0.0120449	0.02736	0.053311	0.05209	0.0225991	0.196392	0.103077
-73.5	244.5	0.0842765	0.338892	0.141752	0.0692471	0.0312028	4.56599	0.00513441	0.00199814	0.0140548	0.0117552	0.00913684	0.0561469	0.181813	0.281093	0.00272875	0.00727253	0.0188702	0.00184585	0.0120449	0.0273628	0.0532861	0.0520232	0.0225853	0.196392	0.103077
-73.5	245.5	0.0852543	0.333512	0.144442	0.0512515	0.0311274	4.50031	0.00451559	0.00152438	0.0138694	0.0117185	0.00919812	0.0579048	0.180399	0.288046	0.00265703	0.00749341	0.0185759	0.00180865	0.0119532	0.0272147	0.0511513	0.0525094	0.020129	0.193786	0.102064
-73.5	246.5	0.0959359	0.323796	0.141867	0.0512956	0.0312547	4.51147	0.00497871	0.00155538	0.0139109	0.0117185	0.00923696	0.0578808	0.179228	0.28827	0.0026655	0.00748362	0.0185791	0.00180069	0.011936	0.0272069	0.0511187	0.052998	0.0198031	0.193566	0.101848
-73.5	247.5	0.0978788	0.327817	0.143846	0.0498757	0.030824	4.60616	0.0045119	0.00148377	0.0138566	0.0116181	0.00908707	0.0576964	0.18989	0.289676	0.0026576	0.00742453	0.0183625	0.00178164	0.011936	0.0272227	0.0508596	0.0553114	0.0196709	0.193407	0.101181
-73.5	248.5	0.0812999	0.32431	0.145931	0.0474594	0.0309415	4.64683	0.00446981	0.00147787	0.0137682	0.0111509	0.00903923	0.0576519	0.190149	0.289508	0.00261138	0.00742566	0.0181056	0.00177068	0.0116865	0.0271173	0.0500008	0.0569852	0.0196045	0.192763	0.100992
-73.5	249.5	0.0978602	0.321127	0.144647	0.0495714	0.0307885	4.60973	0.00450876	0.00148377	0.0138235	0.0116128	0.00904019	0.057733	0.190154	0.289709	0.0026576	0.00743178	0.0182862	0.00177322	0.0118341	0.0272227	0.050792	0.0555833	0.0196657	0.193407	0.101131
-73.5	250.5	0.0918887	0.319209	0.144202	0.0480677	0.0311475	4.66895	0.00451327	0.00149771	0.0137987	0.0112703	0.00903549	0.0578198	0.190131	0.289155	0.00264238	0.00748538	0.0181664	0.00177597	0.0116865	0.0271661	0.0510305	0.0564563	0.0196103	0.193162	0.101097
-73.5	251.5	0.0656531	0.31984	0.145651	0.047096	0.0306076	4.67968	0.00446417	0.00148285	0.01202	0.0111487	0.00906296	0.0542941	0.190231	0.302758	0.00247137	0.00713367	0.0155235	0.00160424	0.00928193	0.0237644	0.0497892	0.0593837	0.0192347	0.1762	0.100171
-73.5	252.5	0.0519602	0.322226	0.155052	0.0460124	0.0279515	4.71928	0.0036233	0.00137909	0.0117242	0.0058638	0.00906286	0.0547095	0.190444	0.312826	0.00219601	0.0073299	0.0144024	0.00158507	0.00810339	0.022858	0.0440071	0.0583688	0.0166457	0.171571	0.0959254
-73.5	253.5	0.0487946	0.322348	0.158544	0.0464543	0.0273491	4.72638	0.0033109	0.00135515	0.0116601	0.0058083	0.00898834	0.0549162	0.191905	0.315189	0.00210475	0.00733764	0.0141936	0.0015851	0.00802216	0.022853	0.0430312	0.057916	0.0154754	0.170854	0.0942786
-73.5	254.5	0.0499157	0.322226	0.159251	0.0460465	0.0278269	4.72309	0.00330523	0.00135513	0.0116928	0.00591837	0.00905935	0.0545719	0.190444	0.315152	0.00210569	0.00726531	0.0142025	0.0015785	0.00802216	0.0228248	0.0431654	0.0584078	0.0154514	0.170752	0.0942847
-73.5	255.5	0.0542567	0.322226	0.154855	0.0459618	0.0278838	4.68298	0.00360737	0.00136343	0.0116936	0.00594616	0.00906443	0.0531634	0.190444	0.313024	0.00218514	0.00705917	0.0142986	0.00157917	0.00806343	0.022858	0.0437885	0.0591705	0.0165026	0.171182	0.0957047
-73.5	256.5	0.0571495	0.337364	0.148395	0.06622	0.029937	4.62667	0.00452213	0.00200887	0.0122054	0.0107769	0.00903684	0.0521637	0.192239	0.302663	0.00238718	0.00676896	0.0153667	0.00164289	0.00904679	0.0232248	0.0483508	0.0565679	0.0202138	0.176675	0.098406
-73.5	257.5	0.0879071	0.33256	0.144438	0.0505919	0.0310048	4.56422	0.00447341	0.00148789	0.0138935	0.0118697	0.00893897	0.0578694	0.177674	0.288305	0.00265096	0.00743233	0.0185629	0.00181553	0.0119581	0.0273446	0.0510152	0.0524715	0.0200897	0.193969	0.102149
-73.5	258.5	0.085693	0.330027	0.145173	0.0509415	0.0306938	4.48283	0.00479219	0.00154308	0.013889	0.0118188	0.00901591	0.0576277	0.17749	0.288686	0.00265096	0.00742228	0.0185523	0.00181553	0.0119581	0.0273691	0.0509199	0.0514852	0.0200759	0.193989	0.10214
-73.5	272.5	0.10029	0.306633	0.141476	0.0514634	0.0316016	4.47341	0.00507587	0.00156798	0.0140946	0.0119408	0.00924899	0.0571201	0.173509	0.29001	0.00264663	0.0075698	0.0185785	0.00180855	0.0118755	0.0273264	0.073688	0.0518281	0.0198163	0.193609	0.101958
-73.5	273.5	0.0980415	0.314846	0.141972	0.0509392	0.0314516	4.50417	0.00500305	0.00154085	0.0139771	0.0118444	0.00927929	0.0566618	0.174419	0.289395	0.0026641	0.00745798	0.0185588	0.00180099	0.0119382	0.0272815	0.051037	0.0519746	0.0197938	0.193779	0.101916
-73.5	274.5	0.0972833	0.317235	0.141982	0.0510688	0.0314496	4.52345	0.00500207	0.00154146	0.0139716	0.0118365	0.00927093	0.0569451	0.174675	0.289444	0.0026641	0.00749076	0.0185663	0.00180554	0.0119382	0.0272925	0.051049	0.0519325	0.0197938	0.193709	0.101902
-73.5	275.5	0.0971656	0.317235	0.141881	0.0511138	0.0315128	4.52116	0.00498583	0.00154718	0.0139883	0.0118428	0.00927065	0.0585343	0.174741	0.288274	0.00266555	0.0076119	0.0185588	0.00181124	0.0119382	0.0273544	0.0510336	0.0522527	0.0198031	0.193766	0.101902
-73.5	276.5	0.0870078	0.328363	0.144523	0.0515259	0.0307363	4.4936	0.00493969	0.00153708	0.0139006	0.0118279	0.00921246	0.0583888	0.177056	0.28815	0.00265708	0.00754203	0.0185556	0.00181553	0.0119554	0.0273457	0.0510158	0.0513287	0.020129	0.193891	0.10209
-73.5	277.5	0.0966108	0.316537	0.142001	0.0514367	0.0314679	4.52166	0.00498539	0.00154747	0.0139883	0.0118348	0.00927357	0.0585253	0.174079	0.288657	0.00266559	0.0076119	0.0185607	0.00181111	0.0119382	0.0273377	0.0510127	0.0522527	0.0198025	0.193565	0.101902
-73.5	278.5	0.0972539	0.316068	0.141961	0.0515573	0.0315072	4.51206	0.00497606	0.00154747	0.0139883	0.0118351	0.00927357	0.0585425	0.174079	0.288657	0.00266559	0.0076119	0.0185607	0.00181111	0.0119382	0.0273377	0.0510917	0.0522487	0.0198025	0.193561	0.101902
-73.5	279.5	0.0758853	0.326074	0.145065	0.048767	0.0311283	4.61568	0.00445374	0.00149161	0.0138696	0.01125	0.00895059	0.0577908	0.176827	0.289053	0.00261652	0.00746192	0.0183142	0.00180345	0.0117922	0.0272481	0.050325	0.0539986	0.0200337	0.193227	0.102004
-73.5	280.5	0.106024	0.304835	0.142236	0.0506763	0.0310959	4.4535	0.00501108	0.0015578	0.0140891	0.0118443	0.00925895	0.0563012	0.173761	0.289735	0.00264317	0.00732666	0.0185229	0.00179126	0.0119699	0.0272638	0.0512235	0.0520958	0.0198318	0.193446	0.101932
-73.5	281.5	0.111921	0.284646	0.142609	0.0537565	0.0314558	4.49317	0.00501605	0.0015585	0.0140817	0.0118294	0.00934814	0.0562538	0.1738	0.289362	0.00265465	0.00737709	0.0185036	0.00179059	0.0119417	0.0272111	0.051887	0.0519353	0.0197887	0.193367	0.101835
-73.5	282.5	0.11456	0.284033	0.141604	0.0539194	0.0315592	4.47605	0.00507295	0.00156269	0.0140852	0.0119364	0.00932214	0.0566697	0.173659	0.289362	0.00265465	0.00749313	0.0185433	0.00179965	0.0118638	0.027289	0.0686205	0.0518624	0.0197918	0.193367	0.101922
-73.5	285.5	0.099457	0.312049	0.141727	0.0518386	0.0319144	4.48622	0.00506259	0.00155703	0.0141635	0.0119521	0.00933644	0.0570743	0.167787	0.289393	0.00265796	0.00753464	0.0186012	0.00183341	0.0119098	0.0273451	0.0735992	0.0518234	0.0199534	0.193676	0.102214
-73.5	286.5	0.0994154	0.315991	0.140606	0.0514892	0.0319062	4.47803	0.00505415	0.00156034	0.0141305	0.0119284	0.00930783	0.056849	0.169099	0.289503	0.00265796	0.00748558	0.0185912	0.00181889	0.0119098	0.0273353	0.0735992	0.0519378	0.019947	0.193676	0.102224
-73.5	287.5	0.0998534	0.320213	0.140983	0.0512968	0.0317848	4.47658	0.00506774	0.00156653	0.0140188	0.0118763	0.00926299	0.0561246	0.175536	0.290219	0.00265321	0.0074061	0.0185912	0.00180338	0.0119098	0.0272215	0.0736444	0.0526686	0.0199137	0.193344	0.101882
-73.5	299.5	0.110913	0.344922	0.131273	0.0676061	0.0356273	4.53309	0.00718458	0.00275613	0.014939	0.0103256	0.0102608	0.0575545	0.182985	0.161234	0.00389241	0.00721631	0.0263785	0.0022126	0.0139337	0.0329663	0.0573783	0.0514968	0.0291668	0.243756	0.122978
-73.5	300.5	0.0875018	0.335217	0.144321	0.0668217	0.0343104	4.55713	0.00620691	0.00255231	0.0141166	0.0101872	0.00959208	0.0565764	0.187061	0.274697	0.00276114	0.00704411	0.0191961	0.00193236	0.0121691	0.0278973	0.0519095	0.052134	0.0224921	0.199119	0.10338
-73.5	301.5	0.087413	0.33558	0.144234	0.0668217	0.0343494	4.52033	0.00584647	0.002544	0.0141166	0.0101554	0.00959533	0.0568542	0.187061	0.274697	0.00276114	0.00718847	0.0191961	0.00193236	0.0121691	0.0278973	0.0518788	0.0524669	0.0224921	0.199201	0.103436
-73.5	302.5	0.109033	0.345285	0.134971	0.0679047	0.0358012	4.60111	0.0060855	0.00257527	0.0147755	0.010158	0.00986267	0.0575714	0.183016	0.177407	0.00363269	0.00722668	0.0256141	0.0021479	0.0136562	0.0319971	0.0569366	0.0539824	0.0271348	0.239764	0.117478
-73.5	303.5	0.0851617	0.344826	0.139982	0.067045	0.0358492	4.62827	0.00593101	0.00254807	0.0147671	0.00955022	0.00986111	0.0575868	0.183016	0.197383	0.00346129	0.00724172	0.0237975	0.0021395	0.0132511	0.0316584	0.0548591	0.054153	0.0258474	0.236835	0.111102
-73.5	304.5	0.0563681	0.337549	0.143647	0.067672	0.0343905	4.62873	0.0057613	0.00252785	0.0128065	0.00935007	0.00962676	0.0550062	0.191224	0.290454	0.00259678	0.00707562	0.0181153	0.00175075	0.0110059	0.025548	0.0513876	0.0564376	0.0223301	0.186728	0.102536
-73.5	305.5	0.0566147	0.336824	0.144626	0.0673953	0.0326945	4.63735	0.00579938	0.00254191	0.0123682	0.00930794	0.00942386	0.0528924	0.192044	0.293845	0.00254849	0.00689413	0.0162883	0.00166261	0.00966552	0.0237593	0.0502234	0.0566496	0.0221366	0.179725	0.101741
-73.5	306.5	0.0566005	0.334327	0.144825	0.0672556	0.0325124	4.63735	0.00579835	0.00254094	0.0123315	0.00931088	0.00940017	0.052864	0.192044	0.294381	0.00254958	0.00689413	0.0162762	0.00166261	0.00966552	0.0237354	0.0501986	0.0566496	0.022079	0.179437	0.101601
-73.5	307.5	0.0547902	0.334327	0.144798	0.0673542	0.0329095	4.62234	0.00581121	0.00254209	0.0123615	0.00932568	0.00940017	0.0529824	0.192044	0.294381	0.00256553	0.00692519	0.0162762	0.00166299	0.00966552	0.0239061	0.0511084	0.0566496	0.0221429	0.179962	0.101715
-73.5	308.5	0.0560446	0.336648	0.144467	0.0674996	0.0331771	4.61719	0.0057578	0.0025269	0.0127462	0.00934428	0.00941575	0.0546098	0.192044	0.29183	0.00259678	0.00704167	0.0179774	0.00172386	0.0109377	0.0254036	0.0511158	0.0564376	0.0223301	0.18625	0.101946
-73.5	309.5	0.0590572	0.338103	0.14463	0.0674996	0.0333054	4.61805	0.00574779	0.0025269	0.0132636	0.00938577	0.00941575	0.0555151	0.192044	0.28751	0.00261148	0.00718291	0.01812	0.00175596	0.0113209	0.0259609	0.0510426	0.0558558	0.0223301	0.190113	0.101981
-73.5	310.5	0.0720326	0.337546	0.144634	0.0675736	0.0333043	4.61805	0.0057873	0.0025269	0.0138021	0.00941721	0.00941575	0.0560927	0.192044	0.282183	0.00267836	0.00724682	0.0185753	0.00181053	0.0118542	0.0267843	0.0514199	0.0548336	0.0224199	0.19559	0.102366
-73.5	311.5	0.0720542	0.337546	0.143424	0.0675736	0.0336514	4.61805	0.0057873	0.0025269	0.0138227	0.00941721	0.00949668	0.0560927	0.191224	0.281238	0.00267836	0.00724682	0.0186009	0.00181053	0.0118542	0.0267843	0.0514234	0.0548336	0.0224199	0.195649	0.102604
-73.5	312.5	0.0560878	0.338103	0.143761	0.0677697	0.0337332	4.62705	0.00576034	0.0025269	0.0127668	0.00934297	0.00949409	0.0546922	0.191224	0.290885	0.00259678	0.00706111	0.0180156	0.00172713	0.0109377	0.0254036	0.0510639	0.0564376	0.0223301	0.186309	0.102184
-73.5	313.5	0.0566734	0.334107	0.149128	0.0672413	0.0311519	4.65895	0.00519268	0.00250705	0.0122522	0.00603521	0.00947695	0.0526543	0.191589	0.301002	0.00239097	0.00689118	0.0154493	0.00164693	0.00892345	0.023216	0.0457605	0.0575322	0.020148	0.176672	0.0985308
-73.5	314.5	0.0489849	0.331609	0.156796	0.0676563	0.0285023	4.69589	0.00477975	0.00246238	0.0120496	0.00580517	0.00891264	0.0524176	0.193101	0.307663	0.00219886	0.00687404	0.0146853	0.00162277	0.00833381	0.022953	0.0447513	0.0577512	0.0186538	0.174168	0.0959224
-73.5	315.5	0.048976	0.331104	0.157143	0.0676563	0.0281116	4.69953	0.00478274	0.00245197	0.0120496	0.00580847	0.00891366	0.0524623	0.192964	0.307663	0.00219886	0.00690253	0.0146853	0.00161985	0.00833381	0.0229367	0.0446115	0.0577512	0.0186538	0.174168	0.0958842
-73.5	316.5	0.0489738	0.331104	0.1571	0.0676563	0.0276057	4.6951	0.00478274	0.00246238	0.0120496	0.00580847	0.00891004	0.0525106	0.192964	0.307663	0.00219886	0.00690253	0.0146494	0.00161985	0.00833381	0.0229367	0.0450528	0.057651	0.0186538	0.174168	0.0958842
-73.5	317.5	0.0489738	0.331104	0.1571	0.0676563	0.0276057	4.6951	0.00478274	0.00246238	0.0120496	0.00580847	0.00891004	0.0525106	0.192964	0.307663	0.00219886	0.00690253	0.0146494	0.00161985	0.00833381	0.0229367	0.0450528	0.057651	0.0186538	0.174168	0.0958842
-73.5	318.5	0.0489738	0.331104	0.157255	0.0676563	0.0276057	4.6951	0.00478274	0.00246238	0.0120496	0.00580847	0.00891004	0.0525106	0.192964	0.307663	0.00219886	0.00691047	0.0146494	0.00162277	0.00833381	0.0229367	0.0450528	0.057651	0.0186538	0.174168	0.0958842
-73.5	319.5	0.0489738	0.331104	0.157342	0.0676563	0.0276057	4.6951	0.00477975	0.00246238	0.0120496	0.00580847	0.00891004	0.0525106	0.192964	0.307663	0.00219886	0.00691047	0.0146494	0.00162703	0.00833381	0.0229367	0.0450528	0.057651	0.0186538	0.174168	0.0959601
-73.5	320.5	0.0489738	0.331104	0.157342	0.0676563	0.0276652	4.6951	0.00477975	0.00246238	0.0120496	0.00580847	0.00891366	0.0525106	0.192964	0.307663	0.00219886	0.00691047	0.0146853	0.00162703	0.00833381	0.0229367	0.0450528	0.0577512	0.0186538	0.174168	0.0959601
-73.5	321.5	0.048976	0.331104	0.157355	0.0676563	0.0282775	4.6951	0.00477975	0.00246238	0.0120496	0.00580847	0.00891366	0.0524623	0.192964	0.307663	0.00219886	0.00691047	0.0146853	0.00162703	0.00833381	0.0229367	0.0447513	0.0576121	0.0186538	0.174168	0.0959601
-73.5	322.5	0.049276	0.331609	0.156558	0.0670715	0.0283092	4.68328	0.00479133	0.00246238	0.0120496	0.00581121	0.00892052	0.0523661	0.193101	0.307072	0.00220309	0.00689206	0.0146853	0.00162703	0.00833381	0.0229367	0.044721	0.0576121	0.0186538	0.174168	0.0960649
-73.5	323.5	0.0498313	0.331609	0.155864	0.0670715	0.0285935	4.67048	0.00487445	0.00246238	0.0120496	0.00582077	0.00892377	0.0523214	0.193101	0.307072	0.00221473	0.00689206	0.0147113	0.00162703	0.00837639	0.022953	0.0448091	0.0577122	0.0188234	0.174597	0.0961818
-73.5	324.5	0.0510331	0.331609	0.152681	0.0670877	0.0286187	4.67048	0.00510407	0.00248304	0.0120682	0.00585094	0.00892377	0.0523214	0.193101	0.3055	0.00228705	0.00690034	0.0148571	0.00162703	0.00841504	0.0229667	0.0455018	0.0577122	0.0196992	0.174987	0.0974014
-73.5	325.5	0.0510331	0.331609	0.152043	0.0670877	0.0286478	4.67048	0.00510782	0.00248304	0.0120682	0.00586468	0.00892377	0.0523214	0.193101	0.3055	0.00228705	0.00688724	0.0148852	0.00162703	0.00841504	0.0229667	0.0455211	0.0577212	0.0197777	0.174987	0.0974522
-73.5	326.5	0.0512843	0.331609	0.151054	0.0670877	0.0286478	4.67048	0.0051487	0.00249723	0.0120926	0.00592762	0.00892377	0.0523991	0.193101	0.303244	0.00235553	0.00690724	0.0151157	0.00163192	0.00881011	0.0230795	0.0455396	0.0577212	0.0199487	0.175546	0.0978489
-73.5	327.5	0.0515315	0.331609	0.15085	0.0671017	0.0283636	4.67048	0.00516725	0.00250542	0.012137	0.00593369	0.00892052	0.0525247	0.193101	0.303244	0.00236572	0.00690724	0.0151157	0.00163188	0.00881011	0.0230631	0.0456201	0.0577212	0.0199974	0.175985	0.0979438
-73.5	328.5	0.0515315	0.331609	0.15085	0.0671017	0.0283636	4.67048	0.00516725	0.00250542	0.012137	0.00593369	0.00892052	0.0525694	0.193101	0.303244	0.00236572	0.00690724	0.0151157	0.00163188	0.00881011	0.0230631	0.0456201	0.0577212	0.0199974	0.175985	0.0979438
-73.5	329.5	0.0515308	0.331104	0.151156	0.0671017	0.028407	4.67048	0.00516725	0.00250542	0.012137	0.00599685	0.00892654	0.0525694	0.192964	0.303244	0.00236572	0.00693057	0.0151157	0.00163188	0.00881011	0.0230631	0.0456201	0.0577212	0.0199974	0.175985	0.0979056
-73.5	330.5	0.0566174	0.331104	0.151114	0.0671017	0.0278599	4.646	0.00517726	0.00250542	0.012137	0.00602162	0.00892654	0.0526177	0.192964	0.303244	0.00236572	0.00693057	0.0151289	0.0016372	0.00881011	0.0230631	0.0459215	0.0575322	0.0200499	0.175985	0.0979056
-73.5	331.5	0.0568341	0.331104	0.150174	0.066825	0.0282642	4.646	0.00518272	0.0025284	0.0121229	0.00602162	0.00891892	0.0526917	0.192964	0.303244	0.00236572	0.00694032	0.0150929	0.00163945	0.00881011	0.0230738	0.0460595	0.0568308	0.0200499	0.175985	0.0979815
-73.5	332.5	0.0570425	0.331104	0.149628	0.066077	0.0295304	4.64209	0.00520357	0.00253929	0.0121354	0.0091566	0.00891199	0.0533521	0.192964	0.302797	0.0023777	0.00704522	0.0151298	0.00163945	0.00905517	0.0231318	0.0474286	0.0562669	0.0201162	0.17656	0.0983675
-73.5	333.5	0.0570585	0.333821	0.146811	0.0660277	0.0298578	4.64053	0.00568918	0.00253929	0.0121535	0.00928821	0.00891199	0.0536646	0.192964	0.299331	0.00245729	0.00713869	0.0152533	0.00163888	0.00905517	0.0231318	0.0481613	0.0563908	0.0213993	0.176838	0.100483
-73.5	334.5	0.0561869	0.333821	0.144093	0.0662851	0.0301551	4.64053	0.00579541	0.00254046	0.0122872	0.00933631	0.00891199	0.0539216	0.192776	0.295032	0.00252324	0.00715041	0.0159245	0.00165009	0.00955218	0.0237596	0.0504591	0.0563908	0.0221112	0.179344	0.101504
-73.5	335.5	0.0549945	0.335099	0.143955	0.0662976	0.0303585	4.62971	0.00581638	0.00254046	0.0123192	0.00934303	0.00891199	0.0540628	0.192776	0.294206	0.00257016	0.00717842	0.0160632	0.00165301	0.00965556	0.0241219	0.0516947	0.0561834	0.0223088	0.180014	0.101649
-73.5	336.5	0.0590022	0.335099	0.144556	0.0661464	0.0305411	4.62474	0.00573096	0.00252526	0.0131558	0.00937307	0.00891199	0.0563742	0.193199	0.29088	0.00257917	0.00738529	0.01765	0.00172124	0.0110925	0.0256125	0.0512259	0.0556891	0.0222731	0.187233	0.101666
-73.5	337.5	0.0575197	0.335099	0.144599	0.0661179	0.0305466	4.62474	0.00574404	0.00252526	0.0130729	0.0093799	0.00891199	0.0557775	0.193199	0.292293	0.00257917	0.00726637	0.0175615	0.00170496	0.0107365	0.0253367	0.0512462	0.0559564	0.0222731	0.186338	0.1017
-73.5	338.5	0.0719956	0.333548	0.144803	0.0657438	0.0305759	4.63865	0.00577209	0.00252408	0.013753	0.00944355	0.00891475	0.0565651	0.193199	0.283453	0.00265311	0.0072709	0.0181774	0.00178679	0.011653	0.0266589	0.052002	0.0554012	0.0223629	0.194962	0.102005
-73.5	339.5	0.0843555	0.333548	0.144382	0.067879	0.0306695	4.61759	0.00581135	0.00252895	0.0139204	0.0101637	0.00893093	0.0569018	0.193199	0.282128	0.00271809	0.00743865	0.0185716	0.00182539	0.0119226	0.0271832	0.05269	0.0524604	0.0224381	0.196108	0.102381
-73.5	340.5	0.144551	0.339747	0.124373	0.0560898	0.0364153	4.5151	0.00572916	0.00171358	0.0156604	0.0103415	0.0104872	0.0604593	0.179792	0.155969	0.00392674	0.00750752	0.0286659	0.00245763	0.0148068	0.034336	0.0553714	0.0525874	0.0286637	0.24975	0.123064
-72.5	170.5	0.0978075	0.355447	0.126862	0.0741352	0.0317604	4.72543	0.00716933	0.00277336	0.0159872	0.0104049	0.0106376	0.0582562	0.171167	0.14743	0.00392173	0.00716016	0.0287838	0.00255579	0.0149873	0.0355945	0.0547341	0.0525535	0.0295059	0.254454	0.124944
-72.5	171.5	0.0960453	0.363441	0.126234	0.0740698	0.0311316	4.69228	0.00717577	0.00278213	0.0159925	0.0103231	0.0106382	0.0581771	0.171167	0.14611	0.00392975	0.00716016	0.0287068	0.00255591	0.0149873	0.035628	0.0578588	0.0528278	0.0294123	0.25465	0.124893
-72.5	172.5	0.0831842	0.359635	0.130693	0.073095	0.0309255	4.84681	0.00666629	0.00275443	0.0159364	0.0095351	0.0107491	0.0577365	0.171411	0.149693	0.00385684	0.00707006	0.028063	0.00252875	0.0147615	0.035255	0.0565004	0.0556496	0.029473	0.253529	0.124544
-72.5	173.5	0.085478	0.362555	0.133091	0.0762313	0.0362376	4.76329	0.00694565	0.00276143	0.0160679	0.00966168	0.0106488	0.0577171	0.171089	0.146517	0.00385359	0.00704166	0.0281303	0.00252406	0.0147849	0.0353762	0.0565765	0.0534501	0.0294466	0.254026	0.124717
-72.5	174.5	0.0888501	0.360883	0.131994	0.0762091	0.0361991	4.58603	0.00697797	0.00275474	0.016074	0.00968424	0.0106476	0.0577171	0.171089	0.145889	0.00385557	0.00705109	0.0282668	0.00252671	0.0147883	0.0354774	0.057613	0.0535057	0.0294245	0.254118	0.124684
-72.5	175.5	0.0760111	0.36903	0.130028	0.0763116	0.0363048	4.73102	0.00691325	0.00275424	0.0153244	0.0095816	0.0106666	0.0564752	0.171085	0.162463	0.00375817	0.0068051	0.0272045	0.00241919	0.0138427	0.0337106	0.0565	0.0556279	0.0293222	0.243627	0.124214
-72.5	176.5	0.0787651	0.35889	0.136601	0.0723053	0.0301476	4.71305	0.00641043	0.00277328	0.0150252	0.00943406	0.010714	0.0548915	0.171627	0.173859	0.00362944	0.00665073	0.0254378	0.00233986	0.0128048	0.0323164	0.0550558	0.0560982	0.0272029	0.233227	0.121595
-72.5	177.5	0.0790457	0.35509	0.132689	0.0722914	0.0303416	4.74848	0.00677948	0.00276328	0.0149989	0.00945787	0.0106872	0.054878	0.171494	0.171765	0.00366789	0.00674699	0.0253027	0.00233081	0.0127292	0.0322951	0.0557102	0.0565897	0.0281711	0.232961	0.12304
-72.5	178.5	0.0778051	0.357024	0.130337	0.0728516	0.0305381	4.7754	0.00687158	0.00276915	0.0150394	0.00947508	0.0106764	0.0550386	0.171171	0.168676	0.00372432	0.00668082	0.025954	0.00234919	0.0131252	0.0326271	0.0575904	0.0562185	0.0290403	0.235883	0.123797
-72.5	179.5	0.0766397	0.363077	0.129358	0.0729685	0.0307395	4.73265	0.00693737	0.0027778	0.0151194	0.00951331	0.010679	0.0552202	0.171497	0.167709	0.00375706	0.00669222	0.0261308	0.00235984	0.0132218	0.0329288	0.0575056	0.055821	0.0293504	0.236787	0.124112
-72.5	180.5	0.0882477	0.359635	0.130061	0.0761966	0.036283	4.72999	0.00693984	0.00275393	0.0160065	0.0096715	0.0106565	0.0576839	0.171085	0.145638	0.0038611	0.00702397	0.0281666	0.00252715	0.014812	0.0353755	0.0568278	0.0537691	0.0293778	0.254007	0.124887
-72.5	181.5	0.098391	0.344532	0.133494	0.0776755	0.0356206	4.55816	0.00702408	0.00275485	0.0161061	0.0103063	0.0105838	0.0578265	0.171108	0.143086	0.00393299	0.00711043	0.0287177	0.00255511	0.0150196	0.0357023	0.0576104	0.0521782	0.0294596	0.2559	0.124856
-72.5	182.5	0.0983936	0.321536	0.13355	0.0778208	0.0358922	4.52164	0.00702782	0.00275912	0.0161055	0.0103028	0.0105784	0.0578419	0.170863	0.143741	0.00393299	0.00711498	0.028706	0.00254831	0.0150196	0.0356508	0.0574293	0.0519981	0.0294596	0.255925	0.124981
-72.5	183.5	0.091713	0.348317	0.134849	0.0766256	0.036227	4.60798	0.0069891	0.00275071	0.0160484	0.00968941	0.0106523	0.0577986	0.171089	0.14571	0.00385979	0.00705068	0.0282793	0.00252853	0.0147433	0.0355199	0.0579018	0.0535372	0.0293904	0.253838	0.124723
-72.5	184.5	0.0554978	0.3542	0.142912	0.0564447	0.0296248	4.79782	0.00425464	0.00158622	0.014526	0.00925029	0.0105492	0.0559551	0.168337	0.180376	0.00344536	0.00689135	0.0241987	0.00226052	0.0123102	0.031555	0.0529698	0.0570572	0.024792	0.231015	0.118832
-72.5	185.5	0.00632815	0.333002	0.166348	0.0743123	0.0242268	4.91955	0.00361259	0.00152991	0.0142469	0.00753318	0.0102804	0.0542722	0.176945	0.223855	0.00271797	0.00683201	0.0209084	0.00207703	0.0109555	0.0284652	0.0465803	0.054121	0.0210981	0.21002	0.108142
-72.5	186.5	0.00416709	0.331377	0.167518	0.0753827	0.0203572	5.05744	0.00478624	0.00235523	0.0142721	0.00735941	0.00980876	0.0537951	0.178095	0.228472	0.0026386	0.00676328	0.0205133	0.00204061	0.0107958	0.0279177	0.0457026	0.0491305	0.0209103	0.206926	0.107557
-72.5	187.5	0.00353033	0.326783	0.158579	0.0741074	0.0189194	4.94692	0.00468667	0.00228425	0.0142807	0.00721151	0.00958989	0.0516734	0.179922	0.232051	0.00264281	0.00672336	0.0197326	0.00196679	0.0107446	0.0278266	0.0441558	0.0468888	0.0208054	0.205719	0.104683
-72.5	188.5	0.00351492	0.337579	0.147265	0.0768288	0.0188105	4.71661	0.00485468	0.0023528	0.0142866	0.00722554	0.00985888	0.0517244	0.17971	0.225233	0.00277891	0.00681544	0.0201676	0.00197217	0.0108373	0.0280836	0.0471912	0.0463962	0.0213576	0.207027	0.109222
-72.5	189.5	0.00369844	0.325845	0.14814	0.073717	0.0187148	4.71816	0.00451403	0.00226105	0.0140516	0.00716519	0.00965408	0.0532367	0.181786	0.228708	0.00265854	0.00688979	0.0192518	0.00196759	0.0106413	0.0277901	0.0461588	0.0470367	0.0213398	0.205643	0.106664
-72.5	190.5	0.00373092	0.324117	0.146337	0.0782031	0.0220879	4.69874	0.00456391	0.0022722	0.0142518	0.00732397	0.0100922	0.0535571	0.181062	0.221194	0.00271742	0.00688262	0.0198094	0.00199238	0.0109977	0.0282392	0.0473434	0.0469945	0.021972	0.20917	0.109426
-72.5	191.5	0.00361414	0.33704	0.145865	0.0764421	0.0234961	4.73656	0.00484835	0.00235517	0.0143678	0.00723927	0.0103715	0.0519962	0.178238	0.223119	0.00279952	0.006753	0.0204887	0.00198177	0.0109672	0.0282058	0.0472957	0.0470367	0.0214322	0.207775	0.109724
-72.5	192.5	0.00407367	0.32875	0.153147	0.0761996	0.0245724	4.93675	0.00471572	0.00231864	0.0143069	0.00725093	0.0104881	0.0519486	0.178219	0.224411	0.00274179	0.00668011	0.0203993	0.00201226	0.0110735	0.0284767	0.0443299	0.0472592	0.0211617	0.208588	0.105993
-72.5	193.5	0.004999	0.319975	0.164727	0.0785797	0.0249454	5.12801	0.00478759	0.00233134	0.0144294	0.00743484	0.0105968	0.056878	0.175168	0.215025	0.00281863	0.00713789	0.0213919	0.00212251	0.0113944	0.0293253	0.0464468	0.047396	0.0216039	0.213945	0.108594
-72.5	194.5	0.00761876	0.317742	0.164605	0.0798754	0.0252303	5.13726	0.00479711	0.00233403	0.0144755	0.00749172	0.0105802	0.0563092	0.175373	0.212733	0.00282758	0.00701853	0.0214674	0.00212096	0.0114376	0.0293771	0.0464963	0.047396	0.0216003	0.215064	0.109085
-72.5	195.5	0.00546456	0.317742	0.163293	0.0849462	0.0251465	5.14233	0.00487625	0.00234054	0.0145648	0.00762186	0.0106172	0.0574179	0.175287	0.206879	0.0028726	0.00724175	0.021737	0.00214023	0.0117358	0.0297341	0.0479509	0.0473537	0.0222101	0.218179	0.112028
-72.5	196.5	0.00425612	0.306131	0.164869	0.0839571	0.0246977	5.13583	0.0048028	0.0023134	0.0143963	0.00751813	0.0106387	0.0550375	0.174578	0.21494	0.00277643	0.00695076	0.0214529	0.00209173	0.011532	0.0292612	0.0467483	0.0476265	0.0211989	0.214452	0.110742
-72.5	197.5	0.00405837	0.297364	0.164625	0.0835929	0.0246374	5.13401	0.00478023	0.00230468	0.0143628	0.0075357	0.0107421	0.0601434	0.177835	0.216853	0.00277445	0.00786924	0.0214064	0.00209656	0.0115136	0.0295236	0.0466583	0.0468065	0.020956	0.213227	0.111054
-72.5	198.5	0.00371217	0.295255	0.164696	0.0835868	0.0242825	5.11794	0.00477741	0.00230211	0.0143479	0.00753332	0.0107421	0.0601647	0.177835	0.217088	0.00277445	0.00790034	0.0213827	0.00208917	0.0114907	0.0294618	0.0466951	0.0466488	0.020956	0.212662	0.111062
-72.5	199.5	0.00358224	0.292572	0.165423	0.0832144	0.0238038	5.1035	0.00476542	0.00230046	0.0144118	0.00762801	0.0107259	0.0611612	0.177713	0.214764	0.00279181	0.00816826	0.0212824	0.00210551	0.0115214	0.0297951	0.0467472	0.0467549	0.0211076	0.213197	0.111259
-72.5	200.5	0.0035702	0.296188	0.160271	0.0833398	0.0235212	5.11384	0.00475597	0.00229585	0.0144702	0.00766674	0.0105718	0.0623842	0.177713	0.213556	0.00281099	0.00835973	0.021298	0.00211958	0.0115891	0.0300147	0.0473288	0.0466322	0.0211619	0.214392	0.111444
-72.5	201.5	0.00345983	0.297678	0.1587	0.0814352	0.0228461	4.97083	0.00464969	0.00226162	0.0143863	0.00749195	0.0104613	0.0600313	0.178304	0.221695	0.00269982	0.00812019	0.0200957	0.00204606	0.0111729	0.029433	0.0452875	0.0467549	0.0205918	0.208918	0.107741
-72.5	202.5	0.00340658	0.306403	0.147218	0.0804547	0.0224971	4.76978	0.00484785	0.00233652	0.0144098	0.00756004	0.0104156	0.0609491	0.178056	0.218808	0.00281183	0.00824795	0.020539	0.00204893	0.0112033	0.0295644	0.0487828	0.0466322	0.0210654	0.210751	0.112875
-72.5	203.5	0.00355991	0.302245	0.146384	0.0771413	0.0189581	4.71439	0.00449326	0.00223109	0.0141245	0.00747114	0.00967807	0.0625296	0.181878	0.222989	0.00265521	0.00851407	0.0193476	0.00203333	0.0108955	0.0292713	0.0479305	0.0463035	0.0209535	0.208765	0.110032
-72.5	204.5	0.00412238	0.302245	0.15084	0.076412	0.0183162	4.72187	0.00450634	0.00223486	0.0137326	0.00705611	0.00962467	0.0614326	0.190926	0.234709	0.00256525	0.00822571	0.0187592	0.00199588	0.01032	0.0283755	0.045426	0.0453376	0.0207447	0.201094	0.105168
-72.5	205.5	0.0040724	0.302054	0.152035	0.0755296	0.0181608	4.71349	0.004498	0.00223531	0.0129946	0.00652132	0.00949344	0.0603046	0.191955	0.253255	0.00221614	0.00811559	0.0153764	0.00185881	0.00941275	0.0267477	0.0434904	0.0447174	0.0185952	0.190548	0.10356
-72.5	206.5	0.00405197	0.299651	0.15255	0.0748547	0.0181738	4.72442	0.00448832	0.00223227	0.0130233	0.00664347	0.00950848	0.06323	0.191955	0.252212	0.00222118	0.00864989	0.0154143	0.00189051	0.00950917	0.0274196	0.0436861	0.0439897	0.0186564	0.19146	0.103896
-72.5	207.5	0.00406171	0.300223	0.15096	0.0752932	0.0182452	4.73519	0.00450038	0.00223548	0.0137577	0.00737042	0.00961046	0.0636972	0.19145	0.230568	0.00238887	0.00865228	0.0170125	0.00211303	0.0102999	0.0303546	0.0454402	0.0434758	0.0196717	0.201887	0.10579
-72.5	208.5	0.00408131	0.302816	0.150338	0.0762012	0.0183416	4.7331	0.00450811	0.00223548	0.0139323	0.00756043	0.00965171	0.0636682	0.190738	0.227671	0.00260329	0.00864135	0.01905	0.00213179	0.0106048	0.0305007	0.046436	0.0432375	0.0211299	0.204119	0.106371
-72.5	209.5	0.00379876	0.302816	0.150516	0.0772811	0.0183416	4.74364	0.00450081	0.00223309	0.0138946	0.00756043	0.00965171	0.063528	0.190738	0.227671	0.00260329	0.00865462	0.0190264	0.00213179	0.0106048	0.0305007	0.046436	0.0432375	0.0211299	0.204119	0.106371
-72.5	210.5	0.00374676	0.302816	0.150516	0.0772811	0.0184029	4.74364	0.00450081	0.00223309	0.0139105	0.0075797	0.00966723	0.0634992	0.190738	0.227538	0.00263286	0.00866566	0.0193083	0.00213179	0.0106048	0.0305007	0.0466856	0.043275	0.0211299	0.204855	0.106371
-72.5	211.5	0.00375771	0.302816	0.145696	0.0772507	0.0183964	4.71863	0.00450378	0.00223309	0.0141736	0.00778364	0.00968154	0.063719	0.18169	0.219148	0.00265975	0.00871894	0.0193341	0.00213836	0.0109464	0.0309519	0.0485712	0.043275	0.0211299	0.210632	0.110858
-72.5	212.5	0.0035445	0.302397	0.14635	0.0775588	0.0184132	4.72335	0.00450499	0.00223477	0.0142322	0.00781475	0.00969504	0.0649154	0.18169	0.217215	0.00266516	0.00885292	0.0194511	0.00214207	0.011004	0.0310901	0.0489235	0.0433441	0.0211692	0.211177	0.11152
-72.5	213.5	0.00332078	0.307591	0.145663	0.080886	0.0186703	4.73003	0.00483144	0.00232601	0.0145101	0.00785138	0.0099424	0.0625712	0.179709	0.215902	0.00278803	0.00861328	0.0202904	0.00214665	0.0111954	0.0311962	0.0496347	0.0433441	0.0212031	0.211708	0.113356
-72.5	214.5	0.00335314	0.30598	0.147569	0.0810624	0.0187269	4.7849	0.00487454	0.00233354	0.0145122	0.00786902	0.00995763	0.0619569	0.17887	0.215681	0.00279638	0.00848089	0.0203764	0.00214835	0.0111812	0.031225	0.0494753	0.0436728	0.0212364	0.212492	0.113471
-72.5	215.5	0.00337229	0.295379	0.160736	0.0818064	0.0186973	5.02191	0.00472628	0.0022579	0.0145072	0.00786533	0.00998065	0.0619731	0.179199	0.218002	0.0027064	0.00848244	0.0199726	0.00215514	0.0112082	0.0313534	0.045947	0.0437826	0.0208271	0.211776	0.10853
-72.5	216.5	0.00345096	0.293888	0.16232	0.0839069	0.0188058	5.13239	0.00484768	0.00229099	0.0145286	0.00787904	0.0100083	0.0632256	0.179199	0.213699	0.00279653	0.00858262	0.0210502	0.00218725	0.0115253	0.0312151	0.0474252	0.0437826	0.0213223	0.215086	0.111442
-72.5	217.5	0.00345722	0.291078	0.166827	0.0845129	0.018783	5.1069	0.00484512	0.00229561	0.0144487	0.00752298	0.0101499	0.061164	0.179199	0.219899	0.00274862	0.00816048	0.0208853	0.00208401	0.0112541	0.029417	0.0467759	0.0438293	0.0208347	0.211557	0.110773
-72.5	218.5	0.00346233	0.295065	0.166413	0.0847935	0.018783	5.10795	0.00485745	0.00229726	0.0144512	0.00752089	0.010148	0.0606991	0.179199	0.219326	0.00276008	0.00809202	0.020889	0.00207072	0.0112541	0.0292993	0.0468725	0.043987	0.020899	0.211769	0.110798
-72.5	219.5	0.00359001	0.317382	0.16524	0.0866099	0.0189346	5.09156	0.0049421	0.00232523	0.0145789	0.00756512	0.0101292	0.0553485	0.178792	0.213431	0.00285057	0.00719101	0.0212218	0.00207034	0.0114895	0.0291846	0.0473297	0.0445532	0.0221599	0.214909	0.111629
-72.5	220.5	0.00363025	0.32141	0.166134	0.0785574	0.0189386	5.09816	0.00487037	0.00232147	0.0144099	0.00740159	0.0101199	0.0550449	0.179202	0.223529	0.00278633	0.0071295	0.0207747	0.0020491	0.011149	0.0287797	0.0457472	0.0446311	0.0215501	0.210521	0.108068
-72.5	221.5	0.00362577	0.323029	0.165411	0.0764639	0.0189069	5.07699	0.00485839	0.00231132	0.0143955	0.00736377	0.00983106	0.054425	0.180002	0.227446	0.00266887	0.00707941	0.0205403	0.00203397	0.0108607	0.0280449	0.0455804	0.045014	0.0209966	0.207245	0.107889
-72.5	222.5	0.00359755	0.322106	0.168189	0.07653	0.0189003	5.07745	0.00486561	0.00235243	0.0143569	0.00735861	0.00981919	0.0542234	0.180002	0.228357	0.00263582	0.00703553	0.0204481	0.00203123	0.0107773	0.0279351	0.0457711	0.0458185	0.0209391	0.2068	0.107545
-72.5	223.5	0.0036608	0.332749	0.162231	0.0762006	0.0188808	4.94655	0.00484784	0.00237016	0.0143263	0.00729944	0.00961576	0.0538729	0.179924	0.229537	0.00262155	0.00696993	0.020261	0.00202301	0.0107473	0.0277106	0.0455485	0.0464639	0.0209772	0.205964	0.106485
-72.5	224.5	0.00359454	0.333987	0.161088	0.0738512	0.0187723	4.87232	0.00479548	0.00235811	0.0142883	0.00720998	0.00961576	0.0518712	0.180371	0.23318	0.00256695	0.0068245	0.0195776	0.00195805	0.0104936	0.0274077	0.0445956	0.0464639	0.0206506	0.202356	0.104788
-72.5	225.5	0.00372898	0.338672	0.150879	0.0732492	0.0188267	4.73465	0.00497298	0.00242423	0.0142917	0.00719833	0.00959274	0.0520436	0.180512	0.230936	0.0026131	0.00682854	0.0199095	0.001954	0.0104928	0.0273649	0.0473692	0.0472375	0.0209128	0.204473	0.108771
-72.5	226.5	0.00418033	0.330925	0.154454	0.0705222	0.0186372	4.72698	0.00462777	0.00238545	0.0138742	0.00698072	0.00937986	0.0536965	0.192672	0.24224	0.00250274	0.00698329	0.01901	0.00194468	0.00992853	0.026855	0.045549	0.0473217	0.0208396	0.198208	0.102382
-72.5	227.5	0.00449562	0.330109	0.160089	0.0679356	0.0185027	4.72603	0.00462835	0.0023778	0.0120291	0.00575957	0.00892535	0.0525717	0.194153	0.309094	0.00211817	0.00701639	0.0144135	0.00154315	0.00826243	0.0217828	0.0438963	0.0514243	0.0185249	0.170202	0.0955596
-72.5	228.5	0.0288992	0.330109	0.158994	0.0668664	0.0186356	4.72666	0.00466974	0.00239762	0.0120363	0.00580371	0.00891442	0.0529708	0.194153	0.309065	0.00211817	0.00706543	0.0144033	0.00155799	0.00826243	0.0219885	0.0441138	0.0532512	0.0185249	0.170261	0.0956246
-72.5	229.5	0.046699	0.330109	0.155791	0.066059	0.0269836	4.70589	0.00481828	0.00243757	0.0120202	0.00582582	0.00892064	0.053457	0.192776	0.307831	0.00214507	0.00709287	0.0145799	0.00157362	0.00830011	0.0226551	0.0445871	0.0534717	0.0186297	0.172703	0.0959747
-72.5	230.5	0.0489514	0.330109	0.156524	0.0659759	0.0275124	4.70496	0.00483251	0.00246238	0.012037	0.00583091	0.00892064	0.052889	0.193199	0.307553	0.00219886	0.00689324	0.014632	0.0016136	0.00829386	0.0230048	0.0454943	0.0579317	0.0187272	0.174152	0.09591
-72.5	231.5	0.0510361	0.330109	0.151401	0.0654234	0.0277663	4.68729	0.00514287	0.00248766	0.0120556	0.00602716	0.00892064	0.0518579	0.193151	0.305184	0.00229653	0.00680648	0.0149043	0.00161787	0.00837509	0.0230581	0.0464265	0.0580389	0.0198511	0.175102	0.0973683
-72.5	232.5	0.0566568	0.335493	0.149508	0.065499	0.0280304	4.63618	0.00521036	0.00253302	0.0121369	0.00621744	0.0089212	0.0520168	0.193357	0.30319	0.0023752	0.00675168	0.015148	0.00163028	0.00877015	0.0231561	0.0466065	0.0577797	0.0201285	0.1761	0.0978889
-72.5	233.5	0.0572052	0.337364	0.148336	0.0659979	0.0299964	4.64703	0.00524225	0.00254391	0.0122054	0.0107696	0.00900188	0.0521941	0.192482	0.302663	0.00238718	0.00677372	0.0153667	0.00164289	0.00904679	0.0232248	0.0483946	0.0565211	0.0202138	0.176675	0.098406
-72.5	234.5	0.0571631	0.340081	0.144972	0.0663693	0.030228	4.64703	0.00500774	0.00200887	0.0122255	0.0109155	0.00901527	0.0521941	0.192115	0.299197	0.00246677	0.00678022	0.0154902	0.00164289	0.00904679	0.0232248	0.0490628	0.0565211	0.0214969	0.176953	0.100521
-72.5	235.5	0.0569923	0.337364	0.148	0.0660117	0.0297842	4.64325	0.00412454	0.00170315	0.0121497	0.0107677	0.00890927	0.0521543	0.193185	0.302663	0.00237943	0.00675472	0.0152786	0.00164024	0.00904679	0.0232248	0.0481753	0.0565859	0.0201948	0.176675	0.0982633
-72.5	236.5	0.0569442	0.333493	0.148794	0.0654638	0.0283147	4.66114	0.00410629	0.00169643	0.012106	0.00940475	0.008865	0.0520706	0.193357	0.302744	0.00236801	0.00674604	0.015184	0.00163028	0.00901522	0.0231668	0.0480306	0.0573343	0.0201948	0.176563	0.0982257
-72.5	237.5	0.0564808	0.330109	0.149747	0.0654633	0.0278718	4.65744	0.00406885	0.0016835	0.0120876	0.00605073	0.00888264	0.0522331	0.193199	0.303134	0.00235797	0.00680537	0.0150756	0.00163028	0.00877015	0.0231312	0.0464729	0.0577947	0.0201233	0.175969	0.097974
-72.5	238.5	0.0564498	0.330109	0.149851	0.0653793	0.0276676	4.65142	0.00401306	0.00160454	0.0120876	0.00604143	0.00888173	0.053337	0.193199	0.303134	0.00235797	0.00701901	0.0150573	0.00162803	0.00877015	0.0231312	0.045838	0.0577413	0.0201233	0.175993	0.0979306
-72.5	239.5	0.0566761	0.330109	0.149674	0.0654081	0.0278192	4.65142	0.00396353	0.00162752	0.0120876	0.00604143	0.00888173	0.0533885	0.193199	0.303134	0.00235797	0.00705276	0.0150573	0.00163028	0.00877015	0.0231312	0.045976	0.0573246	0.0201233	0.175993	0.0980066
-72.5	240.5	0.0566761	0.330109	0.151045	0.0658608	0.0278362	4.65237	0.00396353	0.00162752	0.0120876	0.00604143	0.00888173	0.0532285	0.193586	0.303254	0.00235797	0.00700314	0.0150573	0.00162672	0.00877015	0.0229696	0.0459065	0.0577972	0.0201233	0.175665	0.0979556
-72.5	241.5	0.0566707	0.330109	0.150955	0.0653824	0.0278501	4.65409	0.00396114	0.00162752	0.0120779	0.00604143	0.00888173	0.0535084	0.193586	0.303254	0.00235797	0.00709425	0.0150573	0.00163135	0.00881011	0.0229696	0.0459065	0.0576502	0.0201233	0.175766	0.0979556
-72.5	242.5	0.0564657	0.330109	0.151033	0.0658605	0.027685	4.66362	0.00395569	0.00160454	0.0120876	0.00604191	0.00888173	0.0535373	0.193586	0.303254	0.00235797	0.00709384	0.0150573	0.0016291	0.00881011	0.0229696	0.0457685	0.0579238	0.0201233	0.175766	0.0979266
-72.5	243.5	0.0564657	0.330109	0.151033	0.0658605	0.0275847	4.66362	0.00401068	0.00160454	0.0120876	0.00603886	0.00888173	0.0535373	0.193586	0.303254	0.00235797	0.00709384	0.0150573	0.0016291	0.00881011	0.0229696	0.0457685	0.0579238	0.0201233	0.175766	0.0979266
-72.5	244.5	0.0564657	0.330109	0.149585	0.0654078	0.027206	4.66266	0.00401068	0.00160454	0.0120876	0.00603886	0.00888173	0.0536663	0.193199	0.303134	0.00235797	0.00712266	0.0150573	0.00163266	0.00881011	0.0231312	0.045838	0.0574739	0.0201233	0.176094	0.0979776
-72.5	245.5	0.0507234	0.330109	0.150115	0.065875	0.025091	4.71213	0.00412798	0.00175869	0.01208	0.00589413	0.00893136	0.0535832	0.192776	0.303167	0.00233772	0.00712808	0.0150318	0.00162546	0.00881011	0.0231312	0.0462577	0.0578788	0.0200222	0.175633	0.0978571
-72.5	246.5	0.0322981	0.330109	0.157388	0.0669182	0.018929	4.76336	0.00473167	0.00246238	0.0120673	0.0058038	0.00892465	0.0535491	0.192776	0.307586	0.00219175	0.00710148	0.0145845	0.00161067	0.00833381	0.0230048	0.0453232	0.057686	0.0187272	0.174172	0.0959095
-72.5	247.5	0.0121742	0.332089	0.163547	0.0744918	0.0192248	4.9344	0.00488519	0.00247435	0.0143643	0.00755599	0.00981692	0.0552341	0.176498	0.226957	0.0027194	0.00704442	0.0205253	0.00202343	0.0107372	0.0283428	0.0481999	0.0546937	0.0210513	0.208076	0.108329
-72.5	248.5	0.0051674	0.330774	0.167235	0.0749824	0.0193229	4.94645	0.00360431	0.00153584	0.0142913	0.00752585	0.00972756	0.0549016	0.177842	0.226133	0.0027073	0.00702173	0.0205332	0.00206164	0.0108163	0.0284332	0.0479487	0.054285	0.021087	0.209124	0.108135
-72.5	249.5	0.00508034	0.325333	0.17017	0.0515879	0.0192461	4.95514	0.00316603	0.00125738	0.0136905	0.00750571	0.00955021	0.0557383	0.178098	0.237627	0.00261461	0.00712179	0.0200566	0.00202619	0.010448	0.0284848	0.0460737	0.0548435	0.0182265	0.204704	0.105887
-72.5	250.5	0.00499946	0.325333	0.17017	0.0515718	0.0192461	4.93926	0.00316576	0.00124743	0.0136905	0.00750444	0.00955021	0.0555153	0.178174	0.237821	0.00261461	0.00708795	0.0200648	0.00202619	0.010448	0.0284848	0.0460662	0.0537225	0.0182265	0.204704	0.105887
-72.5	251.5	0.00633579	0.325333	0.170716	0.0515447	0.0192333	4.94176	0.00315811	0.0012373	0.013689	0.00751254	0.00955021	0.0552769	0.178462	0.237825	0.00261837	0.00707173	0.0200438	0.00202856	0.010448	0.0285001	0.0460032	0.0538854	0.0182027	0.204367	0.105873
-72.5	252.5	0.0063366	0.325617	0.170615	0.0528523	0.0192336	4.93926	0.00326021	0.00124119	0.0136941	0.00751972	0.00977494	0.055955	0.177739	0.236466	0.00261993	0.00713179	0.0200508	0.00203942	0.010448	0.0285258	0.0453621	0.0528098	0.0182027	0.204317	0.105927
-72.5	253.5	0.00492961	0.325799	0.169889	0.0523958	0.0191985	4.94353	0.00325315	0.00124926	0.0137084	0.00751859	0.00964504	0.0563421	0.178206	0.237569	0.00261381	0.00718252	0.0200606	0.00202545	0.010448	0.0284821	0.045726	0.053072	0.0182107	0.204811	0.105898
-72.5	254.5	0.0418412	0.319254	0.161329	0.0470126	0.0190052	4.75967	0.00296657	0.00115898	0.0116847	0.00589589	0.00906054	0.0540648	0.1915	0.31821	0.00201235	0.00724702	0.014013	0.00151696	0.00792639	0.0219896	0.0418092	0.0546939	0.0151292	0.166719	0.0939938
-72.5	255.5	0.0630613	0.312548	0.157564	0.0466851	0.0284474	4.67723	0.00342298	0.00136832	0.0116569	0.00599636	0.00905676	0.0543071	0.190422	0.314534	0.00213488	0.00733295	0.014274	0.00158353	0.00801567	0.0228031	0.0432855	0.0593919	0.0156117	0.171489	0.0951022
-72.5	256.5	0.0688015	0.324039	0.144088	0.0477297	0.0308026	4.66002	0.00445651	0.00149323	0.0120309	0.0111442	0.00906748	0.0539096	0.189839	0.302088	0.0024579	0.00706075	0.0156901	0.00161672	0.00931351	0.0235831	0.0487342	0.0585257	0.019176	0.175977	0.100065
-72.5	257.5	0.0977225	0.327817	0.142935	0.0487116	0.0311623	4.61844	0.0045205	0.0015034	0.0138762	0.0116645	0.00924978	0.057735	0.179275	0.2887	0.00265	0.00748015	0.0184036	0.00177872	0.0117884	0.0271661	0.0512101	0.0566886	0.0197477	0.192806	0.10175
-72.5	264.5	0.098458	0.310971	0.142157	0.0505263	0.0310957	4.47939	0.0050115	0.0015633	0.0140912	0.0118421	0.00927164	0.0565168	0.173649	0.289957	0.00264754	0.00735675	0.0185469	0.00179926	0.0119816	0.0273174	0.0511516	0.0519573	0.0198109	0.193464	0.101936
-72.5	265.5	0.0980559	0.310971	0.141882	0.0501355	0.0312717	4.499	0.00499801	0.00155187	0.0140748	0.0118421	0.00927125	0.0566998	0.174322	0.289648	0.00265383	0.00737299	0.0185729	0.00179655	0.0119339	0.0272716	0.0510306	0.0521586	0.0198185	0.193339	0.101916
-72.5	266.5	0.0918767	0.323962	0.144238	0.0505956	0.0309921	4.51064	0.00496109	0.00153689	0.0139767	0.011832	0.00927409	0.0583584	0.174813	0.288386	0.00265159	0.0075465	0.0185588	0.00180686	0.0119382	0.027301	0.0509253	0.0525059	0.0198031	0.193788	0.101817
-72.5	267.5	0.0868857	0.327419	0.144523	0.0509441	0.030768	4.47608	0.00456165	0.00152721	0.0139006	0.0118181	0.00922707	0.058384	0.177056	0.288295	0.00265708	0.0075939	0.0185631	0.00181553	0.0119554	0.0273566	0.0510531	0.0515179	0.020129	0.194014	0.102099
-72.5	268.5	0.0901922	0.327297	0.144776	0.0510801	0.030979	4.50714	0.00455483	0.00152318	0.0139941	0.0118113	0.00927875	0.0582689	0.174965	0.287994	0.00265159	0.00755641	0.0185685	0.00180686	0.011955	0.0273269	0.0510278	0.0521744	0.0198376	0.193985	0.101827
-72.5	269.5	0.0966999	0.317235	0.142127	0.0514873	0.0314903	4.52116	0.00498392	0.0015438	0.0139833	0.0118365	0.00927592	0.0582364	0.174741	0.288156	0.00266555	0.00762181	0.0185685	0.00181124	0.0119565	0.0273364	0.0512229	0.0521453	0.0198031	0.193802	0.101902
-72.5	270.5	0.0918062	0.316321	0.143841	0.0491917	0.0316087	4.6348	0.00452317	0.00149949	0.0139536	0.0114102	0.00928581	0.0585271	0.174741	0.287893	0.00264812	0.00762865	0.0184171	0.00179457	0.0118089	0.0272997	0.0513398	0.0553305	0.0197477	0.193338	0.10181
-72.5	271.5	0.0568629	0.325661	0.146656	0.0481976	0.0309864	4.64901	0.00443294	0.0014873	0.0122149	0.0110728	0.009296	0.0546196	0.174837	0.301222	0.00246072	0.007213	0.0158195	0.00162883	0.00937298	0.0239133	0.0501897	0.0562817	0.0194506	0.17683	0.100972
-72.5	272.5	0.0953296	0.318065	0.14312	0.051707	0.0314911	4.50734	0.00456814	0.00153206	0.0139883	0.0118182	0.00928334	0.0586092	0.174741	0.287831	0.00266555	0.00762181	0.0185791	0.00181124	0.0119565	0.0273715	0.0510917	0.0529276	0.0198031	0.193877	0.101911
-72.5	273.5	0.0749272	0.317421	0.143008	0.0489924	0.0317933	4.64316	0.00443525	0.00149752	0.0133897	0.0113477	0.00928581	0.0580995	0.17529	0.294649	0.00256301	0.0076069	0.017723	0.00173166	0.0111537	0.0260393	0.0501808	0.0568094	0.0195816	0.189681	0.101143
-72.5	274.5	0.0690475	0.317794	0.14804	0.0475639	0.0294714	4.65055	0.00386759	0.00148637	0.0119638	0.00637394	0.00925807	0.0540231	0.179077	0.308754	0.0022992	0.0071865	0.0150232	0.00161143	0.00855508	0.0231394	0.0457531	0.0582226	0.0172351	0.173033	0.0976931
-72.5	275.5	0.0640646	0.317794	0.149078	0.0474407	0.0290085	4.67393	0.00380812	0.00145627	0.0118687	0.00609943	0.00924752	0.0537277	0.179492	0.308754	0.00228756	0.00707272	0.0149793	0.00160407	0.00855474	0.0230322	0.0446804	0.0593646	0.0170086	0.172394	0.0974538
-72.5	276.5	0.0644033	0.317325	0.150382	0.0474137	0.0290461	4.67386	0.00368625	0.00141365	0.0118106	0.00610236	0.00924752	0.0535505	0.179872	0.311231	0.00222365	0.00711799	0.0147693	0.00159502	0.00813835	0.022903	0.0446537	0.059247	0.0167831	0.171831	0.0970571
-72.5	277.5	0.0645659	0.317325	0.150654	0.0474635	0.0289523	4.65005	0.00368267	0.00140453	0.0117989	0.00610201	0.00924737	0.0525171	0.179671	0.3119	0.00222221	0.00701279	0.0147881	0.0015919	0.00807881	0.0228378	0.044648	0.0590585	0.0167738	0.171961	0.0970484
-72.5	278.5	0.0642184	0.312229	0.150211	0.0470506	0.0287235	4.63323	0.00369043	0.0014074	0.0119953	0.00610733	0.00926798	0.0526561	0.17902	0.312006	0.00221597	0.007117	0.0147795	0.0015939	0.00807881	0.0229305	0.0445915	0.0581509	0.0168271	0.172094	0.0971631
-72.5	279.5	0.0643639	0.312206	0.148956	0.0471236	0.0287014	4.63026	0.00385651	0.00146276	0.0121318	0.00620819	0.00927815	0.0530408	0.174952	0.309681	0.00228736	0.00712188	0.0150451	0.00159656	0.00849092	0.0230794	0.0446853	0.0585567	0.0172038	0.173168	0.0976167
-72.5	280.5	0.0686786	0.31142	0.142874	0.0485294	0.0312257	4.59927	0.00451796	0.001516	0.012359	0.0112978	0.00927345	0.053304	0.174217	0.301232	0.00251083	0.0071656	0.016014	0.00163317	0.009443	0.0240856	0.0506362	0.0571322	0.0195399	0.177382	0.100972
-72.5	281.5	0.0997487	0.311215	0.142183	0.0520408	0.0316064	4.47341	0.00508124	0.00156569	0.0140946	0.0119316	0.00925876	0.0571668	0.174171	0.289231	0.00264752	0.00756692	0.0185646	0.00181017	0.0118938	0.0273328	0.0699509	0.0518972	0.0198169	0.193727	0.101958
-72.5	282.5	0.0999712	0.306633	0.142281	0.0519242	0.0315756	4.47099	0.0050773	0.00156501	0.0140946	0.0119349	0.00925665	0.0570646	0.174171	0.289575	0.00264752	0.0075698	0.0185549	0.00181017	0.0118755	0.027335	0.0735565	0.0519623	0.0198169	0.193587	0.101958
-72.5	283.5	0.100298	0.304812	0.142463	0.0519362	0.0316903	4.48128	0.00507922	0.00157064	0.0140946	0.0119408	0.00925608	0.0567336	0.173509	0.290302	0.00264756	0.00747161	0.0185785	0.00180855	0.0118755	0.0273264	0.0736444	0.0518393	0.0198278	0.193442	0.10191
-72.5	284.5	0.100115	0.306833	0.142275	0.0519313	0.0316903	4.47752	0.00507948	0.00156321	0.0140946	0.011942	0.00922876	0.0566833	0.173794	0.290288	0.00264756	0.00747751	0.0185549	0.00181017	0.0118755	0.0273117	0.0739275	0.0518393	0.0198278	0.193415	0.10191
-72.5	285.5	0.0994792	0.308286	0.142293	0.0519033	0.0317445	4.47759	0.0050795	0.00156205	0.0140946	0.0119316	0.00923086	0.0567299	0.174457	0.289446	0.00265305	0.00748743	0.0185752	0.00181017	0.0118938	0.0273095	0.0736444	0.0519083	0.0198284	0.193612	0.101872
-72.5	286.5	0.0994134	0.308265	0.141916	0.0515123	0.031694	4.48172	0.00507008	0.00156356	0.0140946	0.0119261	0.00923086	0.0568192	0.175256	0.289482	0.00264752	0.00749271	0.0185752	0.00181017	0.0118938	0.027355	0.0736444	0.0519378	0.0198284	0.193612	0.101919
-72.5	287.5	0.0997961	0.314276	0.142527	0.0502866	0.0315211	4.47819	0.00506515	0.00155937	0.0140188	0.0118528	0.0091901	0.0563628	0.180539	0.289966	0.00264462	0.00741323	0.018574	0.00179986	0.0118938	0.0272231	0.0736444	0.0528349	0.0197826	0.19346	0.101825
-72.5	299.5	0.0851997	0.336882	0.145171	0.0499857	0.0315534	4.536	0.00485641	0.00150749	0.0137892	0.0101766	0.00878018	0.0553069	0.191293	0.289886	0.00265735	0.00697583	0.0184964	0.00180207	0.0119532	0.0271573	0.0497949	0.052435	0.0199674	0.193711	0.101463
-72.5	300.5	0.0854137	0.336294	0.14494	0.0671757	0.0330504	4.56065	0.00619764	0.00255438	0.0139659	0.0101781	0.00939249	0.0543134	0.192543	0.281284	0.00275282	0.00685467	0.0190433	0.00183589	0.0120838	0.0273483	0.0521055	0.052299	0.0224951	0.196783	0.102503
-72.5	301.5	0.0852893	0.337546	0.143562	0.0672577	0.0332108	4.51405	0.00584135	0.00254146	0.0139864	0.0101463	0.00943603	0.055978	0.191646	0.279854	0.00274334	0.00723604	0.019003	0.0018382	0.0120838	0.0273086	0.052119	0.0524092	0.0224951	0.196795	0.102916
-72.5	302.5	0.0720551	0.337546	0.144118	0.0678844	0.0337738	4.62721	0.0057873	0.0025269	0.0138468	0.00941954	0.00949409	0.0560814	0.191224	0.281322	0.00267836	0.00726465	0.0186009	0.00181053	0.0118542	0.0267843	0.0514055	0.0548336	0.0224199	0.195649	0.102604
-72.5	303.5	0.0562329	0.334327	0.144798	0.0673147	0.0328118	4.62097	0.00581121	0.00254209	0.0123615	0.00931573	0.00940017	0.0529824	0.192044	0.294381	0.00256131	0.00692519	0.0162762	0.00166299	0.00966552	0.0238467	0.0510784	0.0566496	0.0221753	0.179947	0.101715
-72.5	304.5	0.0568345	0.331104	0.150453	0.0665881	0.0282642	4.64628	0.00513039	0.0025284	0.0121264	0.00791459	0.00891573	0.0527099	0.192964	0.303244	0.00236629	0.00693766	0.0150929	0.00163945	0.00881011	0.0230738	0.0476316	0.0566835	0.0200822	0.176046	0.0979815
-72.5	305.5	0.0515088	0.331104	0.151127	0.0671017	0.0276188	4.66878	0.00516725	0.00250542	0.012137	0.00593369	0.00892292	0.0532705	0.192964	0.303244	0.00236572	0.00705342	0.0150797	0.00163188	0.00881011	0.0230631	0.0459215	0.0573545	0.0199974	0.175985	0.0979961
-72.5	306.5	0.0512585	0.331104	0.151441	0.0670877	0.0276188	4.66878	0.00514635	0.00249723	0.0120926	0.00588248	0.00892292	0.0531448	0.192964	0.303244	0.00235553	0.00705342	0.0150491	0.00163192	0.00881011	0.0230631	0.045841	0.0573545	0.0199487	0.175546	0.0979012
-72.5	307.5	0.0508594	0.331104	0.153068	0.0670877	0.027595	4.66878	0.0050994	0.00247719	0.0120508	0.00584376	0.00892292	0.0530672	0.192964	0.3055	0.00227619	0.00703976	0.0148211	0.00162703	0.00841504	0.0229503	0.0458033	0.0573455	0.0196992	0.174987	0.0973765
-72.5	308.5	0.050874	0.331104	0.153068	0.0670877	0.0276071	4.67048	0.00509644	0.00247719	0.0120508	0.00583772	0.00892292	0.0525307	0.192964	0.3055	0.00227619	0.00693703	0.0147455	0.00162703	0.00841504	0.0229503	0.0456566	0.0574162	0.0196346	0.174597	0.0973328
-72.5	309.5	0.0512837	0.331104	0.15147	0.0670877	0.0283542	4.67048	0.0051487	0.00249723	0.0120926	0.00593093	0.00892654	0.0524437	0.192964	0.303244	0.00235553	0.00693057	0.0151157	0.00163192	0.00881011	0.0230631	0.0455396	0.0577212	0.0199487	0.175546	0.0978107
-72.5	310.5	0.0570802	0.331609	0.150521	0.0671374	0.0292454	4.64189	0.0051964	0.00253929	0.0121555	0.00895334	0.00892552	0.0525389	0.193101	0.302797	0.00236629	0.00689375	0.0151831	0.00163945	0.00905517	0.0230901	0.0470489	0.0568025	0.0201162	0.176448	0.0983097
-72.5	311.5	0.056631	0.331609	0.150671	0.0671017	0.0308319	4.64942	0.00519166	0.00253003	0.0122179	0.00604421	0.00940737	0.0526308	0.192345	0.302483	0.00239205	0.00689455	0.0154143	0.00164917	0.00892345	0.0231922	0.0457978	0.0573333	0.0201227	0.176309	0.0982358
-72.5	312.5	0.049276	0.331609	0.156447	0.0670715	0.0285935	4.68328	0.00479133	0.00246238	0.0120496	0.0058079	0.00892377	0.0523214	0.193101	0.307072	0.00220309	0.00689206	0.0146853	0.00162703	0.00833381	0.022953	0.044721	0.0576121	0.0186538	0.174168	0.0960649
-72.5	313.5	0.0477014	0.331104	0.1571	0.0676563	0.0275449	4.6937	0.00477344	0.00244356	0.0120496	0.00580847	0.00891366	0.052541	0.192964	0.307663	0.00219886	0.00689945	0.0146853	0.00160838	0.00833381	0.0229367	0.044478	0.057493	0.0186538	0.174034	0.0958842
-72.5	314.5	0.0467067	0.331104	0.1571	0.0676563	0.0275449	4.69665	0.00476791	0.00243757	0.0120329	0.00580847	0.00891366	0.0525274	0.192964	0.307663	0.00217837	0.0068777	0.014651	0.00160444	0.00833381	0.0228275	0.0442454	0.056881	0.0186058	0.173712	0.0958842
-72.5	315.5	0.0467067	0.331104	0.1571	0.0676563	0.0274854	4.69665	0.00476791	0.00243757	0.0120329	0.00580847	0.00891004	0.0525274	0.192964	0.307663	0.00217837	0.0068777	0.014615	0.00160444	0.00833381	0.0228275	0.0442454	0.0567808	0.0186058	0.173712	0.0958842
-72.5	316.5	0.0467067	0.331104	0.1571	0.0676563	0.0274854	4.69665	0.00476791	0.00243757	0.0120329	0.00580847	0.00891004	0.0524723	0.192964	0.307941	0.00215758	0.00688263	0.0145972	0.00158607	0.00833381	0.0227223	0.0442454	0.0558574	0.0186058	0.172926	0.0958842
-72.5	317.5	0.0467067	0.331104	0.1571	0.0676563	0.0275449	4.69665	0.00476791	0.00243757	0.0120329	0.00580847	0.00891366	0.0524723	0.192964	0.307941	0.00215758	0.00688263	0.0146332	0.00158607	0.00833381	0.0227223	0.0442454	0.0559576	0.0186058	0.172926	0.0958842
-72.5	318.5	0.0467797	0.331609	0.156728	0.0676563	0.0281209	4.69665	0.00476791	0.00243757	0.0120329	0.00580847	0.00890764	0.0524827	0.193101	0.307663	0.00217837	0.00685437	0.014651	0.00160444	0.00833381	0.0228275	0.0439109	0.056881	0.0186058	0.173712	0.0959224
-72.5	319.5	0.0467929	0.331609	0.156555	0.0676563	0.0284359	4.69744	0.00476791	0.00243757	0.0120329	0.00580517	0.00891893	0.0524827	0.193101	0.307663	0.00217837	0.00684128	0.014651	0.00160444	0.00833381	0.0228438	0.0439109	0.056881	0.0186058	0.173712	0.0959224
-72.5	320.5	0.0467377	0.332652	0.156478	0.067796	0.0305366	4.70046	0.00478079	0.00243921	0.0121274	0.00583106	0.00941818	0.0526123	0.192409	0.306366	0.00220362	0.00684379	0.0149486	0.00161416	0.00844715	0.0229804	0.0440239	0.056881	0.018704	0.17434	0.0962714
-72.5	321.5	0.0467676	0.334107	0.155143	0.067796	0.0308586	4.70046	0.00478333	0.00243921	0.012148	0.00582854	0.00946407	0.0525573	0.191758	0.3057	0.00216245	0.00684575	0.0149668	0.00158789	0.00841345	0.0227399	0.0440274	0.0541544	0.0186544	0.173304	0.0965229
-72.5	322.5	0.0442146	0.334107	0.157486	0.0677428	0.0308086	4.70046	0.0047288	0.00241835	0.012148	0.00582018	0.00949242	0.0521881	0.191758	0.306409	0.0021502	0.0068199	0.0149285	0.00158565	0.00840016	0.0224279	0.0439113	0.0541544	0.0185914	0.171348	0.0964674
-72.5	323.5	0.0467719	0.334107	0.155114	0.067796	0.0310061	4.70046	0.00478463	0.00243921	0.012148	0.00583106	0.00949242	0.0525573	0.191758	0.3057	0.00218283	0.00684575	0.0149668	0.0015958	0.00844715	0.0228752	0.0440274	0.0559576	0.018704	0.173613	0.0965229
-72.5	324.5	0.0477665	0.334107	0.155114	0.067796	0.0310061	4.6975	0.00479016	0.00244519	0.0121648	0.00583106	0.00949242	0.052626	0.191758	0.305421	0.00222411	0.00686006	0.015019	0.00161811	0.00844715	0.0230896	0.0443171	0.057493	0.0187519	0.174721	0.0965094
-72.5	325.5	0.0477644	0.334107	0.155114	0.0676004	0.0310061	4.70334	0.00479016	0.0024536	0.0121648	0.00583106	0.00948983	0.0525472	0.191758	0.305421	0.00222411	0.00688258	0.015019	0.00162957	0.00844715	0.0230896	0.0442991	0.0577512	0.0187519	0.174855	0.0965094
-72.5	326.5	0.0477682	0.334107	0.155114	0.0676004	0.0310397	4.70334	0.00479016	0.0024536	0.0121648	0.00583106	0.00948983	0.0525472	0.191758	0.305421	0.00222411	0.00688258	0.0150316	0.00162957	0.00844715	0.0230896	0.0442991	0.0577512	0.0187519	0.174855	0.0965094
-72.5	327.5	0.0477778	0.334107	0.155114	0.067548	0.0310684	4.6975	0.00478899	0.00244519	0.0121691	0.00583106	0.00948983	0.0526948	0.191758	0.305421	0.00221853	0.00686026	0.0150316	0.00162138	0.00844715	0.0230576	0.0442991	0.0573371	0.018704	0.174506	0.0965229
-72.5	328.5	0.0477778	0.334107	0.155114	0.067548	0.0312298	4.69922	0.00478661	0.00244519	0.0121691	0.00583106	0.00948983	0.0526948	0.191758	0.305421	0.00221853	0.00685793	0.0150316	0.00162138	0.00844715	0.0230576	0.0444145	0.0573371	0.018704	0.174506	0.0965229
-72.5	329.5	0.047785	0.332599	0.155114	0.067548	0.0312298	4.70505	0.00478661	0.00244519	0.0121691	0.00583106	0.00948983	0.0528071	0.191758	0.305421	0.00222411	0.00688025	0.0150316	0.00163425	0.00844715	0.0230896	0.0444145	0.0577512	0.0187519	0.174855	0.0965094
-72.5	330.5	0.0490492	0.334107	0.155114	0.067548	0.0312298	4.70505	0.00479591	0.0024536	0.0121691	0.00583106	0.00948983	0.0526297	0.191758	0.305421	0.00222411	0.00688025	0.0150316	0.00163284	0.00844715	0.0230896	0.0449204	0.0577512	0.0187519	0.174855	0.0965094
-72.5	331.5	0.0490396	0.334107	0.155355	0.0676004	0.0311888	4.69891	0.00479648	0.00246401	0.0121648	0.00583106	0.00948983	0.0525472	0.191758	0.305421	0.00222411	0.00689052	0.0150316	0.00163249	0.00844715	0.0230896	0.0448738	0.0577512	0.0187519	0.174855	0.0965094
-72.5	332.5	0.0498912	0.334107	0.154506	0.0672111	0.0311923	4.68669	0.0048175	0.00246401	0.0121648	0.00584336	0.0095053	0.052451	0.191589	0.304831	0.00222835	0.006876	0.015045	0.00163676	0.00844715	0.0230896	0.0448615	0.0576121	0.0187519	0.175356	0.0967529
-72.5	333.5	0.0510887	0.334107	0.151158	0.0672274	0.0310701	4.67389	0.0051195	0.00248467	0.0121834	0.00587684	0.00947695	0.052451	0.191589	0.303259	0.0023123	0.00688427	0.0151907	0.00163676	0.00852838	0.0231032	0.0456423	0.0577122	0.0197974	0.175674	0.0979885
-72.5	334.5	0.0513641	0.334107	0.150686	0.0672413	0.0307772	4.67389	0.00516412	0.00249886	0.0122322	0.00595628	0.00943106	0.0525684	0.192409	0.301947	0.00238078	0.00689415	0.0154132	0.00164165	0.00892345	0.023216	0.0456765	0.0577212	0.0200469	0.176174	0.0982567
-72.5	335.5	0.056631	0.331609	0.150671	0.0671017	0.0306934	4.64942	0.00519166	0.00250705	0.0122179	0.00604421	0.00940737	0.0526348	0.192409	0.302483	0.00239205	0.00689415	0.0154143	0.00164693	0.00892345	0.0231922	0.0456598	0.0575322	0.0201227	0.176309	0.0982068
-72.5	336.5	0.0570719	0.331609	0.150584	0.0671806	0.0305058	4.64379	0.0051964	0.00253929	0.0121555	0.00916144	0.00892377	0.0525624	0.193101	0.302797	0.00236629	0.00689243	0.0151831	0.00163945	0.00905517	0.0230901	0.0471485	0.0567324	0.0201162	0.176462	0.0983097
-72.5	337.5	0.0570691	0.331104	0.150629	0.0671806	0.0298336	4.64379	0.005211	0.00253929	0.0121555	0.00914756	0.00892654	0.0527156	0.192964	0.302797	0.0023777	0.00693056	0.0151831	0.00164343	0.00905517	0.0231318	0.0474724	0.0566496	0.0201162	0.176545	0.098277
-72.5	338.5	0.0565628	0.333821	0.144783	0.06667	0.0299494	4.64053	0.00578255	0.00253931	0.0122465	0.00931771	0.00891199	0.0536107	0.192964	0.295141	0.00252324	0.00706518	0.0159245	0.00165288	0.00955218	0.0235802	0.0499386	0.0562829	0.0220061	0.179098	0.101391
-72.5	339.5	0.0547473	0.333821	0.144757	0.0667686	0.0303355	4.62416	0.00579541	0.00254046	0.0122765	0.00934258	0.00891199	0.0538646	0.192964	0.295141	0.0025392	0.00716004	0.0159245	0.00165326	0.00955218	0.0237713	0.0515141	0.0562829	0.0220701	0.179638	0.101504
-72.5	340.5	0.0551371	0.335099	0.143675	0.0666369	0.0304403	4.62037	0.00575277	0.00252989	0.0123958	0.00936698	0.00891199	0.0549926	0.192776	0.293017	0.00256881	0.00720722	0.0175615	0.00171134	0.0107764	0.0252148	0.0514347	0.0561788	0.0222731	0.184804	0.101649
-72.5	341.5	0.0559856	0.335099	0.143675	0.0666369	0.0304593	4.62037	0.00575277	0.00252526	0.0125667	0.00936698	0.00891199	0.0551862	0.192776	0.293017	0.00257153	0.00723187	0.0175615	0.00171134	0.0107764	0.0252782	0.0514231	0.0561788	0.0222731	0.185573	0.101649
-72.5	342.5	0.0719886	0.334543	0.144726	0.0666498	0.0305647	4.62123	0.00577047	0.00252526	0.0137196	0.00943992	0.00891199	0.0569255	0.192964	0.28348	0.00265311	0.00746432	0.0181774	0.0017914	0.0116929	0.0266256	0.0514251	0.0548692	0.0223218	0.194962	0.102069
-72.5	343.5	0.0632067	0.334543	0.144098	0.0663034	0.0305793	4.62542	0.00573689	0.00252526	0.0133231	0.00941313	0.00891199	0.0567305	0.192776	0.288223	0.00261153	0.0074402	0.0177167	0.00175069	0.0111597	0.0259011	0.0512259	0.0557105	0.0222731	0.191918	0.101772
-72.5	344.5	0.0884278	0.333548	0.144857	0.0660627	0.0303681	4.61766	0.00579572	0.00252777	0.0138882	0.0100393	0.00891475	0.0566678	0.193199	0.282206	0.00270018	0.00739106	0.018405	0.00181189	0.011775	0.0271266	0.0527499	0.0545193	0.0223827	0.195593	0.102319
-72.5	345.5	0.0852542	0.333548	0.14447	0.0673318	0.0302382	4.52413	0.00591732	0.00253982	0.0139204	0.0105632	0.00891215	0.0565391	0.193199	0.282128	0.00271809	0.00727531	0.0185716	0.00182308	0.0119226	0.0271832	0.0526544	0.0522413	0.0224381	0.196025	0.102335
-72.5	346.5	0.0852764	0.333548	0.14364	0.0672498	0.0303441	4.52609	0.00591732	0.00254444	0.0139088	0.0105754	0.00890346	0.0557792	0.192791	0.282128	0.00272757	0.00718854	0.018625	0.00182308	0.0119226	0.0271975	0.0527274	0.0523117	0.0224381	0.196155	0.102264
-71.5	168.5	0.0982003	0.344536	0.139231	0.066869	0.0355627	4.59734	0.00595464	0.00255176	0.0147687	0.00998859	0.00986111	0.0575689	0.183016	0.197044	0.00347785	0.00725114	0.0239861	0.00213719	0.013236	0.0317254	0.0556649	0.0541379	0.0258722	0.237155	0.111148
-71.5	169.5	0.103058	0.349024	0.131285	0.0670711	0.0352956	4.6163	0.00690604	0.00275605	0.0136436	0.00954827	0.0104103	0.0550009	0.182946	0.185515	0.00374274	0.00686934	0.0231465	0.00218022	0.0113809	0.0301269	0.0571933	0.0564229	0.0290873	0.224443	0.121617
-71.5	170.5	0.0972835	0.352728	0.127466	0.0738141	0.0315755	4.72169	0.00705791	0.0027724	0.0159945	0.0101824	0.0106326	0.0588139	0.169487	0.147967	0.00393371	0.00721204	0.0289349	0.00255749	0.0148972	0.0355867	0.0574477	0.0529297	0.0295803	0.254741	0.125242
-71.5	171.5	0.0763211	0.353134	0.137232	0.0721379	0.0302056	4.84193	0.0063385	0.00276635	0.0148682	0.0093525	0.0107571	0.0553092	0.170483	0.174883	0.0036298	0.00674892	0.0248802	0.00233094	0.0126083	0.0323746	0.0552511	0.0578666	0.0272009	0.232402	0.121365
-71.5	172.5	0.0530963	0.352179	0.150057	0.0731089	0.0280051	4.90061	0.00593293	0.00270201	0.0146137	0.00803403	0.0107387	0.0551866	0.170875	0.190564	0.003394	0.0068547	0.0236947	0.00228816	0.0115956	0.0318668	0.0530753	0.0587864	0.0254058	0.228344	0.117917
-71.5	173.5	0.0646648	0.352179	0.149608	0.0731089	0.0281778	4.89618	0.0059393	0.00270342	0.014735	0.0080452	0.0107366	0.0556154	0.170875	0.190299	0.00341161	0.00687105	0.0238346	0.00230597	0.0116273	0.0319965	0.0532191	0.0585483	0.0254298	0.229203	0.117888
-71.5	174.5	0.0648974	0.352179	0.149608	0.0731089	0.0280568	4.87938	0.00592801	0.00269577	0.0148413	0.0080452	0.0106719	0.0554932	0.170753	0.189979	0.00340963	0.00685378	0.0238615	0.00230496	0.0116552	0.0319628	0.0529811	0.0581616	0.0253547	0.229179	0.11807
-71.5	175.5	0.0654908	0.352179	0.1495	0.0731089	0.0282503	4.81022	0.00593754	0.00270074	0.0148413	0.00804586	0.0106711	0.0554862	0.170753	0.189309	0.00341933	0.00685167	0.0241261	0.00230964	0.0116275	0.0320868	0.053065	0.0574627	0.0253954	0.229918	0.11834
-71.5	176.5	0.0675485	0.352179	0.148114	0.073052	0.0283717	4.81806	0.00594304	0.00270017	0.0148718	0.008012	0.0106716	0.0548032	0.172179	0.188426	0.00338892	0.00677317	0.024422	0.00231984	0.0117397	0.0319854	0.0529553	0.0573833	0.0254973	0.230636	0.118474
-71.5	177.5	0.0656915	0.352179	0.149304	0.073079	0.0283008	4.81302	0.00593675	0.00270074	0.0148413	0.00804586	0.0106711	0.0554144	0.170668	0.188278	0.00341773	0.00685961	0.0241261	0.00230921	0.0116275	0.0320611	0.053065	0.0571137	0.0253954	0.22993	0.11836
-71.5	178.5	0.0537051	0.352179	0.149588	0.0731089	0.0282879	4.83482	0.00594973	0.00271031	0.0147488	0.00804586	0.0106666	0.0550934	0.170753	0.189719	0.00342432	0.00685954	0.0240115	0.00229039	0.0115838	0.0319334	0.0531329	0.0575351	0.0254904	0.228253	0.118355
-71.5	179.5	0.0453816	0.352179	0.149792	0.0730354	0.0283356	4.83482	0.00576755	0.0026494	0.014589	0.00802536	0.0105211	0.0548128	0.170753	0.191095	0.0032756	0.00682994	0.0238788	0.00222862	0.0114744	0.0314953	0.0530604	0.0576494	0.0246147	0.226807	0.117888
-71.5	180.5	0.0475418	0.353134	0.139757	0.0721119	0.0284061	4.76655	0.00611779	0.00267906	0.0146298	0.0080682	0.0105342	0.0547206	0.170191	0.182434	0.00345562	0.00683821	0.0242857	0.00223282	0.0120487	0.031674	0.053883	0.0578588	0.0259476	0.227998	0.120202
-71.5	181.5	0.0639184	0.361799	0.132148	0.0728516	0.0305444	4.77404	0.00684674	0.00277778	0.0148799	0.00943714	0.0106753	0.0546999	0.17134	0.170369	0.00372911	0.00665226	0.0252474	0.00230871	0.0128577	0.0324401	0.0576698	0.0562156	0.0289254	0.234287	0.123549
-71.5	182.5	0.0634192	0.362938	0.132109	0.0731879	0.0309593	4.71874	0.00690993	0.00279702	0.0151089	0.00950001	0.0106744	0.0565082	0.171085	0.166002	0.00376336	0.00679637	0.0264541	0.00238449	0.0135992	0.0335038	0.0569488	0.0558905	0.0291499	0.24126	0.1238
-71.5	183.5	0.0458348	0.351461	0.144032	0.0716148	0.0284139	4.76847	0.00544198	0.00256885	0.0146736	0.0081039	0.010488	0.0547176	0.171617	0.189618	0.00327905	0.0067898	0.0235543	0.00222082	0.0118243	0.031297	0.0526098	0.0576104	0.0246431	0.228067	0.115993
-71.5	184.5	0.00668332	0.333002	0.167432	0.0741225	0.0242525	4.94291	0.00481117	0.00245313	0.0143066	0.00758137	0.0103663	0.05447	0.176915	0.224032	0.00273282	0.00686093	0.0209114	0.0020772	0.010946	0.0284885	0.047363	0.0550447	0.0210981	0.209492	0.108174
-71.5	185.5	0.00523193	0.332371	0.170738	0.0749416	0.0232234	5.01947	0.00477439	0.00238678	0.0143153	0.00738105	0.0103096	0.0539226	0.177113	0.225954	0.00265963	0.00681304	0.0208258	0.0020626	0.0109329	0.0282039	0.0460453	0.0497108	0.0211418	0.20792	0.107814
-71.5	186.5	0.00403265	0.322243	0.164794	0.0756444	0.0196889	5.07433	0.00477797	0.00231721	0.0143303	0.0073701	0.00980517	0.0541388	0.17833	0.226953	0.00273082	0.00689922	0.0207102	0.00202719	0.0110669	0.0283388	0.0455162	0.0479066	0.0212399	0.209555	0.107945
-71.5	187.5	0.00363898	0.326147	0.159319	0.0796344	0.0201762	5.00608	0.00474011	0.00230479	0.0143271	0.00732305	0.00986867	0.0537452	0.179258	0.223214	0.00277915	0.00680822	0.0206721	0.00203835	0.011112	0.028454	0.0453513	0.0475169	0.0214491	0.210311	0.106922
-71.5	188.5	0.00361286	0.328889	0.158763	0.0776979	0.0230025	4.96882	0.00467143	0.00229116	0.0143643	0.00725991	0.0103604	0.0519856	0.178354	0.225824	0.00273118	0.00665697	0.0201938	0.00199352	0.0109773	0.0283407	0.0444923	0.0475169	0.0211626	0.207601	0.105066
-71.5	189.5	0.00394246	0.324153	0.163713	0.0757238	0.0247095	5.11658	0.00476721	0.00231932	0.0143639	0.00737964	0.0104516	0.0543648	0.178791	0.224342	0.00275008	0.00688107	0.0211899	0.00206655	0.0112909	0.0286748	0.0455502	0.047295	0.0213036	0.211183	0.108322
-71.5	190.5	0.0132315	0.325407	0.167456	0.074763	0.0267063	5.09956	0.00480619	0.00232721	0.0143565	0.00742664	0.0103917	0.0543589	0.171972	0.226406	0.00265217	0.0068513	0.0210901	0.00211971	0.0110162	0.0286672	0.0466408	0.0482607	0.0210681	0.209931	0.108569
-71.5	191.5	0.0254304	0.346903	0.163406	0.0733134	0.0277525	5.1245	0.00493435	0.002385	0.0144141	0.00783532	0.0105379	0.054375	0.171929	0.211063	0.00273793	0.00676302	0.0223769	0.00217543	0.0112168	0.030284	0.0499821	0.0491756	0.0213177	0.213855	0.111355
-71.5	192.5	0.0318542	0.352659	0.162143	0.0736593	0.0277919	5.04224	0.00507438	0.00242921	0.0144069	0.00785813	0.0105316	0.0542642	0.172426	0.213946	0.00277236	0.00675858	0.0223886	0.00219641	0.011344	0.030518	0.0504191	0.0492991	0.0212595	0.215371	0.111692
-71.5	193.5	0.0330532	0.352659	0.16464	0.0736264	0.0276752	5.03336	0.00555582	0.0025237	0.0144079	0.00786924	0.0105813	0.0540759	0.172426	0.213661	0.00280802	0.0067966	0.0223616	0.00219387	0.0113558	0.0306312	0.0504191	0.0491217	0.0213064	0.215469	0.111489
-71.5	194.5	0.0349768	0.352659	0.163964	0.0736182	0.0276527	5.04048	0.00569783	0.00258309	0.0144423	0.00786829	0.010733	0.054269	0.172426	0.211119	0.00293581	0.006783	0.0224973	0.00218825	0.0113487	0.0305798	0.0505865	0.0490636	0.0214108	0.21841	0.111574
-71.5	195.5	0.0349768	0.347587	0.163457	0.0737107	0.0277812	5.12086	0.00569952	0.00256502	0.0144509	0.0078752	0.010733	0.054274	0.172433	0.210658	0.00295377	0.00678392	0.0225686	0.00219286	0.0113712	0.0306708	0.0506006	0.048686	0.0214487	0.218864	0.11154
-71.5	196.5	0.0323094	0.341009	0.163963	0.0745406	0.0278557	5.12705	0.00555413	0.00245181	0.0144055	0.00787826	0.0105829	0.0543115	0.172433	0.20932	0.00291388	0.00683972	0.0225638	0.002214	0.0113783	0.0307658	0.050261	0.0481251	0.021408	0.218049	0.111633
-71.5	197.5	0.0321995	0.340335	0.160549	0.0745817	0.0280491	5.15412	0.00507309	0.00236177	0.0144834	0.00789629	0.0105334	0.0550672	0.172433	0.211098	0.00288005	0.00689654	0.0226631	0.00221992	0.0116858	0.0312554	0.050366	0.0477105	0.021375	0.219076	0.112076
-71.5	198.5	0.0263998	0.340335	0.161772	0.0761653	0.0280989	5.17342	0.00494276	0.00234819	0.0145048	0.00792513	0.0106542	0.0553713	0.171633	0.208436	0.00290476	0.00690664	0.0227267	0.00222185	0.0116987	0.0313784	0.0504771	0.0474324	0.0215026	0.2195	0.111814
-71.5	199.5	0.0138788	0.324332	0.162541	0.0844588	0.0284057	5.17872	0.00495226	0.00237904	0.0146459	0.0080878	0.0106997	0.0557495	0.17099	0.198776	0.00296221	0.00693596	0.0229732	0.0022121	0.0120118	0.0314712	0.0526023	0.0472913	0.022388	0.220679	0.114147
-71.5	200.5	0.0133947	0.285745	0.167587	0.0820279	0.0269234	5.19959	0.00478747	0.00231673	0.0144068	0.00768811	0.0106644	0.0615707	0.171465	0.21405	0.002797	0.00807407	0.0215545	0.00219304	0.0117107	0.030407	0.0469335	0.0470994	0.0211524	0.217045	0.11155
-71.5	201.5	0.00551458	0.287034	0.169141	0.0821401	0.0249832	5.23351	0.00477429	0.00230789	0.0144582	0.00794701	0.0107515	0.0630854	0.176037	0.208282	0.00281943	0.00845837	0.0216076	0.00224637	0.0118359	0.0317129	0.0473463	0.0468141	0.0213766	0.219322	0.111764
-71.5	202.5	0.00442823	0.291339	0.168088	0.0823625	0.0238926	5.16687	0.00477055	0.00230464	0.0144835	0.00803832	0.0107653	0.0628125	0.175806	0.208756	0.00282025	0.00841446	0.0214759	0.00224632	0.0117219	0.0319127	0.0476128	0.0469202	0.0213835	0.217577	0.112023
-71.5	203.5	0.00394175	0.291118	0.167465	0.0827748	0.0232245	5.16358	0.00477482	0.00230269	0.0145234	0.00803447	0.0107046	0.0627103	0.176546	0.210691	0.00282758	0.00837721	0.0214218	0.00221243	0.0116838	0.0317552	0.0478574	0.0467548	0.0214056	0.216549	0.111971
-71.5	204.5	0.00348351	0.29121	0.166875	0.0833398	0.0200306	5.12436	0.00475284	0.00229335	0.0144099	0.00768406	0.0101607	0.0623904	0.179199	0.215838	0.00279443	0.00835973	0.0209979	0.00211027	0.01145	0.0300413	0.0470479	0.0466322	0.0210981	0.213788	0.111009
-71.5	205.5	0.00340023	0.298999	0.156423	0.0820572	0.0188138	4.95311	0.00466971	0.00226622	0.0143187	0.00735374	0.00990506	0.0579988	0.179432	0.225458	0.00268426	0.00777165	0.0197635	0.00199636	0.0108964	0.0287192	0.0452889	0.0466547	0.0203738	0.207468	0.107504
-71.5	206.5	0.00337944	0.310287	0.147176	0.0813488	0.0187086	4.72569	0.00483287	0.00232858	0.0143225	0.00735927	0.00988203	0.0579862	0.178734	0.22337	0.00274679	0.00781141	0.0201598	0.00198809	0.0108955	0.0286272	0.0485799	0.0459305	0.0207762	0.208213	0.112168
-71.5	207.5	0.00332982	0.3221	0.144983	0.0820729	0.0186548	4.6883	0.00485876	0.00233644	0.0143218	0.00732106	0.00986837	0.0530772	0.179166	0.223553	0.00274325	0.00700093	0.0201108	0.00199062	0.0108756	0.0283644	0.0488323	0.0455073	0.0209986	0.207243	0.111547
-71.5	208.5	0.00355625	0.3221	0.144983	0.0820729	0.0186432	4.6883	0.00485876	0.00233644	0.0143218	0.00732106	0.00986837	0.0530772	0.179166	0.223553	0.00274325	0.00700093	0.0201108	0.00199062	0.0108756	0.0283644	0.048827	0.0453484	0.0209986	0.207522	0.111578
-71.5	209.5	0.00331656	0.3221	0.144774	0.0819969	0.0186432	4.67952	0.00485876	0.00233644	0.0143181	0.00732106	0.00986837	0.053501	0.179166	0.223553	0.00274325	0.00718431	0.0201143	0.00199062	0.0108955	0.0283644	0.0488694	0.044984	0.0209986	0.207243	0.111547
-71.5	210.5	0.0033	0.311471	0.144782	0.0812934	0.0186507	4.67952	0.00483019	0.00232705	0.0143217	0.00734162	0.00988203	0.0589116	0.179573	0.22359	0.00274483	0.00806668	0.0201527	0.001991	0.0108955	0.0286125	0.048755	0.04445	0.0207624	0.207506	0.112162
-71.5	211.5	0.00329842	0.311471	0.144782	0.0812934	0.018623	4.67952	0.00483019	0.00232705	0.0143217	0.00734162	0.00986837	0.0592549	0.179573	0.223403	0.00274483	0.00809956	0.0201166	0.001991	0.0108955	0.0286125	0.0488047	0.0443007	0.0207624	0.207506	0.112162
-71.5	212.5	0.00330419	0.308586	0.144109	0.0807702	0.0186479	4.67981	0.00481927	0.0023254	0.0143471	0.00745113	0.0099063	0.0610178	0.179385	0.220743	0.00276104	0.00835104	0.0201624	0.00203373	0.0110329	0.0292277	0.0488501	0.0436291	0.0209395	0.208549	0.112677
-71.5	213.5	0.00329685	0.308586	0.144284	0.0807088	0.0186672	4.68089	0.00481927	0.00232627	0.014349	0.00745113	0.00992153	0.0607593	0.179385	0.220743	0.00276104	0.00831642	0.0201985	0.00203373	0.0110329	0.0292606	0.0488501	0.0437784	0.0209395	0.208549	0.112689
-71.5	214.5	0.0033255	0.306974	0.147022	0.0805689	0.0187189	4.75888	0.0048467	0.0023324	0.0144017	0.00777132	0.00992382	0.0619659	0.178546	0.217569	0.00279101	0.00848262	0.0203242	0.00211802	0.0111671	0.0308001	0.0491593	0.0437826	0.021229	0.211819	0.113008
-71.5	215.5	0.00332345	0.30129	0.151236	0.0806512	0.0186973	4.83987	0.00471046	0.0022831	0.0144335	0.00786203	0.00993392	0.0619978	0.178546	0.217766	0.0027622	0.00848262	0.0200277	0.00214698	0.0111963	0.0312483	0.0466835	0.0436728	0.0209093	0.211776	0.109714
-71.5	216.5	0.00339734	0.29717	0.156609	0.0813469	0.0186932	4.98049	0.00468543	0.0022883	0.0145117	0.00788504	0.00998065	0.0629834	0.179569	0.216246	0.00273336	0.00861015	0.0199701	0.00215059	0.0112336	0.0313792	0.0464654	0.0436728	0.0208167	0.212339	0.109733
-71.5	217.5	0.00339734	0.296548	0.160647	0.0818075	0.018683	5.0491	0.00470003	0.00227067	0.014493	0.00786611	0.00997777	0.0629834	0.179569	0.21918	0.0027284	0.00861015	0.0199049	0.00213745	0.0112004	0.0309961	0.046474	0.043059	0.0207773	0.211405	0.109475
-71.5	218.5	0.00349081	0.294505	0.163256	0.0842257	0.0187995	5.15723	0.00481327	0.00228197	0.0145361	0.00795238	0.00997777	0.0640459	0.179199	0.21457	0.00278682	0.00869594	0.020734	0.00219119	0.0115049	0.0312859	0.0474185	0.043059	0.0212195	0.214884	0.111628
-71.5	219.5	0.00345295	0.290273	0.168254	0.0839787	0.0188138	5.19107	0.00485196	0.0022962	0.0145604	0.00801704	0.0101944	0.0633639	0.179199	0.211811	0.00280443	0.00859883	0.0211024	0.00221393	0.0115394	0.0317374	0.0476101	0.0436728	0.0213298	0.216048	0.111906
-71.5	220.5	0.00348068	0.287718	0.168427	0.0839126	0.0188368	5.1892	0.004853	0.00229942	0.0145574	0.00802537	0.0102049	0.0634586	0.179199	0.211679	0.0028085	0.00860603	0.0211326	0.00221393	0.0115578	0.0317705	0.0476517	0.0436728	0.0213421	0.21628	0.11197
-71.5	221.5	0.00380136	0.287718	0.168337	0.0837436	0.0188917	5.17948	0.00486517	0.00229857	0.0145567	0.00802551	0.0102049	0.0634313	0.17747	0.211781	0.0028085	0.00860183	0.0211255	0.00221261	0.0115578	0.0317705	0.0476517	0.0439053	0.0213421	0.216144	0.112004
-71.5	222.5	0.00387584	0.287718	0.167975	0.0833325	0.0188832	5.14639	0.00485374	0.00229828	0.014498	0.00770984	0.0101986	0.0634313	0.17747	0.215699	0.00279984	0.00860183	0.0209893	0.00211936	0.0114684	0.030225	0.0470818	0.044125	0.0211328	0.214154	0.111351
-71.5	223.5	0.00393737	0.292509	0.16675	0.0841879	0.0190018	5.10119	0.00487089	0.00230133	0.0144475	0.00751857	0.0101586	0.0608309	0.177236	0.219267	0.00276416	0.00811794	0.0209121	0.00208102	0.0112725	0.0293821	0.0469542	0.0444541	0.0208766	0.211671	0.110927
-71.5	224.5	0.00405234	0.316909	0.166152	0.0860043	0.0191273	5.08165	0.0049554	0.00232745	0.0145682	0.00756717	0.0101481	0.0555248	0.17683	0.213583	0.00284927	0.00722767	0.0212169	0.0020837	0.0114895	0.0292416	0.0473699	0.0449564	0.0221599	0.214797	0.111642
-71.5	225.5	0.00407179	0.322325	0.166368	0.0794888	0.0191366	5.093	0.00486628	0.00232398	0.0144093	0.00740726	0.0101337	0.05527	0.177239	0.221354	0.00280188	0.00716616	0.0208587	0.00206526	0.0111605	0.0288882	0.0458029	0.0451502	0.0215501	0.210995	0.108257
-71.5	226.5	0.00401531	0.318855	0.165768	0.0760017	0.0189994	5.08839	0.00487169	0.00231893	0.0144093	0.00737777	0.00983106	0.0549376	0.178273	0.226778	0.00273082	0.00715881	0.0206785	0.00203496	0.0110669	0.028459	0.0455859	0.0450344	0.021281	0.209555	0.108068
-71.5	227.5	0.00362528	0.319742	0.168164	0.0764639	0.0189577	5.07558	0.00487996	0.00233004	0.0143624	0.00736708	0.00982971	0.054484	0.179844	0.228224	0.0026399	0.00711131	0.0204824	0.00203123	0.0107958	0.0279683	0.0456306	0.0458185	0.0209514	0.206899	0.1077
-71.5	228.5	0.00368679	0.325525	0.168242	0.0762335	0.0189204	5.07638	0.00487996	0.00235525	0.0143459	0.00736693	0.00982971	0.0544189	0.180002	0.228224	0.0026399	0.0070502	0.0204783	0.00203107	0.0107958	0.0279683	0.045829	0.0460116	0.0209514	0.206919	0.107661
-71.5	229.5	0.0036757	0.332749	0.169683	0.0761637	0.0188756	4.98856	0.00488309	0.00238199	0.0143488	0.00734896	0.00981919	0.0541606	0.179924	0.228107	0.00263213	0.00700566	0.0204556	0.00202831	0.0107549	0.0278242	0.0458927	0.0464639	0.021014	0.206369	0.107517
-71.5	230.5	0.00359454	0.332749	0.16339	0.0741283	0.0187723	4.90337	0.00477528	0.00235362	0.014292	0.00720998	0.00961576	0.052291	0.179924	0.233226	0.00254978	0.00687391	0.0195732	0.00196398	0.0104936	0.0274505	0.0444352	0.0465871	0.0206506	0.202356	0.104537
-71.5	231.5	0.00372898	0.338672	0.150452	0.0732492	0.0189204	4.7281	0.0049844	0.00245761	0.0143367	0.00719833	0.00959274	0.0519952	0.180512	0.230617	0.00263526	0.00687056	0.0199095	0.001954	0.0104928	0.02741	0.0480404	0.0473005	0.0209128	0.204717	0.108925
-71.5	232.5	0.00418033	0.330925	0.154454	0.0705222	0.0186372	4.72698	0.00464011	0.00238545	0.0138742	0.00698072	0.00937986	0.0536965	0.192672	0.242516	0.00250274	0.00700793	0.0189842	0.00194468	0.00992853	0.026855	0.045549	0.0473217	0.0208396	0.197971	0.102382
-71.5	233.5	0.00450197	0.330109	0.154426	0.0690808	0.0185772	4.72861	0.00465761	0.00238783	0.0137864	0.00702466	0.00935402	0.0541503	0.193468	0.245564	0.00248156	0.0070022	0.0179285	0.00193117	0.00969212	0.0269292	0.0448498	0.0510758	0.020373	0.195811	0.102028
-71.5	234.5	0.00449553	0.330109	0.154561	0.0682498	0.018519	4.72324	0.0046392	0.00239598	0.0136889	0.00694499	0.0093048	0.0542395	0.193668	0.249814	0.00232001	0.00701312	0.0162018	0.00189656	0.00941314	0.0265641	0.0451976	0.0518679	0.0192174	0.193206	0.101083
-71.5	235.5	0.00449438	0.330109	0.155602	0.0679537	0.0185453	4.72628	0.00463475	0.00240645	0.0132	0.00670978	0.00923732	0.0539509	0.193785	0.26049	0.00220865	0.00700794	0.01526	0.00183249	0.00904167	0.0259508	0.0450853	0.0525488	0.0186219	0.188011	0.101047
-71.5	236.5	0.00456385	0.330109	0.155602	0.0678462	0.0185453	4.74215	0.00463475	0.00240268	0.0132	0.00671136	0.00923732	0.0539886	0.193785	0.26049	0.00221506	0.00701179	0.0152851	0.00183279	0.00904167	0.0261083	0.0450929	0.0525332	0.0186219	0.188139	0.101047
-71.5	237.5	0.0125857	0.330109	0.155335	0.0676615	0.0185747	4.76422	0.00464852	0.00241748	0.0132	0.00672257	0.0092469	0.0541684	0.192408	0.259999	0.00221639	0.00701494	0.0153365	0.00183789	0.00906606	0.0262608	0.045112	0.0532447	0.0186637	0.188355	0.101123
-71.5	238.5	0.0125864	0.330109	0.153707	0.0680064	0.0185971	4.76118	0.00465298	0.00242642	0.0137989	0.00703954	0.0093426	0.0546944	0.192092	0.244854	0.00236607	0.00702012	0.0168221	0.00193681	0.00967781	0.0272294	0.0460363	0.0534338	0.0193565	0.196155	0.102092
-71.5	239.5	0.0122707	0.330925	0.153202	0.07023	0.0187277	4.76656	0.00463625	0.00242403	0.0138767	0.00719087	0.00938943	0.0542972	0.191296	0.241749	0.00256964	0.00699227	0.0190655	0.00195026	0.00994891	0.0273032	0.0470708	0.0534338	0.0208814	0.198551	0.102632
-71.5	240.5	0.0118202	0.339079	0.14971	0.0727813	0.0190713	4.76688	0.00496669	0.00249759	0.0143157	0.00742575	0.0095835	0.0526302	0.177817	0.229906	0.00269867	0.00687105	0.0199464	0.00196218	0.0104683	0.0278488	0.0496618	0.0539289	0.0209668	0.205377	0.109312
-71.5	241.5	0.0117962	0.333084	0.16317	0.074897	0.0191742	4.92156	0.00488467	0.0024735	0.014332	0.00755815	0.00980605	0.0551546	0.178	0.226736	0.00271115	0.00704464	0.0205465	0.00202643	0.0107372	0.0283428	0.0479377	0.0542308	0.0210513	0.208094	0.108355
-71.5	242.5	0.0141227	0.331084	0.165904	0.0746922	0.0193495	4.94434	0.00488467	0.00247471	0.0143243	0.00756654	0.00980507	0.0552891	0.176037	0.225391	0.0027181	0.00706533	0.0205605	0.00205837	0.0107708	0.0285936	0.0480063	0.0544736	0.0211098	0.209165	0.108223
-71.5	243.5	0.00654913	0.331084	0.16766	0.0747401	0.0193399	4.9339	0.00481607	0.00245403	0.0142835	0.00754925	0.00980002	0.0550005	0.177311	0.225881	0.00271505	0.00704099	0.0205179	0.00205494	0.0107465	0.0284588	0.0478758	0.0537264	0.021068	0.208949	0.108135
-71.5	244.5	0.00530641	0.331768	0.168377	0.0748476	0.0193399	4.94035	0.00481083	0.00245781	0.0143157	0.00754345	0.00980172	0.0549597	0.177693	0.225886	0.00270865	0.00703171	0.0205839	0.00206164	0.0108069	0.0283582	0.0478758	0.0540526	0.021087	0.209177	0.108139
-71.5	245.5	0.00522553	0.331768	0.168377	0.0747912	0.0192923	4.92448	0.00482317	0.00244783	0.0143241	0.00754219	0.00980172	0.0548854	0.177693	0.22608	0.00270865	0.00699799	0.0205921	0.00206164	0.0108069	0.0283582	0.0478077	0.0530646	0.021087	0.209177	0.108139
-71.5	246.5	0.00535449	0.331768	0.168371	0.0747912	0.0192923	4.92448	0.00481083	0.00244034	0.0143277	0.00754289	0.00980172	0.0548888	0.177693	0.225855	0.00270865	0.00699799	0.0205921	0.0020614	0.0108069	0.0283719	0.0476952	0.0527824	0.021087	0.209177	0.108151
-71.5	247.5	0.00543144	0.331768	0.168833	0.0747912	0.0192923	4.92822	0.00481083	0.00244034	0.0143277	0.00753945	0.00980172	0.0548902	0.177693	0.225855	0.00271013	0.00699799	0.0205882	0.0020614	0.0108069	0.0283287	0.0476451	0.0527824	0.0210632	0.209101	0.108151
-71.5	248.5	0.00655102	0.331768	0.168574	0.0746171	0.0193364	4.92822	0.00480577	0.002436	0.0143103	0.00755176	0.00979377	0.0547294	0.177693	0.22614	0.00271241	0.00700998	0.0205483	0.00206377	0.0108069	0.0284057	0.0476151	0.0525646	0.0210632	0.208637	0.108158
-71.5	249.5	0.00692212	0.331768	0.168403	0.0745654	0.0193433	4.91513	0.00480308	0.00243259	0.0143123	0.00756661	0.00979347	0.0550352	0.177693	0.230267	0.00271023	0.00705908	0.0204458	0.00205645	0.0108069	0.0282797	0.0475633	0.0521333	0.0209622	0.208387	0.108172
-71.5	250.5	0.00795219	0.331768	0.168403	0.0749998	0.0192835	4.89502	0.00403818	0.00187056	0.0143423	0.00756661	0.00978286	0.054973	0.177693	0.231082	0.00270637	0.00706557	0.020375	0.00205233	0.0107755	0.0281444	0.0479016	0.0518584	0.0208555	0.208093	0.108151
-71.5	251.5	0.00784948	0.330774	0.168779	0.0751754	0.0192835	4.90488	0.00404158	0.00187151	0.0143812	0.00756305	0.00980531	0.0548801	0.177961	0.230765	0.00270557	0.00707529	0.0204114	0.00205233	0.0107755	0.0281444	0.0472046	0.0514682	0.0208854	0.208093	0.108151
-71.5	252.5	0.00691947	0.330774	0.169405	0.074741	0.0193297	4.92499	0.00481143	0.00243259	0.0143512	0.00742126	0.00981228	0.0548168	0.177961	0.230156	0.00266624	0.00706879	0.0204676	0.00205645	0.0108069	0.0281728	0.0468654	0.0483492	0.0209622	0.208444	0.108105
-71.5	253.5	0.00626691	0.330774	0.169329	0.0754011	0.0192833	4.93807	0.00411004	0.00187987	0.0143596	0.00740822	0.00982053	0.0545658	0.177961	0.225621	0.00265703	0.00704356	0.0205826	0.0020638	0.0108163	0.0282988	0.0469076	0.0480688	0.0210632	0.209219	0.10808
-71.5	254.5	0.00489077	0.323918	0.172027	0.0594203	0.0192757	4.95217	0.00327625	0.00125757	0.013795	0.0073441	0.00971516	0.0558963	0.177991	0.236317	0.0025747	0.00723041	0.0200851	0.00203396	0.0105044	0.0283234	0.0449049	0.0493613	0.0182324	0.205097	0.10576
-71.5	255.5	0.00473708	0.322348	0.157467	0.0484989	0.0188614	4.75193	0.00291375	0.00115484	0.0126434	0.00665299	0.00927922	0.0554383	0.192693	0.270495	0.00210617	0.00728543	0.0148376	0.00179371	0.00876745	0.0259506	0.0426152	0.052678	0.0154564	0.183901	0.0983954
-71.5	256.5	0.0587268	0.312548	0.157544	0.0473876	0.0197059	4.73419	0.00331922	0.00134288	0.0116827	0.00597936	0.00905952	0.054885	0.189999	0.314488	0.00210696	0.00738371	0.014237	0.00156739	0.00801304	0.0228146	0.0425719	0.059523	0.0154034	0.170656	0.0947616
-71.5	257.5	0.0644869	0.312548	0.153584	0.0466817	0.0284937	4.66954	0.00366159	0.00139229	0.0116999	0.00604808	0.00906027	0.0545214	0.190422	0.312798	0.00220933	0.007394	0.0144573	0.00158353	0.00805432	0.0228362	0.0440364	0.0592207	0.0166364	0.171795	0.096464
-71.5	258.5	0.0700307	0.312548	0.150075	0.0468528	0.030526	4.6725	0.00388087	0.00148227	0.0118245	0.0109347	0.00904179	0.053855	0.190104	0.309197	0.00230622	0.00714302	0.0148363	0.0016013	0.00872635	0.023118	0.0457409	0.0588841	0.0172405	0.173478	0.097379
-71.5	259.5	0.068804	0.320851	0.144332	0.0475048	0.0309237	4.66359	0.00447911	0.00149653	0.0120585	0.0111452	0.00904191	0.0539877	0.190241	0.302088	0.0024579	0.007104	0.0156138	0.00161075	0.00928193	0.0236159	0.0485768	0.0588964	0.0192399	0.175977	0.100165
-71.5	260.5	0.0757726	0.324475	0.14266	0.048319	0.0316453	4.63777	0.00442387	0.00149203	0.0132858	0.0112252	0.00916006	0.0574837	0.188932	0.295684	0.00255765	0.00747352	0.0176465	0.00172089	0.0111332	0.0259092	0.0497816	0.0576061	0.0194684	0.18946	0.100631
-71.5	261.5	0.0692947	0.325031	0.142656	0.0482403	0.0314887	4.63769	0.00443611	0.00149203	0.0125089	0.0111918	0.00916006	0.0560467	0.188932	0.299969	0.00251925	0.00724869	0.0174913	0.00168805	0.0106854	0.0252864	0.0498261	0.0582599	0.0194684	0.183115	0.100449
-71.5	262.5	0.0966883	0.322563	0.141624	0.0514025	0.0314469	4.51126	0.00496521	0.00153657	0.0139546	0.0117664	0.00923857	0.0578819	0.179184	0.288937	0.00266486	0.00757304	0.0185791	0.00180447	0.0119565	0.0272539	0.0511404	0.0523416	0.0197938	0.193409	0.10189
-71.5	263.5	0.096203	0.322563	0.141544	0.0514225	0.0314945	4.50257	0.0045649	0.00152639	0.0139691	0.0118096	0.00928117	0.0582293	0.175683	0.288294	0.00266555	0.0076118	0.0185791	0.00181124	0.0119565	0.0273183	0.0513197	0.0528203	0.0198031	0.193604	0.101902
-71.5	264.5	0.0940149	0.320938	0.143158	0.0509023	0.0310013	4.51289	0.00495537	0.00153221	0.0139883	0.0118178	0.00928399	0.0585783	0.174959	0.288184	0.00266555	0.00758019	0.0185791	0.00180709	0.0119565	0.0273715	0.0510668	0.0526108	0.0198031	0.193649	0.101865
-71.5	265.5	0.0891071	0.328277	0.144926	0.0509956	0.0314471	4.59181	0.00451163	0.00148712	0.0139882	0.0118095	0.00928912	0.0583833	0.175389	0.288176	0.00265159	0.00751868	0.0185791	0.00180686	0.0119565	0.0272999	0.0510102	0.0535267	0.0198031	0.193968	0.101817
-71.5	266.5	0.056537	0.332026	0.144575	0.047796	0.0307627	4.65784	0.00440765	0.00148031	0.0121318	0.0110621	0.00920628	0.0540971	0.18027	0.301453	0.00245185	0.00714453	0.0158242	0.00162876	0.00937298	0.023672	0.0473134	0.0563034	0.0196536	0.175523	0.100936
-71.5	267.5	0.0509684	0.329603	0.151039	0.0468673	0.0281208	4.63613	0.00378163	0.00145654	0.0118231	0.00607075	0.00919681	0.0533421	0.180976	0.309572	0.00227655	0.00706257	0.0149315	0.00159652	0.00856401	0.0230402	0.0445922	0.058271	0.0171157	0.172306	0.0969255
-71.5	268.5	0.0507598	0.329603	0.152877	0.0465484	0.028394	4.6679	0.00362672	0.00138164	0.0117633	0.00601002	0.00918758	0.0533034	0.181958	0.312159	0.0021972	0.00702107	0.014608	0.00159163	0.00811672	0.0229111	0.0443563	0.0583138	0.0167914	0.171357	0.0964008
-71.5	269.5	0.0528615	0.329481	0.156828	0.0463129	0.0283293	4.68244	0.00333491	0.00136666	0.0117798	0.00597907	0.00923378	0.0530933	0.182593	0.314489	0.00212361	0.00697478	0.0145141	0.0015878	0.00801378	0.0228497	0.0436623	0.0588674	0.0155655	0.170927	0.0948873
-71.5	270.5	0.054051	0.326509	0.156704	0.0463805	0.0282848	4.68973	0.00333415	0.00137648	0.0117679	0.00597633	0.00923634	0.0532305	0.181347	0.314543	0.00211937	0.00697915	0.0145235	0.0015878	0.00803697	0.0228282	0.0436691	0.0595259	0.0156331	0.170927	0.0949733
-71.5	271.5	0.0540482	0.326509	0.156791	0.0463805	0.0282848	4.69204	0.00333415	0.00136353	0.0117679	0.00597633	0.00923907	0.0532216	0.180689	0.314543	0.00211937	0.00699748	0.0145235	0.00158353	0.00803697	0.0228282	0.0436256	0.0595259	0.0156221	0.170927	0.0949287
-71.5	272.5	0.0540482	0.326509	0.156791	0.0463805	0.0282708	4.69204	0.00333714	0.00136353	0.0117679	0.00597633	0.00923634	0.0532216	0.181347	0.314543	0.00211937	0.00699748	0.0145235	0.00158353	0.00803697	0.0228282	0.0435846	0.0595259	0.0156221	0.170927	0.0949287
-71.5	273.5	0.0581651	0.326509	0.156846	0.0463633	0.0282499	4.69033	0.00332364	0.00136877	0.0117679	0.00597633	0.00923347	0.0532284	0.182593	0.315124	0.00211937	0.0069718	0.0145141	0.00157974	0.00801526	0.0228158	0.0436448	0.0595718	0.0155655	0.170927	0.0947645
-71.5	274.5	0.0526237	0.325631	0.157587	0.0463044	0.0279636	4.68927	0.00331227	0.00133259	0.0117233	0.00595085	0.00910442	0.0532535	0.190038	0.315452	0.00211029	0.00695549	0.0143716	0.00156572	0.00798368	0.0227962	0.0427489	0.0593533	0.0154277	0.170534	0.094417
-71.5	275.5	0.0531886	0.321222	0.159952	0.0460262	0.0269593	4.70741	0.0031053	0.00123233	0.0116741	0.00592245	0.00904636	0.0527111	0.190805	0.317404	0.00203628	0.00691874	0.0141929	0.00152172	0.00791082	0.0221561	0.041995	0.0569194	0.0152491	0.167354	0.0940206
-71.5	276.5	0.0449487	0.315506	0.160857	0.0459122	0.0193812	4.72481	0.00298271	0.00116979	0.0116568	0.00593196	0.00905504	0.0528809	0.19162	0.318155	0.00202631	0.00700824	0.014067	0.00150713	0.00788644	0.0220773	0.0419347	0.0567847	0.0151817	0.16676	0.0943944
-71.5	277.5	0.042982	0.312548	0.160533	0.0457954	0.0196046	4.72295	0.00298247	0.00117092	0.0116461	0.0059738	0.00905806	0.0529486	0.19129	0.317222	0.00202631	0.00706975	0.0140407	0.00150942	0.00788644	0.0220773	0.0418469	0.056454	0.0151817	0.166789	0.0943248
-71.5	278.5	0.0476424	0.314015	0.160696	0.0467083	0.0202024	4.70158	0.00297575	0.00115577	0.0116533	0.00597594	0.00905744	0.0517746	0.19184	0.318043	0.00203585	0.0069621	0.0141074	0.00150724	0.00787585	0.0220138	0.0419221	0.0564886	0.0150782	0.167087	0.0943928
-71.5	279.5	0.0557234	0.31414	0.15896	0.0464727	0.0281671	4.65481	0.00313365	0.00123412	0.0118681	0.00600205	0.00909449	0.0520227	0.189334	0.318017	0.00203668	0.00696677	0.014318	0.00152402	0.00789595	0.022195	0.042143	0.0585221	0.0154305	0.167581	0.0948463
-71.5	280.5	0.0631771	0.31414	0.15561	0.0480792	0.0288364	4.62479	0.00340623	0.00141528	0.0119544	0.00604258	0.00924362	0.0524231	0.179074	0.313948	0.00212379	0.00702547	0.014586	0.00159766	0.00799895	0.0229726	0.043916	0.0594115	0.0156928	0.171392	0.0954943
-71.5	281.5	0.0717083	0.312229	0.147811	0.0483588	0.0294871	4.57655	0.00393542	0.00150014	0.0121295	0.00630309	0.00923872	0.0527216	0.178676	0.309675	0.0022825	0.00713993	0.0150513	0.00161469	0.00846053	0.0231564	0.0452225	0.0578504	0.0172392	0.173062	0.0976463
-71.5	282.5	0.0725761	0.314545	0.142216	0.0496254	0.0317744	4.58328	0.00453654	0.00151994	0.0128322	0.0113587	0.00926317	0.0553975	0.174664	0.299532	0.00251272	0.00743195	0.0175871	0.00170404	0.0106327	0.0255069	0.0714485	0.0570439	0.0196735	0.183631	0.101158
-71.5	283.5	0.0991288	0.307876	0.142644	0.0517754	0.0316192	4.46182	0.00468476	0.00155261	0.0141062	0.0119278	0.00925876	0.0572012	0.174171	0.289051	0.00264752	0.00757971	0.0185752	0.00181017	0.0118938	0.0273521	0.0725847	0.0522003	0.0198169	0.193727	0.101967
-71.5	284.5	0.099387	0.307515	0.142442	0.0518714	0.0315924	4.46431	0.00507376	0.00156385	0.0140946	0.0119245	0.00925876	0.0572119	0.174171	0.288954	0.00264752	0.00757971	0.0185752	0.00181017	0.0118938	0.0273328	0.0725847	0.0519917	0.0198169	0.193727	0.101958
-71.5	285.5	0.0995103	0.312546	0.142302	0.0519507	0.0315934	4.46431	0.00507777	0.00156385	0.0140946	0.0119259	0.00925876	0.0572101	0.174171	0.288966	0.00264752	0.00754046	0.0185571	0.00181017	0.0118938	0.0273219	0.0702267	0.0518972	0.0198169	0.193605	0.101958
-71.5	286.5	0.0997742	0.310048	0.142174	0.0520288	0.0316064	4.47341	0.00507991	0.00156603	0.0140946	0.0119394	0.00925665	0.0572183	0.173509	0.289327	0.00264756	0.00755701	0.0185571	0.00181017	0.0118938	0.0273219	0.0699509	0.0518281	0.0198163	0.193548	0.101958
-71.5	299.5	0.0853666	0.342659	0.142561	0.0675914	0.0308501	4.54505	0.00615656	0.00254138	0.0139576	0.0101871	0.00897037	0.0549828	0.191375	0.282027	0.00273999	0.0070328	0.0188268	0.00183259	0.0120244	0.0271995	0.0525056	0.0520305	0.0225351	0.196352	0.102402
-71.5	300.5	0.0853486	0.339927	0.143839	0.0673091	0.0304765	4.55516	0.00618312	0.00255275	0.0139296	0.0101876	0.00891136	0.0550002	0.193241	0.28239	0.00272757	0.00704537	0.0187138	0.00182994	0.0120244	0.0272229	0.0524035	0.0521496	0.0224433	0.196155	0.102206
-71.5	301.5	0.0803477	0.334543	0.145403	0.0655129	0.030486	4.62402	0.00578621	0.00252777	0.0138788	0.00947654	0.00889322	0.0559803	0.193387	0.2823	0.00270018	0.00729646	0.0183999	0.00181244	0.011815	0.0270933	0.0523699	0.0542359	0.0223416	0.195676	0.102264
-71.5	302.5	0.0550319	0.335099	0.145174	0.067878	0.0305181	4.62878	0.00581779	0.00254046	0.0123385	0.00933758	0.00892292	0.0530672	0.192964	0.294315	0.00257016	0.00697999	0.0160805	0.00165755	0.00965556	0.0240538	0.0514874	0.0564704	0.0222677	0.180014	0.101559
-71.5	303.5	0.0513103	0.331104	0.151526	0.0670705	0.0276181	4.66721	0.00510227	0.00249723	0.0121376	0.00593369	0.00892292	0.0533132	0.192964	0.303244	0.00235553	0.0070436	0.0150797	0.00163188	0.00881011	0.0230631	0.0458617	0.0574303	0.0199811	0.175531	0.09796
-71.5	304.5	0.0489442	0.331104	0.157176	0.0676563	0.0275011	4.68765	0.00477975	0.00246238	0.0120496	0.00580847	0.00891004	0.0534418	0.192964	0.307663	0.00219886	0.0071186	0.0146494	0.00162703	0.00833381	0.0229367	0.0450735	0.0573845	0.0186861	0.174152	0.0960506
-71.5	305.5	0.0489467	0.331104	0.15618	0.0677175	0.027405	4.69208	0.00478274	0.00245197	0.0120496	0.00580847	0.00891004	0.0535268	0.192776	0.307553	0.00219886	0.00711066	0.0146494	0.0016216	0.00833381	0.0230048	0.0449935	0.0573845	0.0186949	0.174168	0.0959747
-71.5	306.5	0.0476743	0.331104	0.15618	0.0677175	0.027405	4.68624	0.00477344	0.00244356	0.0120496	0.00580847	0.00891004	0.0535573	0.192776	0.307553	0.00219886	0.00710758	0.0146494	0.00161014	0.00833381	0.0230048	0.0445402	0.0571264	0.0186949	0.174034	0.0959747
-71.5	307.5	0.0466771	0.331104	0.156934	0.0676563	0.0273894	4.6892	0.00476791	0.00243757	0.0120329	0.00580847	0.00891004	0.0534586	0.192964	0.307663	0.00217837	0.00708583	0.014615	0.00160444	0.00833381	0.0228275	0.0443075	0.0565143	0.0186058	0.173712	0.0959747
-71.5	308.5	0.0440931	0.331104	0.159096	0.0676032	0.0273058	4.6892	0.00471207	0.00241671	0.0120329	0.00579759	0.00891004	0.0530343	0.192964	0.308651	0.00212495	0.00706491	0.0145589	0.00157593	0.00828682	0.022275	0.0441499	0.0533722	0.0184932	0.170661	0.0959193
-71.5	309.5	0.0440984	0.331104	0.159096	0.0676032	0.0273064	4.69339	0.00471207	0.00241671	0.0120329	0.00580012	0.00891004	0.0529248	0.192964	0.308651	0.00212495	0.0069914	0.0145589	0.00157593	0.00828682	0.0222873	0.0440178	0.0534969	0.0184932	0.170661	0.0957529
-71.5	310.5	0.0439206	0.331104	0.159899	0.0676032	0.0272891	4.67577	0.00469058	0.00240617	0.0120329	0.00580012	0.00891004	0.0521794	0.192964	0.309142	0.00212495	0.00687842	0.0144913	0.00156767	0.00826243	0.0221348	0.0439622	0.0530707	0.0184514	0.170446	0.0956763
-71.5	311.5	0.0394664	0.331104	0.159891	0.067577	0.027381	4.67577	0.00465028	0.00239474	0.0120329	0.00579273	0.00891004	0.051941	0.19373	0.309142	0.00212362	0.00685363	0.0144913	0.00156767	0.00826243	0.0221348	0.0439431	0.0534374	0.0184514	0.170446	0.0956295
-71.5	312.5	0.0394664	0.331104	0.159891	0.067577	0.0280072	4.67577	0.00465028	0.00239474	0.0120329	0.00579273	0.00891366	0.051941	0.19373	0.309142	0.00212362	0.00685363	0.0145273	0.00156767	0.00826243	0.0221348	0.0439431	0.0533706	0.0184514	0.170446	0.0956295
-71.5	313.5	0.0369069	0.331609	0.159519	0.0679509	0.0280165	4.67577	0.00464012	0.00239674	0.0120329	0.00578384	0.00890142	0.0519214	0.194477	0.309142	0.00212362	0.00682645	0.0144829	0.00156367	0.00826243	0.0221092	0.0435707	0.0541027	0.0184514	0.170318	0.0956246
-71.5	314.5	0.0369069	0.331609	0.159519	0.0679509	0.0280165	4.67577	0.00464012	0.00239674	0.0120329	0.00578384	0.00890142	0.0518391	0.194477	0.309142	0.00212362	0.00682645	0.0144829	0.00156367	0.00826243	0.0221171	0.0435707	0.0541027	0.0184514	0.170318	0.0956246
-71.5	315.5	0.0369069	0.331609	0.159408	0.0679509	0.0283008	4.67577	0.00464012	0.00239674	0.0120329	0.00578053	0.00890467	0.0518391	0.194477	0.309142	0.00211722	0.00682645	0.0144829	0.00156367	0.00826243	0.0219367	0.0435707	0.0541027	0.0184514	0.170318	0.0956246
-71.5	316.5	0.0369069	0.331609	0.159408	0.0679509	0.0282531	4.6599	0.00464012	0.00239674	0.0120329	0.00578053	0.00890467	0.0518391	0.194477	0.309142	0.00211722	0.00681335	0.0144829	0.00156367	0.00826243	0.0219367	0.0435631	0.0535633	0.0184514	0.170318	0.0956246
-71.5	317.5	0.0369233	0.331609	0.15934	0.0679509	0.030198	4.6637	0.00465451	0.00238671	0.0120865	0.00580491	0.00937188	0.0519491	0.193785	0.308381	0.00214355	0.00681335	0.0147683	0.00157339	0.00838842	0.0220495	0.0435054	0.0536962	0.0185243	0.170642	0.0958876
-71.5	318.5	0.0369488	0.334107	0.159041	0.0680905	0.0303835	4.6637	0.0046562	0.00237856	0.0121002	0.00579706	0.0093968	0.0519568	0.193785	0.307845	0.00214247	0.00681587	0.0147805	0.0015705	0.00838842	0.0220733	0.0435926	0.0529017	0.0185496	0.170946	0.0959854
-71.5	319.5	0.0370199	0.334107	0.158526	0.0680905	0.0298195	4.66107	0.00464606	0.00237856	0.0121207	0.00546717	0.00945356	0.0516824	0.193301	0.3069	0.00209079	0.0067921	0.0148165	0.0015705	0.00838842	0.0218782	0.0424754	0.0500452	0.0185496	0.171005	0.0961052
-71.5	320.5	0.0355013	0.334107	0.158807	0.0678341	0.0233159	4.70357	0.00464489	0.00237856	0.0121071	0.00545768	0.00946846	0.0516755	0.193301	0.306934	0.00208035	0.00681497	0.0148292	0.0015664	0.00838842	0.0218782	0.0423885	0.0500858	0.0185496	0.171005	0.0959881
-71.5	321.5	0.031796	0.332599	0.158807	0.0677997	0.0236319	4.71052	0.00464419	0.00237856	0.0121292	0.00545768	0.00960419	0.0518574	0.193301	0.306841	0.00208035	0.00680751	0.0149453	0.00158194	0.00845661	0.02197	0.0426243	0.0500118	0.0185496	0.171217	0.096089
-71.5	322.5	0.0324797	0.332599	0.158691	0.0677526	0.0239559	4.71052	0.00464692	0.00238269	0.0121672	0.00541268	0.00955709	0.051955	0.193301	0.306069	0.00208035	0.00682838	0.0149396	0.00158752	0.00845661	0.0219744	0.042558	0.0500118	0.0185496	0.171915	0.0962452
-71.5	323.5	0.0295441	0.331187	0.159547	0.0676334	0.0239559	4.70781	0.0046463	0.00238269	0.0121672	0.00546647	0.00956166	0.051867	0.188663	0.30582	0.00208035	0.00681406	0.0149396	0.00158743	0.00845661	0.0220226	0.0425275	0.0501886	0.0185496	0.172343	0.0962452
-71.5	324.5	0.030117	0.331187	0.159434	0.0675563	0.0240852	4.70781	0.00465058	0.00238559	0.0122136	0.00550196	0.00956658	0.0544212	0.189083	0.302378	0.00208833	0.00706564	0.0149837	0.00165254	0.00847873	0.0225199	0.0429812	0.0501886	0.0185465	0.173577	0.0962655
-71.5	325.5	0.0305528	0.331187	0.159387	0.0675563	0.0241371	4.70781	0.00465058	0.00238559	0.0122136	0.00550196	0.00958579	0.0544354	0.189288	0.302479	0.00208833	0.00706543	0.0149837	0.00165254	0.00847873	0.0225199	0.0429812	0.0501886	0.0185465	0.173627	0.0962655
-71.5	326.5	0.032458	0.331187	0.159387	0.0675563	0.0241449	4.70781	0.00465058	0.00238559	0.0122136	0.00550047	0.00958579	0.0536551	0.189288	0.302479	0.00208833	0.00688786	0.0150018	0.00164906	0.00847873	0.0224931	0.0429812	0.0501886	0.0185465	0.173627	0.0962655
-71.5	327.5	0.0294754	0.331187	0.159467	0.0675219	0.0242063	4.70781	0.00464546	0.00238559	0.0122136	0.00550047	0.00958219	0.0529287	0.18903	0.30254	0.00208833	0.00685808	0.0150018	0.00164431	0.00847315	0.0224428	0.0430019	0.0502144	0.0185465	0.173627	0.0962655
-71.5	328.5	0.0238723	0.331187	0.15924	0.0675343	0.0243341	4.72075	0.00463441	0.00238515	0.0122093	0.00550639	0.0096061	0.0525217	0.188974	0.30254	0.00208833	0.00681318	0.0150284	0.001641	0.00843752	0.022408	0.0429691	0.0501389	0.0185465	0.173854	0.0965127
-71.5	329.5	0.0240972	0.331187	0.15924	0.0674728	0.0247709	4.72075	0.00462658	0.00238515	0.0122272	0.00550389	0.00961717	0.0526285	0.186272	0.302604	0.00209972	0.00681517	0.0151639	0.00164141	0.00843752	0.022408	0.0430381	0.0504424	0.0185947	0.173854	0.0965164
-71.5	330.5	0.0240972	0.331187	0.158785	0.0674728	0.0247844	4.72075	0.00463564	0.00238515	0.0122272	0.00581809	0.00961717	0.0527678	0.186272	0.302633	0.0021514	0.00681517	0.0151639	0.00164141	0.00843752	0.0226031	0.0432543	0.0528963	0.0185947	0.173854	0.096599
-71.5	331.5	0.0238723	0.331187	0.158785	0.0675343	0.0243477	4.72075	0.00463282	0.0023933	0.0122272	0.00582905	0.0096061	0.0528837	0.188974	0.30254	0.0021514	0.00681115	0.0150284	0.001641	0.00843752	0.0226031	0.0441241	0.0536606	0.0185465	0.173854	0.0966358
-71.5	332.5	0.0234032	0.331187	0.158785	0.0675219	0.0242778	4.72075	0.00464083	0.00240541	0.0122588	0.00583757	0.00958096	0.0539863	0.189288	0.302479	0.0021514	0.00689409	0.0150018	0.00165189	0.00847873	0.0226882	0.0442446	0.0539671	0.0185465	0.173627	0.0964766
-71.5	333.5	0.0214065	0.331187	0.158833	0.0675219	0.0241864	4.73663	0.00464083	0.00240541	0.0122588	0.00583906	0.00958456	0.0548044	0.189164	0.302555	0.0021578	0.0070634	0.0149755	0.00165391	0.00847873	0.0229037	0.04426	0.0543751	0.0185465	0.173577	0.0964766
-71.5	334.5	0.0341314	0.331187	0.15832	0.0671962	0.0240457	4.74463	0.0047188	0.00242033	0.0122124	0.00582892	0.00958967	0.0525637	0.187163	0.304985	0.00215116	0.00682415	0.0150323	0.00159937	0.00846835	0.0226178	0.0440732	0.0547079	0.0185914	0.172686	0.0965422
-71.5	335.5	0.0395255	0.331187	0.155856	0.0673586	0.0241231	4.74463	0.0047782	0.00244084	0.0122124	0.00583728	0.00958303	0.0528521	0.187163	0.30462	0.00216379	0.00685	0.0150706	0.00160657	0.00851534	0.0229475	0.044229	0.0552351	0.0186544	0.174951	0.0967413
-71.5	336.5	0.0375582	0.332599	0.155567	0.067383	0.0241839	4.74302	0.00478139	0.00244683	0.0122292	0.00583728	0.00956753	0.0530076	0.190951	0.304614	0.00222078	0.00687862	0.0151126	0.00163559	0.00851534	0.023234	0.0446459	0.0581332	0.0187519	0.176178	0.0967278
-71.5	337.5	0.0385035	0.332599	0.155567	0.067383	0.0241839	4.75207	0.00479069	0.00245524	0.0122292	0.00583728	0.00956753	0.0529289	0.191801	0.304614	0.002217	0.00688171	0.0151126	0.00164634	0.00851534	0.023234	0.0451054	0.0584748	0.0187519	0.176143	0.0967278
-71.5	338.5	0.0413595	0.332599	0.155486	0.0674174	0.0243704	4.74763	0.00479366	0.00246565	0.0122292	0.00583728	0.00957846	0.0529596	0.191801	0.304591	0.002217	0.00688171	0.0151126	0.00164822	0.00851534	0.023234	0.0452268	0.0584748	0.0187519	0.175885	0.0967278
-71.5	339.5	0.0443303	0.332599	0.155355	0.0674028	0.0243946	4.75177	0.00479067	0.00246497	0.0121952	0.00582849	0.00962557	0.0529596	0.191801	0.305024	0.002217	0.00688965	0.015107	0.00164404	0.00851534	0.0232126	0.0453479	0.0584348	0.0187519	0.17547	0.0967278
-71.5	340.5	0.0474095	0.333553	0.154895	0.0669546	0.0237233	4.73956	0.00480129	0.00246401	0.0121691	0.00583123	0.00950271	0.0526215	0.191669	0.304864	0.00222124	0.00687772	0.0150206	0.0016283	0.00844715	0.0230896	0.045123	0.0582901	0.0187842	0.174941	0.0966133
-71.5	341.5	0.0507005	0.334107	0.151129	0.0670233	0.0286924	4.70895	0.00511842	0.00248467	0.0121834	0.00587427	0.00950271	0.052467	0.191589	0.303292	0.00230223	0.00688833	0.0151907	0.00163309	0.00852838	0.0231032	0.0455995	0.0582199	0.0198297	0.17576	0.0979444
-71.5	342.5	0.0515582	0.332652	0.1506	0.0672101	0.0308288	4.6756	0.00517776	0.00250705	0.0122316	0.00595628	0.00943106	0.0526543	0.192409	0.301947	0.00239097	0.00687256	0.0154132	0.00164161	0.00892345	0.023216	0.045757	0.0577212	0.0201278	0.176699	0.0982928
-71.5	343.5	0.0570719	0.331609	0.150365	0.0671806	0.0302326	4.64379	0.00520498	0.00253929	0.0121555	0.00915792	0.00892052	0.0526071	0.193101	0.302797	0.0023777	0.00690723	0.0151831	0.00163945	0.00905517	0.0231318	0.0469664	0.0566336	0.0201485	0.176545	0.0983152
-71.5	344.5	0.0565715	0.333821	0.14551	0.0677736	0.0299494	4.64053	0.00578396	0.00253931	0.0122638	0.00931771	0.00892292	0.0535929	0.192964	0.295141	0.00252324	0.00706518	0.0159419	0.00165288	0.00955218	0.0235802	0.050292	0.0562829	0.0220061	0.179113	0.101391
-71.5	345.5	0.0550018	0.335099	0.143707	0.0668298	0.0303585	4.62552	0.00581638	0.00254046	0.0123212	0.00934298	0.00891199	0.0540659	0.192776	0.294206	0.00257016	0.00717842	0.0160632	0.00165931	0.00965556	0.0241219	0.0517142	0.0562039	0.0223088	0.180014	0.101649
-71.5	346.5	0.0632056	0.334543	0.144415	0.0661464	0.0305748	4.62542	0.00573851	0.00252526	0.0133231	0.00941313	0.00891199	0.0567056	0.193199	0.288223	0.00261153	0.0074402	0.0177167	0.00175069	0.0111597	0.0259011	0.0512259	0.0557762	0.0222731	0.191918	0.101754
-71.5	347.5	0.0879783	0.334543	0.14438	0.067221	0.0304912	4.58609	0.00579638	0.00252777	0.0139039	0.0102509	0.00889322	0.0565649	0.193199	0.282128	0.00271809	0.00725676	0.0185716	0.00182308	0.0119226	0.0271832	0.0522833	0.053251	0.0224381	0.196108	0.102335
-71.5	348.5	0.0742253	0.333548	0.144352	0.0665001	0.0306108	4.63082	0.00578169	0.00252526	0.0138865	0.00947693	0.00893353	0.0570363	0.192776	0.282191	0.00269902	0.00746028	0.0183622	0.00181594	0.011815	0.0271266	0.0520422	0.0542014	0.0223827	0.195596	0.102292
-71.5	349.5	0.0852547	0.333548	0.143907	0.0681332	0.0302427	4.51587	0.00591732	0.00253982	0.0139204	0.0105754	0.00893093	0.0570658	0.192776	0.282128	0.00271809	0.00748693	0.0185716	0.00182714	0.0119625	0.0271832	0.0526617	0.05189	0.0224381	0.196025	0.1024
-71.5	350.5	0.0979929	0.313297	0.144097	0.0511197	0.031097	4.50354	0.00494043	0.00154137	0.0139584	0.0102068	0.00906984	0.0570024	0.189792	0.290115	0.00263285	0.00744033	0.0182407	0.0017836	0.0118829	0.0271884	0.0505061	0.0526343	0.01967	0.193406	0.101321
-70.5	0.5	0.0843281	0.333548	0.144808	0.0697109	0.0306956	4.62777	0.00580765	0.00252895	0.0139387	0.0105492	0.00894186	0.0570168	0.192776	0.282128	0.00272055	0.00745729	0.0185889	0.00183169	0.0119625	0.0271832	0.0526617	0.0523241	0.0224566	0.196269	0.1024
-70.5	1.5	0.0632271	0.333548	0.144756	0.0680917	0.0305793	4.63108	0.00575488	0.00252526	0.0133517	0.0094171	0.00894446	0.0567529	0.192776	0.288223	0.00261153	0.0074402	0.017734	0.00175699	0.0111597	0.0259011	0.0516248	0.0556026	0.0222731	0.191918	0.101772
-70.5	2.5	0.0852561	0.334543	0.144545	0.0696312	0.0302037	4.50592	0.00607338	0.00254813	0.0139271	0.0101626	0.00892033	0.0570632	0.192776	0.282128	0.00271809	0.00748693	0.0185889	0.00183169	0.0119625	0.0271832	0.0522911	0.0516997	0.0224381	0.196025	0.1024
-70.5	3.5	0.0852634	0.333548	0.144634	0.0697421	0.0302427	4.51587	0.00593451	0.00253982	0.0139365	0.0105754	0.00894186	0.0570479	0.192776	0.282128	0.00271809	0.00749975	0.0185889	0.00183169	0.0119625	0.0271832	0.0526617	0.0518302	0.0224381	0.196025	0.1024
-70.5	4.5	0.0853353	0.333185	0.143907	0.0686385	0.0301145	4.515	0.00623709	0.0025431	0.0139223	0.0116597	0.00892767	0.0570996	0.192776	0.282128	0.00271809	0.00753252	0.0185716	0.00183169	0.0119625	0.0271832	0.0526701	0.0515083	0.0224381	0.19606	0.10239
-70.5	5.5	0.0884352	0.334543	0.144843	0.0683204	0.0304286	4.60125	0.00579551	0.00252895	0.0138949	0.0100393	0.00892292	0.0569659	0.192776	0.282206	0.00270429	0.0074725	0.0184224	0.0018205	0.011815	0.0271266	0.0523705	0.0540784	0.0223827	0.195593	0.102338
-70.5	6.5	0.0750951	0.334543	0.14499	0.0679981	0.0306108	4.62096	0.0057831	0.0025278	0.0138933	0.00947693	0.00892292	0.0570337	0.192776	0.282191	0.00269902	0.00746028	0.0184173	0.0018205	0.011815	0.0271266	0.0520424	0.05399	0.0223827	0.195827	0.102376
-70.5	7.5	0.0843595	0.334543	0.144455	0.0695895	0.0306824	4.6076	0.00578993	0.00252895	0.0139293	0.0101546	0.00892033	0.0569797	0.192776	0.282128	0.00272055	0.00745903	0.0185889	0.00183169	0.0119625	0.0271832	0.0523106	0.0522483	0.0224566	0.196246	0.1024
-70.5	9.5	0.098016	0.31434	0.143402	0.0520069	0.0339491	4.50713	0.0049769	0.00155745	0.0140547	0.0101849	0.00973628	0.0562344	0.188024	0.287928	0.0026573	0.00734249	0.0186468	0.00180142	0.0120442	0.0273038	0.0502319	0.0524804	0.019941	0.193969	0.101815
-70.5	10.5	0.152109	0.320482	0.125648	0.0562535	0.036396	4.48706	0.00625153	0.0017763	0.0158133	0.0106522	0.0104755	0.0604022	0.179851	0.176749	0.00381153	0.00755346	0.0280633	0.00243329	0.0145588	0.0338043	0.0654318	0.0503937	0.027347	0.242378	0.123375
-70.5	11.5	0.145207	0.325649	0.124046	0.0567184	0.0361034	4.47827	0.00578531	0.00173069	0.0157691	0.0103717	0.0104844	0.0601183	0.179757	0.160406	0.00378907	0.00744309	0.0284939	0.00245161	0.0145617	0.0341413	0.0557966	0.0522981	0.0274072	0.247544	0.123241
-70.5	12.5	0.0852675	0.334543	0.145196	0.0695283	0.0303581	4.53629	0.00618831	0.00254813	0.0139271	0.0101773	0.00892069	0.0561111	0.192964	0.282238	0.00271809	0.0073003	0.0186069	0.00182993	0.0119625	0.0271499	0.0520373	0.0517303	0.022397	0.196025	0.1023
-70.5	21.5	0.0853379	0.333185	0.14447	0.067879	0.0301488	4.51304	0.00624944	0.0025431	0.0139226	0.0116552	0.00892767	0.056556	0.193199	0.282128	0.00272055	0.00730791	0.0185716	0.00182308	0.0119226	0.0271832	0.0526701	0.0519194	0.0224566	0.196199	0.102326
-70.5	22.5	0.0853526	0.333185	0.144411	0.0673006	0.0301488	4.51501	0.00624944	0.0025431	0.0139226	0.011653	0.0089089	0.0560492	0.193199	0.282128	0.00272055	0.00723198	0.0185716	0.00182308	0.0119226	0.0271832	0.0526701	0.0519194	0.0224566	0.196199	0.102339
-70.5	23.5	0.05514	0.334105	0.144329	0.0662573	0.0303175	4.60259	0.00583371	0.00252989	0.0124193	0.010988	0.00893353	0.0549493	0.193199	0.293462	0.00256881	0.00726694	0.0175368	0.00170959	0.0107764	0.0252148	0.0518879	0.0560315	0.0222731	0.184402	0.101631
-70.5	24.5	0.0561964	0.332826	0.144272	0.0664376	0.0301042	4.61341	0.00587636	0.00254046	0.0123108	0.0109703	0.00893353	0.0539858	0.192776	0.295032	0.00252324	0.00721014	0.0159245	0.00165047	0.00955218	0.0237596	0.0519373	0.0561779	0.0221112	0.179344	0.101504
-70.5	25.5	0.0590101	0.334105	0.144646	0.0662573	0.030488	4.59762	0.0058119	0.00252526	0.0131652	0.0110042	0.00893353	0.0563421	0.193199	0.29088	0.00257917	0.00743088	0.01765	0.00172124	0.0110925	0.0256125	0.0516986	0.0556046	0.0222731	0.187233	0.101666
-70.5	26.5	0.0627858	0.333548	0.144716	0.0662873	0.0304797	4.5983	0.00581473	0.00252526	0.0133722	0.01103	0.00893353	0.0566858	0.193199	0.288223	0.00261153	0.00749839	0.0177167	0.00175069	0.0111597	0.0259011	0.0516608	0.0556439	0.0222731	0.191918	0.101754
-70.5	27.5	0.0879975	0.317785	0.144847	0.0480417	0.0314599	4.68418	0.00450933	0.00149399	0.013792	0.0112666	0.00905865	0.0587462	0.190231	0.288957	0.00263105	0.00769734	0.0181005	0.00177482	0.0116865	0.027134	0.050918	0.0562918	0.0196103	0.193178	0.101254
-70.5	160.5	0.0853162	0.33418	0.144204	0.0671793	0.0302122	4.5361	0.00619925	0.0025431	0.0139017	0.0101967	0.00888736	0.056982	0.193199	0.282128	0.00272055	0.00744055	0.0185716	0.00182539	0.0119226	0.0271832	0.0522329	0.0518049	0.0224566	0.196199	0.102372
-70.5	161.5	0.107037	0.345407	0.133757	0.0667782	0.0357061	4.53853	0.00649252	0.00258611	0.0148235	0.0102879	0.00982863	0.0561849	0.184142	0.174454	0.00367629	0.00685164	0.0260423	0.00217366	0.0139337	0.0322137	0.056663	0.0520473	0.0272988	0.242247	0.117977
-70.5	162.5	0.0884708	0.336992	0.144346	0.0681196	0.0337483	4.62744	0.00575725	0.00253058	0.013987	0.00999337	0.00949409	0.0561867	0.191224	0.279931	0.0027262	0.00724375	0.0188664	0.00183799	0.0119762	0.0272519	0.0522389	0.0542266	0.0224721	0.19638	0.102872
-70.5	163.5	0.0853605	0.337183	0.14442	0.0693625	0.032882	4.53859	0.00621554	0.00254474	0.0139816	0.0101748	0.00942299	0.0561447	0.192044	0.280941	0.0027458	0.00725642	0.0189948	0.0018445	0.0121237	0.0273086	0.0520639	0.0516652	0.0225137	0.196826	0.102687
-70.5	164.5	0.0772999	0.337485	0.143101	0.0668545	0.0352228	4.63786	0.00580586	0.00253717	0.0144365	0.00948478	0.00983542	0.0576387	0.183056	0.209317	0.00322854	0.00720761	0.023148	0.00209555	0.0131488	0.0300809	0.0547816	0.0551575	0.024629	0.228499	0.109573
-70.5	165.5	0.0890709	0.33558	0.144268	0.0679782	0.034482	4.61173	0.00580891	0.00253357	0.0141126	0.0100307	0.00960349	0.0588913	0.186984	0.274752	0.00275099	0.00750377	0.019033	0.00193323	0.0120665	0.0278658	0.0526901	0.0540673	0.022469	0.198236	0.103245
-70.5	166.5	0.0687526	0.347745	0.138769	0.0663537	0.0297348	4.69471	0.00596527	0.00256214	0.013093	0.00930871	0.00987924	0.0541858	0.183015	0.218529	0.00324662	0.00688748	0.0205076	0.0019084	0.0107505	0.0279929	0.0544827	0.0576195	0.025391	0.216138	0.110122
-70.5	167.5	0.0525628	0.345028	0.14425	0.0656121	0.0278806	4.70619	0.00533562	0.00255009	0.0129399	0.00627893	0.00987924	0.0537945	0.183217	0.228302	0.00307388	0.00685732	0.0195461	0.00188901	0.0100084	0.0272245	0.0509986	0.0579265	0.0231868	0.211344	0.106495
-70.5	168.5	0.0530074	0.345028	0.144328	0.0655833	0.027687	4.72594	0.00532851	0.00252711	0.0129399	0.00622972	0.00987924	0.0538497	0.183281	0.227518	0.00307232	0.00686606	0.0195351	0.00188145	0.0100084	0.0273063	0.0509583	0.0583008	0.0231241	0.211242	0.106466
-70.5	169.5	0.0419407	0.353764	0.148035	0.0733949	0.0282139	4.87389	0.00519714	0.00255812	0.0145102	0.00801864	0.0105628	0.0553852	0.170046	0.192725	0.00327093	0.00680671	0.0235531	0.00222214	0.0114829	0.0313378	0.0528671	0.0591644	0.0242054	0.225305	0.11654
-70.5	170.5	0.03413	0.352659	0.159625	0.0730679	0.0279698	4.92087	0.00515314	0.00249738	0.0144561	0.00798852	0.0105401	0.0545464	0.171525	0.208556	0.00290381	0.00678597	0.0227646	0.0021967	0.0112495	0.0308799	0.0521919	0.0544484	0.0222834	0.219343	0.114872
-70.5	171.5	0.0324835	0.352659	0.159683	0.0734371	0.0278989	4.89927	0.00532016	0.00252202	0.0144417	0.0080002	0.0105187	0.054761	0.172378	0.205547	0.00304014	0.00683861	0.0229941	0.00220964	0.0113932	0.0309847	0.0522908	0.0544946	0.0224947	0.221658	0.114625
-70.5	172.5	0.0365959	0.352659	0.159395	0.0734007	0.0279353	4.87847	0.0058069	0.00265032	0.0146195	0.00799713	0.0106654	0.054533	0.172256	0.207679	0.00316249	0.00680338	0.0230859	0.00219317	0.0113653	0.030789	0.0524355	0.0541289	0.0231568	0.221729	0.115245
-70.5	173.5	0.0340345	0.352659	0.15962	0.0734371	0.0279423	4.87847	0.00531985	0.00251973	0.0145656	0.00799233	0.0104665	0.0546196	0.172256	0.205699	0.00306996	0.00681827	0.0231937	0.00220514	0.0114211	0.0308392	0.0522756	0.0538861	0.022909	0.221899	0.114992
-70.5	174.5	0.0338611	0.352659	0.159683	0.0734371	0.0279523	4.86574	0.00531885	0.00251841	0.0145684	0.00800193	0.0104643	0.0546097	0.172132	0.204999	0.00308946	0.00682258	0.0233636	0.00221593	0.0114317	0.0309014	0.0523485	0.0541376	0.0230339	0.222296	0.115301
-70.5	175.5	0.0337823	0.352659	0.159791	0.0733901	0.0278944	4.86574	0.00514383	0.00249166	0.0145774	0.00802616	0.0104649	0.0548202	0.172256	0.205116	0.00310795	0.00682258	0.0235206	0.00222291	0.0115945	0.030866	0.0521773	0.0538114	0.0229851	0.22309	0.115496
-70.5	176.5	0.0240528	0.350986	0.162583	0.0729268	0.0277836	4.90163	0.00496617	0.00247049	0.0145485	0.00801632	0.0104672	0.0550075	0.172256	0.20594	0.00300607	0.00686969	0.022849	0.00220007	0.011237	0.030729	0.0514389	0.0541385	0.0224381	0.221802	0.112967
-70.5	177.5	0.0159985	0.336462	0.165471	0.0734069	0.028173	4.92292	0.00487344	0.00244505	0.0143931	0.0077483	0.0104738	0.055027	0.172278	0.217353	0.00286836	0.00686148	0.0225939	0.00219161	0.0112634	0.0295558	0.0492958	0.0540158	0.0217638	0.216116	0.111908
-70.5	178.5	0.0112543	0.332822	0.167175	0.0733636	0.025239	4.92594	0.00484053	0.00243934	0.0143569	0.0076183	0.0103981	0.0552231	0.174338	0.223809	0.0027282	0.0068964	0.0209925	0.00212859	0.0110381	0.0287852	0.0474536	0.0537225	0.020971	0.21187	0.108491
-70.5	179.5	0.00760794	0.33159	0.167524	0.0733364	0.0249548	4.93061	0.004838	0.00244036	0.0143522	0.00758804	0.0103848	0.0546579	0.173981	0.221518	0.00273933	0.00687866	0.0210749	0.00209536	0.0110585	0.0287218	0.0471928	0.0537068	0.0210887	0.212029	0.108425
-70.5	180.5	0.00712201	0.333002	0.166976	0.0739497	0.0249467	4.92869	0.00483953	0.00244036	0.0143489	0.00758336	0.0103716	0.054698	0.176817	0.221984	0.0027355	0.00689194	0.0210862	0.00209792	0.0110585	0.028626	0.0473205	0.0544461	0.0210981	0.211419	0.108444
-70.5	181.5	0.00708273	0.333002	0.167129	0.0739691	0.0249403	4.92869	0.00483953	0.00244701	0.014328	0.00757357	0.0104724	0.0544187	0.176915	0.22368	0.00273282	0.00683439	0.0210862	0.00209981	0.0110585	0.0286761	0.047423	0.0546251	0.0210981	0.210296	0.108406
-70.5	182.5	0.00535252	0.33451	0.16855	0.074349	0.024067	4.92712	0.00482314	0.0024411	0.0143264	0.00736712	0.0103766	0.0537806	0.176794	0.224261	0.00267368	0.0067884	0.020972	0.00206437	0.010946	0.0282529	0.0465482	0.0505595	0.0211219	0.210114	0.108004
-70.5	183.5	0.0052235	0.333825	0.169542	0.0756623	0.0233289	5.04034	0.00480063	0.00238775	0.0143251	0.0073862	0.0103185	0.0540365	0.177113	0.225737	0.00266485	0.00683044	0.020815	0.00206748	0.0109685	0.0282589	0.0460652	0.0495829	0.0211418	0.208394	0.107803
-70.5	184.5	0.00507557	0.320924	0.166661	0.0759821	0.0234343	5.11728	0.00479405	0.00232079	0.0144068	0.00740233	0.0103189	0.0545437	0.177191	0.224124	0.00275597	0.00690367	0.0210407	0.00207674	0.0112488	0.0287536	0.0459507	0.0481329	0.021377	0.211208	0.108227
-70.5	185.5	0.00453425	0.32764	0.164653	0.0753913	0.0239441	5.08605	0.00476354	0.00232042	0.0143801	0.00738811	0.0103822	0.0544425	0.176872	0.224881	0.00274994	0.00687165	0.0210588	0.00205654	0.0111968	0.0285546	0.0456598	0.04775	0.0213159	0.210425	0.108231
-70.5	186.5	0.00505717	0.329042	0.164025	0.0753642	0.0249633	5.09667	0.00476753	0.00231688	0.0143677	0.00738501	0.0103816	0.0544428	0.176731	0.22259	0.00269066	0.00686434	0.0210997	0.00209597	0.0111372	0.0284689	0.0454311	0.0480267	0.0210704	0.210746	0.108328
-70.5	187.5	0.0135967	0.324348	0.166223	0.0748186	0.0283304	5.14134	0.00483489	0.00237069	0.0143919	0.00754624	0.0105202	0.0545308	0.171837	0.217617	0.00273608	0.00687795	0.0222967	0.00217231	0.0112142	0.0294976	0.0477572	0.0489079	0.0214694	0.212035	0.110692
-70.5	188.5	0.0256488	0.351974	0.163708	0.0738581	0.027726	5.05603	0.00493266	0.00241111	0.0144255	0.0078258	0.0105431	0.0544498	0.171921	0.214197	0.00273181	0.0067556	0.022328	0.00218822	0.0112658	0.0303476	0.0503937	0.0493585	0.0211828	0.214174	0.111416
-70.5	189.5	0.031352	0.352659	0.165063	0.0736628	0.0277465	5.03125	0.0052426	0.00245523	0.0144042	0.00780308	0.0105399	0.0540037	0.172426	0.213655	0.00276442	0.00674287	0.0223023	0.00218239	0.0113215	0.0304004	0.0503543	0.0492991	0.0211299	0.214365	0.111848
-70.5	190.5	0.0349924	0.352659	0.165223	0.0736264	0.0276724	5.03125	0.00569783	0.00258309	0.0144342	0.00786179	0.010735	0.0539094	0.172426	0.218911	0.00281059	0.00679576	0.0223386	0.00216924	0.0113487	0.0301793	0.0504012	0.0491863	0.0209245	0.214068	0.111495
-70.5	191.5	0.0411197	0.352659	0.165149	0.0735747	0.0276398	5.01816	0.00571177	0.0025813	0.0144521	0.00786829	0.0107347	0.054411	0.172378	0.211947	0.00295982	0.00682498	0.0226403	0.00220261	0.0114558	0.0309032	0.0504672	0.0491004	0.0215209	0.21887	0.11179
-70.5	192.5	0.0436594	0.352659	0.164977	0.0735747	0.027669	5.01816	0.00574084	0.00257919	0.0144778	0.00787947	0.010694	0.0543383	0.172256	0.212575	0.00301568	0.0068284	0.0227325	0.00219894	0.0114837	0.03089	0.0504636	0.0489852	0.0218103	0.218651	0.111919
-70.5	193.5	0.0566282	0.352659	0.165066	0.0735747	0.0276811	5.01816	0.00572683	0.00257506	0.0146272	0.00787947	0.0106678	0.0548468	0.172256	0.211094	0.00304178	0.00683056	0.0228672	0.0022107	0.0115154	0.0309783	0.0504126	0.0489698	0.0220903	0.220384	0.112075
-70.5	194.5	0.0566282	0.352659	0.165066	0.0735747	0.0276911	4.98955	0.00572683	0.00257506	0.0146272	0.00787987	0.0106678	0.05486	0.172132	0.209608	0.00305886	0.00683056	0.0231718	0.0022211	0.011583	0.0310727	0.0504058	0.0489955	0.0220677	0.220337	0.112782
-70.5	195.5	0.0566428	0.352659	0.165663	0.0735747	0.0276856	4.98955	0.00572683	0.00257506	0.0146272	0.00787987	0.0106601	0.0548513	0.172132	0.208875	0.00305886	0.00682391	0.0231602	0.00222215	0.011583	0.0310702	0.0504778	0.0489955	0.0220677	0.220337	0.112764
-70.5	196.5	0.0566282	0.352659	0.165195	0.0735747	0.0276939	4.99166	0.00572683	0.00257506	0.0146432	0.00787987	0.010667	0.0548857	0.172132	0.208875	0.00305886	0.00682391	0.0231718	0.00222215	0.011583	0.0310702	0.0504778	0.0489955	0.0220677	0.220337	0.112704
-70.5	197.5	0.056626	0.352659	0.16366	0.0742457	0.02774	5.00054	0.0057275	0.00257658	0.014634	0.00788198	0.0106618	0.0549725	0.172132	0.209209	0.0030661	0.00681031	0.0231356	0.00222346	0.0116054	0.0310826	0.0504778	0.0489748	0.0220677	0.220337	0.112799
-70.5	198.5	0.0438915	0.347587	0.164155	0.0743285	0.027763	5.12057	0.00574122	0.0025662	0.0145328	0.00788606	0.0106618	0.0544946	0.17214	0.209633	0.0030661	0.00680503	0.0230585	0.00220921	0.0115737	0.0310368	0.0504651	0.0490192	0.0220509	0.219278	0.112799
-70.5	199.5	0.0434736	0.341009	0.164442	0.0745406	0.0278868	5.12705	0.00573161	0.00250262	0.0144652	0.00788306	0.0106701	0.0545213	0.172263	0.210754	0.00304224	0.00685188	0.0227842	0.00221462	0.0115062	0.0309483	0.0502132	0.0480363	0.0217543	0.21912	0.112156
-70.5	200.5	0.0363661	0.339699	0.161335	0.077241	0.0281368	5.16285	0.00570224	0.00251426	0.0145176	0.00791999	0.0107996	0.0551604	0.171463	0.206448	0.0031553	0.00689808	0.0230271	0.00222215	0.0118184	0.0314978	0.0508521	0.0472012	0.0219809	0.223256	0.112332
-70.5	201.5	0.0268001	0.326363	0.161563	0.0827706	0.0280847	5.18682	0.00496659	0.00233762	0.0145419	0.00810064	0.010693	0.0558675	0.171431	0.200367	0.00304948	0.00700884	0.0232249	0.00224949	0.0120644	0.0319042	0.0528906	0.0473364	0.0219786	0.225452	0.113483
-70.5	202.5	0.0146142	0.288167	0.16734	0.0823691	0.026881	5.19051	0.00479691	0.00231769	0.0143911	0.00759992	0.0106247	0.0603022	0.171803	0.216131	0.00277943	0.00782903	0.0214828	0.00216366	0.0115875	0.0299798	0.0477711	0.0471053	0.0209656	0.216111	0.111441
-70.5	203.5	0.00558278	0.287718	0.16928	0.0819753	0.0250341	5.20875	0.00476447	0.0023075	0.0143859	0.00771166	0.0108344	0.062936	0.176037	0.211578	0.00280987	0.00839301	0.0215213	0.00217995	0.0117949	0.0306392	0.0468489	0.0468793	0.0211856	0.216905	0.111535
-70.5	204.5	0.00505906	0.287034	0.170249	0.0822658	0.0238851	5.19959	0.00476819	0.0023043	0.0144437	0.0079309	0.0107542	0.0628224	0.175916	0.210149	0.00281448	0.00839841	0.0214042	0.00222335	0.0117264	0.0315465	0.0473626	0.0469202	0.0213477	0.217423	0.111456
-70.5	205.5	0.00494884	0.285671	0.169493	0.0828042	0.0233152	5.2076	0.00477632	0.0023047	0.0145164	0.0080428	0.0107048	0.0629984	0.176312	0.208996	0.0028284	0.00844183	0.0214428	0.00225098	0.0117365	0.0320001	0.0479739	0.0469202	0.0214056	0.217819	0.111981
-70.5	206.5	0.00434031	0.290966	0.168417	0.082689	0.0202996	5.14284	0.00476496	0.00229741	0.0144337	0.00792959	0.0101796	0.0628078	0.177236	0.213538	0.00280183	0.0083903	0.0211114	0.00220385	0.0115437	0.0313457	0.0473621	0.0469202	0.0213122	0.215847	0.111212
-70.5	207.5	0.0039461	0.29121	0.167526	0.0827083	0.0190742	5.13234	0.00475482	0.00229741	0.0144062	0.00770217	0.0101674	0.0627312	0.177334	0.215873	0.00279851	0.00841121	0.0209893	0.00210987	0.0114684	0.0301141	0.0470301	0.0468743	0.0211103	0.214154	0.111144
-70.5	208.5	0.00394344	0.29121	0.166859	0.0829448	0.0189255	5.11083	0.00475482	0.00229741	0.0143851	0.00763229	0.0101651	0.0620668	0.177334	0.216994	0.00278151	0.00831379	0.0209592	0.00209884	0.0114099	0.0298336	0.0468271	0.0461152	0.0210208	0.212841	0.111061
-70.5	209.5	0.00392179	0.292016	0.166573	0.083086	0.0189722	5.09909	0.00476368	0.0022988	0.0143937	0.00762687	0.0101651	0.0620085	0.1771	0.216768	0.00278151	0.00828504	0.0209694	0.00210218	0.0114099	0.0297354	0.0469273	0.0453373	0.021056	0.212887	0.111157
-70.5	210.5	0.00390639	0.296002	0.165864	0.0836621	0.0189722	5.09202	0.00477343	0.00230046	0.0143683	0.00752169	0.0101273	0.0608139	0.1771	0.219253	0.00276416	0.00813683	0.0209121	0.00206699	0.0112725	0.0292549	0.0469227	0.0449717	0.0208888	0.211845	0.110889
-70.5	211.5	0.00390742	0.291501	0.166636	0.083086	0.0188697	5.09909	0.00476423	0.0022988	0.0143937	0.00762687	0.0101651	0.062105	0.177334	0.216862	0.00278151	0.00835661	0.0209694	0.00210218	0.0114099	0.0297354	0.0469273	0.044814	0.021056	0.212887	0.111157
-70.5	212.5	0.00385794	0.291268	0.166335	0.0829978	0.0188945	5.11083	0.0047612	0.0022988	0.0143851	0.00763229	0.0101651	0.0625605	0.177146	0.216688	0.00278151	0.00848277	0.0209694	0.00210695	0.0114099	0.0299227	0.0469656	0.0443001	0.0210432	0.212887	0.111252
-70.5	213.5	0.0039081	0.291268	0.167266	0.0827975	0.0188945	5.13234	0.00475537	0.00229741	0.0143851	0.00769113	0.0101691	0.0631252	0.177146	0.215902	0.00279276	0.00859017	0.0209893	0.00211551	0.0114457	0.0302052	0.047079	0.0442534	0.0211202	0.213944	0.111325
-70.5	214.5	0.00390228	0.291268	0.167266	0.0828484	0.0189944	5.13234	0.00475537	0.00229828	0.0144116	0.00770738	0.0101711	0.0634613	0.176912	0.215605	0.00279851	0.00860183	0.0209893	0.00211799	0.0114684	0.030225	0.0470818	0.044125	0.0211328	0.214154	0.111351
-70.5	215.5	0.00385412	0.291268	0.1675	0.082889	0.0189097	5.16778	0.00476679	0.00229942	0.014478	0.00802027	0.0101774	0.0634721	0.177146	0.211846	0.00280718	0.00860183	0.0211255	0.00221123	0.0115578	0.0317705	0.0476517	0.044125	0.0213421	0.216124	0.111992
-70.5	216.5	0.00383912	0.291268	0.167589	0.0829307	0.0189097	5.16778	0.00476679	0.00229857	0.014478	0.00802027	0.0101774	0.0634721	0.177146	0.211846	0.00280718	0.00860183	0.0211255	0.00221123	0.0115578	0.0317705	0.0476517	0.0439053	0.0213421	0.216124	0.111992
-70.5	217.5	0.00378355	0.291268	0.167401	0.0830494	0.0188567	5.13838	0.00475834	0.00229743	0.0144392	0.00770738	0.0101798	0.0634613	0.177146	0.215657	0.00279851	0.00860183	0.0209893	0.00211936	0.0114684	0.030225	0.0470818	0.0439053	0.0211328	0.214173	0.111351
-70.5	218.5	0.00348496	0.291078	0.167	0.0844467	0.0188362	5.10503	0.00477261	0.00229883	0.0144457	0.00753145	0.0101604	0.0613279	0.179041	0.219767	0.0027527	0.00819052	0.0209155	0.00208401	0.0112725	0.0294501	0.0468175	0.0438293	0.020847	0.211789	0.110884
-70.5	219.5	0.00382729	0.306752	0.166479	0.0849965	0.0188899	5.10608	0.00482328	0.00230751	0.0144541	0.00751665	0.0101586	0.0558589	0.17747	0.219281	0.00276416	0.00731761	0.0209379	0.00206902	0.0112725	0.0291027	0.0470285	0.0448916	0.0211419	0.211679	0.110372
-70.5	220.5	0.0038821	0.295065	0.166424	0.0841879	0.0188789	5.10608	0.0048585	0.00230133	0.0144547	0.00752936	0.0101586	0.060863	0.17747	0.219173	0.00276416	0.00813683	0.0209121	0.0020694	0.0112725	0.0293493	0.0469638	0.0443294	0.0209112	0.211845	0.111006
-70.5	221.5	0.00392599	0.290273	0.168845	0.0833325	0.0189017	5.16348	0.0048495	0.00229828	0.0145249	0.00793109	0.0101986	0.0634313	0.17747	0.213734	0.00280445	0.00860183	0.0210734	0.00218684	0.0115437	0.0313587	0.0473905	0.044125	0.0213346	0.215451	0.111494
-70.5	222.5	0.00392599	0.290273	0.168845	0.0833325	0.0190172	5.16348	0.0048495	0.00229828	0.0145249	0.00793109	0.0101986	0.0634313	0.177236	0.21364	0.00280445	0.00860183	0.0210734	0.00218932	0.0115437	0.0313587	0.0473905	0.044125	0.0213346	0.215451	0.111494
-70.5	223.5	0.00430724	0.287474	0.168683	0.0832832	0.0189944	5.14123	0.00484044	0.00229828	0.0144909	0.007716	0.010207	0.063557	0.177236	0.215551	0.00279854	0.00860183	0.0209956	0.00213533	0.0114684	0.0302795	0.047122	0.044125	0.0211328	0.214198	0.111361
-70.5	224.5	0.00486928	0.284449	0.168308	0.0836782	0.0189987	5.11094	0.0048626	0.00230084	0.014475	0.00764493	0.0101968	0.0624466	0.177236	0.214992	0.00278154	0.00842076	0.0209904	0.00213792	0.0114626	0.0301066	0.0470849	0.0441717	0.0210784	0.21398	0.111295
-70.5	225.5	0.00489003	0.286971	0.168925	0.0842173	0.0189987	5.14822	0.0048718	0.00230249	0.0144405	0.00753769	0.0101638	0.0611511	0.177236	0.217665	0.00276286	0.00816753	0.0209331	0.00209937	0.0113252	0.0296056	0.0470306	0.0443294	0.0209112	0.212933	0.110919
-70.5	226.5	0.0049294	0.29856	0.168948	0.0849427	0.0190319	5.14822	0.00489517	0.00230952	0.0144478	0.00751713	0.0101638	0.0558255	0.17683	0.217628	0.00276127	0.00726922	0.0209688	0.002099	0.011316	0.0293517	0.0470976	0.0451113	0.0211269	0.212747	0.110407
-70.5	227.5	0.00501186	0.311698	0.168689	0.080845	0.0191541	5.13922	0.0048739	0.00232514	0.0144758	0.00745092	0.0101389	0.0556135	0.17701	0.217727	0.00280592	0.00725823	0.0209613	0.00208646	0.0112249	0.029153	0.0460222	0.0449986	0.021574	0.212668	0.108685
-70.5	228.5	0.00501186	0.313537	0.168689	0.0794583	0.0191366	5.13781	0.00486628	0.00232514	0.0144023	0.00741165	0.0101389	0.0554432	0.17701	0.219935	0.00279787	0.00722713	0.0208722	0.00208362	0.0111941	0.0291018	0.0458792	0.0449986	0.021574	0.212098	0.108229
-70.5	229.5	0.0050069	0.314159	0.168347	0.079592	0.0191366	5.13781	0.00486628	0.00232514	0.0144023	0.00741206	0.0101389	0.0555137	0.177239	0.219935	0.00280058	0.00722035	0.0208798	0.00208362	0.0112032	0.029107	0.0458792	0.0451502	0.021589	0.212098	0.108249
-70.5	230.5	0.0050051	0.314795	0.168258	0.0783568	0.0191313	5.13809	0.00486107	0.00232348	0.0144023	0.00741206	0.0101251	0.0554963	0.177239	0.222183	0.00278503	0.00722035	0.0207887	0.00207908	0.0111917	0.0290481	0.045818	0.0451502	0.021589	0.211458	0.108129
-70.5	231.5	0.0050051	0.314795	0.168438	0.078185	0.0191313	5.13809	0.00488368	0.00232348	0.0144023	0.00740857	0.0101251	0.0554649	0.177239	0.222183	0.00278503	0.00722035	0.0207887	0.00207908	0.0111917	0.0290481	0.0457669	0.0450344	0.021589	0.211512	0.108078
-70.5	232.5	0.0050051	0.314795	0.168438	0.078185	0.0191313	5.13809	0.00488368	0.00232348	0.0144023	0.00740857	0.0101251	0.0554649	0.177239	0.222183	0.00278503	0.00722035	0.0207887	0.00207908	0.0111917	0.0290481	0.0457669	0.0450344	0.021589	0.211512	0.108078
-70.5	233.5	0.0050051	0.314795	0.168438	0.078185	0.0191313	5.13809	0.00488368	0.00232348	0.0144023	0.00740857	0.0101251	0.0554649	0.177239	0.222183	0.00278503	0.00722035	0.0207887	0.00207908	0.0111917	0.0290481	0.0457669	0.0450344	0.021589	0.211512	0.108078
-70.5	234.5	0.00498771	0.31858	0.167177	0.0762311	0.0191149	5.07923	0.00487243	0.00231929	0.0144023	0.00738423	0.0098363	0.0551651	0.178039	0.225265	0.00273244	0.00718907	0.0206995	0.00206826	0.0111097	0.0287077	0.0457024	0.0450344	0.0213199	0.210624	0.108078
-70.5	235.5	0.00441601	0.322644	0.166316	0.0760017	0.0190996	5.07184	0.00487169	0.00231217	0.0143878	0.00736428	0.00983945	0.0547076	0.178039	0.227548	0.00266757	0.00712153	0.0205395	0.00204866	0.0108607	0.0280946	0.0455238	0.0454172	0.0209966	0.207134	0.107899
-70.5	236.5	0.0040654	0.319742	0.168292	0.0759705	0.0191159	5.07558	0.00487996	0.0023561	0.0143532	0.00736708	0.00982971	0.0545147	0.178039	0.228298	0.0026399	0.00710849	0.0204753	0.00203238	0.0107958	0.0279683	0.0456868	0.0462218	0.0209514	0.206743	0.1077
-70.5	237.5	0.00412692	0.325525	0.168369	0.0757401	0.0189891	5.07558	0.00486666	0.0023561	0.0143452	0.00736708	0.00982971	0.0545233	0.178273	0.228392	0.0026399	0.00704825	0.0204753	0.00202975	0.0107958	0.0279683	0.0457322	0.0464148	0.0209514	0.206882	0.107661
-70.5	238.5	0.00406395	0.325525	0.168443	0.0756476	0.0189634	5.0761	0.00486497	0.00236033	0.0143264	0.00736708	0.00982971	0.0545407	0.178273	0.228392	0.00264142	0.00704825	0.0204753	0.00202921	0.0107958	0.0279683	0.0457322	0.0464689	0.0210263	0.206602	0.107666
-70.5	239.5	0.00368679	0.332089	0.167802	0.0761097	0.0189038	5.01452	0.00486497	0.00238577	0.0143301	0.00736693	0.00982971	0.0544945	0.179924	0.228224	0.00264142	0.00704855	0.0204714	0.00203054	0.0107958	0.0279683	0.0457322	0.0464639	0.0210263	0.206758	0.107679
-70.5	240.5	0.0036757	0.332749	0.169447	0.0761324	0.0188685	4.98645	0.00485842	0.00238199	0.0143391	0.00735861	0.00981919	0.0541815	0.179924	0.228107	0.00263213	0.00701739	0.0204556	0.00202818	0.0107549	0.0279253	0.0458036	0.0464639	0.021014	0.206659	0.107572
-70.5	241.5	0.0036757	0.332749	0.164674	0.0761324	0.0188685	4.97499	0.00484531	0.00237974	0.0143391	0.00732027	0.00964971	0.0541406	0.179924	0.228447	0.00262828	0.00697947	0.0204556	0.00202437	0.0107549	0.0277254	0.0458799	0.0465871	0.021014	0.20596	0.107522
-70.5	242.5	0.0036757	0.332089	0.168841	0.0761324	0.0189356	4.98409	0.00486946	0.00240293	0.0143329	0.00735861	0.00981919	0.0542395	0.179924	0.228076	0.00263213	0.00698088	0.0205343	0.00202529	0.0107549	0.0278802	0.0458599	0.047446	0.0210084	0.207488	0.107756
-70.5	243.5	0.00414355	0.332089	0.168917	0.0756041	0.0190092	4.98549	0.00488188	0.00240659	0.0143292	0.00736708	0.00982971	0.0545308	0.178195	0.227713	0.0026362	0.00701857	0.0205615	0.00202397	0.0107733	0.027923	0.0457756	0.0478493	0.0210207	0.207859	0.107885
-70.5	244.5	0.00506586	0.333875	0.170678	0.0758615	0.0191247	4.96258	0.00488188	0.00240696	0.0143222	0.00737354	0.00983494	0.0546497	0.177961	0.226598	0.0026349	0.00705813	0.0205825	0.00205563	0.010816	0.0281619	0.0458921	0.0468565	0.0210943	0.20876	0.107848
-70.5	245.5	0.00508134	0.330089	0.171709	0.0758615	0.0190799	5.04036	0.0048536	0.00238602	0.0143283	0.00737354	0.00983494	0.0546964	0.177961	0.226969	0.0026349	0.00708207	0.0205038	0.00205563	0.010816	0.0281817	0.0458359	0.0468672	0.0210998	0.2074	0.107681
-70.5	246.5	0.00510713	0.330089	0.171981	0.0758615	0.0190827	5.04036	0.00484126	0.00238602	0.0143283	0.00737354	0.00983494	0.0547759	0.177961	0.226629	0.0026349	0.00710971	0.0205038	0.00205921	0.0108069	0.0282243	0.0458359	0.0468672	0.0210848	0.207809	0.107713
-70.5	247.5	0.00510713	0.330089	0.171981	0.0758615	0.0190827	5.0441	0.00484126	0.00238602	0.0143283	0.00737354	0.00983494	0.0547054	0.177961	0.226629	0.0026349	0.0071031	0.0205038	0.00205921	0.0108069	0.0282191	0.0458359	0.0468672	0.0210848	0.207809	0.107713
-70.5	248.5	0.00510713	0.330089	0.171709	0.0758615	0.0190671	5.0441	0.00484126	0.00238602	0.0143283	0.00737354	0.00983494	0.0546773	0.177961	0.226629	0.0026349	0.00707845	0.0205038	0.00205816	0.0108069	0.0282217	0.0458359	0.0468672	0.0210848	0.207809	0.107713
-70.5	249.5	0.00510713	0.330089	0.171709	0.0758615	0.0190671	5.0441	0.00484126	0.00238602	0.0143283	0.00737354	0.00983494	0.0546259	0.177961	0.226969	0.0026349	0.00707845	0.0205038	0.00205563	0.0108069	0.0281765	0.0458359	0.0468672	0.0210848	0.2074	0.107675
-70.5	250.5	0.00508134	0.330089	0.171709	0.0758615	0.0190799	5.0441	0.00484126	0.00238602	0.0143283	0.00737354	0.00983494	0.0547478	0.177961	0.226629	0.0026349	0.00708506	0.0205038	0.00205816	0.010816	0.0282269	0.0458359	0.0468672	0.0210998	0.207809	0.107719
-70.5	251.5	0.00443543	0.337	0.168559	0.0763393	0.0190527	5.01251	0.00407187	0.00183182	0.0143225	0.00737137	0.00983494	0.054696	0.177961	0.227266	0.00264012	0.00705483	0.0204853	0.00205791	0.0108381	0.0281397	0.045801	0.0468672	0.0210998	0.207504	0.107671
-70.5	252.5	0.00348407	0.325031	0.167328	0.0768725	0.0189984	5.07176	0.00364756	0.00145274	0.0142965	0.0073475	0.00974468	0.054442	0.180269	0.228344	0.00263215	0.00709509	0.0204492	0.00202736	0.0108132	0.0279004	0.0456591	0.0474126	0.0209514	0.206514	0.107652
-70.5	253.5	0.0033361	0.306554	0.165933	0.0550208	0.0187384	5.05503	0.00322396	0.00114686	0.0136755	0.00725051	0.00952318	0.0557175	0.180031	0.239761	0.00252878	0.00726719	0.0198883	0.00199929	0.0104221	0.0277938	0.0429856	0.0466275	0.0179418	0.201271	0.105129
-70.5	254.5	0.00325238	0.308436	0.164658	0.052397	0.0187144	4.95352	0.00307174	0.00111842	0.0136284	0.00712261	0.00951935	0.0532043	0.179845	0.244626	0.00241951	0.00708595	0.0189053	0.00193735	0.0101594	0.027518	0.0412835	0.0468355	0.0173033	0.197537	0.101597
-70.5	255.5	0.00323268	0.323079	0.154206	0.0516364	0.018753	4.7436	0.00330167	0.00122584	0.0136531	0.00712066	0.00932562	0.0526655	0.180061	0.243521	0.0024853	0.00705131	0.0192619	0.00191662	0.0101637	0.0274165	0.0441787	0.0468355	0.0176561	0.198028	0.10555
-70.5	256.5	0.00372119	0.307168	0.156325	0.0508175	0.0184023	4.71096	0.00286553	0.00107163	0.0131947	0.00687081	0.00919972	0.0545527	0.193302	0.25434	0.00236282	0.0072307	0.0184247	0.00189981	0.00963309	0.0267987	0.0413409	0.0465542	0.0174695	0.191679	0.0990708
-70.5	257.5	0.00422548	0.304353	0.157307	0.0490489	0.0182359	4.69003	0.00287364	0.00107312	0.0125037	0.00637611	0.00929322	0.0548097	0.193132	0.270727	0.00201626	0.00733621	0.014835	0.00178633	0.00881192	0.0256318	0.0392054	0.0462571	0.0152443	0.181674	0.0974359
-70.5	258.5	0.0053606	0.312012	0.162546	0.0481226	0.0186911	4.70997	0.00285712	0.0010868	0.0113352	0.00532356	0.00907259	0.053379	0.19223	0.319637	0.00189808	0.00740103	0.0138631	0.00148861	0.00792492	0.0213054	0.0384786	0.0464743	0.0150001	0.16413	0.0928588
-70.5	259.5	0.0151608	0.313336	0.162546	0.0479094	0.0186822	4.68896	0.00288798	0.00109409	0.0113388	0.00534595	0.00905332	0.0534003	0.191793	0.319637	0.00189808	0.00729262	0.0138597	0.00150218	0.00792492	0.0214331	0.0384661	0.0467755	0.0149761	0.16413	0.0929672
-70.5	260.5	0.0238703	0.312724	0.16225	0.0478938	0.0187086	4.68415	0.00291079	0.00109596	0.0113311	0.00535613	0.0090567	0.0533912	0.191793	0.319637	0.00189808	0.00728753	0.0138597	0.0015009	0.00792492	0.0214924	0.0384661	0.047025	0.0149761	0.16413	0.0929815
-70.5	261.5	0.0381305	0.319254	0.16364	0.0478792	0.0187808	4.68234	0.00292313	0.0011184	0.011428	0.00535613	0.0090567	0.0533859	0.191608	0.319431	0.00190234	0.00727364	0.0138802	0.00150003	0.00792639	0.0214661	0.0384661	0.0480514	0.0150786	0.164189	0.0930795
-70.5	262.5	0.0450644	0.315506	0.162365	0.0480061	0.0192149	4.69797	0.00292762	0.00113394	0.0114509	0.00536881	0.00905899	0.0536167	0.191608	0.318568	0.00190234	0.00725024	0.014018	0.00150071	0.00792639	0.021485	0.0386415	0.0491047	0.0151292	0.166118	0.094127
-70.5	263.5	0.0464522	0.315506	0.160341	0.0468925	0.0279771	4.66553	0.00297244	0.00116534	0.0116517	0.00591274	0.00905785	0.0541055	0.191576	0.318216	0.00201895	0.00726937	0.0140007	0.00152148	0.00792639	0.0218585	0.0418981	0.0535252	0.0151292	0.16626	0.0945025
-70.5	264.5	0.0524014	0.322226	0.158678	0.0460112	0.0276683	4.69792	0.00331017	0.00133751	0.0116851	0.00591692	0.0090587	0.0543998	0.190444	0.315152	0.00210569	0.00726944	0.0142025	0.00157198	0.00798221	0.0228248	0.0431433	0.0588718	0.0154514	0.170752	0.0942989
-70.5	265.5	0.0486758	0.323445	0.158942	0.0460332	0.0272891	4.66308	0.00329652	0.00133595	0.0116531	0.00592079	0.00875598	0.0540726	0.193433	0.31569	0.00210076	0.00721201	0.0141936	0.00157581	0.00798221	0.0228664	0.0429664	0.0581872	0.0153713	0.170752	0.0942205
-70.5	266.5	0.0391793	0.324595	0.161302	0.0463944	0.0271693	4.64644	0.00298708	0.0011781	0.0116363	0.00590662	0.00890943	0.0547252	0.193383	0.31806	0.00200111	0.00725126	0.0140383	0.0015327	0.00790927	0.0220708	0.041829	0.0535075	0.0150743	0.166659	0.0939658
-70.5	267.5	0.0366858	0.322879	0.162768	0.0646425	0.0267911	4.62979	0.00299246	0.00119717	0.0116609	0.0058923	0.00882944	0.0531876	0.194411	0.313989	0.00204821	0.0071414	0.0141885	0.00154992	0.00798574	0.021849	0.0418752	0.0523587	0.0152912	0.168063	0.0939192
-70.5	268.5	0.0363285	0.330109	0.159747	0.0673765	0.0247618	4.65147	0.00339283	0.00143439	0.0119722	0.00548176	0.00886262	0.0526013	0.194539	0.309185	0.00205874	0.00705338	0.0144114	0.00155897	0.00826243	0.0216318	0.0426371	0.0489827	0.0185249	0.170099	0.095514
-70.5	269.5	0.0352025	0.330109	0.159481	0.0674075	0.0189637	4.66205	0.00339283	0.00143439	0.0119543	0.00547407	0.00886262	0.0524945	0.194539	0.309185	0.00204735	0.00705338	0.0144114	0.00155154	0.00826243	0.0216318	0.0425681	0.0487073	0.0185249	0.170099	0.0955102
-70.5	270.5	0.0352025	0.330109	0.159747	0.0673765	0.0189922	4.66145	0.00339283	0.00143439	0.0119722	0.00548176	0.00886262	0.0526013	0.194539	0.309185	0.00205874	0.00705338	0.0144114	0.00155897	0.00826243	0.0216318	0.0426371	0.0489998	0.0185249	0.170099	0.095514
-70.5	271.5	0.0366364	0.323894	0.16099	0.0478213	0.0263728	4.62545	0.00297072	0.00116149	0.011609	0.00589517	0.00890321	0.0547017	0.19368	0.317845	0.00200163	0.007237	0.0139735	0.00152755	0.00790927	0.0218564	0.0416202	0.0521451	0.0150219	0.166573	0.0940293
-70.5	272.5	0.0366451	0.323445	0.161353	0.0461269	0.0271981	4.6463	0.00294887	0.00115863	0.0116363	0.00589345	0.00874976	0.0533332	0.194911	0.31867	0.00200006	0.00716208	0.0139708	0.00151161	0.00788496	0.0218443	0.0417389	0.0545687	0.0150491	0.166362	0.0939227
-70.5	273.5	0.0366606	0.323445	0.16131	0.0462056	0.0271828	4.65146	0.00294631	0.00116332	0.0116363	0.00590233	0.00869279	0.0521206	0.194911	0.318868	0.00200111	0.00690994	0.0140021	0.00151561	0.00786931	0.0220587	0.041724	0.0550162	0.0150219	0.166657	0.0938177
-70.5	274.5	0.0367167	0.327155	0.161808	0.0664041	0.0268448	4.65622	0.00312144	0.00130121	0.0117292	0.00588921	0.00884723	0.0511451	0.194833	0.311428	0.00205744	0.00669618	0.0142295	0.00154107	0.00815083	0.0220343	0.0421985	0.0559011	0.0157942	0.168661	0.0937794
-70.5	275.5	0.0367307	0.327155	0.161808	0.0664041	0.0264681	4.65094	0.00312144	0.00130121	0.0117292	0.00588921	0.00884723	0.0511622	0.194833	0.311428	0.00205103	0.00669618	0.0142295	0.00154107	0.00815083	0.0218376	0.0421985	0.0559577	0.0157942	0.168661	0.0937794
-70.5	276.5	0.0351983	0.327155	0.161795	0.0663956	0.0191837	4.68885	0.00311886	0.00130121	0.0117342	0.00590212	0.00884723	0.0512175	0.194833	0.311169	0.00205199	0.0067016	0.014242	0.00153364	0.00815083	0.021863	0.0421718	0.0563448	0.0157942	0.168661	0.0937382
-70.5	277.5	0.0318104	0.323894	0.161429	0.0469548	0.0187465	4.70948	0.0029595	0.00117157	0.0116413	0.00590807	0.00890894	0.0533402	0.193994	0.317784	0.00200258	0.00694375	0.013986	0.00151664	0.00786931	0.0218818	0.0417873	0.0559294	0.0150219	0.166424	0.0937919
-70.5	278.5	0.00469227	0.323445	0.161483	0.045218	0.0184866	4.71601	0.00288431	0.00114955	0.0116282	0.0058492	0.00875241	0.0519467	0.194911	0.318931	0.00200102	0.0069429	0.0139445	0.00149046	0.00788496	0.0216386	0.0415529	0.0558573	0.0150491	0.16616	0.0937665
-70.5	279.5	0.00506028	0.323041	0.154672	0.0478772	0.018941	4.72461	0.00291399	0.00115456	0.013241	0.00722184	0.00944615	0.0545245	0.19054	0.253311	0.00245754	0.0071181	0.0185229	0.00188958	0.00953617	0.0269927	0.0447097	0.0542149	0.0176991	0.193623	0.100052
-70.5	280.5	0.0174925	0.313016	0.161324	0.0459792	0.0193636	4.71398	0.00290775	0.00114371	0.0116003	0.00546211	0.00905219	0.0525017	0.19203	0.317679	0.00199325	0.0071231	0.0139826	0.0014888	0.00788644	0.0215701	0.0401476	0.0521991	0.0151292	0.166332	0.094322
-70.5	281.5	0.0482166	0.312548	0.160718	0.0469247	0.0270901	4.64048	0.00297532	0.00114777	0.0116125	0.0059643	0.00905407	0.0517118	0.191633	0.31801	0.00202849	0.00698633	0.0140741	0.00150777	0.00787585	0.0218493	0.0406804	0.05465	0.0151199	0.166791	0.0943952
-70.5	282.5	0.0615725	0.31414	0.156279	0.0477889	0.0284778	4.62753	0.00336657	0.00136815	0.0119224	0.00602049	0.00916382	0.0524251	0.18898	0.315379	0.00212028	0.00701864	0.0145005	0.00158406	0.00799895	0.0229339	0.042952	0.0594875	0.0155463	0.171347	0.0949529
-70.5	283.5	0.0719886	0.315711	0.144639	0.0485344	0.0310291	4.59107	0.00435533	0.001505	0.012142	0.0111431	0.00922639	0.0526781	0.178708	0.305801	0.00237117	0.00709182	0.0152289	0.00162448	0.0087056	0.0231417	0.0471594	0.0577311	0.0186331	0.173752	0.0998478
-70.5	284.5	0.0977131	0.312499	0.143192	0.0521655	0.0314617	4.45899	0.0045959	0.00154973	0.0141027	0.0118215	0.00928668	0.0566507	0.174311	0.289051	0.00264752	0.007398	0.0185461	0.00180288	0.0119718	0.0273609	0.05148	0.0526694	0.0198138	0.193727	0.10188
-70.5	285.5	0.0979125	0.312138	0.142208	0.0519061	0.0313965	4.46431	0.00501689	0.00156363	0.0141027	0.0118339	0.00927926	0.0565652	0.174311	0.289329	0.00264752	0.007398	0.0185355	0.00180218	0.0119718	0.0273416	0.05148	0.0520233	0.0198138	0.193727	0.10187
-70.5	286.5	0.0996961	0.312546	0.142174	0.0520288	0.0316064	4.47341	0.00507991	0.00156603	0.0140946	0.0119394	0.00925665	0.0572101	0.174171	0.288966	0.00264752	0.00754046	0.0185571	0.00181017	0.0118938	0.0273219	0.0702066	0.0518972	0.0198169	0.193605	0.101958
-70.5	287.5	0.100002	0.312546	0.141306	0.0512532	0.0316016	4.47341	0.00507746	0.00156501	0.0140946	0.0119361	0.00925134	0.057159	0.174171	0.289483	0.00264752	0.00756692	0.0185624	0.00180778	0.0118755	0.027346	0.0697955	0.0518972	0.0198169	0.19371	0.101958
-70.5	291.5	0.0999669	0.313659	0.143321	0.0538927	0.031565	4.47569	0.00504513	0.00154995	0.0140435	0.0118165	0.00917417	0.055383	0.190461	0.291418	0.00264503	0.00737364	0.0184077	0.00178841	0.0117155	0.027032	0.0735206	0.0527463	0.0196891	0.193377	0.101026
-70.5	298.5	0.098055	0.317952	0.142127	0.0513188	0.0315388	4.47609	0.00501231	0.00156203	0.0140515	0.0117391	0.00921363	0.0556121	0.179118	0.28962	0.00264654	0.00724548	0.0185536	0.0017953	0.0119449	0.027219	0.0513782	0.0523947	0.0198189	0.193333	0.101839
-70.5	299.5	0.0852428	0.337486	0.144883	0.0680689	0.030735	4.54947	0.00496966	0.00160625	0.0138359	0.0116585	0.00896043	0.0549682	0.191757	0.284389	0.00269106	0.00701388	0.0186809	0.00182053	0.0120213	0.0271806	0.051038	0.0523245	0.0205975	0.194893	0.101539
-70.5	300.5	0.0852764	0.333548	0.143814	0.0672186	0.0303656	4.5191	0.00587576	0.00254444	0.013911	0.0105506	0.00890346	0.0557792	0.192791	0.282128	0.00273003	0.00717381	0.0185987	0.00182308	0.0119226	0.0271975	0.0527274	0.0527492	0.0224566	0.196376	0.102264
-70.5	301.5	0.0559887	0.335099	0.144097	0.0666474	0.0304725	4.63864	0.00573604	0.00252526	0.012642	0.0093413	0.00891199	0.0555799	0.192776	0.293017	0.00257229	0.00726734	0.0175615	0.00171134	0.0107764	0.0252782	0.0512462	0.0560504	0.0223054	0.185649	0.101649
-70.5	302.5	0.0570461	0.331104	0.150481	0.0672091	0.0282044	4.65288	0.00514996	0.00253929	0.0121555	0.00894463	0.00892292	0.0537005	0.192776	0.302688	0.00236629	0.00713657	0.0151472	0.0016412	0.00905517	0.0231419	0.0475538	0.0563832	0.0201896	0.176433	0.098362
-70.5	303.5	0.0489462	0.331104	0.156482	0.0677281	0.0275626	4.68765	0.00477975	0.00246238	0.0120496	0.00580847	0.00891004	0.0535791	0.192776	0.307553	0.00219886	0.00711687	0.0146494	0.00162879	0.00833381	0.0230048	0.0450954	0.057117	0.0187272	0.174152	0.0960506
-70.5	304.5	0.0476743	0.331104	0.15618	0.0677175	0.0273966	4.68624	0.00477344	0.00244356	0.0120496	0.00580847	0.00891004	0.0535959	0.192776	0.307553	0.00217837	0.00708583	0.0146494	0.0016062	0.00833381	0.022928	0.044288	0.0567268	0.0186469	0.173819	0.0959747
-70.5	305.5	0.0440956	0.331104	0.158342	0.0676644	0.02733	4.6892	0.00471207	0.00241671	0.0120329	0.00580012	0.00891004	0.0531596	0.192776	0.308541	0.00212495	0.00706491	0.0145427	0.00157769	0.00828682	0.0223554	0.0440244	0.0533722	0.0185343	0.170661	0.0957529
-70.5	306.5	0.0368535	0.331104	0.159725	0.0679509	0.0272764	4.66832	0.00464012	0.00239674	0.0120329	0.00578384	0.00890382	0.0528149	0.194341	0.309142	0.00212362	0.00705791	0.0144469	0.00156367	0.00826243	0.0221171	0.0439638	0.0530583	0.0184514	0.170318	0.0956769
-70.5	307.5	0.0368622	0.331104	0.159725	0.0679509	0.0273017	4.65835	0.00463774	0.00239674	0.0120329	0.00578384	0.00890382	0.0526651	0.194341	0.309142	0.00211722	0.0069844	0.0144469	0.00156367	0.00826243	0.0219204	0.0438588	0.0524021	0.0184514	0.170318	0.0956769
-70.5	308.5	0.0369128	0.331104	0.159904	0.0679509	0.0268275	4.65727	0.00463774	0.00237692	0.0120056	0.00577342	0.00890382	0.0518602	0.194341	0.309142	0.00211722	0.00685062	0.0144469	0.00156077	0.00826243	0.0219204	0.0432134	0.0520648	0.0184514	0.170318	0.0956451
-70.5	309.5	0.0369128	0.331104	0.160345	0.0679509	0.02658	4.65727	0.00462868	0.00237692	0.0120056	0.00544455	0.00890382	0.0516754	0.194341	0.309142	0.00209303	0.00683831	0.0144469	0.00156077	0.00826243	0.0218562	0.0424265	0.0500206	0.0184514	0.170318	0.0955502
-70.5	310.5	0.0369212	0.331104	0.160345	0.0679509	0.0266429	4.65727	0.00462868	0.00237692	0.0120056	0.00544455	0.00890744	0.0515975	0.194341	0.309142	0.00209303	0.00682898	0.0144829	0.00156077	0.00826243	0.0218562	0.0424265	0.050491	0.0184514	0.170318	0.0955034
-70.5	311.5	0.0365209	0.331609	0.159863	0.0679509	0.0274471	4.65727	0.00462868	0.00237692	0.0120056	0.00544279	0.00890467	0.0515699	0.194477	0.309142	0.00206554	0.00680565	0.0144829	0.00156077	0.00826243	0.0217417	0.0423588	0.0500452	0.0184514	0.170318	0.0955126
-70.5	312.5	0.0365324	0.331609	0.160027	0.0679424	0.0256485	4.68592	0.00462868	0.00237692	0.0119877	0.0054351	0.00890642	0.051493	0.194477	0.309175	0.0020551	0.00679598	0.0144829	0.00156083	0.00826243	0.0217417	0.0422899	0.0500132	0.0184514	0.170318	0.0954244
-70.5	313.5	0.0354113	0.331609	0.160022	0.0679424	0.0222065	4.71644	0.00464307	0.00237856	0.0120685	0.0054057	0.00937311	0.0515685	0.193785	0.308414	0.00208144	0.00679086	0.0147683	0.00155896	0.00838842	0.0218062	0.04237	0.0500858	0.0185243	0.170642	0.0956874
-70.5	314.5	0.0353158	0.331609	0.160022	0.0679424	0.0222783	4.71644	0.00464052	0.00237856	0.0120822	0.0054057	0.00939563	0.051588	0.193785	0.308193	0.00208144	0.00679044	0.0147805	0.00155896	0.00838842	0.0218301	0.04237	0.0497723	0.0185496	0.170642	0.0957208
-70.5	315.5	0.0353237	0.332652	0.160353	0.068082	0.0224144	4.71644	0.00463901	0.00237856	0.0120822	0.0054057	0.0093968	0.051588	0.193785	0.307878	0.00208035	0.00679044	0.0147805	0.00155896	0.00838842	0.0218301	0.0424433	0.0497723	0.0185496	0.170946	0.0958068
-70.5	316.5	0.0353237	0.334107	0.160125	0.068082	0.0224421	4.71644	0.00464155	0.00237856	0.0120822	0.0054057	0.0093968	0.051588	0.193785	0.307878	0.00208035	0.00679044	0.0147805	0.00155896	0.00838842	0.0218301	0.0424433	0.0497723	0.0185496	0.170946	0.0958068
-70.5	317.5	0.0353669	0.334107	0.159185	0.068082	0.0228953	4.71644	0.00464155	0.00237856	0.0121028	0.0054057	0.0094427	0.051588	0.193301	0.306934	0.00208035	0.00679044	0.0148165	0.00155896	0.00838842	0.0218301	0.0424469	0.0497723	0.0185496	0.171005	0.0960214
-70.5	318.5	0.0316627	0.334107	0.159484	0.068082	0.0228512	4.71961	0.00463393	0.00237856	0.0120463	0.0054057	0.00945356	0.051588	0.193301	0.306934	0.00208035	0.00678748	0.0148165	0.00155896	0.00838842	0.0218301	0.0424469	0.0497723	0.0185496	0.171005	0.0960214
-70.5	319.5	0.0290649	0.334107	0.160024	0.0677347	0.0230558	4.71972	0.00463276	0.00237856	0.0120505	0.0054039	0.00946846	0.0515041	0.193301	0.307252	0.00205967	0.00678446	0.0148111	0.00156223	0.00838842	0.0217849	0.0417367	0.0499501	0.0185496	0.170862	0.0959537
-70.5	320.5	0.0138304	0.332599	0.160242	0.0676579	0.0238052	4.74509	0.00458444	0.00234931	0.0119909	0.0054025	0.00954616	0.0517845	0.19245	0.30644	0.00205096	0.00677647	0.0149396	0.00158563	0.00845661	0.02187	0.0417913	0.0497528	0.0185496	0.171755	0.0961238
-70.5	321.5	0.00923081	0.331187	0.156046	0.0674706	0.0245856	4.7499	0.00457072	0.00236061	0.0131397	0.00649043	0.00990098	0.0533629	0.186272	0.257059	0.00214221	0.00674314	0.0158965	0.00192007	0.00928668	0.0260776	0.0432578	0.0499713	0.0186918	0.191022	0.101652
-70.5	322.5	0.0134747	0.332024	0.15442	0.0682868	0.0274795	4.75004	0.00460948	0.00237071	0.0138218	0.00697807	0.0101788	0.053817	0.18431	0.232384	0.00254463	0.00673368	0.0205976	0.00205444	0.0105486	0.0281435	0.0461458	0.0499595	0.021021	0.202905	0.106213
-70.5	323.5	0.013239	0.333092	0.153749	0.0693536	0.0270396	4.75004	0.00460619	0.00236833	0.0140943	0.00747024	0.0101806	0.0538081	0.184249	0.220163	0.002692	0.00674377	0.0212796	0.00206358	0.0106773	0.0289065	0.0491858	0.0496994	0.0213207	0.208395	0.106831
-70.5	324.5	0.013437	0.333092	0.153547	0.0695593	0.0271185	4.75004	0.00462769	0.00236931	0.0141259	0.00747759	0.0102125	0.0538232	0.184205	0.219767	0.0026793	0.0067443	0.0216002	0.00206665	0.0107089	0.0289982	0.049338	0.0496994	0.0213125	0.209532	0.107073
-70.5	325.5	0.0192571	0.343316	0.148424	0.069179	0.0270352	4.7321	0.00471568	0.00237245	0.0143836	0.00763003	0.010224	0.0538625	0.17489	0.216972	0.00269101	0.00678348	0.0216501	0.0020719	0.0108958	0.0294552	0.0502446	0.0497177	0.0213869	0.213731	0.110347
-70.5	326.5	0.0200402	0.351348	0.147069	0.0714009	0.0272681	4.7341	0.00500887	0.00245191	0.0144649	0.00765494	0.0103702	0.0524943	0.173521	0.216564	0.00274205	0.00668633	0.0219911	0.00207392	0.0109992	0.0295829	0.0508496	0.0489383	0.0213763	0.213864	0.112303
-70.5	327.5	0.0210116	0.351941	0.147021	0.0714009	0.0272681	4.73219	0.00500716	0.00244632	0.0144718	0.00766895	0.0103838	0.0521364	0.173521	0.216074	0.00274625	0.00661061	0.0220562	0.00207392	0.0110191	0.0296056	0.0508722	0.0488787	0.0213763	0.213718	0.112392
-70.5	328.5	0.0241008	0.352716	0.148305	0.0714175	0.0272628	4.76441	0.00504957	0.00245892	0.0144454	0.00769255	0.0103854	0.0517634	0.173072	0.218072	0.0027499	0.00655835	0.0220457	0.00206764	0.0110651	0.0296254	0.0512939	0.0490581	0.0212758	0.213531	0.112851
-70.5	329.5	0.024274	0.349112	0.157411	0.0721098	0.0272046	4.88417	0.00489624	0.00240515	0.0143887	0.00767236	0.0104059	0.0521517	0.173174	0.218794	0.00272521	0.00657941	0.0219891	0.0020722	0.011061	0.0296301	0.0497728	0.0492116	0.0212737	0.212787	0.110158
-70.5	330.5	0.0243416	0.349112	0.158172	0.0740926	0.0273658	4.94286	0.00496692	0.00242625	0.0144297	0.00778257	0.0104141	0.0538209	0.173174	0.217345	0.00275883	0.00670789	0.0223198	0.00212563	0.011136	0.0297667	0.050612	0.0492116	0.0214531	0.213902	0.111951
-70.5	331.5	0.0279743	0.348452	0.160909	0.0745778	0.02748	4.96027	0.00506203	0.00244967	0.0144449	0.00783575	0.0105216	0.0539262	0.173189	0.216913	0.00278795	0.00672732	0.0223823	0.00213705	0.0112141	0.0299705	0.0504492	0.0492116	0.0215483	0.21443	0.112443
-70.5	332.5	0.0243302	0.348452	0.162323	0.0740926	0.0273677	4.96817	0.00496105	0.0024285	0.0144468	0.00782369	0.0105216	0.0539262	0.173189	0.217345	0.00274406	0.00671334	0.0223305	0.00213168	0.011136	0.0299444	0.0504511	0.049991	0.0213831	0.214298	0.111918
-70.5	333.5	0.0243132	0.348452	0.161623	0.0740926	0.0274748	4.91124	0.00498517	0.0024605	0.0144849	0.00783867	0.0105216	0.0538911	0.173189	0.215507	0.00274843	0.00673019	0.022399	0.00213549	0.011147	0.0299424	0.050523	0.0498638	0.0217231	0.215393	0.112612
-70.5	334.5	0.0241275	0.349112	0.157071	0.0740926	0.027473	4.88818	0.00499104	0.00245825	0.0144678	0.00779284	0.0104125	0.0537532	0.173174	0.212673	0.00277687	0.00671077	0.0224182	0.00212112	0.0110869	0.0297769	0.0507535	0.0500448	0.0218194	0.214786	0.112486
-70.5	335.5	0.0209607	0.347909	0.157195	0.0740926	0.0274577	4.88818	0.00497288	0.00245825	0.0144678	0.00779284	0.0104125	0.0537532	0.173174	0.212941	0.00278035	0.0067381	0.0224199	0.00212013	0.0110869	0.0297643	0.0509224	0.0500448	0.0218194	0.214786	0.112455
-70.5	336.5	0.0197601	0.347909	0.161743	0.0740926	0.0274938	4.89256	0.00497177	0.0024605	0.0144677	0.00782105	0.0105236	0.0537789	0.173174	0.213378	0.00276716	0.00674838	0.022416	0.00212275	0.0110869	0.0299319	0.0507122	0.0500448	0.0218194	0.215075	0.112346
-70.5	337.5	0.0211106	0.347249	0.16171	0.074045	0.0274925	4.90957	0.00496807	0.00246187	0.0144867	0.0078409	0.0105375	0.0541455	0.173189	0.212859	0.0027552	0.00679098	0.0224473	0.00212717	0.0110869	0.0299323	0.0500743	0.0498638	0.0217494	0.215468	0.112298
-70.5	338.5	0.0214264	0.347249	0.161789	0.0736433	0.0276544	4.91562	0.00496807	0.00246272	0.014486	0.0078409	0.0105375	0.0542482	0.171837	0.213122	0.00274335	0.00679076	0.0225108	0.0021385	0.0111139	0.0299914	0.0500022	0.0502671	0.0216997	0.215595	0.11229
-70.5	339.5	0.0202392	0.349228	0.16203	0.0736433	0.0276699	4.91073	0.00496696	0.00246272	0.0144859	0.00782875	0.0105354	0.054235	0.171837	0.213509	0.00275007	0.00679076	0.0225087	0.00215643	0.0111139	0.0300622	0.0504904	0.0503339	0.0216997	0.21564	0.112305
-70.5	340.5	0.0199659	0.34655	0.161503	0.0736433	0.0275619	4.91562	0.00496557	0.00245542	0.014508	0.00782875	0.0105375	0.0543524	0.172071	0.21321	0.00277247	0.00680939	0.0225292	0.0021339	0.0111139	0.0299856	0.0506091	0.050448	0.0216997	0.215974	0.112341
-70.5	341.5	0.0125508	0.334435	0.1645	0.0745068	0.027564	4.90873	0.00488617	0.0024506	0.0145154	0.00793778	0.0104997	0.0544549	0.173296	0.210578	0.00287081	0.00679698	0.022336	0.00212485	0.0110843	0.0298877	0.0511763	0.0534987	0.0218944	0.21405	0.111827
-70.5	342.5	0.0125699	0.338901	0.149501	0.0719157	0.0263658	4.75225	0.00495801	0.00248391	0.0143838	0.00744314	0.0102292	0.0520999	0.173718	0.229551	0.00270754	0.00662643	0.0205346	0.00200734	0.0107022	0.0280722	0.0502274	0.0547899	0.0209606	0.207641	0.110236
-70.5	343.5	0.017239	0.331187	0.151508	0.0672735	0.0242429	4.75979	0.00473084	0.00245171	0.0133372	0.00677219	0.0098835	0.056438	0.187215	0.252808	0.00229684	0.00704711	0.0159828	0.00196219	0.009394	0.0274051	0.0454641	0.0570955	0.0188303	0.194913	0.102128
-70.5	344.5	0.0283383	0.332599	0.155922	0.0673911	0.0243318	4.76476	0.00476338	0.00246497	0.0121952	0.00581831	0.00962557	0.0528818	0.191801	0.305053	0.002217	0.0068985	0.015107	0.00164404	0.00851534	0.0231533	0.0451965	0.0582803	0.0187842	0.175325	0.0967278
-70.5	345.5	0.0459573	0.334107	0.151303	0.0671486	0.0233755	4.72676	0.00510757	0.00247883	0.0121659	0.00585774	0.0095053	0.052467	0.191633	0.303292	0.00229433	0.00683902	0.015104	0.00162362	0.00852838	0.0231032	0.0454457	0.0585623	0.0197651	0.175432	0.0978573
-70.5	346.5	0.0509703	0.331609	0.150986	0.0670705	0.0294801	4.67722	0.00516071	0.00249886	0.0122322	0.00595191	0.00942989	0.0525545	0.192409	0.302262	0.0023791	0.00685175	0.0154132	0.00164161	0.00892345	0.023216	0.0456613	0.0578165	0.0200792	0.175957	0.0981418
-70.5	347.5	0.0570691	0.331104	0.150629	0.0671806	0.0296748	4.64379	0.0051964	0.00253929	0.0121555	0.00916168	0.00892654	0.0526554	0.192964	0.302797	0.0023777	0.00693056	0.0151831	0.00163945	0.00905517	0.0231318	0.0474286	0.0566336	0.0201485	0.176545	0.098277
-70.5	348.5	0.0565715	0.333821	0.14551	0.0677736	0.0299263	4.64053	0.00578396	0.00253931	0.0122638	0.00932755	0.00892292	0.0535929	0.192964	0.295141	0.00252324	0.00706518	0.0159419	0.00165288	0.00955218	0.0235802	0.0503385	0.0562829	0.0220061	0.179113	0.101391
-70.5	349.5	0.0559982	0.335099	0.144402	0.0679392	0.0304509	4.62037	0.00575418	0.00252526	0.0125859	0.00936698	0.00892292	0.0551684	0.192776	0.293017	0.00257153	0.00723187	0.0175788	0.00171589	0.0107764	0.0252782	0.0514231	0.0560709	0.0222731	0.185573	0.101649
-70.5	350.5	0.0632205	0.334543	0.144577	0.0679392	0.0305793	4.62123	0.0057383	0.00252526	0.0133424	0.00940847	0.00892292	0.0567158	0.192776	0.288223	0.00261153	0.0074402	0.017734	0.00175699	0.0111597	0.0259011	0.0512454	0.0556026	0.0222731	0.191918	0.101772
-70.5	351.5	0.0550095	0.335099	0.144533	0.0679334	0.0303585	4.62552	0.00581779	0.00254046	0.0122938	0.00934626	0.00892292	0.054022	0.192776	0.294599	0.00257016	0.00716004	0.0160644	0.00165502	0.00965556	0.0238747	0.0515464	0.0561545	0.0222277	0.179828	0.101587
-70.5	352.5	0.0719527	0.334543	0.144865	0.0680432	0.0305804	4.62054	0.00577349	0.00252526	0.0138458	0.00945945	0.00892292	0.0570337	0.192776	0.282191	0.00268313	0.00746432	0.0183695	0.00181912	0.011815	0.0270533	0.0520422	0.0543036	0.0223827	0.195134	0.102172
-70.5	353.5	0.0562006	0.333821	0.14482	0.0678939	0.0301811	4.64053	0.00579682	0.00254046	0.0123065	0.00933631	0.00892292	0.0539038	0.192776	0.295032	0.00252324	0.00715041	0.0159419	0.00165502	0.00955218	0.0237596	0.0504591	0.0562829	0.0221112	0.179344	0.101504
-70.5	354.5	0.054758	0.333821	0.14482	0.0678939	0.0303427	4.62416	0.00579682	0.00254046	0.0122938	0.00933631	0.00892292	0.0539318	0.192776	0.295032	0.0025392	0.00716004	0.0159419	0.00165502	0.00955218	0.0238394	0.0515141	0.0562829	0.0221112	0.179638	0.101504
-70.5	355.5	0.0550095	0.335099	0.144434	0.0679334	0.0303585	4.62552	0.00581779	0.00254046	0.0123385	0.00934303	0.00892292	0.0541003	0.192776	0.294206	0.00257016	0.00717842	0.0160805	0.00165931	0.00965556	0.0241219	0.0516947	0.0560755	0.0223088	0.180014	0.101649
-70.5	356.5	0.0559982	0.335099	0.14456	0.0679392	0.0304509	4.61912	0.00574492	0.00252526	0.0126613	0.00936529	0.00892292	0.0555621	0.192776	0.293017	0.00257153	0.00726907	0.0175788	0.00171589	0.0107764	0.0252782	0.0512462	0.0559425	0.0222731	0.185664	0.101649
-70.5	357.5	0.0559976	0.335099	0.144649	0.0679809	0.0304509	4.62206	0.00574492	0.00252526	0.0126613	0.00936529	0.00892292	0.0555621	0.192776	0.293017	0.00257153	0.00726907	0.0175788	0.00171589	0.0107764	0.0252782	0.0512462	0.0559425	0.0222731	0.185664	0.101649
-70.5	358.5	0.0590213	0.335099	0.144808	0.0679809	0.0305456	4.62055	0.00573237	0.00252526	0.0131751	0.00937307	0.00892292	0.0564367	0.192776	0.290478	0.00257917	0.00738529	0.0176674	0.00172753	0.0110925	0.0256125	0.0512259	0.0555566	0.0222731	0.187233	0.101685
[truncated: 43,492 more rows]

## Sheet: Supplementary Figure 13
ProvCode	ES1	ES2	ES3	ES4	ES5	ES6	ES7
BENG	0.507191	0.196548	0.0172579	0	0.0153404	0.0805369	0.183126
[truncated: 18 more rows]

## Sheet: Supplementary Figure 14-17
the same as Supplementary Data 8

[truncated: 3 more sheets: Supplementary Figure 18, 19, Supplementary Figure 20, Supplementary Figure 21-24]
